# Supplementary material for: Identification of Temporal and Region-Specific Myocardial Gene Expression Patterns in Response to Infarction in Swine
Source: PLoS One. 2013 Jan 25;8(1):e54785. doi: 10.1371/journal.pone.0054785 (PMC3556027; doi:10.1371/journal.pone.0054785)
Supplement: Table S2 — Differentially expressed probe sets in the remote myocardium compared with control tissue at 1 week post-MI. (XLSX) [file pone.0054785.s004.xlsx]

## Sheet: Suppl Table 2.RMvsControl.1w
ID	logFC	CI.025	CI.975	AveExpr	t	P.Value	adj.P.Val	B	geneName	Hugo.Symbol	Description	Chromosome	Start	Origin
Ssc.66.1.S3_at	-2.69225	-3.16262	-2.22187	3.6512	-11.2181	1.50057e-09	1.82769e-05	10.987	FRK	FRK	Tyrosine-protein kinase FRK (EC 2.7.1.112) (Nuclear tyrosine protein kinase RAK). [Source:Uniprot/SWISSPROT;Acc:P42685]	6	116369389	ensembl genome
Ssc.5414.1.S1_at	-1.25269	-1.55928	-0.946099	6.12659	-8.00813	2.43501e-07	0.00148292	6.85425	ABLIM3	ABLIM3	actin binding LIM protein family, member 3 [Homo sapiens]. [Source:RefSeq;Acc:NM_014945]	5	148501247	ensembl cDNA
Ssc.15332.1.S1_at	1.86579	1.35236	2.37921	6.39211	7.12254	1.23814e-06	0.00441947	5.44206	FAM46A	FAM46A	family with sequence similarity 46, member A [Source:RefSeq_peptide;Acc:NP_060103]	6	82512166	ensembl cDNA
Ssc.2168.1.S1_at	-1.63608	-2.09164	-1.18053	5.5769	-7.03897	1.45139e-06	0.00441947	5.30218	KIAA1462	KIAA1462	PREDICTED: KIAA1462 [Source:RefSeq_peptide;Acc:XP_166132]	10	30341735	ensembl cDNA
Ssc.2675.1.S1_at	0.828884	0.591895	1.06587	5.43662	6.85508	2.06585e-06	0.0049691	4.99032	TGFB1I1	TGFB1I1	androgen receptor coactivator ARA55 [Homo sapiens]. [Source:RefSeq;Acc:NM_015927]	16	31390985	ensembl cDNA
Ssc.30914.1.S1_at	-1.30139	-1.67829	-0.924493	4.67602	-6.76754	2.44783e-06	0.0049691	4.83992	DDR2	DDR2	Discoidin domain receptor 2 precursor (EC 2.7.1.112) (Receptor protein-tyrosine kinase TKT) (Tyrosine-protein kinase TYRO 10) (Neurotrophic tyrosine kinase, receptor-related 3). [Source:Uniprot/SWISSPROT;Acc:Q16832]	1	160868852	ensembl genome
Ssc.19067.1.A1_at	2.09113	1.47627	2.70599	6.54323	6.66582	2.98518e-06	0.00519421	4.66358	CDON					ensembl cDNA
Ssc.4779.1.A1_at	-2.00746	-2.60797	-1.40695	4.84139	-6.55201	3.73353e-06	0.0056843	4.46429	CPM	CPM	Carboxypeptidase M precursor (EC 3.4.17.12). [Source:Uniprot/SWISSPROT;Acc:P14384]	12	67531227	ensembl cDNA
Ssc.4407.1.A1_at	-1.15612	-1.51281	-0.799421	6.53416	-6.3526	5.54853e-06	0.00710265	4.11002	DOCK9	DOCK9	Dedicator of cytokinesis protein 9 (Cdc42 guanine nucleotide exchange factor zizimin 1). [Source:Uniprot/SWISSPROT;Acc:Q9BZ29]	13	98243742	ensembl cDNA
Ssc.7864.1.A1_at	-2.67511	-3.5037	-1.84652	4.22882	-6.32775	5.8314e-06	0.00710265	4.06545	IL1RAP	IL1RAP	Interleukin-1 receptor accessory protein precursor (IL-1 receptor accessory protein) (IL-1RAcP). [Source:Uniprot/SWISSPROT;Acc:Q9NPH3]	3	191714585	ensembl cDNA
Ssc.21272.1.A1_at	1.35454	0.92341	1.78567	6.66009	6.15788	8.21117e-06	0.00836893	3.75797	CCDC15	CCDC15		11	124329227	ensembl genome
Ssc.21272.2.S1_at	1.22419	0.833175	1.61521	5.07537	6.1362	8.58008e-06	0.00836893	3.7184	CCDC15	CCDC15		11	124329227	ensembl genome
Ssc.5752.1.S1_at	1.0789	0.733135	1.42466	4.71741	6.11577	8.94347e-06	0.00836893	3.68104	ABCA2	ABCA2	ATP-binding cassette, sub-family A, member 2 (ATP-binding cassette transporter 2) (ATP-binding cassette 2). [Source:Uniprot/SWISSPROT;Acc:Q9BZC7]	9	139021507	ensembl genome
Ssc.3836.1.S1_at	-1.25692	-1.66211	-0.851735	5.87376	-6.07994	9.61946e-06	0.00836893	3.61538	NCOA7	NCOA7	nuclear receptor coactivator 7; estrogen receptor associated protein 140 kDa [Homo sapiens]. [Source:RefSeq;Acc:NM_181782]	6	126144000	ensembl genome
Ssc.13442.1.S1_at	-0.895741	-1.19041	-0.601075	7.35484	-5.95801	1.23421e-05	0.0100218	3.39041	PIK3C2A	PIK3C2A	phosphoinositide-3-kinase, class 2, alpha polypeptide; PI3K-C2alpha; C2-containing phosphatidylinositol kinase [Homo sapiens]. [Source:RefSeq;Acc:NM_002645]	11	17064705	ensembl cDNA
Ssc.2196.1.S1_at	0.660714	0.440184	0.881245	4.04616	5.87209	1.47284e-05	0.0108352	3.23053	URM1	URM1		9	130173461	ensembl genome
Ssc.2877.1.A1_at	0.715677	0.474945	0.956409	7.42565	5.82681	1.61725e-05	0.0108352	3.14581	ANP32A	ANP32A	Acidic leucine-rich nuclear phosphoprotein 32 family member A (Potent heat-stable protein phosphatase 2A inhibitor I1PP2A) (Acidic nuclear phosphoprotein pp32) (Cerebellar leucine rich acidic nuclear protein) (HLA-DR associated protein I) (PHAPI). [Source	15	66845404	ensembl genome
Ssc.6645.1.S1_at	-1.10834	-1.48162	-0.735056	7.12448	-5.81945	1.64209e-05	0.0108352	3.132	HBP1	HBP1	HMG-box transcription factor 1; HMG-box containing protein 1 [Homo sapiens]. [Source:RefSeq;Acc:NM_012257]	7	106596696	ensembl cDNA
Ssc.19090.1.A1_at	-1.10521	-1.47834	-0.732088	6.76645	-5.80549	1.69021e-05	0.0108352	3.10582	SETD7	SETD7	Histone-lysine N-methyltransferase, H3 lysine-4 specific (EC 2.1.1.43) (Histone H3-K4 methyltransferase) (H3-K4-HMTase) (SET domain- containing protein 7) (Set9) (SET7/9). [Source:Uniprot/SWISSPROT;Acc:Q8WTS6]	4	140646642	ensembl cDNA
Ssc.25863.1.S1_at	-0.753872	-1.00955	-0.498195	5.91345	-5.77902	1.78555e-05	0.010874	3.05607	AHCYL2	AHCYL2	Putative adenosylhomocysteinase 3 (EC 3.3.1.1) (S-adenosyl-L- homocysteine hydrolase) (AdoHcyase). [Source:Uniprot/SWISSPROT;Acc:Q96HN2]	7	128652100	ensembl genome
Ssc.6068.1.A1_at	-1.03791	-1.3988	-0.677023	7.71634	-5.63682	2.40126e-05	0.0139273	2.78706	S1PR1	S1PR1	Sphingosine 1-phosphate receptor Edg-1. [Source:Uniprot/SWISSPROT;Acc:P21453]	1	101475043	ensembl cDNA
Ssc.17756.1.S1_at	1.40851	0.913803	1.90323	5.27115	5.5803	2.70321e-05	0.0144237	2.67932	MRAS	MRAS	Ras-related protein M-Ras (Ras-related protein R-Ras3). [Source:Uniprot/SWISSPROT;Acc:O14807]	3	139549315	ensembl genome
Ssc.6229.1.S1_at	-1.01602	-1.3731	-0.658931	6.77929	-5.5767	2.72368e-05	0.0144237	2.67246	PELI1	PELI1	Pellino protein homolog 1 (Pellino 1) (Pellino related intracellular signaling molecule). [Source:Uniprot/SWISSPROT;Acc:Q96FA3]	2	64173499	ensembl cDNA
Ssc.21581.1.S1_at	-1.75687	-2.38276	-1.13098	6.84802	-5.50157	3.19009e-05	0.0161897	2.52852	ARID5B					ensembl cDNA
Ssc.6149.1.S1_at	-1.65961	-2.25343	-1.06579	6.09276	-5.47771	3.35479e-05	0.0163445	2.48264	HYAL2	HYAL2	Hyaluronidase 2 precursor (EC 3.2.1.35) (Hyal-2) (Hyaluronoglucosaminidase 2) (LUCA-2). [Source:Uniprot/SWISSPROT;Acc:Q12891]	3	50330244	ensembl cDNA
Ssc.83.1.S1_at	-1.3923	-1.89264	-0.89197	4.66275	-5.45409	3.52644e-05	0.01652	2.43715	ENPEP	ENPEP	Glutamyl aminopeptidase (EC 3.4.11.7) (EAP) (Aminopeptidase A) (APA) (Differentiation antigen gp160). [Source:Uniprot/SWISSPROT;Acc:Q07075]	4	111616678	ensembl cDNA
Ssc.16603.1.A1_at	-1.62787	-2.21737	-1.03838	5.78504	-5.41237	3.852e-05	0.0169156	2.3566	A2M	A2M	Alpha-2-macroglobulin precursor (Alpha-2-M). [Source:Uniprot/SWISSPROT;Acc:P01023]	12	9096693	ensembl cDNA
Ssc.25996.1.A1_at	-0.994368	-1.35475	-0.633983	6.16229	-5.4079	3.88865e-05	0.0169156	2.34796	RNF19B	RNF19B	IBR domain containing 3 [Homo sapiens]. [Source:RefSeq;Acc:NM_153341]	1	33174633	ensembl cDNA
Ssc.4407.3.S1_at	-1.33542	-1.821	-0.84984	3.35311	-5.39022	4.03717e-05	0.0169561	2.31375	DOCK9	DOCK9	Dedicator of cytokinesis protein 9 (Cdc42 guanine nucleotide exchange factor zizimin 1). [Source:Uniprot/SWISSPROT;Acc:Q9BZ29]	13	98243742	ensembl cDNA
Ssc.10623.1.A1_at	1.08361	0.688212	1.47902	4.80869	5.37136	4.20207e-05	0.0170604	2.27721	RTN3	RTN3	Reticulon protein 3 (Neuroendocrine-specific protein-like 2) (NSP-like protein II) (NSPLII). [Source:Uniprot/SWISSPROT;Acc:O95197]	11	63205498	ensembl genome
Ssc.10541.1.S1_a_at	-0.865475	-1.18225	-0.548705	11.1931	-5.35499	4.35073e-05	0.0170942	2.24546	UBC	UBC	ubiquitin C [Homo sapiens]. [Source:RefSeq;Acc:NM_021009]	12	123962147	ensembl cDNA
Ssc.7783.1.A1_at	-0.925151	-1.26536	-0.584944	3.11446	-5.32988	4.58941e-05	0.0172016	2.19668	USP45	USP45	USP45 protein. [Source:Uniprot/SPTREMBL;Acc:Q9BRU1]	6	99986911	ensembl cDNA
Ssc.8084.1.S1_at	0.969368	0.612204	1.32653	7.1098	5.31947	4.69217e-05	0.0172016	2.17644	DLC1	DLC1	Rho-GTPase-activating protein 7 (Rho-type GTPase-activating protein 7) (Deleted in liver cancer 1 protein) (Dlc-1) (HP protein) (StAR-related lipid transfer protein 12) (StARD12) (START domain-containing protein 12). [Source:Uniprot/SWISSPROT;Acc:Q96QB1]	8	12985243	ensembl cDNA
Ssc.23368.1.A1_at	2.38609	1.50351	3.26866	5.76899	5.29887	4.90271e-05	0.0172016	2.13633	COL4A5	COL4A5	Collagen alpha 5(IV) chain precursor. [Source:Uniprot/SWISSPROT;Acc:P29400]	X	107569810	ensembl cDNA
Ssc.229.1.S1_at	-1.8183	-2.49135	-1.14525	6.36706	-5.29503	4.94298e-05	0.0172016	2.12886	FMO1	FMO1	Dimethylaniline monooxygenase [N-oxide-forming] 1 (EC 1.14.13.8) (Fetal hepatic flavin-containing monooxygenase 1) (FMO 1) (Dimethylaniline oxidase 1). [Source:Uniprot/SWISSPROT;Acc:Q01740]	1	169484271	ensembl cDNA
Ssc.17071.1.A1_at	-0.583035	-0.799648	-0.366423	6.02086	-5.27545	5.15385e-05	0.0174372	2.09067	HECA	HECA	Headcase protein homolog (hHDC). [Source:Uniprot/SWISSPROT;Acc:Q9UBI9]	6	139497942	ensembl cDNA
Ssc.25067.1.S1_at	-0.913772	-1.25474	-0.572803	7.54364	-5.25256	5.41197e-05	0.0176235	2.04598	PDGFC	PDGFC	platelet-derived growth factor C precursor; spinal cord-derived growth factor; secretory growth factor-like protein; fallotein [Homo sapiens]. [Source:RefSeq;Acc:NM_016205]	4	157902214	ensembl cDNA
Ssc.20621.1.S1_at	0.73405	0.459708	1.00839	5.37362	5.24423	5.50922e-05	0.0176235	2.02969	VPS26B	VPS26B		11	133599771	ensembl cDNA
Ssc.28652.1.A1_at	-0.788172	-1.0834	-0.49294	4.50606	-5.23245	5.64972e-05	0.0176235	2.00665	PAQR3	PAQR3	progestin and adipoQ receptor family member III [Homo sapiens]. [Source:RefSeq;Acc:NM_177453]	4	80027331	ensembl cDNA
Ssc.24270.1.S1_at	1.73376	1.08287	2.38465	4.45132	5.2207	5.79354e-05	0.0176235	1.98365	COL21A1	COL21A1	alpha 1 type XXI collagen precursor; collagen XXI [Homo sapiens]. [Source:RefSeq;Acc:NM_030820]	6	56029347	ensembl cDNA
Ssc.5154.1.A1_at	1.96665	1.22676	2.70654	5.47688	5.20964	5.93238e-05	0.0176235	1.96198	LRRC17	LRRC17	Leucine-rich repeat-containing protein 17 precursor (p37NB) (UNQ3076/PRO9909). [Source:Uniprot/SWISSPROT;Acc:Q8N6Y2]	7	102340683	ensembl cDNA
Ssc.14418.1.A1_at	-1.1353	-1.56878	-0.701824	4.37718	-5.13323	6.98903e-05	0.0202682	1.81191	FAM107B	FAM107B		10	14600562	ensembl cDNA
Ssc.30455.1.A1_at	0.958425	0.591378	1.32547	4.37772	5.11782	7.22455e-05	0.020464	1.78155	CCNJ	CCNJ	cyclin J [Homo sapiens]. [Source:RefSeq;Acc:NM_019084]	10	97793141	ensembl cDNA
Ssc.21117.2.S1_at	1.23439	0.755726	1.71306	5.23752	5.05438	8.28255e-05	0.0224653	1.65629	MAGM		Mitochondria-associated granulocyte macrophage CSF signaling molecule, mitochondrial precursor (CGI-136). [Source:Uniprot/SWISSPROT;Acc:Q9Y3D7]		.	ensembl cDNA
Ssc.26726.1.S1_a_at	-0.926548	-1.28591	-0.567186	5.16579	-5.0534	8.29998e-05	0.0224653	1.65436	LYPLA3		1-O-acylceramide synthase precursor (EC 2.3.1.-) (ACS) (Lysosomal phospholipase A2) (LCAT-like lysophospholipase) (LLPL) (UNQ341/PRO540). [Source:Uniprot/SWISSPROT;Acc:Q8NCC3]		.	ensembl cDNA
Ssc.5364.1.S1_at	-2.39624	-3.32825	-1.46423	5.44424	-5.03916	8.55901e-05	0.0225863	1.62618	FAM78B	FAM78B	PREDICTED: similar to gene [Source:RefSeq_peptide;Acc:XP_097622]	1	164305880	ensembl genome
Ssc.6323.1.S1_at	-1.87452	-2.60601	-1.14303	4.31444	-5.02262	8.87033e-05	0.0225863	1.59341	ADFP	ADFP	Adipophilin (Adipose differentiation-related protein) (ADRP). [Source:Uniprot/SWISSPROT;Acc:Q99541]	9	19105760	ensembl cDNA
Ssc.18551.1.S1_at	0.773538	0.471348	1.07573	6.1882	5.01706	8.9776e-05	0.0225863	1.58239	PKIG	PKIG	cAMP-dependent protein kinase inhibitor, gamma form (PKI-gamma). [Source:Uniprot/SWISSPROT;Acc:Q9Y2B9]	20	42593850	ensembl cDNA
Ssc.26816.1.S1_at	-1.07386	-1.49384	-0.653877	3.10993	-5.01148	9.08645e-05	0.0225863	1.57133	SLC2A12	SLC2A12	solute carrier family 2 (facilitated glucose transporter), member 12 [Homo sapiens]. [Source:RefSeq;Acc:NM_145176]	6	134349964	ensembl cDNA
Ssc.30989.1.A1_at	-0.810806	-1.12987	-0.491741	6.35302	-4.98065	9.71319e-05	0.0236613	1.51013	ZSWIM6	ZSWIM6	Zinc finger SWIM domain containing protein 6 (Fragment). [Source:Uniprot/SWISSPROT;Acc:Q9HCJ5]	5	60852928	ensembl cDNA
Ssc.3899.1.S1_at	1.28522	0.777435	1.793	7.2114	4.96074	0.000101412	0.0242195	1.47056	RRBP1	RRBP1	Ribosome-binding protein 1 (Ribosome receptor protein) (180 kDa ribosome receptor homolog) (ES/130 related protein). [Source:Uniprot/SWISSPROT;Acc:Q9P2E9]	20	17542323	ensembl cDNA
Ssc.23526.2.S1_at	-1.13612	-1.58658	-0.685656	6.56595	-4.94327	0.000105326	0.0246705	1.4358	S1PR1	S1PR1	Sphingosine 1-phosphate receptor Edg-1. [Source:Uniprot/SWISSPROT;Acc:P21453]	1	101475043	ensembl cDNA
Ssc.10115.2.S1_at	1.07626	0.648658	1.50385	5.7469	4.93319	0.000107654	0.0247401	1.41573	TUBB2A	TUBB2A	tubulin, beta polypeptide [Homo sapiens]. [Source:RefSeq;Acc:NM_001069]	6	3098918	ensembl cDNA
Ssc.11361.1.S1_at	-1.32326	-1.85146	-0.795065	4.89595	-4.91019	0.000113164	0.0251497	1.3699	C4orf18	C4orf18		4	159265213	ensembl cDNA
Ssc.2578.1.S1_at	0.646809	0.388541	0.905077	7.14332	4.90855	0.000113566	0.0251497	1.36664	ILK	ILK	Integrin-linked protein kinase 1 (EC 2.7.1.37) (ILK-1) (59 kDa serine/threonine-protein kinase) (p59ILK). [Source:Uniprot/SWISSPROT;Acc:Q13418]	11	6581540	ensembl cDNA
Ssc.6903.1.S1_at	0.927479	0.555678	1.29928	8.60738	4.88924	0.000118431	0.0257588	1.32811	TUBB		Tubulin beta-5 chain. [Source:Uniprot/SWISSPROT;Acc:P05218]		.	ensembl cDNA
Ssc.9522.1.A1_at	1.92939	1.15257	2.70621	3.91307	4.86796	0.00012404	0.0265053	1.28561	RNF144B	RNF144B	IBR domain containing 2; p53-inducible RING finger protein [Homo sapiens]. [Source:RefSeq;Acc:NM_182757]	6	18495560	ensembl cDNA
Ssc.2011.1.A1_at	-1.58087	-2.22208	-0.939666	5.01296	-4.83222	0.000134076	0.027947	1.21412	PRKCH	PRKCH	Protein kinase C, eta type (EC 2.7.1.-) (nPKC-eta) (PKC-L). [Source:Uniprot/SWISSPROT;Acc:P24723]	14	60858186	ensembl cDNA
Ssc.22123.1.A1_at	-1.20362	-1.69226	-0.71498	4.3299	-4.82779	0.000135376	0.027947	1.20525	TMEM2	TMEM2	transmembrane protein 2 [Homo sapiens]. [Source:RefSeq;Acc:NM_013390]	9	73371332	ensembl cDNA
Ssc.25441.1.A1_at	-1.02836	-1.44762	-0.609099	5.43453	-4.8074	0.000141531	0.0283091	1.16439	C12orf35	C12orf35		12	32003620	ensembl cDNA
Ssc.17287.1.A1_at	1.36133	0.806226	1.91643	9.38025	4.80659	0.000141778	0.0283091	1.16278	C5orf13	C5orf13	Neuronal protein 3.1 (p311 protein). [Source:Uniprot/SWISSPROT;Acc:Q16612]	5	111092408	ensembl cDNA
Ssc.7070.1.S1_at	-1.21076	-1.70844	-0.713086	6.40055	-4.76827	0.000154145	0.0298905	1.08589	SESN1	SESN1	Sestrin 1 (p53-regulated protein PA26). [Source:Uniprot/SWISSPROT;Acc:Q9Y6P5]	6	109414340	ensembl cDNA
Ssc.24738.2.S1_at	0.648183	0.381676	0.914691	3.6311	4.7669	0.000154606	0.0298905	1.08315	NAV1	NAV1	neuron navigator 1; neuron navigator-1; pore membrane and/or filament interacting like protein 3 [Homo sapiens]. [Source:RefSeq;Acc:NM_020443]	1	199859224	ensembl cDNA
Ssc.2077.1.S1_at	-0.842107	-1.18964	-0.494573	6.37034	-4.74918	0.000160712	0.0303087	1.04753	RASSF1	RASSF1	Ras association domain family 1 (Ras association, RalGDS/AF-6, domain family 1). [Source:Uniprot/SWISSPROT;Acc:Q9NS23]	3	50342221	ensembl cDNA
Ssc.8031.1.A1_at	-1.73838	-2.45723	-1.01953	5.23207	-4.73972	0.000164068	0.0303087	1.02852	DAO	DAO	D-amino-acid oxidase (EC 1.4.3.3) (DAMOX) (DAO) (DAAO). [Source:Uniprot/SWISSPROT;Acc:P14920]	12	107797986	ensembl genome
Ssc.12057.1.S1_at	1.03156	0.604872	1.45824	4.61818	4.73844	0.00016453	0.0303087	1.02593	GADL1	GADL1	glutamate decarboxylase-like 1; ENSG00000144644 [Homo sapiens]. [Source:RefSeq;Acc:NM_207359]	3	30742696	ensembl cDNA
Ssc.12000.1.A1_at	0.855805	0.501248	1.21036	5.40971	4.73082	0.000167292	0.0303087	1.01062	LENG8	LENG8	leukocyte receptor cluster (LRC) member 8 [Homo sapiens]. [Source:RefSeq;Acc:NM_052925]	19	59652208	ensembl cDNA
Ssc.6053.1.A1_at	0.650456	0.380677	0.920236	4.969	4.72561	0.000169211	0.0303087	1.00013	USP46	USP46	ubiquitin specific protease 46 [Homo sapiens]. [Source:RefSeq;Acc:NM_022832]	4	53155967	ensembl cDNA
Ssc.5699.1.S1_at	-1.18009	-1.67147	-0.688698	6.49955	-4.70692	0.000176273	0.0305604	0.962516	IQCK	IQCK		16	19635279	ensembl cDNA
Ssc.23526.1.S1_at	-1.20676	-1.70966	-0.703858	7.24736	-4.70313	0.000177743	0.0305604	0.954874	S1PR1	S1PR1	Sphingosine 1-phosphate receptor Edg-1. [Source:Uniprot/SWISSPROT;Acc:P21453]	1	101475043	ensembl cDNA
Ssc.31104.1.A1_at	-1.86126	-2.63753	-1.08499	7.26784	-4.69941	0.000179197	0.0305604	0.947377	FKBP5	FKBP5	FK506-binding protein 5 (EC 5.2.1.8) (Peptidyl-prolyl cis-trans isomerase) (PPIase) (Rotamase) (51 kDa FK506-binding protein) (FKBP- 51) (54 kDa progesterone receptor-associated immunophilin) (FKBP54) (P54) (FF1 antigen) (HSP90-binding immunophilin) (Andr	6	35649345	ensembl cDNA
Ssc.5158.1.S1_at	0.597807	0.348286	0.847328	3.70209	4.69571	0.000180653	0.0305604	0.939936	DCAKD	DCAKD		17	40456240	ensembl cDNA
Ssc.7122.1.A1_at	1.54512	0.895313	2.19494	3.89102	4.66041	0.000195184	0.0325662	0.868747	ARMCX4	ARMCX4	armadillo repeat containing, X-linked 4 [Homo sapiens]. [Source:RefSeq;Acc:NM_152583]	X	100627118	ensembl genome
Ssc.6206.1.S1_at	1.03053	0.595622	1.46543	6.64164	4.64423	0.000202234	0.0332866	0.83609	Q96I09		PREDICTED: hypothetical protein BC007901 [Source:RefSeq_peptide;Acc:XP_038576]		.	ensembl cDNA
Ssc.18551.1.S2_at	0.712268	0.410311	1.01422	6.91165	4.62324	0.00021177	0.0338594	0.79368	PKIG	PKIG	cAMP-dependent protein kinase inhibitor, gamma form (PKI-gamma). [Source:Uniprot/SWISSPROT;Acc:Q9Y2B9]	20	42593850	ensembl cDNA
Ssc.30936.1.S1_at	-0.924403	-1.31659	-0.532212	5.19776	-4.61968	0.000213431	0.0338594	0.786487	ACTR8	ACTR8	Actin-related protein 8. [Source:Uniprot/SWISSPROT;Acc:Q9H981]	3	53876195	ensembl cDNA
Ssc.27334.1.S1_at	-1.33045	-1.89568	-0.765223	4.63609	-4.61343	0.000216382	0.0338594	0.773844	NHSL1	NHSL1	PREDICTED: chromosome 6 open reading frame 63 [Source:RefSeq_peptide;Acc:XP_496826]	6	138784876	ensembl cDNA
Ssc.24070.1.S1_at	-1.3756	-1.96013	-0.791073	3.2872	-4.61248	0.000216833	0.0338594	0.771927	SCCPDH	SCCPDH	CGI-49 protein [Homo sapiens]. [Source:RefSeq;Acc:NM_016002]	1	244954001	ensembl genome
Ssc.19157.1.S1_at	-0.888584	-1.26724	-0.509929	4.9508	-4.59942	0.000223143	0.0344035	0.745521	NOTCH4		Neurogenic locus notch homolog protein 4 precursor (Notch 4) (hNotch4). [Source:Uniprot/SWISSPROT;Acc:Q99466]		.	ensembl cDNA
Ssc.865.2.A1_at	0.540306	0.309289	0.771324	6.56572	4.58398	0.000230844	0.0345496	0.714283	SETDB1	SETDB1	Histone-lysine N-methyltransferase, H3 lysine-9 specific 4 (EC 2.1.1.43) (Histone H3-K9 methyltransferase 4) (H3-K9-HMTase 4) (SET domain bifurcated 1) (ERG-associated protein with SET domain) (ESET). [Source:Uniprot/SWISSPROT;Acc:Q15047]	1	149165512	ensembl cDNA
Ssc.3344.2.S1_at	1.16412	0.666268	1.66196	4.5458	4.58298	0.000231356	0.0345496	0.712241	3303676800		Septin 8. [Source:Uniprot/SWISSPROT;Acc:Q92599]		.	ensembl cDNA
Ssc.6566.1.A1_at	0.683754	0.391183	0.976325	6.12952	4.58054	0.0002326	0.0345496	0.707305	AXL	AXL	Tyrosine-protein kinase receptor UFO precursor (EC 2.7.1.112) (AXL oncogene). [Source:Uniprot/SWISSPROT;Acc:P30530]	19	46416948	ensembl cDNA
Ssc.11570.3.A1_a_at	0.932615	0.530619	1.33461	6.1734	4.54704	0.00025039	0.036744	0.639438	TRIB2	TRIB2	tribbles homolog 2 [Homo sapiens]. [Source:RefSeq;Acc:NM_021643]	2	12774466	ensembl cDNA
Ssc.18181.1.A1_at	0.650981	0.369753	0.932209	4.75302	4.53689	0.000256047	0.0371268	0.618862	B9D2	B9D2		19	46552167	ensembl cDNA
Ssc.9059.1.A1_at	-0.910426	-1.3043	-0.516552	6.69185	-4.53039	0.000259735	0.0372185	0.605689	UBC	UBC	ubiquitin C [Homo sapiens]. [Source:RefSeq;Acc:NM_021009]	12	123962147	ensembl cDNA
Ssc.29791.1.A1_at	-0.847972	-1.21646	-0.479486	3.81528	-4.51033	0.000271472	0.0376801	0.564982	B3GNTL1	B3GNTL1	B3GNTL1 protein (Fragment). [Source:Uniprot/SPTREMBL;Acc:Q8WUT3]	17	78494961	ensembl genome
Ssc.11155.1.S1_at	0.562245	0.31781	0.806679	4.14017	4.50828	0.000272701	0.0376801	0.56082	PTPRA	PTPRA	Protein-tyrosine phosphatase alpha precursor (EC 3.1.3.48) (R-PTP- alpha). [Source:Uniprot/SWISSPROT;Acc:P18433]	20	2792841	ensembl cDNA
Ssc.10317.1.A1_at	1.03023	0.582308	1.47814	5.6211	4.50798	0.000272878	0.0376801	0.560224	KDELC1	KDELC1	KDEL (Lys-Asp-Glu-Leu) containing 1; endoplasmic reticulum resident protein 58 [Homo sapiens]. [Source:RefSeq;Acc:NM_024089]	13	102234633	ensembl cDNA
Ssc.7863.1.A1_at	-0.90261	-1.29571	-0.509512	4.68086	-4.50036	0.000277501	0.0376801	0.544748	GPR137C	GPR137C	G protein-coupled receptor TM7SF1L2 (Fragment). [Source:Uniprot/SPTREMBL;Acc:Q86SM2]	14	52089616	ensembl genome
Ssc.1577.1.S1_at	0.988807	0.557769	1.41984	5.61	4.49619	0.000280064	0.0376801	0.536279	SRF	SRF	Serum response factor (SRF). [Source:Uniprot/SWISSPROT;Acc:P11831]	6	43246898	ensembl cDNA
Ssc.9448.1.A1_at	-0.76894	-1.10431	-0.433571	5.85557	-4.49384	0.000281518	0.0376801	0.531508	PRPF39	PRPF39	PRP39 pre-mRNA processing factor 39 homolog [Homo sapiens]. [Source:RefSeq;Acc:NM_017922]	14	44623080	ensembl cDNA
Ssc.27120.1.A1_at	-1.45475	-2.09103	-0.818468	5.16448	-4.48112	0.000289527	0.0379326	0.505669	CREB5	CREB5	cAMP response element binding protein 5 (CRE-BPa). [Source:Uniprot/SWISSPROT;Acc:Q02930]	7	28305465	ensembl genome
Ssc.5051.1.S1_at	-1.24888	-1.79514	-0.702623	5.22844	-4.48095	0.000289633	0.0379326	0.505329	ETF1	ETF1	eukaryotic translation termination factor 1; polypeptide chain release factor 1; sup45 (yeast omnipotent suppressor 45) homolog-like 1 [Homo sapiens]. [Source:RefSeq;Acc:NM_004730]	5	137869687	ensembl genome
Ssc.5909.1.S1_at	1.32153	0.742168	1.9009	5.40575	4.47068	0.000296272	0.0383455	0.484451	SMTNL2	SMTNL2		17	4434043	ensembl cDNA
Ssc.16722.1.S1_at	-0.861514	-1.23972	-0.483306	3.49851	-4.46457	0.000300292	0.0383455	0.472034	PQLC3	PQLC3		2	11212991	ensembl cDNA
Ssc.19358.1.S1_at	-0.646412	-0.930598	-0.362225	7.34162	-4.45814	0.000304585	0.0383455	0.458955	ZDHHC9	ZDHHC9	Zinc finger DHHC domain containing protein 9 (Zinc finger protein 379) (CGI-89) (UNQ261/PRO298). [Source:Uniprot/SWISSPROT;Acc:Q9Y397]	X	128766596	ensembl cDNA
Ssc.5768.1.A1_at	0.592945	0.332195	0.853694	5.06129	4.45696	0.000305379	0.0383455	0.456558	BAD	BAD	Bcl2-antagonist of cell death (BAD) (Bcl-2 binding component 6) (Bcl- XL/Bcl-2 associated death promoter) (Bcl-2-like 8 protein). [Source:Uniprot/SWISSPROT;Acc:Q92934]	11	63793878	ensembl cDNA
Ssc.3401.1.S1_at	-0.87097	-1.25569	-0.486253	5.66255	-4.43722	0.000318983	0.0392614	0.416399	CCDC73	CCDC73		11	32580202	ensembl genome
Ssc.11964.1.S1_at	0.802007	0.447737	1.15628	4.28642	4.43702	0.00031912	0.0392614	0.416004	DCUN1D4	DCUN1D4		4	52404033	ensembl cDNA
Ssc.19571.2.S1_at	-1.26644	-1.82752	-0.705367	3.47752	-4.42396	0.000328458	0.0397242	0.389427	ABHD4	ABHD4	abhydrolase domain containing 4 [Homo sapiens]. [Source:RefSeq;Acc:NM_022060]	14	22136987	ensembl cDNA
Ssc.7712.2.S1_at	-1.08542	-1.56644	-0.6044	6.55504	-4.42266	0.000329404	0.0397242	0.386777	TACC1	TACC1	Transforming acidic coiled-coil-containing protein 1. [Source:Uniprot/SWISSPROT;Acc:O75410]	8	38734008	ensembl cDNA
Ssc.26230.1.S1_at	1.11598	0.620341	1.61162	8.87427	4.41304	0.00033648	0.0401797	0.367193	RRAD	RRAD	GTP-binding protein RAD (RAS associated with diabetes) (RAD1). [Source:Uniprot/SWISSPROT;Acc:P55042]	16	65513092	ensembl cDNA
Ssc.29458.1.A1_at	-0.64034	-0.925666	-0.355014	3.63916	-4.39863	0.000347368	0.0410771	0.337846	PTPRG	PTPRG	Protein-tyrosine phosphatase gamma precursor (EC 3.1.3.48) (R-PTP- gamma). [Source:Uniprot/SWISSPROT;Acc:P23470]	3	61522283	ensembl genome
Ssc.29672.1.A1_at	-1.3527	-1.95636	-0.74903	5.68457	-4.39189	0.000352585	0.0412932	0.324107	MCC					ensembl cDNA
Ssc.11743.1.S1_at	-1.07203	-1.55177	-0.592292	5.57656	-4.37975	0.000362176	0.0420124	0.299375	FSTL4	FSTL4	follistatin-like 4 [Source:RefSeq_peptide;Acc:NP_055897]	5	132560051	ensembl genome
Ssc.18354.1.S1_at	0.66899	0.368555	0.969424	6.3988	4.36433	0.000374744	0.0426261	0.267936	LHFPL2	LHFPL2	lipoma HMGIC fusion partner-like 2 [Homo sapiens]. [Source:RefSeq;Acc:NM_005779]	5	77816796	ensembl cDNA
Ssc.16888.1.S1_at	-0.900795	-1.30535	-0.496238	4.15499	-4.3641	0.000374936	0.0426261	0.267462	LAD1	LAD1	Ladinin 1 (Lad-1) (120 kDa linear IgA bullous dermatosis antigen) (97 kDa linear IgA bullous dermatosis antigen) (Linear IgA disease antigen homolog) (LadA). [Source:Uniprot/SWISSPROT;Acc:O00515]	1	199616593	ensembl cDNA
Ssc.24926.1.S1_at	-1.16387	-1.68726	-0.640487	4.20779	-4.35845	0.000379647	0.0426261	0.255954	NPR1	NPR1	Atrial natriuretic peptide receptor A precursor (ANP-A) (ANPRA) (GC-A) (Guanylate cyclase) (EC 4.6.1.2) (NPR-A) (Atrial natriuretic peptide A-type receptor). [Source:Uniprot/SWISSPROT;Acc:P16066]	1	151917737	ensembl cDNA
Ssc.29589.1.A1_at	-0.800283	-1.16044	-0.440127	4.62765	-4.35513	0.000382452	0.0426261	0.249171	KLHL7	KLHL7	SBBI26 protein; kelch/BTB; kelch (Drosophila)-like 6 [Homo sapiens]. [Source:RefSeq;Acc:NM_018846]	7	23111927	ensembl genome
Ssc.2631.1.A1_at	0.889169	0.488739	1.2896	3.64254	4.35217	0.000384964	0.0426261	0.243135	Q86YV5		PREDICTED: similar to FLJ00269 protein [Source:RefSeq_peptide;Acc:XP_291277]		.	ensembl cDNA
Ssc.3295.1.S1_at	-1.28688	-1.86804	-0.705725	6.06965	-4.34004	0.000395438	0.0433913	0.218395	EDNRB	EDNRB	Endothelin B receptor precursor (ET-B) (Endothelin receptor Non- selective type). [Source:Uniprot/SWISSPROT;Acc:P24530]	13	77367625	ensembl cDNA
Ssc.26591.1.S1_at	-0.7593	-1.10362	-0.41498	4.27864	-4.32215	0.00041142	0.0446069	0.181875	CYLD	CYLD	Probable ubiquitin carboxyl-terminal hydrolase CYLD (EC 3.1.2.15) (Ubiquitin thiolesterase CYLD) (Ubiquitin-specific processing protease CYLD) (Deubiquitinating enzyme CYLD) (HSPC057). [Source:Uniprot/SWISSPROT;Acc:Q9NQC7]	16	49333462	ensembl cDNA
Ssc.3711.1.S1_at	0.524597	0.286403	0.762791	5.06112	4.31661	0.000416496	0.0446069	0.170573	NAT11	NAT11		11	63463039	ensembl cDNA
Ssc.29929.1.S1_at	1.25774	0.68652	1.82897	5.80421	4.31552	0.000417503	0.0446069	0.168347	ANGPTL2	ANGPTL2	Angiopoietin-related protein 2 precursor (Angiopoietin-like 2) (UNQ170/PRO196). [Source:Uniprot/SWISSPROT;Acc:Q9UKU9]	9	128889449	ensembl cDNA
Ssc.5607.1.S1_at	-0.915011	-1.33141	-0.49861	5.33468	-4.30688	0.000425575	0.045074	0.150695	ALDH4A1	ALDH4A1	Delta-1-pyrroline-5-carboxylate dehydrogenase, mitochondrial precursor (EC 1.5.1.12) (P5C dehydrogenase). [Source:Uniprot/SWISSPROT;Acc:P30038]	1	19070513	ensembl cDNA
Ssc.6418.1.S1_at	-1.45214	-2.11492	-0.789352	7.25412	-4.2942	0.000437696	0.0454605	0.124809	FDFT1	FDFT1	Farnesyl-diphosphate farnesyltransferase (EC 2.5.1.21) (Squalene synthetase) (SQS) (SS) (FPP:FPP farnesyltransferase). [Source:Uniprot/SWISSPROT;Acc:P37268]	8	11697599	ensembl cDNA
Ssc.4368.3.S1_at	-1.71092	-2.49186	-0.929992	6.37	-4.29403	0.000437859	0.0454605	0.124465	FBXO32	FBXO32	F-box only protein 32 (Muscle atrophy F-box protein) (MAFbx) (Atrogin- 1). [Source:Uniprot/SWISSPROT;Acc:Q969P5]	8	124584540	ensembl cDNA
Ssc.1006.1.S1_at	-0.86207	-1.25579	-0.468346	8.1653	-4.2914	0.000440422	0.0454605	0.119085	PGM1	PGM1	Phosphoglucomutase (EC 5.4.2.2) (Glucose phosphomutase) (PGM). [Source:Uniprot/SWISSPROT;Acc:P36871]	1	63831535	ensembl cDNA
Ssc.30575.1.A1_at	1.99061	1.07667	2.90455	3.53607	4.26892	0.000462927	0.0464566	0.0731463	ADAMTS3	ADAMTS3	ADAMTS-3 precursor (EC 3.4.24.-) (A disintegrin and metalloproteinase with thrombospondin motifs 3) (ADAM-TS 3) (ADAM-TS3) (Procollagen II amino-propeptide processing enzyme) (Procollagen II N-proteinase) (PC II-NP). [Source:Uniprot/SWISSPROT;Acc:O15072]	4	73365551	ensembl cDNA
Ssc.9771.1.A1_at	-1.05087	-1.53376	-0.567977	4.81952	-4.26527	0.000466683	0.0464566	0.0656978	ERG	ERG	Transcriptional regulator ERG (Transforming protein ERG). [Source:Uniprot/SWISSPROT;Acc:P11308]	21	38673819	ensembl cDNA
Ssc.19540.1.S1_at	0.929547	0.502236	1.35686	4.10165	4.26359	0.000468427	0.0464566	0.0622587	TPPP3	TPPP3	Protein CGI-38. [Source:Uniprot/SWISSPROT;Acc:Q9BW30]	16	65981215	ensembl cDNA
Ssc.5732.1.A1_at	-0.504203	-0.736004	-0.272403	7.2911	-4.26323	0.000468799	0.0464566	0.0615272	PPM1A	PPM1A	Protein phosphatase 2C alpha isoform (EC 3.1.3.16) (PP2C-alpha) (IA) (Protein phosphatase 1A). [Source:Uniprot/SWISSPROT;Acc:P35813]	14	59782223	ensembl cDNA
Ssc.3621.1.S1_at	0.684846	0.369973	0.999719	6.71196	4.2629	0.000469143	0.0464566	0.0608505	DPYSL3	DPYSL3	Dihydropyrimidinase related protein-3 (DRP-3) (Unc-33-like phosphoprotein) (ULIP protein) (Collapsin response mediator protein 4) (CRMP-4). [Source:Uniprot/SWISSPROT;Acc:Q14195]	5	146750566	ensembl cDNA
Ssc.20009.1.S1_at	-0.664583	-0.97056	-0.358605	6.28126	-4.25704	0.000475286	0.0465238	0.0488595	EPS8	EPS8	Epidermal growth factor receptor kinase substrate EPS8. [Source:Uniprot/SWISSPROT;Acc:Q12929]	12	15664343	ensembl cDNA
Ssc.16678.1.S1_at	0.732707	0.395201	1.07021	5.56885	4.25498	0.000477461	0.0465238	0.0446499	ZYX	ZYX	Zyxin (Zyxin 2). [Source:Uniprot/SWISSPROT;Acc:Q15942]	7	142788295	ensembl cDNA
Ssc.18202.1.S1_at	-1.05367	-1.53952	-0.567814	4.68294	-4.25057	0.000482154	0.0465246	0.0356329	CSNK2A1	CSNK2A1	Casein kinase II, alpha chain (CK II) (EC 2.7.1.37). [Source:Uniprot/SWISSPROT;Acc:P19138]	20	407307	ensembl genome
Ssc.12785.1.A1_at	0.645538	0.347406	0.943671	5.7046	4.24386	0.000489384	0.0465246	0.0219119	MGAT4B	MGAT4B	mannosyl (alpha-1,3-)-glycoprotein beta-1,4-N-acetylglucosaminyltransferase, isoenzyme B isoform 1; UDP-N-acetylglucosamine: alpha-1,3-D-mannoside beta-1,4-N-acetylglucosaminyltransferase IV; alpha-1,3-mannosyl-glycoprotein beta-1,4-N-acetylglucosaminyltr	5	179156711	ensembl cDNA
Ssc.7801.1.A1_at	0.663499	0.357053	0.969945	4.17293	4.2436	0.000489668	0.0465246	0.0213788	HSPA14	HSPA14	heat shock protein hsp70-related protein [Homo sapiens]. [Source:RefSeq;Acc:NM_016299]	10	14920231	ensembl genome
Ssc.11202.1.A1_at	-0.9361	-1.36902	-0.503181	6.00083	-4.23803	0.000495753	0.0465246	0.00999252	GTPBP2	GTPBP2	GTP binding protein 2 [Homo sapiens]. [Source:RefSeq;Acc:NM_019096]	6	43695965	ensembl cDNA
Ssc.7153.1.A1_at	1.14899	0.617522	1.68045	4.76866	4.23729	0.000496568	0.0465246	0.00847805	NASP	NASP	Nuclear autoantigenic sperm protein (NASP). [Source:Uniprot/SWISSPROT;Acc:P49321]	1	45822304	ensembl cDNA
Ssc.15424.1.S1_at	0.661024	0.353086	0.968961	3.44204	4.20729	0.000530752	0.0490527	-0.0528931	EDIL3	EDIL3	EGF-like repeats and discoidin I-like domains protein 3 precursor (Developmentally regulated endothelial cell locus 1 protein) (Integrin-binding protein DEL1). [Source:Uniprot/SWISSPROT;Acc:O43854]	5	83273882	ensembl genome
Ssc.3545.1.A1_at	1.52818	0.816154	2.2402	6.00038	4.20657	0.000531606	0.0490527	-0.0543759	PAPD1	PAPD1	PAP associated domain containing 1 [Homo sapiens]. [Source:RefSeq;Acc:NM_018109]	10	30641765	ensembl genome
Ssc.26296.1.S1_at	0.879299	0.468076	1.29052	5.5292	4.1909	0.000550422	0.0497467	-0.0864401	TRAM2	TRAM2	Translocation associated membrane protein 2. [Source:Uniprot/SWISSPROT;Acc:Q15035]	6	52470163	ensembl cDNA
Ssc.21150.1.S1_at	1.33952	0.712787	1.96625	6.20879	4.18905	0.000552686	0.0497467	-0.0902247	SERHL2	SERHL2	Serine hydrolase-like protein (EC 3.1.-.-). [Source:Uniprot/SWISSPROT;Acc:Q9H4I8]	22	41279869	ensembl cDNA
Ssc.1330.1.A1_at	0.688465	0.366076	1.01085	4.84051	4.18552	0.000557031	0.0497467	-0.0974436	NEBL	NEBL	Nebulette (Actin-binding Z-disk protein). [Source:Uniprot/SWISSPROT;Acc:O76041]	10	21110098	ensembl genome
Ssc.8698.1.S1_at	0.957061	0.508632	1.40549	5.71772	4.18306	0.000560089	0.0497467	-0.10249	CDH11	CDH11	Cadherin-11 precursor (Osteoblast-cadherin) (OB-cadherin) (OSF-4). [Source:Uniprot/SWISSPROT;Acc:P55287]	16	63535157	ensembl cDNA
Ssc.27345.1.S1_at	-1.08061	-1.58717	-0.574054	4.9211	-4.18107	0.000562565	0.0497467	-0.106557	Q9H5S2		PREDICTED: hypothetical protein XP_496549 [Source:RefSeq_peptide;Acc:XP_496549]		.	ensembl cDNA
Ssc.10053.1.A1_at	0.780364	0.414478	1.14625	6.81714	4.18022	0.000563633	0.0497467	-0.108305	CHSY1	CHSY1	carbohydrate (chondroitin) synthase 1; chondroitin synthase [Homo sapiens]. [Source:RefSeq;Acc:NM_014918]	15	99533456	ensembl cDNA
