# Supplementary material for: Identification of Temporal and Region-Specific Myocardial Gene Expression Patterns in Response to Infarction in Swine
Source: PLoS One. 2013 Jan 25;8(1):e54785. doi: 10.1371/journal.pone.0054785 (PMC3556027; doi:10.1371/journal.pone.0054785)
Supplement: Table S3 — Differentially expressed probe sets in the infarct core compared with control tissue at 1 week post-MI. (XLSX) [file pone.0054785.s005.xlsx]

## Sheet: Suppl Table 3.RMvsControl.4w
ID	logFC	CI.025	CI.975	AveExpr	t	P.Value	adj.P.Val	B	geneName	Hugo.Symbol	Description	Chromosome	Start	Origin
Ssc.66.1.S3_at	-2.26409	-2.73446	-1.79371	3.6512	-9.43399	2.19496e-08	0.000267346	8.88598	FRK	FRK	Tyrosine-protein kinase FRK (EC 2.7.1.112) (Nuclear tyrosine protein kinase RAK). [Source:Uniprot/SWISSPROT;Acc:P42685]	6	116369389	ensembl genome
Ssc.9407.1.A1_at	-1.60053	-1.99889	-1.20217	4.40071	-7.87473	3.09022e-07	0.00170386	6.66041	SPAG16	SPAG16	PF20; WD repeat domain 29; sperm-associated WD repeat protein [Homo sapiens]. [Source:RefSeq;Acc:NM_024532]	2	213857361	ensembl genome
Ssc.21669.1.S1_at	1.66987	1.24511	2.09463	5.15491	7.70529	4.19669e-07	0.00170386	6.39575	ACADVL	ACADVL	Acyl-CoA dehydrogenase, very-long-chain specific, mitochondrial precursor (EC 1.3.99.-) (VLCAD). [Source:Uniprot/SWISSPROT;Acc:P49748]	17	7063855	ensembl cDNA
Ssc.26230.1.S1_at	1.76135	1.26571	2.257	8.87427	6.9651	1.67161e-06	0.00474815	5.18486	RRAD	RRAD	GTP-binding protein RAD (RAS associated with diabetes) (RAD1). [Source:Uniprot/SWISSPROT;Acc:P55042]	16	65513092	ensembl cDNA
Ssc.5607.1.S1_at	-1.44903	-1.86544	-1.03263	5.33468	-6.82048	2.20888e-06	0.00474815	4.9378	ALDH4A1	ALDH4A1	Delta-1-pyrroline-5-carboxylate dehydrogenase, mitochondrial precursor (EC 1.5.1.12) (P5C dehydrogenase). [Source:Uniprot/SWISSPROT;Acc:P30038]	1	19070513	ensembl cDNA
Ssc.8775.3.S1_at	1.19912	0.85304	1.54521	4.39978	6.79096	2.33899e-06	0.00474815	4.88695	LAP3	LAP3	Cytosol aminopeptidase (EC 3.4.11.1) (Leucine aminopeptidase) (LAP) (Leucyl aminopeptidase) (Proline aminopeptidase) (EC 3.4.11.5) (Prolyl aminopeptidase). [Source:Uniprot/SWISSPROT;Acc:P28838]	4	17188025	ensembl cDNA
Ssc.21716.2.S1_at	0.97306	0.688549	1.25757	4.88732	6.70331	2.7742e-06	0.0048271	4.73512	PPP1CA	PPP1CA	protein phosphatase 1, catalytic subunit, alpha isoform 1; serine/threonine protein phosphatase PP1-alpha 1 catalytic subunit [Homo sapiens]. [Source:RefSeq;Acc:NM_002708]	11	66922228	ensembl cDNA
AFFX-Ssc-ef1a-M_at	0.944113	0.65583	1.2324	11.0367	6.41879	4.86195e-06	0.00683043	4.23367	EEF1A1	EEF1A1	Elongation factor 1-alpha 1 (EF-1-alpha-1) (Elongation factor 1 A-1) (eEF1A-1) (Elongation factor Tu) (EF-Tu). [Source:Uniprot/SWISSPROT;Acc:P04720]	6	74282194	ensembl cDNA
Ssc.31052.1.A1_at	-1.01947	-1.33167	-0.707262	5.68627	-6.40003	5.04712e-06	0.00683043	4.20015	FAM63B	FAM63B		15	56850685	ensembl genome
Ssc.30914.1.S1_at	-1.21143	-1.58833	-0.834533	4.67602	-6.29973	6.16849e-06	0.00751322	4.01997	DDR2	DDR2	Discoidin domain receptor 2 precursor (EC 2.7.1.112) (Receptor protein-tyrosine kinase TKT) (Tyrosine-protein kinase TYRO 10) (Neurotrophic tyrosine kinase, receptor-related 3). [Source:Uniprot/SWISSPROT;Acc:Q16832]	1	160868852	ensembl genome
AFFX-Ssc-ef1a-5_at	1.39282	0.955709	1.82993	9.71538	6.2453	6.88188e-06	0.00762012	3.92152	EEF1A1	EEF1A1	Elongation factor 1-alpha 1 (EF-1-alpha-1) (Elongation factor 1 A-1) (eEF1A-1) (Elongation factor Tu) (EF-Tu). [Source:Uniprot/SWISSPROT;Acc:P04720]	6	74282194	ensembl cDNA
Ssc.21272.2.S1_at	1.22352	0.832497	1.61454	5.07537	6.1328	8.63945e-06	0.00838423	3.71656	CCDC15	CCDC15		11	124329227	ensembl genome
Ssc.8925.1.S1_at	-2.05751	-2.71692	-1.39809	7.42039	-6.11548	8.94869e-06	0.00838423	3.68482	HBA2	HBA2	Hemoglobin alpha chain. [Source:Uniprot/SWISSPROT;Acc:P01922]	16	162875	ensembl cDNA
Ssc.18551.1.S1_at	0.931889	0.629699	1.23408	6.1882	6.0441	1.03484e-05	0.00842767	3.55356	PKIG	PKIG	cAMP-dependent protein kinase inhibitor, gamma form (PKI-gamma). [Source:Uniprot/SWISSPROT;Acc:Q9Y2B9]	20	42593850	ensembl cDNA
Ssc.8674.1.A1_at	1.79635	1.2137	2.379	5.01547	6.04266	1.03789e-05	0.00842767	3.55091	DDX17	DDX17	Probable RNA-dependent helicase p72 (DEAD-box protein p72) (DEAD-box protein 17). [Source:Uniprot/SWISSPROT;Acc:Q92841]	22	37209415	ensembl cDNA
Ssc.3615.2.S1_at	0.928065	0.624983	1.23115	2.99388	6.00159	1.12877e-05	0.00856527	3.47501	PPIL2	PPIL2	Peptidyl-prolyl cis-trans isomerase like 2 (EC 5.2.1.8) (PPIase) (Rotamase) (Cyclophilin-60) (Cyclophilin-like protein Cyp-60). [Source:Uniprot/SWISSPROT;Acc:Q13356]	22	20350273	ensembl cDNA
Ssc.1355.1.S1_at	1.34138	0.901264	1.7815	3.86183	5.97355	1.19548e-05	0.00856527	3.42305	MTUS1	MTUS1	mitochondrial tumor suppressor 1 isoform 3; transcription factor MTSG1; erythroid differentiation-related gene; mitochondrial tumor suppressor gene 1; AT2 receptor-interacting protein [Homo sapiens]. [Source:RefSeq;Acc:NM_001001927]	8	17545584	ensembl genome
Ssc.28652.1.A1_at	-0.87312	-1.16835	-0.577888	4.50606	-5.7964	1.72235e-05	0.0116546	3.09199	PAQR3	PAQR3	progestin and adipoQ receptor family member III [Homo sapiens]. [Source:RefSeq;Acc:NM_177453]	4	80027331	ensembl cDNA
Ssc.10115.2.S1_at	1.25641	0.828807	1.684	5.7469	5.75893	1.86162e-05	0.0119339	3.02136	TUBB2A	TUBB2A	tubulin, beta polypeptide [Homo sapiens]. [Source:RefSeq;Acc:NM_001069]	6	3098918	ensembl cDNA
Ssc.6149.1.S1_at	-1.71005	-2.30387	-1.11623	6.09276	-5.6442	2.36449e-05	0.0140771	2.80384	HYAL2	HYAL2	Hyaluronidase 2 precursor (EC 3.2.1.35) (Hyal-2) (Hyaluronoglucosaminidase 2) (LUCA-2). [Source:Uniprot/SWISSPROT;Acc:Q12891]	3	50330244	ensembl cDNA
Ssc.25145.1.S1_at	-1.2506	-1.68598	-0.815211	4.8159	-5.62978	2.43692e-05	0.0140771	2.77637	POT1	POT1	Protection of telomeres 1 (hPot1) (POT1-like telomere end-binding protein). [Source:Uniprot/SWISSPROT;Acc:Q9NUX5]	7	124249677	ensembl genome
Ssc.2675.1.S1_at	0.675743	0.438753	0.912733	5.43662	5.58856	2.65673e-05	0.0140771	2.69768	TGFB1I1	TGFB1I1	androgen receptor coactivator ARA55 [Homo sapiens]. [Source:RefSeq;Acc:NM_015927]	16	31390985	ensembl cDNA
Ssc.13442.1.S1_at	-0.840157	-1.13482	-0.545491	7.35484	-5.58829	2.65823e-05	0.0140771	2.69717	PIK3C2A	PIK3C2A	phosphoinositide-3-kinase, class 2, alpha polypeptide; PI3K-C2alpha; C2-containing phosphatidylinositol kinase [Homo sapiens]. [Source:RefSeq;Acc:NM_002645]	11	17064705	ensembl cDNA
Ssc.21716.1.A1_at	0.644966	0.415744	0.874188	5.89655	5.51478	3.10254e-05	0.0149058	2.55622	PPP1CA	PPP1CA	protein phosphatase 1, catalytic subunit, alpha isoform 1; serine/threonine protein phosphatase PP1-alpha 1 catalytic subunit [Homo sapiens]. [Source:RefSeq;Acc:NM_002708]	11	66922228	ensembl cDNA
Ssc.11562.2.S1_at	0.715794	0.460923	0.970666	3.938	5.50447	3.17067e-05	0.0149058	2.53639	NFIC	NFIC	Nuclear factor 1 C-type (Nuclear factor 1/C) (NF1-C) (NFI-C) (NF-I/C) (CCAAT-box binding transcription factor) (CTF) (TGGCA-binding protein). [Source:Uniprot/SWISSPROT;Acc:P08651]	19	3310616	ensembl cDNA
Ssc.10593.1.S1_at	1.40995	0.906221	1.91367	4.21663	5.48601	3.29656e-05	0.0149058	2.50085	IFI44L	IFI44L	histocompatibility 28 [Homo sapiens]. [Source:RefSeq;Acc:NM_006820]	1	78858676	ensembl cDNA
Ssc.6578.1.S1_at	1.6391	1.04839	2.22981	5.76123	5.43848	3.6448e-05	0.0149058	2.40914	TBX3	TBX3	T-box transcription factor TBX3 (T-box protein 3). [Source:Uniprot/SWISSPROT;Acc:O15119]	12	113592442	ensembl cDNA
Ssc.5414.1.S1_at	-0.850656	-1.15725	-0.544063	6.12659	-5.43802	3.64835e-05	0.0149058	2.40825	ABLIM3	ABLIM3	actin binding LIM protein family, member 3 [Homo sapiens]. [Source:RefSeq;Acc:NM_014945]	5	148501247	ensembl cDNA
Ssc.7122.1.A1_at	1.80044	1.15063	2.45026	3.89102	5.43051	3.70684e-05	0.0149058	2.39372	ARMCX4	ARMCX4	armadillo repeat containing, X-linked 4 [Homo sapiens]. [Source:RefSeq;Acc:NM_152583]	X	100627118	ensembl genome
Ssc.22660.1.S1_at	-0.746674	-1.01629	-0.477056	4.88392	-5.42788	3.7275e-05	0.0149058	2.38865	C9orf5					ensembl cDNA
Ssc.1860.1.S1_at	1.03204	0.658808	1.40528	7.68168	5.41956	3.79377e-05	0.0149058	2.37254	DYNLT1	DYNLT1	Cytoplasmic dynein light chain (T-complex testis-specific protein 1 homolog) (Protein CW-1). [Source:Uniprot/SWISSPROT;Acc:Q15763]	6	158977494	ensembl cDNA
Ssc.13463.1.S1_at	-0.854445	-1.1651	-0.543785	3.60507	-5.39073	4.03281e-05	0.015065	2.31669	GLT8D3					ensembl cDNA
Ssc.10889.1.A1_s_at	-0.726096	-0.99054	-0.461652	7.30001	-5.38157	4.11194e-05	0.015065	2.29893	RAB11A	RAB11A	Ras-related protein Rab-11A; RAB 11A, member oncogene family [Homo sapiens]. [Source:RefSeq;Acc:NM_004663]	15	63948850	ensembl cDNA
Ssc.22123.1.A1_at	-1.33456	-1.8232	-0.845917	4.3299	-5.35299	4.36927e-05	0.015065	2.24341	TMEM2	TMEM2	transmembrane protein 2 [Homo sapiens]. [Source:RefSeq;Acc:NM_013390]	9	73371332	ensembl cDNA
Ssc.4129.2.S1_a_at	0.969519	0.613567	1.32547	3.60984	5.33843	4.5067e-05	0.015065	2.21508	BCAS4	BCAS4	Breast carcinoma amplified sequence 4. [Source:Uniprot/SWISSPROT;Acc:Q8TDM0]	20	48844874	ensembl cDNA
Ssc.6229.1.S1_at	-0.972325	-1.32941	-0.61524	6.77929	-5.33689	4.52141e-05	0.015065	2.2121	PELI1	PELI1	Pellino protein homolog 1 (Pellino 1) (Pellino related intracellular signaling molecule). [Source:Uniprot/SWISSPROT;Acc:Q96FA3]	2	64173499	ensembl cDNA
Ssc.11403.1.S1_at	0.890211	0.562934	1.21749	4.99812	5.33121	4.57641e-05	0.015065	2.20104	SPTBN1	SPTBN1	Spectrin beta chain, brain 1 (Spectrin, non-erythroid beta chain 1) (Beta-II spectrin) (Fodrin beta chain). [Source:Uniprot/SWISSPROT;Acc:Q01082]	2	54536958	ensembl cDNA
Ssc.11555.1.S1_at	0.825875	0.520619	1.13113	6.33604	5.30271	4.86272e-05	0.0155863	2.1455	TMEM98	TMEM98		17	28279041	ensembl cDNA
Ssc.30989.1.A1_at	-0.857434	-1.1765	-0.538369	6.35302	-5.26708	5.24673e-05	0.0160917	2.07591	ZSWIM6	ZSWIM6	Zinc finger SWIM domain containing protein 6 (Fragment). [Source:Uniprot/SWISSPROT;Acc:Q9HCJ5]	5	60852928	ensembl cDNA
Ssc.2380.1.A1_at	-0.778468	-1.06833	-0.488602	5.46839	-5.26371	5.28462e-05	0.0160917	2.06932	FAM108B1	FAM108B1		9	73667188	ensembl cDNA
Ssc.46.1.S1_at	-1.29145	-1.77469	-0.808214	4.78246	-5.238	5.58313e-05	0.016586	2.01899	MUT	MUT	Methylmalonyl-CoA mutase, mitochondrial precursor (EC 5.4.99.2) (MCM). [Source:Uniprot/SWISSPROT;Acc:P22033]	6	49506958	ensembl cDNA
Ssc.9258.1.A1_at	-0.708025	-0.976916	-0.439134	4.22746	-5.16084	6.58661e-05	0.0191012	1.86748	HSF4	HSF4	Heat shock factor protein 4 (HSF 4) (Heat shock transcription factor 4) (HSTF 4) (hHSF4). [Source:Uniprot/SWISSPROT;Acc:Q9ULV5]	16	65754858	ensembl cDNA
Ssc.1579.1.S1_at	0.94474	0.584989	1.30449	3.09038	5.14706	6.78448e-05	0.0192174	1.84033	SLC29A1	SLC29A1	Equilibrative nucleoside transporter 1 (Equilibrative nitrobenzylmercaptopurine riboside-sensitive nucleoside transporter) (Equilibrative NBMPR-sensitive nucleoside transporter) (Nucleoside transporter, es-type) (Solute carrier family 29 member 1). [Sourc	6	44295220	ensembl cDNA
Ssc.17405.2.A1_at	0.934689	0.577163	1.29222	5.83991	5.12397	7.12959e-05	0.019736	1.79481	OAZ2	OAZ2	Ornithine decarboxylase antizyme 2 (ODC-Az 2) (AZ2). [Source:Uniprot/SWISSPROT;Acc:O95190]	15	62766828	ensembl cDNA
Ssc.15823.1.S1_at	1.35841	0.833786	1.88303	3.62809	5.07494	7.9233e-05	0.0214457	1.69794	LAMB1	LAMB1	Laminin beta-1 chain precursor (Laminin B1 chain). [Source:Uniprot/SWISSPROT;Acc:P07942]	7	107351484	ensembl cDNA
Ssc.941.1.S1_at	0.858946	0.525961	1.19193	9.50048	5.05579	8.2574e-05	0.0218484	1.66002	ACTA2	ACTA2	alpha 2 actin; alpha-cardiac actin [Homo sapiens]. [Source:RefSeq;Acc:NM_001613]	10	90684814	ensembl cDNA
Ssc.8310.1.A1_at	-1.03823	-1.44262	-0.63383	5.06942	-5.03192	8.69404e-05	0.0218484	1.6127	UTX	UTX	Ubiquitously transcribed X chromosome tetratricopeptide repeat protein (Ubiquitously transcribed TPR protein on the X chromosome). [Source:Uniprot/SWISSPROT;Acc:O15550]	X	44617415	ensembl cDNA
Ssc.6432.1.A1_at	-0.759273	-1.05534	-0.463209	7.14348	-5.02644	8.79751e-05	0.0218484	1.60183	EGLN1	EGLN1	Egl nine homolog 1 (EC 1.14.11.-) (Hypoxia-inducible factor prolyl hydroxylase 2) (HIF-prolyl hydroxylase 2) (HIF-PH2) (HPH-2) (Prolyl hydroxylase domain-containing protein 2) (PHD2) (SM-20) (PNAS-118 / PNAS-137). [Source:Uniprot/SWISSPROT;Acc:Q9GZT9]	1	229568054	ensembl cDNA
Ssc.4897.1.A1_at	-2.87711	-3.99914	-1.75508	4.11939	-5.02574	8.81086e-05	0.0218484	1.60044	XIST	CLOCK	Circadian locomoter output cycles kaput protein (hCLOCK). [Source:Uniprot/SWISSPROT;Acc:O15516]	X		ensembl genome
Ssc.10588.1.A1_at	1.24199	0.75684	1.72715	7.39961	5.01751	8.96896e-05	0.0218484	1.5841	IFI44L	IFI44L	histocompatibility 28 [Homo sapiens]. [Source:RefSeq;Acc:NM_006820]	1	78858676	ensembl cDNA
Ssc.27653.1.S1_at	-0.99492	-1.3858	-0.604036	3.65873	-4.98871	9.54519e-05	0.0227962	1.52689	TFAM	TFAM	Transcription factor A, mitochondrial precursor (mtTFA) (Mitochondrial transcription factor 1) (MtTF1) (Transcription factor 6-like 2). [Source:Uniprot/SWISSPROT;Acc:Q00059]	10	59815182	ensembl cDNA
Ssc.3477.1.A1_at	-0.728306	-1.0163	-0.44031	3.53107	-4.9565	0.000102348	0.0237284	1.46278	SENP6	SENP6	Sentrin-specific protease 6 (EC 3.4.22.-) (Sentrin/SUMO-specific protease SENP6) (SUMO-1 specific protease 1) (Protease FKSG6). [Source:Uniprot/SWISSPROT;Acc:Q9GZR1]	6	76368320	ensembl cDNA
Ssc.30885.1.A1_at	-0.757201	-1.05695	-0.457447	5.14596	-4.95102	0.00010357	0.0237284	1.45187	CHM	CHM	Rab proteins geranylgeranyltransferase component A 1 (Rab escort protein 1) (REP-1) (Choroideraemia protein) (TCD protein). [Source:Uniprot/SWISSPROT;Acc:P24386]	X	85002841	ensembl cDNA
Ssc.8909.1.A1_at	-2.00979	-2.80846	-1.21113	4.5761	-4.93213	0.000107901	0.0237284	1.41421	INHBB	INHBB	Inhibin beta B chain precursor (Activin beta-B chain). [Source:Uniprot/SWISSPROT;Acc:P09529]	2	120820189	ensembl cDNA
Ssc.17192.2.S1_at	0.952842	0.573818	1.33187	3.39505	4.92722	0.000109055	0.0237284	1.40442	WDR1	WDR1	PNAS-29. [Source:Uniprot/SPTREMBL;Acc:Q9BZT4]	4	9685062	ensembl cDNA
Ssc.25441.1.A1_at	-1.05249	-1.47175	-0.633235	5.43453	-4.92023	0.000110724	0.0237284	1.39045	C12orf35	C12orf35		12	32003620	ensembl cDNA
Ssc.10583.1.A2_at	0.648171	0.389578	0.906765	8.33124	4.9127	0.000112548	0.0237284	1.37543	DSTN	DSTN	Destrin (Actin-depolymerizing factor) (ADF). [Source:Uniprot/SWISSPROT;Acc:P60981]	20	17498599	ensembl cDNA
Ssc.30074.1.A1_at	-0.866651	-1.21331	-0.519996	3.64559	-4.89998	0.000115699	0.0237284	1.35003	RASA1	RASA1	Ras GTPase-activating protein 1 (GTPase-activating protein) (GAP) (Ras p21 protein activator) (p120GAP) (RasGAP). [Source:Uniprot/SWISSPROT;Acc:P20936]	5	86599838	ensembl genome
Ssc.7437.1.A1_at	-1.09757	-1.5371	-0.658031	4.37415	-4.89423	0.000117154	0.0237284	1.33854	L2HGDH	L2HGDH		14	49774064	ensembl genome
Ssc.9471.1.A1_at	-1.03122	-1.44449	-0.617946	5.84186	-4.8906	0.000118084	0.0237284	1.33127	FAM108C1	FAM108C1	PREDICTED: hypothetical protein from EUROIMAGE 588495 [Source:RefSeq_peptide;Acc:XP_051862]	15	78774707	ensembl cDNA
Ssc.10720.1.S1_at	1.22851	0.735877	1.72115	3.98351	4.88767	0.000118837	0.0237284	1.32542	ARMCX2	ARMCX2	ALEX2 protein; arm protein lost in epithelial cancers, X chromosome, 2; armadillo repeat protein ALEX2 [Homo sapiens]. [Source:RefSeq;Acc:NM_014782]	X	100796923	ensembl cDNA
Ssc.24738.2.S1_at	0.662105	0.395598	0.928613	3.6311	4.86929	0.000123682	0.0238648	1.28866	NAV1	NAV1	neuron navigator 1; neuron navigator-1; pore membrane and/or filament interacting like protein 3 [Homo sapiens]. [Source:RefSeq;Acc:NM_020443]	1	199859224	ensembl cDNA
Ssc.6702.1.A1_at	-0.667631	-0.936441	-0.39882	8.6323	-4.86787	0.000124066	0.0238648	1.28581	DDX3X		DEAD-box protein 3 (Helicase-like protein 2) (HLP2) (DEAD-box, X isoform). [Source:Uniprot/SWISSPROT;Acc:O00571]		.	ensembl cDNA
Ssc.18551.1.S2_at	0.749199	0.447242	1.05116	6.91165	4.86296	0.000125398	0.0238648	1.27599	PKIG	PKIG	cAMP-dependent protein kinase inhibitor, gamma form (PKI-gamma). [Source:Uniprot/SWISSPROT;Acc:Q9Y2B9]	20	42593850	ensembl cDNA
Ssc.4643.1.A1_at	1.85402	1.10347	2.60456	3.12681	4.84157	0.000131375	0.0246176	1.23314	NR4A2	NR4A2	Orphan nuclear receptor NR4A2 (Orphan nuclear receptor NURR1) (Immediate-early response protein NOT) (Transcriptionally inducible nuclear receptor). [Source:Uniprot/SWISSPROT;Acc:P43354]	2	156889194	ensembl cDNA
Ssc.3621.1.S1_at	0.772958	0.458085	1.08783	6.71196	4.81137	0.00014031	0.0258936	1.17258	DPYSL3	DPYSL3	Dihydropyrimidinase related protein-3 (DRP-3) (Unc-33-like phosphoprotein) (ULIP protein) (Collapsin response mediator protein 4) (CRMP-4). [Source:Uniprot/SWISSPROT;Acc:Q14195]	5	146750566	ensembl cDNA
Ssc.992.1.S1_at	1.10608	0.654332	1.55782	6.93182	4.7989	0.000144179	0.0259104	1.14754	THBS2	THBS2	Thrombospondin 2 precursor. [Source:Uniprot/SWISSPROT;Acc:P35442]	6	169357801	ensembl cDNA
Ssc.30247.1.A1_at	-0.726853	-1.02381	-0.429898	6.37235	-4.79738	0.000144656	0.0259104	1.1445	MRPS35	MRPS35	mitochondrial ribosomal protein S35; mitochondrial ribosomal protein S28 [Homo sapiens]. [Source:RefSeq;Acc:NM_021821]	12	27754996	ensembl cDNA
Ssc.13422.1.A1_at	-0.969923	-1.36905	-0.570791	5.49722	-4.76288	0.000155971	0.0275323	1.07516	FAM159A	FAM159A	WWLS2783. [Source:Uniprot/SPTREMBL;Acc:Q6UWV7]	1	52871654	ensembl genome
Ssc.4407.1.A1_at	-0.860222	-1.21692	-0.503525	6.53416	-4.72672	0.000168801	0.0293713	1.00236	DOCK9	DOCK9	Dedicator of cytokinesis protein 9 (Cdc42 guanine nucleotide exchange factor zizimin 1). [Source:Uniprot/SWISSPROT;Acc:Q9BZ29]	13	98243742	ensembl cDNA
Ssc.25111.1.A1_at	-0.838924	-1.1883	-0.489547	3.82211	-4.70626	0.000176529	0.0302835	0.961115	SBNO1	SBNO1	sno, strawberry notch homolog 1; MOP-3 [Homo sapiens]. [Source:RefSeq;Acc:NM_018183]	12	122346408	ensembl genome
Ssc.6566.1.A1_at	0.701315	0.408744	0.993886	6.12952	4.69819	0.000179677	0.0303954	0.944831	AXL	AXL	Tyrosine-protein kinase receptor UFO precursor (EC 2.7.1.112) (AXL oncogene). [Source:Uniprot/SWISSPROT;Acc:P30530]	19	46416948	ensembl cDNA
Ssc.4684.1.S1_at	1.5031	0.872646	2.13354	4.83053	4.67288	0.000189921	0.0314809	0.893743	MAP4	MAP4	Microtubule-associated protein 4 (MAP 4). [Source:Uniprot/SWISSPROT;Acc:P27816]	3	47867190	ensembl cDNA
Ssc.21033.2.S1_at	1.13542	0.658482	1.61235	3.11727	4.666	0.000192808	0.0314809	0.879844	CDIPT	CDIPT	CDP-diacylglycerol--inositol 3-phosphatidyltransferase (EC 2.7.8.11) (Phosphatidylinositol synthase) (PtdIns synthase) (PI synthase). [Source:Uniprot/SWISSPROT;Acc:O14735]	16	29777179	ensembl cDNA
Ssc.4650.1.A1_at	0.878623	0.509063	1.24818	6.47548	4.65978	0.000195455	0.0314809	0.867278	TIGD3	TIGD3	tigger transposable element derived 3 [Homo sapiens]. [Source:RefSeq;Acc:NM_145719]	11	64878858	ensembl genome
Ssc.1081.1.A1_at	-0.606695	-0.862004	-0.351386	8.92812	-4.6575	0.000196433	0.0314809	0.862679	MBNL1	MBNL1	Muscleblind-like protein (Triplet-expansion RNA-binding protein). [Source:Uniprot/SWISSPROT;Acc:Q9NR56]	3	153468519	ensembl cDNA
Ssc.7157.1.A1_at	-2.27835	-3.24077	-1.31593	9.2373	-4.63987	0.000204179	0.0319296	0.82703	HBD	HBD	Hemoglobin beta chain. [Source:Uniprot/SWISSPROT;Acc:P02023]	11	5210484	ensembl cDNA
Ssc.28484.1.S1_at	-0.53964	-0.767625	-0.311654	4.16537	-4.63921	0.000204475	0.0319296	0.825697	RIMBP2	RIMBP2	RIM binding protein 2 (RIM-BP2). [Source:Uniprot/SWISSPROT;Acc:O15034]	12	129446635	ensembl genome
Ssc.1119.1.S1_at	-1.39216	-1.98315	-0.801178	5.66808	-4.61702	0.000214679	0.0330986	0.780809	MCCC1	MCCC1	Methylcrotonyl-CoA carboxylase alpha chain, mitochondrial precursor (EC 6.4.1.4) (3-Methylcrotonyl-CoA carboxylase 1) (MCCase alpha subunit) (3-methylcrotonyl-CoA:carbon dioxide ligase alpha subunit). [Source:Uniprot/SWISSPROT;Acc:Q96RQ3]	3	184215702	ensembl cDNA
Ssc.12086.2.S1_at	0.622102	0.357518	0.886687	3.99899	4.60835	0.000218809	0.0331978	0.763244	STK16	STK16	Serine/threonine-protein kinase 16 (EC 2.7.1.37) (Protein kinase PKL12) (Myristoylated and palmitoylated serine/threonine kinase) (MPSK) (TGF-beta stimulated factor 1) (TSF-1) (hPSK). [Source:Uniprot/SWISSPROT;Acc:O75716]	2	219818468	ensembl cDNA
Ssc.6353.2.S1_at	0.985441	0.565956	1.40493	4.30312	4.60428	0.000220774	0.0331978	0.755003	PSMF1	PSMF1	Proteasome inhibitor PI31 subunit (hPI31). [Source:Uniprot/SWISSPROT;Acc:Q92530]	20	1041906	ensembl cDNA
Ssc.29870.1.A1_at	-0.966879	-1.37957	-0.554184	4.82868	-4.59189	0.000226869	0.0332961	0.729897	PPP1R12B	PPP1R12B	Protein phosphatase 1 regulatory subunit 12B (Myosin phosphatase targeting subunit 2) (Myosin phosphatase target subunit 2). [Source:Uniprot/SWISSPROT;Acc:O60237]	1	200584459	ensembl genome
Ssc.2864.1.S1_at	0.619586	0.354917	0.884256	6.86061	4.58825	0.000228692	0.0332961	0.722518	DLC1	DLC1	Rho-GTPase-activating protein 7 (Rho-type GTPase-activating protein 7) (Deleted in liver cancer 1 protein) (Dlc-1) (HP protein) (StAR-related lipid transfer protein 12) (StARD12) (START domain-containing protein 12). [Source:Uniprot/SWISSPROT;Acc:Q96QB1]	8	12985243	ensembl cDNA
Ssc.17287.1.A1_at	1.295	0.7399	1.85011	9.38025	4.57241	0.000236796	0.0332961	0.690411	C5orf13	C5orf13	Neuronal protein 3.1 (p311 protein). [Source:Uniprot/SWISSPROT;Acc:Q16612]	5	111092408	ensembl cDNA
Ssc.13493.1.A1_at	-0.838177	-1.19778	-0.478571	6.68	-4.56832	0.000238935	0.0332961	0.682117	SNAP23	SNAP23	Synaptosomal-associated protein 23 (SNAP-23) (Vesicle-membrane fusion protein SNAP-23). [Source:Uniprot/SWISSPROT;Acc:O00161]	15	40575127	ensembl cDNA
Ssc.18444.3.S1_at	0.783857	0.446799	1.12092	3.69731	4.55806	0.000244389	0.0332961	0.661306	GARS	GARS	Glycyl-tRNA synthetase (EC 6.1.1.14) (Glycine--tRNA ligase) (GlyRS). [Source:Uniprot/SWISSPROT;Acc:P41250]	7	30600706	ensembl cDNA
Ssc.12176.1.S1_at	0.660196	0.376094	0.944297	3.119	4.55456	0.000246275	0.0332961	0.654217	GPRC5C	GPRC5C	G protein-coupled receptor family C group 5 member C precursor (Retinoic acid induced gene 3 protein) (RAIG-3). [Source:Uniprot/SWISSPROT;Acc:Q9NQ84]	17	69938647	ensembl cDNA
Ssc.30550.1.A1_at	-0.810857	-1.15991	-0.461805	6.02051	-4.55305	0.000247098	0.0332961	0.65114	COL11A1	COL11A1	Collagen alpha 1(XI) chain precursor. [Source:Uniprot/SWISSPROT;Acc:P12107]	1	103114611	ensembl genome
Ssc.8031.1.A1_at	-1.66956	-2.38841	-0.950705	5.23207	-4.55208	0.000247625	0.0332961	0.649176	DAO	DAO	D-amino-acid oxidase (EC 1.4.3.3) (DAMOX) (DAO) (DAAO). [Source:Uniprot/SWISSPROT;Acc:P14920]	12	107797986	ensembl genome
Ssc.6560.1.S1_at	0.635245	0.361453	0.909036	4.53953	4.54747	0.000250152	0.0332961	0.639815	ARFGAP3	ARFGAP3	ADP-ribosylation factor GTPase-activating protein 3 (ARF GAP 3). [Source:Uniprot/SWISSPROT;Acc:Q9NP61]	22	41522476	ensembl cDNA
Ssc.9066.1.S1_a_at	0.54706	0.311082	0.783038	3.60318	4.54371	0.000252228	0.0332961	0.632191	HDAC3	HDAC3	Histone deacetylase 3 (HD3) (RPD3-2) (SMAP45). [Source:Uniprot/SWISSPROT;Acc:O15379]	5	140980627	ensembl cDNA
Ssc.28678.1.S1_at	1.52114	0.863848	2.17844	3.85198	4.53584	0.000256636	0.0332961	0.616214	TBX3	TBX3	T-box transcription factor TBX3 (T-box protein 3). [Source:Uniprot/SWISSPROT;Acc:O15119]	12	113592442	ensembl cDNA
Ssc.13266.3.A1_at	-0.969879	-1.38914	-0.550621	4.22911	-4.53403	0.000257664	0.0332961	0.612527	SYCE2	SYCE2		19	12870894	ensembl cDNA
Ssc.1988.3.S1_at	0.828939	0.470314	1.18756	3.76794	4.53033	0.000259769	0.0332961	0.605024	SH2B3	SH2B3	Lymphocyte specific adapter protein Lnk (Signal transduction protein Lnk) (Lymphocyte adapter protein). [Source:Uniprot/SWISSPROT;Acc:Q9UQQ2]	12	110328135	ensembl genome
Ssc.10473.1.A1_at	1.41217	0.801216	2.02311	3.1637	4.53031	0.000259779	0.0332961	0.604986	CNTF	CNTF	Ciliary neurotrophic factor (CNTF). [Source:Uniprot/SWISSPROT;Acc:P26441]	11	58103163	ensembl cDNA
Ssc.8453.1.A1_at	1.17127	0.663362	1.67918	3.03583	4.51982	0.000265856	0.0332961	0.58366	C14orf132				.	ensembl cDNA
Ssc.16638.1.S1_at	0.799654	0.452609	1.1467	9.78174	4.5161	0.00026804	0.0332961	0.576116	SLC25A6	SLC25A6	ADP,ATP carrier protein, liver isoform T2 (ADP/ATP translocase 3) (Adenine nucleotide translocator 3) (ANT 3) (Solute carrier family 25, member 6). [Source:Uniprot/SWISSPROT;Acc:P12236]	X	1465144	ensembl cDNA
Ssc.7431.1.A1_at	-0.631102	-0.905228	-0.356976	5.37624	-4.51229	0.000270299	0.0332961	0.568374	SNAP91	SNAP91	Clathrin coat assembly protein AP180 (Clathrin coat associated protein AP180) (91 kDa synaptosomal-associated protein). [Source:Uniprot/SWISSPROT;Acc:O60641]	6	84319323	ensembl genome
Ssc.2464.1.S1_at	-3.27492	-4.69759	-1.85225	4.97088	-4.51173	0.000270633	0.0332961	0.567235	STC1	STC1	Stanniocalcin 1 precursor (STC-1). [Source:Uniprot/SWISSPROT;Acc:P52823]	8	23755379	ensembl cDNA
Ssc.21512.1.A1_at	-3.11851	-4.475	-1.76201	4.27309	-4.50584	0.000274172	0.0333942	0.555252	LPHN2	LPHN2	Latrophilin 2 precursor (Calcium-independent alpha-latrotoxin receptor 2) (Latrophilin homolog 1) (Lectomedin 1). [Source:Uniprot/SWISSPROT;Acc:O95490]	1	81544439	ensembl genome
Ssc.12000.1.A1_at	0.812324	0.457766	1.16688	5.40971	4.49046	0.000283626	0.0342036	0.523983	LENG8	LENG8	leukocyte receptor cluster (LRC) member 8 [Homo sapiens]. [Source:RefSeq;Acc:NM_052925]	19	59652208	ensembl cDNA
Ssc.9577.1.S1_at	-0.79734	-1.14607	-0.448605	5.48843	-4.48122	0.000289466	0.0345657	0.505182	ATXN7	ATXN7	Ataxin-7 (Spinocerebellar ataxia type 7 protein). [Source:Uniprot/SWISSPROT;Acc:O15265]	3	63825273	ensembl genome
Ssc.18223.1.A1_at	1.41474	0.794059	2.03542	5.11312	4.46742	0.000298408	0.0352875	0.477115	RAP1A	RAP1A	RAP1A, member of RAS oncogene family; RAS-related protein RAP1A [Homo sapiens]. [Source:RefSeq;Acc:NM_002884]	1	111886363	ensembl genome
Ssc.4899.1.S1_at	1.04675	0.585913	1.50759	3.73767	4.45187	0.000308832	0.0361689	0.445441	SRPX2	SRPX2	sushi-repeat-containing protein, X-linked 2; sushi-repeat protein [Homo sapiens]. [Source:RefSeq;Acc:NM_014467]	X	99785819	ensembl cDNA
Ssc.3761.1.A1_at	0.979131	0.544606	1.41366	7.15539	4.41645	0.000333955	0.0387388	0.373283	C6orf103	C6orf103	PREDICTED: chromosome 6 open reading frame 103 [Source:RefSeq_peptide;Acc:XP_371850]	6	146961829	ensembl genome
Ssc.3311.1.S1_at	0.908056	0.504679	1.31143	8.01536	4.41214	0.000337152	0.0387407	0.364491	RBM3	RBM3	Putative RNA-binding protein 3 (RNA binding motif protein 3) (RNPL). [Source:Uniprot/SWISSPROT;Acc:P98179]	X	48317780	ensembl cDNA
Ssc.5768.1.A1_at	0.586282	0.325532	0.847031	5.06129	4.40687	0.000341098	0.0388277	0.353756	BAD	BAD	Bcl2-antagonist of cell death (BAD) (Bcl-2 binding component 6) (Bcl- XL/Bcl-2 associated death promoter) (Bcl-2-like 8 protein). [Source:Uniprot/SWISSPROT;Acc:Q92934]	11	63793878	ensembl cDNA
Ssc.27911.1.S1_at	1.82057	1.00743	2.63372	7.18622	4.38822	0.000355455	0.0398355	0.315711	NAV2	NAV2	neuron navigator 2 isoform 2; pore membrane and/or filament interacting like protein 2; retinoic acid inducible gene in neuroblastoma 1; helicase, APC down-regulated 1 [Homo sapiens]. [Source:RefSeq;Acc:NM_145117]	11	19691457	ensembl genome
Ssc.1764.1.A1_at	-0.965564	-1.39695	-0.534173	6.13298	-4.38691	0.000356492	0.0398355	0.313024	RDX	RDX	Radixin. [Source:Uniprot/SWISSPROT;Acc:P35241]	11	109571496	ensembl cDNA
Ssc.7893.1.A1_at	1.3266	0.73208	1.92113	4.15574	4.3734	0.000367297	0.0405468	0.28547	MTSS1	MTSS1	Metastasis suppressor protein 1 (Missing in metastasis protein) (Metastasis suppressor YGL-1). [Source:Uniprot/SWISSPROT;Acc:O43312]	8	125632212	ensembl cDNA
Ssc.29061.1.A1_at	-0.935898	-1.35559	-0.516209	4.7327	-4.37068	0.000369515	0.0405468	0.279913	PIK3C2A	PIK3C2A	phosphoinositide-3-kinase, class 2, alpha polypeptide; PI3K-C2alpha; C2-containing phosphatidylinositol kinase [Homo sapiens]. [Source:RefSeq;Acc:NM_002645]	11	17064705	ensembl cDNA
Ssc.30637.1.A1_at	1.30385	0.717938	1.88976	3.66756	4.36158	0.000377035	0.0410025	0.261322	SLC39A11	SLC39A11	solute carrier family 39 (metal ion transporter), member 11; chromosome 17 open reading frame 26 [Homo sapiens]. [Source:RefSeq;Acc:NM_139177]	17	68153684	ensembl genome
Ssc.13961.2.A1_at	0.965875	0.531226	1.40052	5.32922	4.35543	0.000382198	0.0411962	0.248771	EEF1A1	EEF1A1	Elongation factor 1-alpha 1 (EF-1-alpha-1) (Elongation factor 1 A-1) (eEF1A-1) (Elongation factor Tu) (EF-Tu). [Source:Uniprot/SWISSPROT;Acc:P04720]	6	74282194	ensembl cDNA
Ssc.8657.1.A1_at	-0.6384	-0.926032	-0.350768	6.80238	-4.35014	0.000386693	0.0413151	0.237979	TSPAN8	TSPAN8	Transmembrane 4 superfamily member 3 (Tumor-associated antigen CO- 029). [Source:Uniprot/SWISSPROT;Acc:P19075]	12	69805136	ensembl genome
Ssc.6219.1.A1_at	1.19697	0.656889	1.73704	2.93696	4.34385	0.000392122	0.0415308	0.225114	GLDN	GLDN	collomin [Homo sapiens]. [Source:RefSeq;Acc:NM_181789]	15	49421005	ensembl cDNA
Ssc.19067.1.A1_at	1.36138	0.746519	1.97624	6.54323	4.33961	0.000395813	0.0415341	0.216466	CDON					ensembl cDNA
Ssc.6009.1.S1_at	2.75447	1.50926	3.99968	5.5788	4.33555	0.000399393	0.0415341	0.208158	AMY2B	AMY2B	Alpha-amylase 2B precursor (EC 3.2.1.1) (1,4-alpha-D-glucan glucanohydrolase) (Alpha-amylase carcinoid). [Source:Uniprot/SWISSPROT;Acc:P19961]	1	103898845	ensembl cDNA
Ssc.22245.1.A1_at	0.599162	0.328089	0.870236	5.62138	4.33218	0.000402383	0.0415341	0.201273	RDBP		Negative elongation factor E (NELF-E) (RD protein). [Source:Uniprot/SWISSPROT;Acc:P18615]		.	ensembl cDNA
Ssc.18341.2.S1_at	0.992253	0.542836	1.44167	4.83635	4.32734	0.000406712	0.0416282	0.191397	C7orf42	C7orf42		7	66023646	ensembl genome
Ssc.11174.1.S1_at	0.813284	0.443203	1.18337	4.7841	4.30718	0.000425286	0.0429503	0.150182	SLC26A2	SLC26A2	Sulfate transporter (Diastrophic dysplasia protein). [Source:Uniprot/SWISSPROT;Acc:P50443]	5	149320493	ensembl cDNA
Ssc.10583.1.A1_at	0.96843	0.527599	1.40926	5.24394	4.3057	0.000426682	0.0429503	0.147158	DSTN	DSTN	Destrin (Actin-depolymerizing factor) (ADF). [Source:Uniprot/SWISSPROT;Acc:P60981]	20	17498599	ensembl cDNA
Ssc.15332.1.S1_at	1.12441	0.610989	1.63783	6.39211	4.29239	0.000439461	0.043874	0.119923	FAM46A	FAM46A	family with sequence similarity 46, member A [Source:RefSeq_peptide;Acc:NP_060103]	6	82512166	ensembl cDNA
Ssc.11016.1.S1_at	0.831339	0.451121	1.21156	6.04693	4.28542	0.0004463	0.0441945	0.10567	EMP3	EMP3	Epithelial membrane protein-3 (EMP-3) (YMP protein) (Hematopoietic neural membrane protein) (HNMP-1). [Source:Uniprot/SWISSPROT;Acc:P54852]	19	53520454	ensembl cDNA
Ssc.14306.1.S1_at	-0.684954	-0.999943	-0.369965	7.29456	-4.26201	0.000470073	0.0460347	0.0577692	Q93073				.	ensembl cDNA
Ssc.8442.1.A1_at	-0.912152	-1.33233	-0.491979	5.08858	-4.25487	0.000477569	0.0460347	0.0431666	STK39	STK39	STE20/SPS1-related proline-alanine rich protein kinase (EC 2.7.1.37) (Ste-20 related kinase) (Serine/threonine-protein kinase 39) (DCHT). [Source:Uniprot/SWISSPROT;Acc:Q9UEW8]	2	168518777	ensembl cDNA
Ssc.23505.1.S1_at	0.581034	0.313297	0.848771	5.83029	4.25345	0.000479082	0.0460347	0.0402475	MAOA	MAOA	Amine oxidase [flavin-containing] A (EC 1.4.3.4) (Monoamine oxidase) (MAO-A). [Source:Uniprot/SWISSPROT;Acc:P21397]	X	43400353	ensembl cDNA
Ssc.21624.1.A1_at	-0.782637	-1.14336	-0.421911	7.03535	-4.25237	0.000480226	0.0460347	0.0380463	LIN7C	LIN7C	lin-7 homolog C; LIN-7 protein 3 [Homo sapiens]. [Source:RefSeq;Acc:NM_018362]	11	27472700	ensembl cDNA
Ssc.3755.1.A1_at	-1.28454	-1.87706	-0.692019	6.21398	-4.24905	0.000483781	0.0460347	0.0312398	NDUFB5	NDUFB5	NADH-ubiquinone oxidoreductase SGDH subunit, mitochondrial precursor (EC 1.6.5.3) (EC 1.6.99.3) (Complex I-SGDH) (CI-SGDH). [Source:Uniprot/SWISSPROT;Acc:O43674]	3	180805269	ensembl cDNA
Ssc.6009.1.S1_a_at	2.77063	1.48773	4.05354	5.9034	4.23286	0.000501469	0.0471364	-0.00190553	AMY2B	AMY2B	Alpha-amylase 2B precursor (EC 3.2.1.1) (1,4-alpha-D-glucan glucanohydrolase) (Alpha-amylase carcinoid). [Source:Uniprot/SWISSPROT;Acc:P19961]	1	103898845	ensembl cDNA
Ssc.10295.1.A1_at	1.12545	0.604148	1.64676	6.43599	4.2314	0.000503098	0.0471364	-0.00489861	MEI1	MEI1	MGC40042 protein (Fragment). [Source:Uniprot/SPTREMBL;Acc:Q8TC68]	22	40425449	ensembl genome
Ssc.3327.1.A1_at	0.982889	0.526734	1.43904	5.13104	4.22319	0.00051235	0.0476368	-0.0217196	DACT3	DACT3	thymus expressed gene 3-like [Homo sapiens]. [Source:RefSeq;Acc:NM_145056]	19	51842712	ensembl genome
Ssc.6068.1.A1_at	-0.775668	-1.13656	-0.414778	7.71634	-4.21259	0.000524543	0.048401	-0.0434287	S1PR1	S1PR1	Sphingosine 1-phosphate receptor Edg-1. [Source:Uniprot/SWISSPROT;Acc:P21453]	1	101475043	ensembl cDNA
