# Supplementary material for: Identification of Temporal and Region-Specific Myocardial Gene Expression Patterns in Response to Infarction in Swine
Source: PLoS One. 2013 Jan 25;8(1):e54785. doi: 10.1371/journal.pone.0054785 (PMC3556027; doi:10.1371/journal.pone.0054785)
Supplement: Table S4 — Differentially expressed probe sets in the remote myocardium compared with control tissue at 4 weeks post-MI. (XLSX) [file pone.0054785.s006.xlsx]

## Sheet: Suppl Table 4.RMvsControl.6w
ID	logFC	CI.025	CI.975	AveExpr	t	P.Value	adj.P.Val	B	geneName	Hugo.Symbol	Description	Chromosome	Start	Origin
Ssc.12135.1.A1_at	-1.67745	-2.045	-1.30989	3.08724	-8.94491	4.87152e-08	0.000593351	7.80098	CBFB	CBFB	Core-binding factor, beta subunit (CBF-beta) (Polyomavirus enhancer binding protein 2 beta subunit) (PEBP2-beta) (PEA2-beta) (SL3-3 enhancer factor 1 beta subunit) (SL3/AKV core-binding factor beta subunit). [Source:Uniprot/SWISSPROT;Acc:Q13951]	16	65620551	ensembl cDNA
Ssc.23810.2.S1_at	-1.18573	-1.51116	-0.860302	3.97527	-7.1413	1.19492e-06	0.00727703	5.24108	NFIA	NFIA	Nuclear factor 1 A-type (Nuclear factor 1/A) (NF1-A) (NFI-A) (NF-I/A) (CCAAT-box binding transcription factor) (CTF) (TGGCA-binding protein). [Source:Uniprot/SWISSPROT;Acc:Q12857]	1	61103519	ensembl cDNA
AFFX-SSC-5SrRNA_at	3.05263	2.09579	4.00946	3.89322	6.25295	6.77673e-06	0.0275135	3.77986	AFFX-SSC-5SrRNA				.
Ssc.8674.1.A1_at	1.69767	1.11501	2.28032	5.01547	5.71071	2.05803e-05	0.0361293	2.82308	DDX17	DDX17	Probable RNA-dependent helicase p72 (DEAD-box protein p72) (DEAD-box protein 17). [Source:Uniprot/SWISSPROT;Acc:Q92841]	22	37209415	ensembl cDNA
Ssc.25164.1.S1_at	-1.12655	-1.51336	-0.739747	3.6189	-5.70831	2.06831e-05	0.0361293	2.81875	DUSP6	DUSP6	Dual specificity protein phosphatase 6 (EC 3.1.3.48) (EC 3.1.3.16) (Mitogen-activated protein kinase phosphatase 3) (MAP kinase phosphatase 3) (MKP-3) (Dual specificity protein phosphatase PYST1). [Source:Uniprot/SWISSPROT;Acc:Q16828]	12	88265970	ensembl cDNA
Ssc.21272.2.S1_at	1.13272	0.7417	1.52374	5.07537	5.67769	2.20471e-05	0.0361293	2.7633	CCDC15	CCDC15		11	124329227	ensembl genome
Ssc.66.1.S3_at	-1.32023	-1.79061	-0.849853	3.6512	-5.50113	3.19306e-05	0.0361293	2.44084	FRK	FRK	Tyrosine-protein kinase FRK (EC 2.7.1.112) (Nuclear tyrosine protein kinase RAK). [Source:Uniprot/SWISSPROT;Acc:P42685]	6	116369389	ensembl genome
Ssc.21468.2.A1_at	-0.954519	-1.29586	-0.61318	2.87114	-5.48083	3.33281e-05	0.0361293	2.40345	LARP1	LARP1		5	154072655	ensembl cDNA
Ssc.1081.3.A1_at	-0.951221	-1.29157	-0.610868	3.67344	-5.47773	3.35467e-05	0.0361293	2.39774	MBNL1	MBNL1	Muscleblind-like protein (Triplet-expansion RNA-binding protein). [Source:Uniprot/SWISSPROT;Acc:Q9NR56]	3	153468519	ensembl cDNA
Ssc.17405.2.A1_at	0.998423	0.640896	1.35595	5.83991	5.47336	3.38577e-05	0.0361293	2.38969	OAZ2	OAZ2	Ornithine decarboxylase antizyme 2 (ODC-Az 2) (AZ2). [Source:Uniprot/SWISSPROT;Acc:O95190]	15	62766828	ensembl cDNA
Ssc.28652.1.A1_at	-0.821516	-1.11675	-0.526284	4.50606	-5.45381	3.52851e-05	0.0361293	2.35362	PAQR3	PAQR3	progestin and adipoQ receptor family member III [Homo sapiens]. [Source:RefSeq;Acc:NM_177453]	4	80027331	ensembl cDNA
Ssc.8925.1.S1_at	-1.81561	-2.47503	-1.1562	7.42039	-5.39651	3.98367e-05	0.0361293	2.24756	HBA2	HBA2	Hemoglobin alpha chain. [Source:Uniprot/SWISSPROT;Acc:P01922]	16	162875	ensembl cDNA
Ssc.21600.1.S1_at	-2.47374	-3.37804	-1.56943	5.67569	-5.36152	4.29083e-05	0.0361293	2.18256	SKAP2	SKAP2	src family associated phosphoprotein 2; src kinase-associated phosphoprotein of 55-related protein; src-associated adaptor protein; Fyn-associated phosphoprotein SKAP55 homologue; Pyk2/RAFTK-associated protein [Homo sapiens]. [Source:RefSeq;Acc:NM_003930]	7	26673215	ensembl cDNA
Ssc.19067.1.A1_at	1.67946	1.0646	2.29432	6.54323	5.35353	4.36422e-05	0.0361293	2.16771	CDON					ensembl cDNA
Ssc.10541.1.S1_a_at	-0.86377	-1.18054	-0.547	11.1931	-5.34444	4.44942e-05	0.0361293	2.15078	UBC	UBC	ubiquitin C [Homo sapiens]. [Source:RefSeq;Acc:NM_021009]	12	123962147	ensembl cDNA
Ssc.4650.1.A1_at	0.999113	0.629552	1.36867	6.47548	5.29879	4.90355e-05	0.037091	2.06562	TIGD3	TIGD3	tigger transposable element derived 3 [Homo sapiens]. [Source:RefSeq;Acc:NM_145719]	11	64878858	ensembl genome
Ssc.31025.2.S1_at	-0.755924	-1.03688	-0.474968	4.3146	-5.27336	5.1769e-05	0.037091	2.01805	C16orf5	C16orf5		16	4500677	ensembl cDNA
Ssc.2397.1.A1_at	-1.41062	-1.94049	-0.880759	3.21875	-5.21789	5.82849e-05	0.0394395	1.91399	NP_066013		DDM36 [Homo sapiens]. [Source:RefSeq;Acc:NM_020962]		.	ensembl cDNA
Ssc.21869.1.S1_at	-2.74366	-3.78622	-1.7011	4.67949	-5.15794	6.62778e-05	0.0413821	1.80105	SKAP2	SKAP2	src family associated phosphoprotein 2; src kinase-associated phosphoprotein of 55-related protein; src-associated adaptor protein; Fyn-associated phosphoprotein SKAP55 homologue; Pyk2/RAFTK-associated protein [Homo sapiens]. [Source:RefSeq;Acc:NM_003930]	7	26673215	ensembl cDNA
Ssc.30812.2.S1_at	0.88543	0.548217	1.22264	6.59944	5.14633	6.79509e-05	0.0413821	1.77912	SPAG7	SPAG7	sperm associated antigen 7 [Homo sapiens]. [Source:RefSeq;Acc:NM_004890]	17	4803246	ensembl cDNA
Ssc.7893.1.A1_at	1.54863	0.954109	2.14316	4.15574	5.10536	7.42078e-05	0.0430405	1.70161	MTSS1	MTSS1	Metastasis suppressor protein 1 (Missing in metastasis protein) (Metastasis suppressor YGL-1). [Source:Uniprot/SWISSPROT;Acc:O43312]	8	125632212	ensembl cDNA
Ssc.19603.2.S1_at	-1.06765	-1.48153	-0.653766	3.59315	-5.05589	8.25554e-05	0.0457057	1.60771	MAP2K5	MAP2K5	Dual specificity mitogen-activated protein kinase kinase 5 (EC 2.7.1.-) (MAP kinase kinase 5) (MAPKK 5) (MAPK/ERK kinase 5). [Source:Uniprot/SWISSPROT;Acc:Q13163]	15	65622075	ensembl genome
Ssc.1703.2.A1_at	0.832209	0.505702	1.15872	5.55625	4.9956	9.40395e-05	0.0498	1.49287	HIST1H2BD	HIST1H2BD	Histone H2B.b (H2B/b) (H2B.1 B) (HIRA-interacting protein 2). [Source:Uniprot/SWISSPROT;Acc:P58876]	6	26266328	ensembl genome
Ssc.1019.1.S1_at	-0.862138	-1.2018	-0.52248	4.3803	-4.97488	9.83521e-05	0.0499137	1.4533	TOX4	TOX4	Epidermal Langerhans cell protein LCP1. [Source:Uniprot/SWISSPROT;Acc:O94842]	14	21014754	ensembl cDNA
