# Supplementary material for: Identification of Temporal and Region-Specific Myocardial Gene Expression Patterns in Response to Infarction in Swine
Source: PLoS One. 2013 Jan 25;8(1):e54785. doi: 10.1371/journal.pone.0054785 (PMC3556027; doi:10.1371/journal.pone.0054785)
Supplement: Table S5 — Differentially expressed probe sets the in infarct core compared with control tissue at 4 weeks post-MI. (XLSX) [file pone.0054785.s007.xlsx]

## Sheet: Suppl Table 5.ICvsControl.1w
ID	logFC	CI.025	CI.975	AveExpr	t	P.Value	adj.P.Val	B	geneName	Hugo.Symbol	Description	Chromosome	Start	Origin
Ssc.992.1.S1_at	5.14662	4.69487	5.59836	6.93182	22.3295	1.46274e-14	1.78161e-10	23.309	THBS2	THBS2	Thrombospondin 2 precursor. [Source:Uniprot/SWISSPROT;Acc:P35442]	6	169357801	ensembl cDNA
Ssc.21109.1.S1_a_at	4.77418	4.31195	5.2364	6.17153	20.2439	7.99725e-14	3.83591e-10	21.7492	S100A6	S100A6	Calcyclin (Prolactin receptor associated protein) (PRA) (Growth factor-inducible protein 2A9) (S100 calcium-binding protein A6) (MLN 4). [Source:Uniprot/SWISSPROT;Acc:P06703]	1	151773699	ensembl cDNA
Ssc.30055.1.A1_at	3.80723	3.42971	4.18476	4.14852	19.7659	1.20757e-13	3.83591e-10	21.3654	RUNX1	RUNX1	Runt-related transcription factor 1 (Core-binding factor, alpha 2 subunit) (CBF-alpha 2) (Acute myeloid leukemia 1 protein) (Oncogene AML-1) (Polyomavirus enhancer binding protein 2 alpha B subunit) (PEBP2-alpha B) (PEA2-alpha B) (SL3-3 enhancer factor 1	21	35081971	ensembl cDNA
Ssc.16743.1.S1_at	4.64074	4.17944	5.10205	9.11457	19.7174	1.25974e-13	3.83591e-10	21.3259	FN1	FN1	Fibronectin precursor (FN) (Cold-insoluble globulin) (CIG). [Source:Uniprot/SWISSPROT;Acc:P02751]	2	215933426	ensembl cDNA
Ssc.8698.1.S1_at	4.3768	3.92837	4.82523	5.71772	19.1298	2.11972e-13	4.50445e-10	20.8382	CDH11	CDH11	Cadherin-11 precursor (Osteoblast-cadherin) (OB-cadherin) (OSF-4). [Source:Uniprot/SWISSPROT;Acc:P55287]	16	63535157	ensembl cDNA
Ssc.25863.1.S1_at	-2.47496	-2.73063	-2.21928	5.91345	-18.9725	2.44275e-13	4.50445e-10	20.7048	AHCYL2	AHCYL2	Putative adenosylhomocysteinase 3 (EC 3.3.1.1) (S-adenosyl-L- homocysteine hydrolase) (AdoHcyase). [Source:Uniprot/SWISSPROT;Acc:Q96HN2]	7	128652100	ensembl genome
Ssc.5943.1.S1_at	4.27988	3.83625	4.72351	7.65832	18.9084	2.58877e-13	4.50445e-10	20.6501	BGN	BGN	Biglycan precursor (Bone/cartilage proteoglycan I) (PG-S1). [Source:Uniprot/SWISSPROT;Acc:P21810]	X	152413605	ensembl cDNA
Ssc.17300.1.S1_at	3.92322	3.48513	4.3613	8.79776	17.5523	9.24346e-13	1.40732e-09	19.4426	TAGLN2		Transgelin 2 (SM22-alpha homolog). [Source:Uniprot/SWISSPROT;Acc:P37802]		.	ensembl genome
Ssc.25168.1.S1_a_at	3.3663	2.98332	3.74928	6.20697	17.2276	1.27005e-12	1.65791e-09	19.1387	COL16A1	COL16A1	Collagen alpha 1(XVI) chain precursor. [Source:Uniprot/SWISSPROT;Acc:Q07092]	1	31890435	ensembl cDNA
Ssc.18360.1.S1_at	3.77535	3.34216	4.20854	4.83159	17.0816	1.46777e-12	1.65791e-09	19	CAPG	CAPG	Macrophage capping protein (Actin-regulatory protein CAP-G). [Source:Uniprot/SWISSPROT;Acc:P40121]	2	85475382	ensembl cDNA
Ssc.3547.1.S1_at	3.32651	2.9435	3.70953	8.37182	17.0225	1.55676e-12	1.65791e-09	18.9435	HTRA1	HTRA1	Serine protease HTRA1 precursor (EC 3.4.21.-) (L56). [Source:Uniprot/SWISSPROT;Acc:Q92743]	10	124211047	ensembl cDNA
Ssc.3825.1.S1_at	4.89445	4.3293	5.45959	7.88378	16.9744	1.6334e-12	1.65791e-09	18.8974	CCDC80	CCDC80	steroid-sensitive protein 1 [Homo sapiens]. [Source:RefSeq;Acc:NM_199511]	3	113806103	ensembl cDNA
Ssc.9688.1.S1_at	3.7094	3.27211	4.14669	4.42654	16.6258	2.32208e-12	2.17561e-09	18.559	NP_079045		adipocyte-specific adhesion molecule; CAR-like membrane protein [Homo sapiens]. [Source:RefSeq;Acc:NM_024769]		.	ensembl genome
Ssc.941.1.S1_at	2.76991	2.43692	3.10289	9.50048	16.3038	3.23285e-12	2.63621e-09	18.2398	ACTA2	ACTA2	alpha 2 actin; alpha-cardiac actin [Homo sapiens]. [Source:RefSeq;Acc:NM_001613]	10	90684814	ensembl cDNA
Ssc.3899.1.S1_at	4.21204	3.70425	4.71982	7.2114	16.2578	3.39085e-12	2.63621e-09	18.1937	RRBP1	RRBP1	Ribosome-binding protein 1 (Ribosome receptor protein) (180 kDa ribosome receptor homolog) (ES/130 related protein). [Source:Uniprot/SWISSPROT;Acc:Q9P2E9]	20	17542323	ensembl cDNA
Ssc.17912.1.A1_s_at	4.11666	3.61976	4.61357	5.02828	16.2375	3.463e-12	2.63621e-09	18.1733	PRRX2	PRRX2	Paired mesoderm homeobox protein 2 (PRX-2) (Paired related homeobox protein 2). [Source:Uniprot/SWISSPROT;Acc:Q99811]	9	131467741	ensembl cDNA
Ssc.25199.1.S1_at	2.30176	2.02006	2.58346	5.00097	16.0148	4.3718e-12	3.13227e-09	17.9478	ASPH					ensembl cDNA
Ssc.950.1.S1_at	4.94538	4.33256	5.5582	4.6643	15.8168	5.39167e-12	3.51694e-09	17.7445	BASP1	BASP1	Brain acid soluble protein 1 (BASP1 protein) (Neuronal axonal membrane protein NAP-22) (Neuronal tissue-enriched acidic protein). [Source:Uniprot/SWISSPROT;Acc:P80723]	5	17270750	ensembl cDNA
Ssc.6566.1.A1_at	2.35859	2.06602	2.65116	6.12952	15.8004	5.48619e-12	3.51694e-09	17.7276	AXL	AXL	Tyrosine-protein kinase receptor UFO precursor (EC 2.7.1.112) (AXL oncogene). [Source:Uniprot/SWISSPROT;Acc:P30530]	19	46416948	ensembl cDNA
Ssc.11858.1.S1_at	5.85973	5.1252	6.59427	7.15491	15.6356	6.54453e-12	3.98562e-09	17.5563	FMOD	FMOD	Fibromodulin precursor (FM) (Collagen-binding 59 kDa protein) (Keratan sulfate proteoglycan fibromodulin) (KSPG fibromodulin). [Source:Uniprot/SWISSPROT;Acc:Q06828]	1	201576376	ensembl cDNA
Ssc.5274.1.S1_at	4.10783	3.58734	4.62832	3.99092	15.4684	7.8396e-12	4.32921e-09	17.3807	RGS10	RGS10	Regulator of G-protein signaling 10 (RGS10). [Source:Uniprot/SWISSPROT;Acc:O43665]	10	121249330	ensembl cDNA
Ssc.5941.1.S1_at	2.95711	2.58207	3.33214	7.43656	15.4541	7.96278e-12	4.32921e-09	17.3655	ACTN1	ACTN1	Alpha-actinin 1 (Alpha-actinin cytoskeletal isoform) (Non-muscle alpha-actinin 1) (F-actin cross linking protein). [Source:Uniprot/SWISSPROT;Acc:P12814]	14	68410793	ensembl cDNA
Ssc.19892.1.A1_at	2.74412	2.39515	3.09308	6.18069	15.4124	8.33187e-12	4.32921e-09	17.3214	NOTCH2	NOTCH2	Neurogenic locus notch homolog protein 2 precursor (Notch 2) (hN2). [Source:Uniprot/SWISSPROT;Acc:Q04721]	1	120255701	ensembl cDNA
Ssc.17254.1.A1_at	2.53275	2.20954	2.85596	6.5844	15.3587	8.83409e-12	4.32921e-09	17.2644	ARPC5	ARPC5	ARP2/3 complex 16 kDa subunit (p16-ARC) (Actin-related protein 2/3 complex subunit 5). [Source:Uniprot/SWISSPROT;Acc:O15511]	1	181859024	ensembl cDNA
Ssc.9330.1.A1_at	4.08453	3.56214	4.60692	4.41089	15.3248	9.16734e-12	4.32921e-09	17.2283	LCP1	LCP1	L-plastin (Lymphocyte cytosolic protein 1) (LCP-1) (LC64P). [Source:Uniprot/SWISSPROT;Acc:P13796]	13	45598060	ensembl cDNA
Ssc.27911.1.S1_at	6.34453	5.53138	7.15767	7.18622	15.2925	9.49725e-12	4.32921e-09	17.1939	NAV2	NAV2	neuron navigator 2 isoform 2; pore membrane and/or filament interacting like protein 2; retinoic acid inducible gene in neuroblastoma 1; helicase, APC down-regulated 1 [Homo sapiens]. [Source:RefSeq;Acc:NM_145117]	11	19691457	ensembl genome
Ssc.16584.1.A1_at	4.73035	4.12249	5.33821	6.48923	15.2524	9.92457e-12	4.32921e-09	17.151	AEBP1	AEBP1	adipocyte enhancer binding protein 1 precursor; aortic carboxypeptidase-like protein; AE-binding protein 1 [Homo sapiens]. [Source:RefSeq;Acc:NM_001129]	7	44110485	ensembl cDNA
Ssc.11016.1.S1_at	2.95837	2.57815	3.33858	6.04693	15.2499	9.95221e-12	4.32921e-09	17.1483	EMP3	EMP3	Epithelial membrane protein-3 (EMP-3) (YMP protein) (Hematopoietic neural membrane protein) (HNMP-1). [Source:Uniprot/SWISSPROT;Acc:P54852]	19	53520454	ensembl cDNA
Ssc.24194.1.S1_a_at	-2.3936	-2.70416	-2.08303	4.85781	-15.106	1.16647e-11	4.6836e-09	16.9934	TCEA2	TCEA2	Transcription elongation factor A protein 2 (Transcription elongation factor S-II protein 2) (Testis-specific S-II) (Transcription elongation factor TFIIS.l). [Source:Uniprot/SWISSPROT;Acc:Q15560]	20	62158883	ensembl cDNA
Ssc.19533.1.S1_at	-3.12855	-3.53478	-2.72232	7.41328	-15.0946	1.18125e-11	4.6836e-09	16.9811	CCDC93	CCDC93		2	118389524	ensembl genome
Ssc.8594.1.A1_at	4.24182	3.69074	4.7929	3.71402	15.0864	1.19205e-11	4.6836e-09	16.9722	BLNK	BLNK	B-cell linker; B cell linker protein [Homo sapiens]. [Source:RefSeq;Acc:NM_013314]	10	97941453	ensembl cDNA
Ssc.1681.1.S1_at	-2.25879	-2.5546	-1.96298	9.57209	-14.9661	1.36276e-11	5.187e-09	16.8414	NDUFS7	NDUFS7	NADH-ubiquinone oxidoreductase 20 kDa subunit, mitochondrial precursor (EC 1.6.5.3) (EC 1.6.99.3) (Complex I-20KD) (CI-20KD) (PSST subunit). [Source:Uniprot/SWISSPROT;Acc:O75251]	19	1334906	ensembl cDNA
Ssc.1091.1.S1_at	4.60429	3.99783	5.21074	7.28209	14.8803	1.50011e-11	5.53676e-09	16.7476	COL1A1	COL1A1	Collagen alpha 1(I) chain precursor. [Source:Uniprot/SWISSPROT;Acc:P02452]	17	45616456	ensembl cDNA
Ssc.5154.1.A1_at	5.59432	4.85443	6.33421	5.47688	14.8193	1.60655e-11	5.62125e-09	16.6805	LRRC17	LRRC17	Leucine-rich repeat-containing protein 17 precursor (p37NB) (UNQ3076/PRO9909). [Source:Uniprot/SWISSPROT;Acc:Q8N6Y2]	7	102340683	ensembl cDNA
Ssc.1381.1.S1_at	4.25812	3.69477	4.82148	4.62894	14.8145	1.6153e-11	5.62125e-09	16.6752	FKBP10	FKBP10	FK506 binding protein 10 precursor (EC 5.2.1.8) (Peptidyl-prolyl cis- trans isomerase) (PPIase) (Rotamase) (65 kDa FK506-binding protein) (FKBP65) (Immunophilin FKBP65). [Source:Uniprot/SWISSPROT;Acc:Q96AY3]	17	37222727	ensembl cDNA
Ssc.24126.1.A1_at	3.76299	3.26098	4.26501	6.07321	14.6915	1.85626e-11	6.28035e-09	16.5391	PLOD2	PLOD2	Procollagen-lysine,2-oxoglutarate 5-dioxygenase 2 precursor (EC 1.14.11.4) (Lysyl hydroxylase 2) (LH2). [Source:Uniprot/SWISSPROT;Acc:O00469]	3	147269922	ensembl cDNA
Ssc.2283.1.S1_at	6.03323	5.2266	6.83985	7.42005	14.6597	1.92442e-11	6.335e-09	16.5037	SFRP1	SFRP1	secreted frizzled-related protein 1; secreted apoptosis-related protein 2 [Homo sapiens]. [Source:RefSeq;Acc:NM_003012]	8	41238640	ensembl cDNA
Ssc.5663.1.S1_at	4.08326	3.53055	4.63596	6.17918	14.4798	2.36368e-11	7.57621e-09	16.3021	VCAN	VCAN	Versican core protein precursor (Large fibroblast proteoglycan) (Chondroitin sulfate proteoglycan core protein 2) (PG-M) (Glial hyaluronate-binding protein) (GHAP). [Source:Uniprot/SWISSPROT;Acc:P13611]	5	82803339	ensembl cDNA
Ssc.3593.1.S1_at	4.19031	3.62053	4.76008	6.16908	14.4142	2.54893e-11	7.92545e-09	16.2281	CTSH	CTSH	Cathepsin H precursor (EC 3.4.22.16). [Source:Uniprot/SWISSPROT;Acc:P09668]	15	77001147	ensembl cDNA
Ssc.7021.1.A1_at	1.89572	1.63763	2.15382	7.00277	14.3961	2.60277e-11	7.92545e-09	16.2076	EPB41L2	EPB41L2	Band 4.1-like protein 2 (Generally expressed protein 4.1) (4.1G). [Source:Uniprot/SWISSPROT;Acc:O43491]	6	131202180	ensembl cDNA
Ssc.9813.2.S1_at	3.95379	3.41371	4.49386	4.44225	14.3486	2.74972e-11	8.16868e-09	16.1536	PRRX1	PRRX1	Paired mesoderm homeobox protein 1 (PRX-1) (Paired related homeobox protein 1) (Homeobox protein PHOX1). [Source:Uniprot/SWISSPROT;Acc:P54821]	1	168899937	ensembl cDNA
Ssc.29226.1.S1_at	2.80964	2.42516	3.19411	4.88564	14.3227	2.83322e-11	8.21633e-09	16.1243	DCLK1	DCLK1	Serine/threonine-protein kinase DCAMKL1 (EC 2.7.1.37) (Doublecortin- like and CAM kinase-like 1). [Source:Uniprot/SWISSPROT;Acc:O15075]	13	35243478	ensembl genome
Ssc.3761.1.A1_at	3.16249	2.72796	3.59701	7.15539	14.2647	3.03087e-11	8.46562e-09	16.058	C6orf103	C6orf103	PREDICTED: chromosome 6 open reading frame 103 [Source:RefSeq_peptide;Acc:XP_371850]	6	146961829	ensembl genome
Ssc.15592.1.S1_at	4.33647	3.73922	4.93372	5.58438	14.2308	3.15269e-11	8.46562e-09	16.0193	OLFML3	OLFML3	Olfactomedin-like protein 3 precursor (HNOEL-iso) (UNQ663/PRO1294). [Source:Uniprot/SWISSPROT;Acc:Q9NRN5]	1	114323553	ensembl cDNA
Ssc.4993.1.A1_at	3.34364	2.88243	3.80485	6.52605	14.2092	3.2333e-11	8.46562e-09	15.9944	COL5A1	COL5A1	Collagen alpha 1(V) chain precursor. [Source:Uniprot/SWISSPROT;Acc:P20908]	9	136673473	ensembl cDNA
Ssc.2312.1.S1_at	-1.77216	-2.01676	-1.52756	8.76575	-14.2003	3.2668e-11	8.46562e-09	15.9843	NDUFS8	NDUFS8	NADH-ubiquinone oxidoreductase 23 kDa subunit, mitochondrial precursor (EC 1.6.5.3) (EC 1.6.99.3) (Complex I-23KD) (CI-23KD) (TYKY subunit). [Source:Uniprot/SWISSPROT;Acc:O00217]	11	67554670	ensembl cDNA
Ssc.3331.1.A1_at	2.44358	2.10602	2.78113	7.41724	14.1883	3.31307e-11	8.46562e-09	15.9705	CAPZA1	CAPZA1	F-actin capping protein alpha-1 subunit (CapZ alpha-1). [Source:Uniprot/SWISSPROT;Acc:P52907]	1	112963306	ensembl cDNA
Ssc.3833.1.S1_at	-2.49946	-2.84487	-2.15404	6.95038	-14.1823	3.33621e-11	8.46562e-09	15.9636	SLC25A30	SLC25A30	solute carrier family 25, member 30 [Source:RefSeq_peptide;Acc:NP_001010875]	13	44865456	ensembl cDNA
Ssc.10053.1.A1_at	2.63014	2.26425	2.99603	6.81714	14.089	3.72185e-11	9.25146e-09	15.856	CHSY1	CHSY1	carbohydrate (chondroitin) synthase 1; chondroitin synthase [Homo sapiens]. [Source:RefSeq;Acc:NM_014918]	15	99533456	ensembl cDNA
Ssc.29710.1.A1_at	2.27583	1.95875	2.59291	6.4346	14.0675	3.81701e-11	9.29824e-09	15.8312	Q96ND2		IKK interacting protein isoform 1 [Source:RefSeq_peptide;Acc:NP_710154]		.	ensembl genome
Ssc.1017.1.S1_at	4.63767	3.99072	5.28461	7.30291	14.0501	3.89633e-11	9.30535e-09	15.8109	MXRA5	MXRA5	adlican [Homo sapiens]. [Source:RefSeq;Acc:NM_015419]	X	3236606	ensembl cDNA
Ssc.12578.1.A1_at	4.0739	3.50278	4.64501	7.66152	13.9808	4.22834e-11	9.90407e-09	15.7304	IGF1	IGF1	Insulin-like growth factor IA precursor (IGF-IA) (Somatomedin C). [Source:Uniprot/SWISSPROT;Acc:P01343]	12	101313809	ensembl cDNA
Ssc.3214.1.S1_at	3.60343	3.09575	4.1111	5.98172	13.9116	4.5899e-11	1.05481e-08	15.6496	RNASET2	RNASET2	Ribonuclease T2 precursor (EC 3.1.27.-) (Ribonuclease 6). [Source:Uniprot/SWISSPROT;Acc:O00584]	6	167263003	ensembl cDNA
Ssc.18073.1.A1_at	-2.38349	-2.72152	-2.04545	5.41651	-13.8198	5.12044e-11	1.15494e-08	15.5417	FN3K	FN3K	Fructosamine-3-kinase (EC 2.7.1.-). [Source:Uniprot/SWISSPROT;Acc:Q9H479]	17	78286797	ensembl cDNA
Ssc.29929.1.S1_at	4.01816	3.44694	4.58939	5.80421	13.787	5.32545e-11	1.17935e-08	15.503	ANGPTL2	ANGPTL2	Angiopoietin-related protein 2 precursor (Angiopoietin-like 2) (UNQ170/PRO196). [Source:Uniprot/SWISSPROT;Acc:Q9UKU9]	9	128889449	ensembl cDNA
Ssc.17313.1.A1_at	2.09812	1.79849	2.39776	8.95859	13.7241	5.74237e-11	1.18531e-08	15.4286	CALD1	CALD1	Caldesmon (CDM). [Source:Uniprot/SWISSPROT;Acc:Q05682]	7	134114711	ensembl cDNA
Ssc.20172.1.A1_at	3.06298	2.62526	3.50069	6.86385	13.7151	5.80456e-11	1.18531e-08	15.418	ANTXR1	ANTXR1	Anthrax toxin receptor 1 precursor (Tumor endothelial marker 8). [Source:Uniprot/SWISSPROT;Acc:Q9H6X2]	2	69093993	ensembl cDNA
Ssc.18473.1.A1_at	2.61125	2.23784	2.98467	5.23921	13.7059	5.86926e-11	1.18531e-08	15.4071	ARRB2	ARRB2	Beta-arrestin 2 (Arrestin, beta 2). [Source:Uniprot/SWISSPROT;Acc:P32121]	17	4560533	ensembl cDNA
Ssc.11437.1.A1_at	-3.83162	-4.37975	-3.28348	8.39485	-13.7007	5.90646e-11	1.18531e-08	15.4008	DDIT4L	DDIT4L	DNA-damage-inducible transcript 4-like; regulated in development and DNA damage response 2 [Homo sapiens]. [Source:RefSeq;Acc:NM_145244]	4	101326052	ensembl cDNA
Ssc.2227.1.S1_at	1.95682	1.67678	2.23687	5.90713	13.6952	5.94561e-11	1.18531e-08	15.3943	GLT25D1	GLT25D1	glycosyltransferase 25 domain containing 1 [Homo sapiens]. [Source:RefSeq;Acc:NM_024656]	19	17527460	ensembl cDNA
Ssc.25700.1.S1_at	3.46219	2.96618	3.95821	3.4959	13.6806	6.05088e-11	1.18531e-08	15.377	BANK1	BANK1	B-cell scaffold protein with ankyrin repeats 1 [Homo sapiens]. [Source:RefSeq;Acc:NM_017935]	4	102930787	ensembl cDNA
Ssc.2147.1.A1_at	2.944	2.52193	3.36608	6.97897	13.6708	6.12261e-11	1.18531e-08	15.3653	CKAP4	CKAP4	cytoskeleton-associated protein 4; transmembrane protein (63kD), endoplasmic reticulum/Golgi intermediate compartment; type-II transmembrane protein p63 [Homo sapiens]. [Source:RefSeq;Acc:NM_006825]	12	105155933	ensembl cDNA
Ssc.6092.1.A1_at	3.47296	2.97501	3.97092	4.05503	13.6697	6.1309e-11	1.18531e-08	15.364	NCAM1	NCAM1	Neural cell adhesion molecule 1, 140 kDa isoform precursor (N-CAM 140) (NCAM-140) (CD56 antigen). [Source:Uniprot/SWISSPROT;Acc:P13591]	11	112337302	ensembl cDNA
Ssc.3390.1.S1_at	-3.62933	-4.15098	-3.10767	7.07017	-13.6361	6.38491e-11	1.19973e-08	15.3239	ADHFE1	ADHFE1	alcohol dehydrogenase, iron containing, 1; alcohol dehydrogenase 8; Fe-containing alcohol dehydrogenase 1 [Homo sapiens]. [Source:RefSeq;Acc:NM_144650]	8	67507272	ensembl cDNA
Ssc.28502.1.S1_at	2.24511	1.92216	2.56807	6.11413	13.6252	6.46951e-11	1.19973e-08	15.3109	C11orf24	C11orf24		11	67785383	ensembl cDNA
Ssc.5334.1.S1_at	-2.06877	-2.36658	-1.77096	9.06489	-13.6152	6.54769e-11	1.19973e-08	15.2991	COQ9	COQ9		16	56038903	ensembl cDNA
Ssc.21091.1.S1_at	2.48837	2.12998	2.84675	3.5913	13.6087	6.59948e-11	1.19973e-08	15.2913	MYO1F	MYO1F	Myosin If (Myosin-IE). [Source:Uniprot/SWISSPROT;Acc:O00160]	19	8491689	ensembl cDNA
Ssc.12900.1.A1_at	3.04221	2.60289	3.48152	3.85542	13.5724	6.89651e-11	1.22451e-08	15.2478	C1QTNF2	C1QTNF2	Complement C1q tumor necrosis factor-related protein 2 precursor (UNQ6349/PRO21054). [Source:Uniprot/SWISSPROT;Acc:Q9BXJ5]	5	159707365	ensembl cDNA
Ssc.10720.1.S1_at	3.4102	2.91757	3.90284	3.98351	13.5676	6.93687e-11	1.22451e-08	15.242	ARMCX2	ARMCX2	ALEX2 protein; arm protein lost in epithelial cancers, X chromosome, 2; armadillo repeat protein ALEX2 [Homo sapiens]. [Source:RefSeq;Acc:NM_014782]	X	100796923	ensembl cDNA
Ssc.26813.1.S1_at	3.29441	2.81742	3.77141	4.27164	13.5368	7.20145e-11	1.2446e-08	15.205	Q96ND2		IKK interacting protein isoform 1 [Source:RefSeq_peptide;Acc:NP_710154]		.	ensembl cDNA
Ssc.26539.1.S1_at	3.75798	3.21331	4.30265	6.69437	13.5228	7.32466e-11	1.2446e-08	15.1883	C16orf45	C16orf45		16	15435826	ensembl genome
Ssc.455.1.S1_at	3.44715	2.94739	3.94691	5.81704	13.5192	7.35726e-11	1.2446e-08	15.1839	AIF1		Allograft inflammatory factor-1 (AIF-1) (Ionized calcium-binding adapter molecule 1) (G1). [Source:Uniprot/SWISSPROT;Acc:P55008]		.	ensembl cDNA
Ssc.3932.2.S1_a_at	2.3864	2.03951	2.7333	7.13571	13.4833	7.68524e-11	1.26159e-08	15.1408	SEC61B	SEC61B	Protein transport protein SEC61 beta subunit. [Source:Uniprot/SWISSPROT;Acc:P60468]	9	101024380	ensembl cDNA
Ssc.16407.2.S1_at	2.60011	2.22211	2.97811	4.39273	13.4819	7.69922e-11	1.26159e-08	15.139	MYO9B	MYO9B	Myosin IXb (Unconventional myosin-9b). [Source:Uniprot/SWISSPROT;Acc:Q13459]	19	17073466	ensembl cDNA
Ssc.4141.1.A1_at	2.97801	2.54483	3.41118	7.18445	13.4744	7.76959e-11	1.26159e-08	15.13	KCTD12	KCTD12	Potassium channel tetramerisation domain containing protein 12 (Pfetin) (Predominantly fetal expressed T1 domain). [Source:Uniprot/SWISSPROT;Acc:Q96CX2]	13	76352313	ensembl genome
Ssc.11559.2.A1_at	4.41824	3.77506	5.06142	3.98705	13.4637	7.87199e-11	1.26159e-08	15.117	THBS3	THBS3	Thrombospondin 3 precursor. [Source:Uniprot/SWISSPROT;Acc:P49746]	1	153432005	ensembl cDNA
Ssc.4216.1.S1_at	2.87321	2.45314	3.29328	3.87424	13.4057	8.44997e-11	1.33663e-08	15.047	RNPEP	RNPEP	Aminopeptidase B (EC 3.4.11.6) (Ap-B) (Arginyl aminopeptidase) (Arginine aminopeptidase). [Source:Uniprot/SWISSPROT;Acc:Q9H4A4]	1	200218389	ensembl cDNA
Ssc.5192.1.S1_at	2.14729	1.83278	2.46179	6.38566	13.3817	8.70234e-11	1.35142e-08	15.0179	SLC44A1	SLC44A1	CDW92 antigen; choline transporter-like protein 1; CD92 protein [Homo sapiens]. [Source:RefSeq;Acc:NM_080546]	9	107046724	ensembl cDNA
Ssc.1403.1.S1_at	2.45044	2.09112	2.80976	4.91681	13.3663	8.86918e-11	1.35142e-08	14.9991	SH3BGRL3	SH3BGRL3	SH3 domain-binding glutamic acid-rich-like protein 3 (SH3 domain- binding protein SH3BP-1) (P1725). [Source:Uniprot/SWISSPROT;Acc:Q9H299]	1	26478833	ensembl cDNA
Ssc.3014.1.S1_at	3.13561	2.67549	3.59574	4.08147	13.3567	8.97447e-11	1.35142e-08	14.9874	MAGED4		Melanoma-associated antigen D4 (MAGE-D4 antigen) (MAGE-E1 antigen). [Source:Uniprot/SWISSPROT;Acc:Q96JG8]		.	ensembl cDNA
Ssc.15456.1.S1_at	3.09571	2.6414	3.55001	7.39126	13.3555	8.98729e-11	1.35142e-08	14.986	ARPC1B	ARPC1B	ARP2/3 complex 41 kDa subunit (P41-ARC) (Actin-related protein 2/3 complex subunit 1B). [Source:Uniprot/SWISSPROT;Acc:O15143]	7	98810265	ensembl cDNA
Ssc.25067.1.S1_at	-2.31054	-2.65151	-1.96957	7.54364	-13.2815	9.84503e-11	1.43735e-08	14.8958	PDGFC	PDGFC	platelet-derived growth factor C precursor; spinal cord-derived growth factor; secretory growth factor-like protein; fallotein [Homo sapiens]. [Source:RefSeq;Acc:NM_016205]	4	157902214	ensembl cDNA
Ssc.21985.1.S1_at	-2.37805	-2.72914	-2.02695	4.87532	-13.2752	9.92218e-11	1.43735e-08	14.888	PPP1R1A	PPP1R1A	Protein phosphatase inhibitor 1 (IPP-1) (I-1). [Source:Uniprot/SWISSPROT;Acc:Q13522]	12	53257439	ensembl cDNA
Ssc.26647.1.S1_at	4.67409	3.98391	5.36427	4.09165	13.2734	9.94423e-11	1.43735e-08	14.8858	VCAN	VCAN	Versican core protein precursor (Large fibroblast proteoglycan) (Chondroitin sulfate proteoglycan core protein 2) (PG-M) (Glial hyaluronate-binding protein) (GHAP). [Source:Uniprot/SWISSPROT;Acc:P13611]	5	82803339	ensembl genome
Ssc.28706.1.S1_at	-2.43285	-2.79233	-2.07336	5.79204	-13.2642	1.00576e-10	1.43735e-08	14.8746	CBX7	CBX7	Chromobox protein homolog 7. [Source:Uniprot/SWISSPROT;Acc:O95931]	22	37856736	ensembl cDNA
Ssc.2115.1.S1_at	3.21979	2.74376	3.69582	7.84436	13.2569	1.01488e-10	1.43735e-08	14.8657	S100A11	S100A11	Calgizzarin (S100C protein) (MLN 70). [Source:Uniprot/SWISSPROT;Acc:P31949]	1	150271606	ensembl cDNA
Ssc.5895.1.A2_at	2.81025	2.3938	3.2267	6.67995	13.2261	1.05434e-10	1.47608e-08	14.8279	COL6A1	COL6A1	Collagen alpha 1(VI) chain precursor. [Source:Uniprot/SWISSPROT;Acc:P12109]	21	46226091	ensembl cDNA
Ssc.12963.1.S2_at	2.578	2.19466	2.96135	7.89401	13.1809	1.1152e-10	1.54062e-08	14.7723	TPM4	TPM4	Tropomyosin alpha 4 chain (Tropomyosin 4) (TM30p1). [Source:Uniprot/SWISSPROT;Acc:P07226]	19	16039348	ensembl cDNA
Ssc.11060.1.S1_at	2.24607	1.9117	2.58044	5.36108	13.1656	1.13659e-10	1.54062e-08	14.7535	BOP1	BOP1	Ribosome biogenesis protein BOP1 (Block of proliferation 1 protein). [Source:Uniprot/SWISSPROT;Acc:Q14137]	8	145456869	ensembl genome
Ssc.26182.1.S1_at	3.38895	2.88439	3.89351	5.18251	13.1643	1.13839e-10	1.54062e-08	14.7519	DSE	DSE	squamous cell carcinoma antigen recognized by T cells 2 [Homo sapiens]. [Source:RefSeq;Acc:NM_013352]	6	116798214	ensembl cDNA
Ssc.3327.1.A1_at	3.05721	2.60106	3.51336	5.13104	13.1359	1.1793e-10	1.57845e-08	14.7169	DACT3	DACT3	thymus expressed gene 3-like [Homo sapiens]. [Source:RefSeq;Acc:NM_145056]	19	51842712	ensembl genome
Ssc.2697.1.S1_at	-2.05854	-2.36594	-1.75115	7.34726	-13.1254	1.19493e-10	1.58039e-08	14.7039	ADCY10	ADCY10	soluble adenylyl cyclase; adenylate cyclase; ATP pyrophosphate-lyase; 3,5-cyclic AMP synthetase; AH-related protein; Hypercalciuria, absorptive, 2 [Homo sapiens]. [Source:RefSeq;Acc:NM_018417]	1	166045507	ensembl genome
Ssc.5713.1.S1_at	3.18391	2.70819	3.65964	6.83448	13.1175	1.2067e-10	1.58039e-08	14.6942	MMP2	MMP2	72 kDa type IV collagenase precursor (EC 3.4.24.24) (72 kDa gelatinase) (Matrix metalloproteinase-2) (MMP-2) (Gelatinase A) (TBE- 1). [Source:Uniprot/SWISSPROT;Acc:P08253]	16	54070589	ensembl cDNA
Ssc.3626.1.S1_at	2.00094	1.70126	2.30061	4.19179	13.0866	1.25419e-10	1.62226e-08	14.6559	OAF	OAF	NS5ATP13TP2 protein [Homo sapiens]. [Source:RefSeq;Acc:NM_178507]	11	119586957	ensembl cDNA
Ssc.809.1.S1_at	4.07233	3.46209	4.68257	5.69867	13.0795	1.26531e-10	1.62226e-08	14.6471	IFI30		Gamma-interferon inducible lysosomal thiol reductase precursor (Gamma- interferon-inducible protein IP-30). [Source:Uniprot/SWISSPROT;Acc:P13284]		.	ensembl cDNA
Ssc.12849.1.A1_at	-3.9824	-4.57999	-3.38481	7.74828	-13.0615	1.29427e-10	1.64211e-08	14.6247	ASB11	ASB11	Ankyrin repeat and SOCS box containing protein 11 (ASB-11). [Source:Uniprot/SWISSPROT;Acc:Q8WXH4]	X	15209759	ensembl cDNA
Ssc.16589.1.S1_at	2.43854	2.07229	2.8048	8.89523	13.0494	1.31389e-10	1.64981e-08	14.6098	COL6A3	COL6A3	Collagen alpha 3(VI) chain precursor. [Source:Uniprot/SWISSPROT;Acc:P12111]	2	237897401	ensembl cDNA
Ssc.2648.1.S1_at	2.70174	2.29539	3.10808	7.8049	13.0315	1.34377e-10	1.65716e-08	14.5875	TMEM49	TMEM49		17	55139811	ensembl cDNA
Ssc.1049.1.S1_at	5.13358	4.36136	5.90579	5.79352	13.0296	1.34695e-10	1.65716e-08	14.5851	COL12A1	COL12A1	Collagen alpha 1(XII) chain precursor. [Source:Uniprot/SWISSPROT;Acc:Q99715]	6	75850762	ensembl cDNA
Ssc.14204.3.S1_at	-1.84682	-2.12505	-1.56859	3.49608	-13.0098	1.38081e-10	1.68182e-08	14.5605	C7orf23	C7orf23		7	86663412	ensembl genome
Ssc.12782.1.A1_at	-1.83308	-2.11022	-1.55594	9.30358	-12.9636	1.46357e-10	1.7489e-08	14.5028	C6orf103	C6orf103	PREDICTED: chromosome 6 open reading frame 103 [Source:RefSeq_peptide;Acc:XP_371850]	6	146961829	ensembl genome
Ssc.15393.1.S1_at	-2.09992	-2.41742	-1.78242	6.79234	-12.963	1.46459e-10	1.7489e-08	14.5021	SIRT5	SIRT5	NAD-dependent deacetylase sirtuin 5 (EC 3.5.1.-) (SIR2-like protein 5). [Source:Uniprot/SWISSPROT;Acc:Q9NXA8]	6	13682812	ensembl cDNA
Ssc.15316.1.S1_at	2.74864	2.33116	3.16613	6.77135	12.9039	1.57791e-10	1.85216e-08	14.4281	CRIP1		Cysteine-rich protein 1 (Cysteine-rich intestinal protein) (CRIP) (Cysteine-rich heart protein) (hCRHP). [Source:Uniprot/SWISSPROT;Acc:P50238]		.	ensembl cDNA
Ssc.21043.1.S1_at	2.10912	1.78873	2.42952	6.23409	12.9022	1.58148e-10	1.85216e-08	14.4259	SEC61A1	SEC61A1	Protein transport protein Sec61 alpha subunit isoform 1 (Sec61 alpha- 1). [Source:Uniprot/SWISSPROT;Acc:P61619]	3	129253902	ensembl cDNA
Ssc.25702.1.S1_at	-2.96597	-3.41702	-2.51493	9.85713	-12.8883	1.60946e-10	1.86697e-08	14.4085	B3GNT7	B3GNT7	UDP-GlcNAc:betaGal beta-1,3-N-acetylglucosaminyltransferase 7 [Homo sapiens]. [Source:RefSeq;Acc:NM_145236]	2	231953837	ensembl genome
Ssc.4705.2.A1_at	3.71995	3.15316	4.28674	4.50786	12.8636	1.6605e-10	1.90801e-08	14.3775	SMOC2	SMOC2	SPARC related modular calcium-binding protein 2 precursor (Secreted modular calcium-binding protein 2) (SMOC-2) (Smooth muscle-associated protein 2) (SMAP-2) (MSTP117). [Source:Uniprot/SWISSPROT;Acc:Q9H3U7]	6	168584680	ensembl cDNA
Ssc.12831.1.A1_at	2.91196	2.46693	3.35699	5.36414	12.8246	1.74478e-10	1.98612e-08	14.3283	RAI14	RAI14	retinoic acid induced 14; novel retinal pigment epithelial gene [Homo sapiens]. [Source:RefSeq;Acc:NM_015577]	5	34692275	ensembl cDNA
Ssc.26275.1.S1_at	1.61346	1.36521	1.8617	5.09126	12.7385	1.94706e-10	2.19585e-08	14.2193	ABHD12	ABHD12		20	25223380	ensembl cDNA
Ssc.21626.1.A1_at	2.59038	2.19071	2.99005	8.54516	12.7031	2.03735e-10	2.25942e-08	14.1743	GAS1	GAS1	Growth-arrest-specific protein 1 precursor (GAS-1). [Source:Uniprot/SWISSPROT;Acc:P54826]	9	88749098	ensembl cDNA
Ssc.2197.1.S1_at	3.65272	3.08909	4.21635	4.37928	12.7019	2.04053e-10	2.25942e-08	14.1727	TMEM45A	TMEM45A	Dermal papilla derived protein 7. [Source:Uniprot/SWISSPROT;Acc:Q9NWC5]	3	101694153	ensembl cDNA
Ssc.415.1.S1_at	-1.48023	-1.70939	-1.25108	11.6411	-12.6605	2.15183e-10	2.3298e-08	14.1199	CKM	CKM	Creatine kinase, M chain (EC 2.7.3.2) (M-CK). [Source:Uniprot/SWISSPROT;Acc:P06732]	19	50501512	ensembl cDNA
Ssc.23242.1.A1_at	2.93004	2.47638	3.3837	9.73714	12.6588	2.15646e-10	2.3298e-08	14.1178	FSTL1	FSTL1	Follistatin-related protein 1 precursor (Follistatin-like 1). [Source:Uniprot/SWISSPROT;Acc:Q12841]	3	121595817	ensembl cDNA
Ssc.15283.1.A1_at	3.5255	2.97957	4.07144	6.21685	12.657	2.16147e-10	2.3298e-08	14.1155	USH2A	USH2A	usherin isoform A [Homo sapiens]. [Source:RefSeq;Acc:NM_007123]	1	213862859	ensembl genome
Ssc.29247.1.A1_at	1.90176	1.60648	2.19703	3.49796	12.6235	2.25661e-10	2.41101e-08	14.0727	FOXP1	FOXP1	Forkhead box protein P1 (HSPC215). [Source:Uniprot/SWISSPROT;Acc:Q9H334]	3	71087426	ensembl genome
Ssc.3303.1.S1_at	1.97555	1.6683	2.28279	4.87209	12.6023	2.31901e-10	2.45614e-08	14.0455	DOCK11	DOCK11	dedicator of cytokinesis 11; Cdc42-associated guanine nucleotide exchange factor ACG/DOCK11 [Homo sapiens]. [Source:RefSeq;Acc:NM_144658]	X	117513900	ensembl genome
Ssc.11913.1.S1_at	3.45667	2.9158	3.99754	6.89281	12.526	2.5592e-10	2.68652e-08	13.9475	TAGLN	TAGLN	Transgelin (Smooth muscle protein 22-alpha) (SM22-alpha) (WS3-10) (22 kDa actin-binding protein). [Source:Uniprot/SWISSPROT;Acc:Q01995]	11	116575250	ensembl cDNA
Ssc.507.1.A1_at	3.4031	2.87034	3.93586	6.40878	12.5196	2.58065e-10	2.68652e-08	13.9392	TYROBP	TYROBP	TYRO protein tyrosine kinase-binding protein precursor (DNAX- activation protein 12). [Source:Uniprot/SWISSPROT;Acc:O43914]	19	41087152	ensembl cDNA
Ssc.10454.1.A1_at	2.77524	2.33986	3.21061	5.55705	12.4936	2.66909e-10	2.73078e-08	13.9056	TPK1	TPK1	Thiamin pyrophosphokinase 1 (EC 2.7.6.2) (Thiamine pyrophosphokinase 1) (hTPK1) (Placental protein 20) (PP20). [Source:Uniprot/SWISSPROT;Acc:Q9H3S4]	7	143779976	ensembl genome
Ssc.4768.1.A1_at	1.92945	1.62665	2.23226	5.82807	12.4886	2.6863e-10	2.73078e-08	13.8992	Q96BA5		LNK protein. [Source:Uniprot/SPTREMBL;Acc:Q96BA5]		.	ensembl genome
Ssc.11147.1.S1_at	4.40965	3.71753	5.10176	5.37312	12.4875	2.69042e-10	2.73078e-08	13.8977	ALDH2	ALDH2	Aldehyde dehydrogenase, mitochondrial precursor (EC 1.2.1.3) (ALDH class 2) (ALDHI) (ALDH-E2). [Source:Uniprot/SWISSPROT;Acc:P05091]	12	110688729	ensembl cDNA
Ssc.26296.1.S1_at	2.61585	2.20463	3.02708	5.5292	12.4676	2.76062e-10	2.76311e-08	13.8721	TRAM2	TRAM2	Translocation associated membrane protein 2. [Source:Uniprot/SWISSPROT;Acc:Q15035]	6	52470163	ensembl cDNA
Ssc.8822.1.A1_at	-1.96524	-2.27423	-1.65625	5.77591	-12.4657	2.76764e-10	2.76311e-08	13.8695	PRKD3	PRKD3	Protein kinase C, nu type (EC 2.7.1.-) (nPKC-nu) (Protein kinase EPK2). [Source:Uniprot/SWISSPROT;Acc:O94806]	2	37331149	ensembl cDNA
Ssc.3021.1.A1_at	2.97673	2.50347	3.44998	5.43081	12.328	3.31283e-10	3.28051e-08	13.6905	ENOX2	ENOX2	Tumor-associated hydroquinone oxidase (tNOX) (Cytosolic ovarian carcinoma antigen 1) (APK1 antigen) [Includes: Hydroquinone [NADH] oxidase (EC 1.-.-.-); Protein disulfide-thiol oxidoreductase (EC 1.-.-.-)]. [Source:Uniprot/SWISSPROT;Acc:Q16206]	X	129585031	ensembl genome
Ssc.1547.1.S1_at	-1.74203	-2.01979	-1.46428	8.42373	-12.2927	3.46989e-10	3.36864e-08	13.6443	NDUFV1	NDUFV1	NADH-ubiquinone oxidoreductase 51 kDa subunit, mitochondrial precursor (EC 1.6.5.3) (EC 1.6.99.3) (Complex I-51KD) (CI-51KD). [Source:Uniprot/SWISSPROT;Acc:P49821]	11	67130983	ensembl cDNA
Ssc.1458.3.A1_a_at	2.49307	2.0954	2.89073	11.2788	12.2876	3.4935e-10	3.36864e-08	13.6375	SPARC	SPARC	SPARC precursor (Secreted protein acidic and rich in cysteine) (Osteonectin) (ON) (Basement membrane protein BM-40). [Source:Uniprot/SWISSPROT;Acc:P09486]	5	151021212	ensembl cDNA
Ssc.14470.1.S2_at	1.54659	1.29988	1.7933	7.63509	12.2868	3.49686e-10	3.36864e-08	13.6366	MSN	MSN	Moesin (Membrane-organizing extension spike protein). [Source:Uniprot/SWISSPROT;Acc:P26038]	X	64804283	ensembl genome
Ssc.7863.1.A1_at	-2.46362	-2.85671	-2.07052	4.68086	-12.2834	3.51245e-10	3.36864e-08	13.6321	GPR137C	GPR137C	G protein-coupled receptor TM7SF1L2 (Fragment). [Source:Uniprot/SPTREMBL;Acc:Q86SM2]	14	52089616	ensembl genome
Ssc.18422.1.S1_at	2.35526	1.97915	2.73137	4.81549	12.2736	3.55811e-10	3.38415e-08	13.6193	DNASE1L1	DNASE1L1	Muscle-specific DNase I-like precursor (EC 3.1.21.-) (DNase X) (XIB). [Source:Uniprot/SWISSPROT;Acc:P49184]	X	153282773	ensembl cDNA
Ssc.21543.1.S1_at	-1.47163	-1.70689	-1.23637	7.68514	-12.2601	3.62194e-10	3.38415e-08	13.6015	0		18 kDa protein [Source:IPI;Acc:IPI00414515]		.	ensembl genome
Ssc.27593.1.S1_at	4.21674	3.54262	4.89087	5.46991	12.2599	3.62311e-10	3.38415e-08	13.6012	TGFB3	TGFB3	Transforming growth factor beta 3 precursor (TGF-beta 3). [Source:Uniprot/SWISSPROT;Acc:P10600]	14	75494195	ensembl cDNA
Ssc.18585.1.S1_at	3.84396	3.22926	4.45866	5.40275	12.2564	3.63977e-10	3.38415e-08	13.5967	GUSB	GUSB	Beta-glucuronidase precursor (EC 3.2.1.31) (Beta-G1). [Source:Uniprot/SWISSPROT;Acc:P08236]	7	65063106	ensembl cDNA
Ssc.1181.1.S1_at	1.6821	1.41195	1.95225	10.0603	12.2038	3.90177e-10	3.60027e-08	13.5273	CTSB	CTSB	Cathepsin B precursor (EC 3.4.22.1) (Cathepsin B1) (APP secretase) (APPS). [Source:Uniprot/SWISSPROT;Acc:P07858]	8	11737442	ensembl cDNA
Ssc.14563.1.S1_at	2.00705	1.68425	2.32984	6.34014	12.1866	3.99125e-10	3.65514e-08	13.5047	GRN	GRN	Granulins precursor (Acrogranin) (Proepithelin) (PEPI) [Contains: Paragranulin; Granulin 1 (Granulin G); Granulin 2 (Granulin F); Granulin 3 (Granulin B); Granulin 4 (Granulin A); Granulin 5 (Granulin C); Granulin 6 (Granulin D); Granulin 7 (Granulin E)].	17	39778017	ensembl cDNA
Ssc.8939.1.S1_at	-1.75824	-2.04133	-1.47514	9.88794	-12.1729	4.06444e-10	3.6851e-08	13.4866	SDHB	SDHB	Succinate dehydrogenase [ubiquinone] iron-sulfur protein, mitochondrial precursor (EC 1.3.5.1) (Ip) (Iron-sulfur subunit of complex II). [Source:Uniprot/SWISSPROT;Acc:P21912]	1	17217817	ensembl cDNA
Ssc.1228.1.S1_at	2.67011	2.24006	3.10016	8.46965	12.1692	4.08447e-10	3.6851e-08	13.4817	MARCKS	MARCKS	Myristoylated alanine-rich C-kinase substrate (MARCKS) (Protein kinase C substrate, 80 kDa protein, light chain) (PKCSL) (80K-L protein). [Source:Uniprot/SWISSPROT;Acc:P29966]	6	114285249	ensembl cDNA
Ssc.16583.1.S1_at	1.86049	1.56045	2.16052	7.7195	12.1536	4.17004e-10	3.73464e-08	13.461	TSPAN6	TSPAN6	Transmembrane 4 superfamily member 6 (Tetraspanin 6) (Tspan-6) (T245 protein) (Tetraspanin TM4-D) (A15 homolog) (UNQ767/PRO1560). [Source:Uniprot/SWISSPROT;Acc:O43657]	X	99770451	ensembl cDNA
Ssc.19873.1.S1_a_at	2.59202	2.17369	3.01034	5.85922	12.1444	4.22121e-10	3.75287e-08	13.4489	COL17A1	COL17A1	Collagen alpha 1(XVII) chain (Bullous pemphigoid antigen 2) (180 kDa bullous pemphigoid antigen 2). [Source:Uniprot/SWISSPROT;Acc:Q9UMD9]	10	105781036	ensembl genome
Ssc.26816.1.S1_at	-2.59964	-3.01962	-2.17966	3.10993	-12.132	4.29091e-10	3.78719e-08	13.4325	SLC2A12	SLC2A12	solute carrier family 2 (facilitated glucose transporter), member 12 [Homo sapiens]. [Source:RefSeq;Acc:NM_145176]	6	134349964	ensembl cDNA
Ssc.8449.1.A1_at	3.24068	2.71679	3.76456	4.30344	12.1241	4.33665e-10	3.80003e-08	13.4219	P2RY12	P2RY12	P2Y purinoceptor 12 (P2Y12) (P2Y12 platelet ADP receptor) (P2Y(ADP)) (ADP-glucose receptor) (ADPG-R) (P2Y(AC)) (P2Y(cyc)) (P2T(AC)) (SP1999). [Source:Uniprot/SWISSPROT;Acc:Q9H244]	3	152537858	ensembl genome
Ssc.3037.3.A1_at	2.27468	1.90664	2.64272	5.70167	12.1136	4.3974e-10	3.80034e-08	13.4081	SCPEP1	SCPEP1	Retinoid-inducible serine carboxypeptidase precursor (EC 3.4.16.-) (Serine carboxypeptidase 1) (MSTP034) (UNQ265/PRO302). [Source:Uniprot/SWISSPROT;Acc:Q9HB40]	17	52410467	ensembl cDNA
Ssc.18475.2.S1_at	-2.22591	-2.58607	-1.86575	7.72952	-12.1133	4.39941e-10	3.80034e-08	13.4076	ACOT1	ACOT1	Cytosolic acyl coenzyme A thioester hydrolase, inducible (EC 3.1.2.2) (Long chain acyl-CoA thioester hydrolase) (Long chain acyl-CoA hydrolase) (CTE-I) (CTE-Ib). [Source:Uniprot/SWISSPROT;Acc:Q86TX2]	14	73073571	ensembl cDNA
Ssc.7688.1.A1_at	-1.45298	-1.68827	-1.21769	9.35705	-12.1034	4.45773e-10	3.8236e-08	13.3945	ACAT1	ACAT1	Acetyl-CoA acetyltransferase, mitochondrial precursor (EC 2.3.1.9) (Acetoacetyl-CoA thiolase) (T2). [Source:Uniprot/SWISSPROT;Acc:P24752]	11	107497468	ensembl cDNA
Ssc.21154.1.A1_at	2.32704	1.94973	2.70434	5.75048	12.088	4.54973e-10	3.84957e-08	13.3741	PAPSS1	PAPSS1	Bifunctional 3-phosphoadenosine 5-phosphosulfate synthethase 1 (PAPS synthethase 1) (PAPSS 1) (Sulfurylase kinase 1) (SK1) (SK 1) [Includes: Sulfate adenylyltransferase (EC 2.7.7.4) (Sulfate adenylate transferase) (SAT) (ATP-sulfurylase); Adenylyl-sulfa	4	108754272	ensembl cDNA
Ssc.9813.1.A1_at	3.92125	3.28544	4.55706	4.90747	12.0878	4.55122e-10	3.84957e-08	13.3738	PRRX1	PRRX1	Paired mesoderm homeobox protein 1 (PRX-1) (Paired related homeobox protein 1) (Homeobox protein PHOX1). [Source:Uniprot/SWISSPROT;Acc:P54821]	1	168899937	ensembl cDNA
Ssc.15489.1.S1_at	-2.37633	-2.76397	-1.98869	3.86233	-12.015	5.01556e-10	4.18371e-08	13.2768	ERBB4					ensembl cDNA
Ssc.10965.1.A1_at	4.27515	3.57747	4.97283	5.7845	12.01	5.04965e-10	4.18371e-08	13.27	MAFB		Transcription factor MafB (V-maf musculoaponeurotic fibrosarcoma oncogene homolog B). [Source:Uniprot/SWISSPROT;Acc:Q9Y5Q3]		.	ensembl cDNA
Ssc.27539.1.A1_at	2.43015	2.03355	2.82676	4.03249	12.0095	5.05304e-10	4.18371e-08	13.2694	RLBP1L1	RLBP1L1		8	62363104	ensembl cDNA
Ssc.21947.1.S1_at	-1.67009	-1.94275	-1.39743	4.28332	-12.005	5.08366e-10	4.18371e-08	13.2633	NP_954697		methionine aminopeptidase 1D; similar to methionine aminopeptidase-like 1 [Homo sapiens]. [Source:RefSeq;Acc:NM_199227]		.	ensembl cDNA
Ssc.15513.1.S1_at	-1.64155	-1.91001	-1.3731	10.7934	-11.9848	5.22265e-10	4.26926e-08	13.2364	COX7A1	COX7A1	Cytochrome c oxidase polypeptide VIIa-heart, mitochondrial precursor (EC 1.9.3.1) (Cytochrome c oxidase subunit VIIa-H) (COX VIIa-M). [Source:Uniprot/SWISSPROT;Acc:P24310]	19	41333664	ensembl cDNA
AFFX-Ssc-actin-M_at	2.23982	1.87304	2.60661	8.65471	11.9687	5.33716e-10	4.3212e-08	13.2147	ACTG1	ACTG1	Actin, cytoplasmic 2 (Gamma-actin). [Source:Uniprot/SWISSPROT;Acc:P02571]	17	77091594	ensembl cDNA
Ssc.4841.2.S1_a_at	-2.15648	-2.50971	-1.80326	5.80517	-11.9659	5.35716e-10	4.3212e-08	13.211	KC71		Putative NF-kappa-B activating protein KIAA1271. [Source:Uniprot/SWISSPROT;Acc:Q7Z434]		.	ensembl cDNA
Ssc.4543.1.S1_at	2.58517	2.16111	3.00923	6.87538	11.9485	5.48431e-10	4.36748e-08	13.1876	FAP	FAP	Seprase (EC 3.4.21.-) (Fibroblast activation protein alpha) (Integral membrane serine protease) (170-kDa melanoma membrane-bound gelatinase). [Source:Uniprot/SWISSPROT;Acc:Q12884]	2	162735448	ensembl cDNA
Ssc.2874.1.S1_at	2.29816	1.92117	2.67515	5.60152	11.9482	5.48624e-10	4.36748e-08	13.1872	TGFBR1					ensembl cDNA
SscAffx.22.1.S1_s_at	2.2757	1.90167	2.64973	8.02041	11.925	5.66005e-10	4.43867e-08	13.1561	CFL1	CFL1	Cofilin, non-muscle isoform (18 kDa phosphoprotein) (P18). [Source:Uniprot/SWISSPROT;Acc:P23528]	11	65378884	ensembl cDNA
Ssc.13874.1.S1_at	2.14246	1.79025	2.49467	10.3287	11.9222	5.68137e-10	4.43867e-08	13.1523	ACTG1	ACTG1	Actin, cytoplasmic 2 (Gamma-actin). [Source:Uniprot/SWISSPROT;Acc:P02571]	17	77091594	ensembl cDNA
Ssc.16012.1.S1_at	3.5087	2.93186	4.08554	4.7191	11.9217	5.685e-10	4.43867e-08	13.1517	CASP1	CASP1	Interleukin-1 beta convertase precursor (EC 3.4.22.36) (IL-1BC) (IL-1 beta converting enzyme) (ICE) (Interleukin-1 beta converting enzyme) (P45) (Caspase-1) (CASP-1). [Source:Uniprot/SWISSPROT;Acc:P29466]	11	104401458	ensembl cDNA
Ssc.24105.1.A1_at	-2.54901	-2.96835	-2.12967	2.72271	-11.9139	5.74554e-10	4.45737e-08	13.1411	TRPM3	TRPM3	Long transient receptor potential channel 3 (LTrpC3) (Fragment). [Source:Uniprot/SWISSPROT;Acc:Q9HCF6]	9	72339769	ensembl genome
Ssc.27516.1.S1_at	1.93651	1.61768	2.25535	5.55683	11.9044	5.81962e-10	4.48626e-08	13.1283	RAB13	RAB13	Ras-related protein Rab-13. [Source:Uniprot/SWISSPROT;Acc:P51153]	1	152220756	ensembl cDNA
Ssc.11307.1.A1_at	2.68581	2.24315	3.12847	4.4628	11.892	5.91793e-10	4.53335e-08	13.1116	CERCAM	CERCAM	cerebral endothelial cell adhesion molecule 1; cerebral cell adhesion molecule; glycosyltransferase 25 domain containing 3 [Homo sapiens]. [Source:RefSeq;Acc:NM_016174]	9	130213866	ensembl cDNA
Ssc.1411.1.S1_at	3.88262	3.24131	4.52393	9.29433	11.866	6.12909e-10	4.66577e-08	13.0765	THBS4	THBS4	Thrombospondin 4 precursor. [Source:Uniprot/SWISSPROT;Acc:P35443]	5	79366859	ensembl cDNA
Ssc.3500.1.A1_at	2.60747	2.17626	3.03869	5.12954	11.8516	6.2501e-10	4.72834e-08	13.057	EML4	EML4	Echinoderm microtubule-associated protein-like 4 (EMAP-4) (Restrictedly overexpressed proliferation-associated protein) (Ropp 120). [Source:Uniprot/SWISSPROT;Acc:Q9HC35]	2	42249997	ensembl cDNA
Ssc.26344.1.S1_at	2.91273	2.43052	3.39494	4.22866	11.8389	6.35831e-10	4.78051e-08	13.0398	PAK3	PAK3	Serine/threonine-protein kinase PAK 3 (EC 2.7.1.37) (p21-activated kinase 3) (PAK-3) (Beta-PAK) (Oligophrenin-3). [Source:Uniprot/SWISSPROT;Acc:O75914]	X	110226244	ensembl cDNA
Ssc.1850.1.A1_at	3.10691	2.59131	3.62251	5.15854	11.8104	6.60906e-10	4.93855e-08	13.0012	C9orf19		Golgi-associated plant pathogenesis-related protein 1 (Golgi- associated PR-1 protein) (GAPR-1) (Glioma pathogenesis-related protein 2) (GliPR 2). [Source:Uniprot/SWISSPROT;Acc:Q9H4G4]		.	ensembl cDNA
Ssc.15738.1.S1_at	3.36515	2.80621	3.92409	4.46397	11.8002	6.70119e-10	4.97686e-08	12.9873	TMED3	TMED3	Membrane protein p24B precursor (UNQ5357/PRO1078). [Source:Uniprot/SWISSPROT;Acc:Q9Y3Q3]	15	77390540	ensembl cDNA
Ssc.1902.1.A1_at	2.88409	2.40479	3.36339	6.7835	11.7936	6.76109e-10	4.99091e-08	12.9784	CCDC144B	CCDC144B		17	18381842	ensembl genome
Ssc.1169.1.A1_s_at	4.05289	3.37849	4.72729	8.01365	11.7787	6.89941e-10	5.06233e-08	12.9582	MFAP4	MFAP4	Microfibril-associated glycoprotein 4 precursor. [Source:Uniprot/SWISSPROT;Acc:P55083]	17	19227348	ensembl cDNA
Ssc.26469.1.A1_at	-2.62442	-3.06161	-2.18723	7.62332	-11.7656	7.02382e-10	5.07197e-08	12.9403	MACROD1	MACROD1	Protein LRP16. [Source:Uniprot/SWISSPROT;Acc:Q9BQ69]	11	63522607	ensembl cDNA
Ssc.6903.1.S2_at	2.64267	2.20209	3.08324	8.6509	11.7563	7.11357e-10	5.07197e-08	12.9276	TUBB		Tubulin beta-5 chain. [Source:Uniprot/SWISSPROT;Acc:P05218]		.	ensembl cDNA
Ssc.17560.1.S1_at	2.36299	1.969	2.75698	5.1097	11.7551	7.12477e-10	5.07197e-08	12.926	GPR177	GPR177	putative NFkB activating protein 373 isoform 2 [Homo sapiens]. [Source:RefSeq;Acc:NM_001002292]	1	68336740	ensembl cDNA
Ssc.6634.1.A1_at	3.73185	3.10958	4.35412	8.03278	11.7543	7.13271e-10	5.07197e-08	12.9249	SIDT1	SIDT1	SID1 transmembrane family, member 1 [Homo sapiens]. [Source:RefSeq;Acc:NM_017699]	3	114733908	ensembl genome
Ssc.26328.1.S1_at	4.10763	3.42257	4.7927	4.0653	11.7519	7.15574e-10	5.07197e-08	12.9217	CCR5	CCR5	C-C chemokine receptor type 5 (C-C CKR-5) (CC-CKR-5) (CCR-5) (CCR5) (HIV-1 fusion coreceptor) (CHEMR13) (CD195 antigen). [Source:Uniprot/SWISSPROT;Acc:P51681]	3	46386637	ensembl cDNA
Ssc.2807.1.A1_at	3.15823	2.63147	3.68498	5.33975	11.7512	7.16238e-10	5.07197e-08	12.9208	DAB2	DAB2	Disabled homolog 2 (Differentially expressed protein 2) (DOC-2). [Source:Uniprot/SWISSPROT;Acc:P98082]	5	39407537	ensembl cDNA
Ssc.1301.1.S1_at	-1.92597	-2.24939	-1.60256	7.91743	-11.6718	7.98289e-10	5.62033e-08	12.8123	HSD17B10	HSD17B10	3-hydroxyacyl-CoA dehydrogenase type II (EC 1.1.1.35) (Type II HADH) (Endoplasmic reticulum-associated amyloid beta-peptide binding protein) (Short-chain type dehydrogenase/reductase XH98G2). [Source:Uniprot/SWISSPROT;Acc:Q99714]	X	53474931	ensembl cDNA
Ssc.12241.1.A1_at	2.47056	2.05526	2.88585	8.71676	11.6597	8.11686e-10	5.6818e-08	12.7956	ANXA2	ANXA2	Annexin A2 (Annexin II) (Lipocortin II) (Calpactin I heavy chain) (Chromobindin 8) (P36) (Protein I) (Placental anticoagulant protein IV) (PAP-IV). [Source:Uniprot/SWISSPROT;Acc:P07355]	15	58426625	ensembl cDNA
Ssc.3916.1.A1_at	-1.54491	-1.80489	-1.28493	7.81241	-11.6468	8.26143e-10	5.74995e-08	12.778	MRPL28	MRPL28	39S ribosomal protein L28, mitochondrial precursor (L28mt) (MRP-L28) (Melanoma antigen p15) (Melanoma-associated antigen recognized by T lymphocytes). [Source:Uniprot/SWISSPROT;Acc:Q13084]	16	356928	ensembl cDNA
Ssc.15370.1.S1_at	4.04663	3.36532	4.72793	4.74663	11.6413	8.32469e-10	5.76106e-08	12.7704	GMFG	GMFG	Glia maturation factor gamma (GMF-gamma). [Source:Uniprot/SWISSPROT;Acc:O60234]	19	44510850	ensembl cDNA
Ssc.9101.1.A1_at	2.614	2.17349	3.0545	4.34086	11.6306	8.44784e-10	5.81326e-08	12.7557	PTPN13	PTPN13	Protein tyrosine phosphatase, non-receptor type 13 (EC 3.1.3.48) (Protein-tyrosine phosphatase 1E) (PTP-E1) (hPTPE1) (PTP-BAS) (Protein-tyrosine phosphatase PTPL1) (Fas-associated protein-tyrosine phosphatase 1) (FAP-1). [Source:Uniprot/SWISSPROT;Acc:Q129	4	87734909	ensembl cDNA
Ssc.7039.1.A1_at	3.10238	2.57796	3.62681	4.94955	11.5946	8.87568e-10	6.07336e-08	12.7062	NGFRAP1	NGFRAP1	p75NTR-associated cell death executor (Nerve growth factor receptor associated protein 1) (Ovarian granulosa cell 13.0 kDa protein HGR74). [Source:Uniprot/SWISSPROT;Acc:Q00994]	X	102517910	ensembl cDNA
Ssc.2056.1.S1_at	3.23093	2.68457	3.77729	5.51313	11.5904	8.92815e-10	6.07513e-08	12.7003	C9orf19		Golgi-associated plant pathogenesis-related protein 1 (Golgi- associated PR-1 protein) (GAPR-1) (Glioma pathogenesis-related protein 2) (GliPR 2). [Source:Uniprot/SWISSPROT;Acc:Q9H4G4]		.	ensembl cDNA
Ssc.2078.1.S1_at	1.89003	1.57019	2.20988	5.19791	11.5817	9.03534e-10	6.11391e-08	12.6884	EMILIN1	EMILIN1	EMILIN 1 precursor (Elastin microfibril interface-located protein 1) (Elastin microfibril interfacer 1). [Source:Uniprot/SWISSPROT;Acc:Q9Y6C2]	2	27155034	ensembl cDNA
Ssc.19154.1.S1_at	-2.13792	-2.49998	-1.77587	6.22945	-11.5734	9.13893e-10	6.14984e-08	12.677	CLPP	CLPP	Putative ATP-dependent Clp protease proteolytic subunit, mitochondrial precursor (EC 3.4.21.92) (Endopeptidase Clp). [Source:Uniprot/SWISSPROT;Acc:Q16740]	19	6312463	ensembl cDNA
Ssc.2289.1.S1_at	-1.52951	-1.78914	-1.26987	4.84874	-11.5462	9.48934e-10	6.27115e-08	12.6393	SCAPER	SCAPER	Zinc finger protein 291. [Source:Uniprot/SWISSPROT;Acc:Q9BY12]	15	74427593	ensembl cDNA
Ssc.19540.1.S1_at	2.51655	2.08924	2.94387	4.10165	11.5428	9.53369e-10	6.27115e-08	12.6346	TPPP3	TPPP3	Protein CGI-38. [Source:Uniprot/SWISSPROT;Acc:Q9BW30]	16	65981215	ensembl cDNA
Ssc.5649.1.S1_at	1.47425	1.22392	1.72458	7.06676	11.5427	9.53431e-10	6.27115e-08	12.6346	ATP1B3	ATP1B3	Sodium/potassium-transporting ATPase beta-3 chain (Sodium/potassium- dependent ATPase beta-3 subunit) (ATPB-3). [Source:Uniprot/SWISSPROT;Acc:P54709]	3	143078160	ensembl cDNA
Ssc.5334.3.S1_a_at	-2.01824	-2.36101	-1.67547	6.88809	-11.5403	9.56627e-10	6.27115e-08	12.6312	COQ9	COQ9		16	56038903	ensembl cDNA
Ssc.5941.1.S1_a_at	2.97259	2.4677	3.47747	7.44011	11.5395	9.57663e-10	6.27115e-08	12.6301	ACTN1	ACTN1	Alpha-actinin 1 (Alpha-actinin cytoskeletal isoform) (Non-muscle alpha-actinin 1) (F-actin cross linking protein). [Source:Uniprot/SWISSPROT;Acc:P12814]	14	68410793	ensembl cDNA
Ssc.25508.1.S1_at	-1.62173	-1.8974	-1.34606	6.40767	-11.5301	9.70171e-10	6.31908e-08	12.6171	ATP5S	ATP5S	ATP synthase coupling factor B, mitochondrial precursor. [Source:Uniprot/SWISSPROT;Acc:Q99766]	14	49848797	ensembl cDNA
Ssc.24393.1.S1_at	3.8556	3.19944	4.51177	4.91004	11.5167	9.8835e-10	6.39717e-08	12.5985	RCN3	RCN3	Reticulocalbin 3 precursor (EF-hand calcium binding protein RLP49) (UNQ239/PRO272). [Source:Uniprot/SWISSPROT;Acc:Q96D15]	19	54722687	ensembl cDNA
Ssc.1230.1.A1_at	3.26362	2.70805	3.81919	6.07002	11.5136	9.92664e-10	6.39717e-08	12.5942	ARHGDIB	ARHGDIB	Rho GDP-dissociation inhibitor 2 (Rho GDI 2) (Rho-GDI beta) (Ly-GDI). [Source:Uniprot/SWISSPROT;Acc:P52566]	12	14986217	ensembl cDNA
Ssc.23470.1.S1_at	1.70728	1.41641	1.99814	3.26394	11.5044	1.00537e-09	6.41643e-08	12.5814	BAX	BAX	BAX protein, cytoplasmic isoform delta. [Source:Uniprot/SWISSPROT;Acc:P55269]	19	54149929	ensembl cDNA
Ssc.11008.1.S1_at	1.41217	1.17153	1.6528	7.85979	11.5021	1.00855e-09	6.41643e-08	12.5783	RALY	RALY	RNA-binding protein Raly (hnRNP associated with lethal yellow homolog) (Autoantigen p542). [Source:Uniprot/SWISSPROT;Acc:Q9UKM9]	20	32045146	ensembl genome
Ssc.14532.1.S2_at	1.97018	1.6344	2.30596	5.26454	11.5	1.01146e-09	6.41643e-08	12.5754	FUT8	FUT8	Alpha-(1,6)-fucosyltransferase (EC 2.4.1.68) (Glycoprotein 6-alpha-L- fucosyltransferase) (GDP-fucose--glycoprotein fucosyltransferase) (GDP-L-Fuc:N-acetyl-beta-D-glucosaminide alpha1,6-fucosyltransferase) (alpha1-6FucT) (Fucosyltransferase 8). [Source:Un	14	64947063	ensembl cDNA
Ssc.6934.2.A1_at	4.01411	3.32941	4.6988	4.22344	11.4905	1.02488e-09	6.4679e-08	12.5622	TYMS	TYMS	Thymidylate synthase (EC 2.1.1.45) (TS) (TSase) (OK/SW-cl.29). [Source:Uniprot/SWISSPROT;Acc:P04818]	18	647619	ensembl cDNA
Ssc.6989.1.A1_at	2.53068	2.09764	2.96373	3.59981	11.4539	1.07827e-09	6.74652e-08	12.5113	SFXN1	SFXN1	Sideroflexin 1. [Source:Uniprot/SWISSPROT;Acc:Q9H9B4]	5	174838189	ensembl genome
Ssc.9029.1.S1_at	2.85072	2.36286	3.33858	9.37954	11.4527	1.08011e-09	6.74652e-08	12.5096	CST3	CST3	Cystatin C precursor (Neuroendocrine basic polypeptide) (Gamma-trace) (Post-gamma-globulin). [Source:Uniprot/SWISSPROT;Acc:P01034]	20	23556534	ensembl cDNA
AFFX-Ssc-actin-3_at	2.13157	1.76657	2.49658	10.4436	11.446	1.09024e-09	6.74944e-08	12.5003	ACTG1	ACTG1	Actin, cytoplasmic 2 (Gamma-actin). [Source:Uniprot/SWISSPROT;Acc:P02571]	17	77091594	ensembl cDNA
Ssc.9977.1.A1_at	3.17183	2.62866	3.71501	4.93061	11.4451	1.09166e-09	6.74944e-08	12.499	PUS7L	PUS7L		12	42408683	ensembl genome
Ssc.9839.1.S1_at	2.01547	1.67013	2.36081	8.10003	11.4387	1.10143e-09	6.77545e-08	12.49	PPIB	PPIB	Peptidyl-prolyl cis-trans isomerase B precursor (EC 5.2.1.8) (PPIase) (Rotamase) (Cyclophilin B) (S-cyclophilin) (SCYLP) (CYP-S1). [Source:Uniprot/SWISSPROT;Acc:P23284]	15	62235070	ensembl cDNA
Ssc.19873.1.S1_at	2.21067	1.83157	2.58977	6.24712	11.4293	1.11585e-09	6.82971e-08	12.477	COL17A1	COL17A1	Collagen alpha 1(XVII) chain (Bullous pemphigoid antigen 2) (180 kDa bullous pemphigoid antigen 2). [Source:Uniprot/SWISSPROT;Acc:Q9UMD9]	10	105781036	ensembl genome
Ssc.2558.1.S1_at	-1.56775	-1.83726	-1.29824	8.87985	-11.4012	1.16043e-09	7.06703e-08	12.4378	DCI	DCI	3,2-trans-enoyl-CoA isomerase, mitochondrial precursor (EC 5.3.3.8) (Dodecenoyl-CoA delta-isomerase). [Source:Uniprot/SWISSPROT;Acc:P42126]	16	2229901	ensembl cDNA
Ssc.23077.1.A1_at	3.14236	2.60097	3.68374	5.72709	11.3762	1.20163e-09	7.28151e-08	12.4028	APAF1	APAF1	Apoptotic protease activating factor 1 (Apaf-1). [Source:Uniprot/SWISSPROT;Acc:O14727]	12	97563209	ensembl genome
Ssc.9002.1.A1_at	3.25258	2.69199	3.81316	6.87944	11.3719	1.20885e-09	7.28901e-08	12.3968	COL5A1	COL5A1	Collagen alpha 1(V) chain precursor. [Source:Uniprot/SWISSPROT;Acc:P20908]	9	136673473	ensembl cDNA
Ssc.6145.1.A1_at	2.49201	2.06235	2.92166	6.24756	11.3677	1.21597e-09	7.29584e-08	12.3909	CYBRD1	CYBRD1	cytochrome b reductase 1; duodenal cytochrome b; cytochrome b reducatse 1 [Homo sapiens]. [Source:RefSeq;Acc:NM_024843]	2	172087229	ensembl cDNA
Ssc.18223.1.A1_at	3.59591	2.97524	4.21659	5.11312	11.3551	1.23765e-09	7.3822e-08	12.3732	RAP1A	RAP1A	RAP1A, member of RAS oncogene family; RAS-related protein RAP1A [Homo sapiens]. [Source:RefSeq;Acc:NM_002884]	1	111886363	ensembl genome
Ssc.11257.1.S1_at	2.39487	1.9814	2.80835	7.17603	11.3523	1.24249e-09	7.3822e-08	12.3693	TIMP2	TIMP2	Metalloproteinase inhibitor 2 precursor (TIMP-2) (Tissue inhibitor of metalloproteinases-2) (CSC-21K). [Source:Uniprot/SWISSPROT;Acc:P16035]	17	74360658	ensembl cDNA
Ssc.12963.1.S1_at	2.30361	1.90566	2.70156	8.34031	11.3456	1.25413e-09	7.41518e-08	12.3599	TPM4	TPM4	Tropomyosin alpha 4 chain (Tropomyosin 4) (TM30p1). [Source:Uniprot/SWISSPROT;Acc:P07226]	19	16039348	ensembl cDNA
Ssc.17230.1.S1_at	1.87751	1.55296	2.20205	10.5499	11.3385	1.26672e-09	7.42521e-08	12.3499	TMSB10	TMSB10	Thymosin beta-10. [Source:Uniprot/SWISSPROT;Acc:P13472]	2	84986274	ensembl cDNA
Ssc.11689.1.A1_at	3.74123	3.09448	4.38798	4.03378	11.3378	1.26802e-09	7.42521e-08	12.3489	CCDC41	CCDC41	NY-REN-58 antigen [Homo sapiens]. [Source:RefSeq;Acc:NM_016122]	12	93226189	ensembl genome
Ssc.19177.1.S1_at	1.67087	1.38191	1.95983	3.65162	11.3332	1.27625e-09	7.43767e-08	12.3424	RCC2	RCC2	RCC1-like [Homo sapiens]. [Source:RefSeq;Acc:NM_018715]	1	17605866	ensembl cDNA
Ssc.1856.1.A1_at	-1.97995	-2.32262	-1.63728	8.88896	-11.3246	1.29163e-09	7.49143e-08	12.3304	ACAA2	ACAA2	3-ketoacyl-CoA thiolase, mitochondrial (EC 2.3.1.16) (Beta- ketothiolase) (Acetyl-CoA acyltransferase) (Mitochondrial 3-oxoacyl- CoA thiolase) (T1). [Source:Uniprot/SWISSPROT;Acc:P42765]	18	45563873	ensembl cDNA
Ssc.21750.1.A1_at	-2.00833	-2.35627	-1.66039	4.76234	-11.313	1.31275e-09	7.57788e-08	12.3141	NUDT8	NUDT8	nudix (nucleoside diphosphate linked moiety X)-type motif 8 [Homo sapiens]. [Source:RefSeq;Acc:NM_181843]	11	67151986	ensembl cDNA
Ssc.6451.1.S1_at	2.84973	2.35545	3.344	4.35172	11.3	1.33698e-09	7.68133e-08	12.2958	ZNF267	ZNF267	zinc finger protein 616 [Homo sapiens]. [Source:RefSeq;Acc:NM_178523]	16	31792627	ensembl genome
Ssc.25575.1.S1_at	-1.88321	-2.21051	-1.55591	6.97529	-11.2773	1.38031e-09	7.89306e-08	12.2638	RRAGD	RRAGD	Ras-related GTP binding D; Rag D protein [Homo sapiens]. [Source:RefSeq;Acc:NM_021244]	6	90131436	ensembl cDNA
Ssc.1341.1.S1_at	2.36252	1.95163	2.77341	5.3518	11.2693	1.39605e-09	7.94573e-08	12.2525	TKT	TKT	Transketolase (EC 2.2.1.1) (TK). [Source:Uniprot/SWISSPROT;Acc:P29401]	3	53234715	ensembl cDNA
Ssc.12083.3.A1_at	-2.93375	-3.44426	-2.42325	4.08263	-11.2634	1.40756e-09	7.974e-08	12.2442	SLC41A1	SLC41A1	solute carrier family 41 member 1 [Homo sapiens]. [Source:RefSeq;Acc:NM_173854]	1	204024847	ensembl cDNA
Ssc.7067.1.A1_at	1.83741	1.51715	2.15767	6.19674	11.2449	1.44479e-09	8.14703e-08	12.2181	TSPAN6	TSPAN6	Transmembrane 4 superfamily member 6 (Tetraspanin 6) (Tspan-6) (T245 protein) (Tetraspanin TM4-D) (A15 homolog) (UNQ767/PRO1560). [Source:Uniprot/SWISSPROT;Acc:O43657]	X	99770451	ensembl cDNA
Ssc.28997.1.S1_at	3.65613	3.01866	4.29361	3.95654	11.241	1.45267e-09	8.15368e-08	12.2126	KCNH1	KCNH1	Potassium voltage-gated channel subfamily H member 1 (Voltage-gated potassium channel subunit Kv10.1) (Ether-a-go-go potassium channel 1) (hEAG1) (h-eag). [Source:Uniprot/SWISSPROT;Acc:O95259]	1	208923178	ensembl genome
Ssc.29140.1.A1_at	3.21161	2.6513	3.77193	3.47489	11.2341	1.46686e-09	8.1956e-08	12.2028	MAN2A1	MAN2A1	Alpha-mannosidase II (EC 3.2.1.114) (Mannosyl-oligosaccharide 1,3-1,6- alpha-mannosidase) (MAN II) (Golgi alpha-mannosidase II) (Mannosidase alpha class 2A member 1). [Source:Uniprot/SWISSPROT;Acc:Q16706]	5	109053055	ensembl genome
Ssc.14480.1.S1_at	-1.60279	-1.8826	-1.32297	10.3353	-11.2267	1.48232e-09	8.24411e-08	12.1923	CAMK2D	CAMK2D	Calcium/calmodulin-dependent protein kinase type II delta chain (EC 2.7.1.123) (CaM-kinase II delta chain) (CaM kinase II delta subunit) (CaMK-II delta subunit). [Source:Uniprot/SWISSPROT;Acc:Q13557]	4	114591637	ensembl cDNA
Ssc.21745.1.S1_at	-1.6563	-1.94581	-1.3668	10.4685	-11.2134	1.5105e-09	8.36267e-08	12.1734	ANK1	ANK1	Ankyrin 1 (Erythrocyte ankyrin) (Ankyrin R). [Source:Uniprot/SWISSPROT;Acc:P16157]	8	41629901	ensembl cDNA
Ssc.4844.1.S1_at	-2.30987	-2.714	-1.90575	4.16602	-11.2027	1.53345e-09	8.45135e-08	12.1583	UBE3C	UBE3C	ubiquitin protein ligase E3C [Source:RefSeq_peptide;Acc:NP_055486]	7	156624425	ensembl genome
Ssc.11174.1.S1_at	2.11237	1.74229	2.48245	4.7841	11.1872	1.56753e-09	8.60021e-08	12.1363	SLC26A2	SLC26A2	Sulfate transporter (Diastrophic dysplasia protein). [Source:Uniprot/SWISSPROT;Acc:P50443]	5	149320493	ensembl cDNA
Ssc.26617.1.A1_at	3.77798	3.11371	4.44225	4.04332	11.1471	1.65909e-09	9.06175e-08	12.0793	PRRX1	PRRX1	Paired mesoderm homeobox protein 1 (PRX-1) (Paired related homeobox protein 1) (Homeobox protein PHOX1). [Source:Uniprot/SWISSPROT;Acc:P54821]	1	168899937	ensembl cDNA
Ssc.25953.1.S1_at	-2.83798	-3.33802	-2.33793	7.01935	-11.1237	1.71521e-09	9.32646e-08	12.0459	Q8NBX4				.	ensembl cDNA
Ssc.9866.1.A1_at	-1.81407	-2.13393	-1.49422	5.28381	-11.116	1.73412e-09	9.38734e-08	12.0349	MPP7					ensembl cDNA
Ssc.12975.1.S1_at	6.05532	4.98716	7.12349	5.43367	11.1108	1.74684e-09	9.41439e-08	12.0276	PTN	PTN	Pleiotrophin precursor (PTN) (Heparin-binding growth-associated molecule) (HB-GAM) (Heparin-binding growth factor 8) (HBGF-8) (Osteoblast specific factor 1) (OSF-1) (Heparin-binding neurite outgrowth promoting factor 1) (HBNF-1). [Source:Uniprot/SWISSPROT	7	136562637	ensembl cDNA
Ssc.11374.1.S1_at	2.9579	2.43574	3.48005	5.37883	11.1027	1.7672e-09	9.48214e-08	12.016	GPX7	GPX7	Glutathione peroxidase 7 precursor (EC 1.11.1.9) (CL683) (UNQ469/PRO828). [Source:Uniprot/SWISSPROT;Acc:Q96SL4]	1	52840632	ensembl cDNA
Ssc.11215.1.S1_at	2.36855	1.94932	2.78777	6.25173	11.0735	1.8423e-09	9.82675e-08	11.9742	FRMD6	FRMD6		14	51025605	ensembl cDNA
Ssc.16257.1.S1_at	-2.16727	-2.55103	-1.7835	8.15121	-11.0686	1.8552e-09	9.82675e-08	11.9672	PRKAA2	PRKAA2	5-AMP-activated protein kinase, catalytic alpha-2 chain (EC 2.7.1.-) (AMPK alpha-2 chain). [Source:Uniprot/SWISSPROT;Acc:P54646]	1	56883578	ensembl cDNA
Ssc.17203.1.A1_at	3.03327	2.49615	3.57039	8.5213	11.0684	1.85563e-09	9.82675e-08	11.967	CTSS	CTSS	Cathepsin S precursor (EC 3.4.22.27). [Source:Uniprot/SWISSPROT;Acc:P25774]	1	148969175	ensembl cDNA
Ssc.3226.1.A1_at	2.28532	1.88037	2.69028	6.47774	11.0609	1.87576e-09	9.89038e-08	11.9561	DAP	DAP	Death-associated protein 1 (DAP-1). [Source:Uniprot/SWISSPROT;Acc:P51397]	5	10732355	ensembl cDNA
Ssc.4003.1.S1_at	2.27767	1.87358	2.68176	8.78679	11.0475	1.91199e-09	1.00379e-07	11.9369	ACTB	ACTB	Actin, cytoplasmic 1 (Beta-actin). [Source:Uniprot/SWISSPROT;Acc:P60709]	7	5533313	ensembl cDNA
Ssc.30657.1.S1_at	-2.63857	-3.1074	-2.16974	7.96984	-11.0307	1.95839e-09	1.02125e-07	11.9128	SLC41A1	SLC41A1	solute carrier family 41 member 1 [Homo sapiens]. [Source:RefSeq;Acc:NM_173854]	1	204024847	ensembl cDNA
Ssc.1716.1.S1_at	2.73983	2.25295	3.22671	9.73801	11.0294	1.96201e-09	1.02125e-07	11.911	ASPN	ASPN	Asporin precursor (Periodontal ligament associated protein-1) (PLAP-1) (UNQ215/PRO241). [Source:Uniprot/SWISSPROT;Acc:Q9BXN1]	9	94258308	ensembl cDNA
Ssc.997.2.S1_at	1.70179	1.39896	2.00462	6.48562	11.0144	2.0047e-09	1.03903e-07	11.8894	KDELR2	KDELR2	ER lumen protein retaining receptor 2 (KDEL receptor 2) (ELP-1). [Source:Uniprot/SWISSPROT;Acc:P33947]	7	6467238	ensembl cDNA
Ssc.16563.1.S1_at	2.07325	1.70392	2.44258	6.78873	11.0025	2.03923e-09	1.05245e-07	11.8722	NP_067050		DC2 protein [Homo sapiens]. [Source:RefSeq;Acc:NM_021227]		.	ensembl cDNA
Ssc.26180.1.S1_at	3.30562	2.71646	3.89479	8.47834	10.9968	2.05584e-09	1.05475e-07	11.8641	OGN	OGN	Mimecan precursor (Osteoglycin) (Osteoinductive factor) (OIF). [Source:Uniprot/SWISSPROT;Acc:P20774]	9	94186070	ensembl cDNA
Ssc.25550.1.S1_at	3.20457	2.63333	3.77581	4.98848	10.9951	2.06101e-09	1.05475e-07	11.8616	LY96	LY96	Lymphocyte antigen 96 precursor (MD-2 protein) (ESOP-1). [Source:Uniprot/SWISSPROT;Acc:Q9Y6Y9]	8	75066141	ensembl cDNA
Ssc.23816.1.S1_at	2.15295	1.76896	2.53694	4.52271	10.9892	2.07853e-09	1.05927e-07	11.8531	COL27A1	COL27A1	collagen, type XXVII, alpha 1 [Homo sapiens]. [Source:RefSeq;Acc:NM_032888]	9	115957661	ensembl cDNA
Ssc.25969.1.S1_at	-2.33793	-2.7552	-1.92067	5.59268	-10.9816	2.10116e-09	1.06634e-07	11.8422	PRKD3	PRKD3	Protein kinase C, nu type (EC 2.7.1.-) (nPKC-nu) (Protein kinase EPK2). [Source:Uniprot/SWISSPROT;Acc:O94806]	2	37331149	ensembl cDNA
Ssc.12083.2.S1_at	-3.71314	-4.37616	-3.05012	5.33366	-10.9765	2.11653e-09	1.06968e-07	11.8349	SLC41A1	SLC41A1	solute carrier family 41 member 1 [Homo sapiens]. [Source:RefSeq;Acc:NM_173854]	1	204024847	ensembl cDNA
Ssc.3920.1.S1_at	3.62299	2.97483	4.27116	6.2049	10.9555	2.18158e-09	1.098e-07	11.8045	PMEPA1	PMEPA1	Transmembrane prostate androgen-induced protein (Solid tumor- associated 1 protein). [Source:Uniprot/SWISSPROT;Acc:Q969W9]	20	55656854	ensembl cDNA
Ssc.2271.1.S1_at	1.56458	1.28439	1.84477	6.31438	10.9445	2.21616e-09	1.11082e-07	11.7887	SURF4	SURF4	Surfeit locus protein 4. [Source:Uniprot/SWISSPROT;Acc:O15260]	9	135206666	ensembl cDNA
Ssc.8918.1.A1_at	2.02815	1.66466	2.39165	5.73018	10.9359	2.24394e-09	1.12013e-07	11.7761	DCBLD2	DCBLD2	discoidin, CUB and LCCL domain containing 2; coagulation factor V/VIII-homology domains protein 1; endothelial and smooth muscle cell-derived neuropilin-like protein; 1700055P21Rik [Homo sapiens]. [Source:RefSeq;Acc:NM_080927]	3	99997504	ensembl cDNA
Ssc.21074.1.A1_at	2.78476	2.28524	3.28427	9.27815	10.9266	2.27406e-09	1.12942e-07	11.7628	SAT1	SAT1	Diamine acetyltransferase 1 (EC 2.3.1.57) (Spermidine/spermine N(1)- acetyltransferase 1) (SSAT) (SSAT-1) (Putrescine acetyltransferase) (Polyamine N-acetyltransferase 1). [Source:Uniprot/SWISSPROT;Acc:P21673]	X	23711211	ensembl cDNA
Ssc.2684.1.S1_at	2.78944	2.28899	3.2899	5.56394	10.9245	2.28109e-09	1.12942e-07	11.7596	TRPM7	TRPM7	transient receptor potential cation channel, subfamily M, member 7; LTRPC ion channel family member 7 [Homo sapiens]. [Source:RefSeq;Acc:NM_017672]	15	48639785	ensembl genome
Ssc.4493.1.S1_at	1.99275	1.63461	2.35089	8.63123	10.9056	2.34407e-09	1.1559e-07	11.7323	S100A10	S100A10	Calpactin I light chain (S100 calcium-binding protein A10) (p10 protein) (p11) (Cellular ligand of annexin II). [Source:Uniprot/SWISSPROT;Acc:P60903]	1	150222011	ensembl cDNA
Ssc.11099.1.S1_at	2.00092	1.64118	2.36066	9.58323	10.9015	2.35778e-09	1.15707e-07	11.7264	RPL3	RPL3	60S ribosomal protein L3 (HIV-1 TAR RNA binding protein B) (TARBP-B). [Source:Uniprot/SWISSPROT;Acc:P39023]	22	38038833	ensembl cDNA
Ssc.20618.1.A1_at	-1.15832	-1.36662	-0.950028	6.46127	-10.8993	2.36545e-09	1.15707e-07	11.7232	EXOSC9	EXOSC9	Exosome complex exonuclease RRP45 (EC 3.1.13.-) (Exosome component 9) (Polymyositis/scleroderma autoantigen 1) (Autoantigen PM/Scl 1) (Polymyositis/scleroderma autoantigen 75 kDa) (PM/Scl-75) (P75 polymyositis-scleroderma overlap syndrome associated autoa	4	122941922	ensembl cDNA
Ssc.13266.3.A1_at	-2.33082	-2.75008	-1.91157	4.22911	-10.8962	2.37595e-09	1.15756e-07	11.7187	SYCE2	SYCE2		19	12870894	ensembl cDNA
Ssc.26843.1.A1_at	-1.84536	-2.17752	-1.51321	5.55358	-10.889	2.40094e-09	1.16508e-07	11.7082	MTUS1	MTUS1	mitochondrial tumor suppressor 1 isoform 3; transcription factor MTSG1; erythroid differentiation-related gene; mitochondrial tumor suppressor gene 1; AT2 receptor-interacting protein [Homo sapiens]. [Source:RefSeq;Acc:NM_001001927]	8	17545584	ensembl cDNA
Ssc.841.1.S1_at	1.61378	1.32279	1.90476	7.30384	10.8698	2.46837e-09	1.19304e-07	11.6804	GNAI2	GNAI2	Guanine nucleotide-binding protein G(i), alpha-2 subunit (Adenylate cyclase-inhibiting G alpha protein). [Source:Uniprot/SWISSPROT;Acc:P04899]	3	50248640	ensembl cDNA
Ssc.2356.1.S1_at	-2.00689	-2.36921	-1.64456	8.39967	-10.856	2.51821e-09	1.20985e-07	11.6603	SLC25A30	SLC25A30	solute carrier family 25, member 30 [Source:RefSeq_peptide;Acc:NP_001010875]	13	44865456	ensembl cDNA
Ssc.10341.1.S1_at	2.21328	1.81364	2.61292	3.96474	10.8547	2.52301e-09	1.20985e-07	11.6584	HELZ	HELZ	Potential helicase with zinc-finger domain. [Source:Uniprot/SWISSPROT;Acc:P42694]	17	62497017	ensembl genome
Ssc.21591.1.S1_at	1.87727	1.53782	2.21672	4.41766	10.8392	2.58008e-09	1.23237e-07	11.6359	TLE3	TLE3	Transducin-like enhancer protein 3 (ESG3). [Source:Uniprot/SWISSPROT;Acc:Q04726]	15	68127597	ensembl cDNA
Ssc.5797.1.A1_at	-1.69646	-2.0033	-1.38963	5.76877	-10.8365	2.59047e-09	1.2325e-07	11.6318	CECR5	CECR5	Cat eye syndrome critical region protein 5 precursor. [Source:Uniprot/SWISSPROT;Acc:Q9BXW7]	22	15998411	ensembl cDNA
Ssc.17295.1.S1_at	1.98327	1.62416	2.34238	8.21012	10.8243	2.6365e-09	1.24952e-07	11.6141	MYH9	MYH9	Myosin heavy chain, nonmuscle type A (Cellular myosin heavy chain, type A) (Nonmuscle myosin heavy chain-A) (NMMHC-A). [Source:Uniprot/SWISSPROT;Acc:P35579]	22	35007273	ensembl cDNA
AFFX-Ssc-ef1a-3_at	1.23209	1.00891	1.45526	11.5015	10.8203	2.65191e-09	1.25195e-07	11.6083	EEF1A1	EEF1A1	Elongation factor 1-alpha 1 (EF-1-alpha-1) (Elongation factor 1 A-1) (eEF1A-1) (Elongation factor Tu) (EF-Tu). [Source:Uniprot/SWISSPROT;Acc:P04720]	6	74282194	ensembl cDNA
Ssc.5099.1.S1_at	-2.1293	-2.5155	-1.74309	6.8873	-10.806	2.7076e-09	1.2733e-07	11.5874	ECH1	ECH1	Delta3,5-delta2,4-dienoyl-CoA isomerase, mitochondrial precursor (EC 5.3.3.-). [Source:Uniprot/SWISSPROT;Acc:Q13011]	19	43997908	ensembl cDNA
Ssc.4899.1.S1_at	2.53507	2.07423	2.99591	3.73767	10.7817	2.805e-09	1.31403e-07	11.5519	SRPX2	SRPX2	sushi-repeat-containing protein, X-linked 2; sushi-repeat protein [Homo sapiens]. [Source:RefSeq;Acc:NM_014467]	X	99785819	ensembl cDNA
Ssc.13758.1.A1_at	1.89312	1.54872	2.23753	5.11445	10.7735	2.83865e-09	1.32321e-07	11.5399	RAP2A	RAP2A	Ras-related protein Rap-2a (RbBP-30). [Source:Uniprot/SWISSPROT;Acc:P10114]	13	96884475	ensembl cDNA
Ssc.2675.1.S1_at	1.30246	1.06547	1.53945	5.43662	10.7717	2.84631e-09	1.32321e-07	11.5372	TGFB1I1	TGFB1I1	androgen receptor coactivator ARA55 [Homo sapiens]. [Source:RefSeq;Acc:NM_015927]	16	31390985	ensembl cDNA
Ssc.1696.1.A1_at	2.38006	1.94686	2.81326	4.8251	10.7684	2.85984e-09	1.32444e-07	11.5324	FMNL2	FMNL2	formin-like 2 isoform D; formin homology 2 domain containing 1; formin homology 2 domain containing 2 [Homo sapiens]. [Source:RefSeq;Acc:NM_001004417]	2	153107550	ensembl cDNA
Ssc.11131.1.S1_at	2.22857	1.82249	2.63466	10.8519	10.7561	2.91144e-09	1.3427e-07	11.5144	VIM	VIM	Vimentin. [Source:Uniprot/SWISSPROT;Acc:P08670]	10	17311250	ensembl cDNA
Ssc.18354.1.S1_at	1.64841	1.34797	1.94884	6.3988	10.7538	2.92131e-09	1.3427e-07	11.511	LHFPL2	LHFPL2	lipoma HMGIC fusion partner-like 2 [Homo sapiens]. [Source:RefSeq;Acc:NM_005779]	5	77816796	ensembl cDNA
Ssc.3277.1.S1_at	-1.71819	-2.03162	-1.40475	5.57093	-10.7442	2.96272e-09	1.35662e-07	11.4969	UQCC	UQCC	Basic FGF-repressed Zic binding protein (bFZb). [Source:Uniprot/SWISSPROT;Acc:Q9NVA1]	20	33353783	ensembl cDNA
Ssc.12062.1.S1_at	-2.67966	-3.16904	-2.19029	3.47415	-10.7322	3.01508e-09	1.37542e-07	11.4793	AMT	AMT	Aminomethyltransferase, mitochondrial precursor (EC 2.1.2.10) (Glycine cleavage system T protein) (GCVT). [Source:Uniprot/SWISSPROT;Acc:P48728]	3	49429216	ensembl cDNA
Ssc.1588.1.S1_at	1.8698	1.52792	2.21168	5.82847	10.7194	3.07179e-09	1.39606e-07	11.4605	NAGK	NAGK	N-acetylglucosamine kinase (EC 2.7.1.59) (GlcNAc kinase). [Source:Uniprot/SWISSPROT;Acc:Q9UJ70]	2	71148955	ensembl cDNA
Ssc.21011.1.S1_at	3.23012	2.63869	3.82155	10.498	10.7044	3.13983e-09	1.42014e-07	11.4385	COL1A2	COL1A2	Collagen alpha 2(I) chain precursor. [Source:Uniprot/SWISSPROT;Acc:P08123]	7	93861809	ensembl cDNA
Ssc.5372.1.S1_at	3.35451	2.74015	3.96886	4.49627	10.7018	3.15201e-09	1.42014e-07	11.4346	NFRKB	NFRKB	nuclear factor related to kappa B binding protein [Homo sapiens]. [Source:RefSeq;Acc:NM_006165]	11	129238888	ensembl genome
Ssc.7715.1.A1_at	3.51417	2.87039	4.15794	6.99793	10.6989	3.16542e-09	1.42014e-07	11.4303	RCN1	RCN1	Reticulocalbin 1 precursor. [Source:Uniprot/SWISSPROT;Acc:Q15293]	11	32069026	ensembl cDNA
Ssc.3219.1.S1_at	2.31333	1.88949	2.73716	6.08717	10.6976	3.1714e-09	1.42014e-07	11.4284	LRP1	LRP1	Low-density lipoprotein receptor-related protein 1 precursor (LRP) (Alpha-2-macroglobulin receptor) (A2MR) (Apolipoprotein E receptor) (APOER) (CD91). [Source:Uniprot/SWISSPROT;Acc:Q07954]	12	55808543	ensembl cDNA
Ssc.18879.2.S1_at	-1.88746	-2.23339	-1.54152	4.18412	-10.6937	3.18944e-09	1.42298e-07	11.4227	CCDC21	CCDC21		1	26433280	ensembl cDNA
Ssc.20816.1.S1_at	3.31497	2.70724	3.92271	4.46004	10.6909	3.2025e-09	1.42359e-07	11.4186	NCAM1	NCAM1	Neural cell adhesion molecule 1, 140 kDa isoform precursor (N-CAM 140) (NCAM-140) (CD56 antigen). [Source:Uniprot/SWISSPROT;Acc:P13591]	11	112337302	ensembl cDNA
Ssc.7229.1.S1_at	2.47579	2.02166	2.92991	6.59689	10.6853	3.22892e-09	1.42559e-07	11.4103	SH3BGRL	SH3BGRL	SH3 domain-binding glutamic acid-rich-like protein. [Source:Uniprot/SWISSPROT;Acc:O75368]	X	80344278	ensembl cDNA
Ssc.9096.2.A1_at	2.39633	1.95667	2.83599	5.38979	10.6827	3.24126e-09	1.42559e-07	11.4065	MDFIC	MDFIC	I-mfa domain-containing protein isoform p40 [Homo sapiens]. [Source:RefSeq;Acc:NM_199072]	7	114349445	ensembl cDNA
Ssc.13961.1.A1_at	1.34517	1.09837	1.59198	11.4821	10.6825	3.24209e-09	1.42559e-07	11.4062	EEF1A1	EEF1A1	Elongation factor 1-alpha 1 (EF-1-alpha-1) (Elongation factor 1 A-1) (eEF1A-1) (Elongation factor Tu) (EF-Tu). [Source:Uniprot/SWISSPROT;Acc:P04720]	6	74282194	ensembl cDNA
Ssc.30059.1.A1_at	2.65771	2.16971	3.14571	5.66097	10.6742	3.28176e-09	1.43784e-07	11.394	MXRA8	MXRA8	limitrin [Homo sapiens]. [Source:RefSeq;Acc:NM_032348]	1	1277935	ensembl cDNA
Ssc.4286.1.A1_at	2.43453	1.98675	2.88231	5.09949	10.6561	3.37041e-09	1.46168e-07	11.3672	NP_060177		up-regulated in liver cancer 1; similar to development- and differentiation-enhancing factor 2 [Homo sapiens]. [Source:RefSeq;Acc:NM_017707]		.	ensembl cDNA
Ssc.1829.1.S2_at	2.32138	1.89441	2.74835	7.24297	10.656	3.37051e-09	1.46168e-07	11.3672	TPM3	TPM3	Tropomyosin alpha 3 chain (Tropomyosin 3) (Tropomyosin gamma) (hTM5). [Source:Uniprot/SWISSPROT;Acc:P06753]	1	152394404	ensembl cDNA
Ssc.2551.1.A1_at	2.39131	1.95146	2.83116	5.48967	10.6557	3.37219e-09	1.46168e-07	11.3667	RAB31	RAB31	Ras-related protein Rab-31 (Rab-22B). [Source:Uniprot/SWISSPROT;Acc:Q13636]	18	9764874	ensembl cDNA
Ssc.7438.1.A1_at	1.79975	1.46811	2.13139	5.7301	10.6364	3.46893e-09	1.49828e-07	11.3382	SLC25A24	SLC25A24	solute carrier family 25 member 24 isoform 1; calcium-binding transporter; mitochondrial ATP-Mg/Pi transporter; short calcium-binding mitochondrial carrier 1 [Homo sapiens]. [Source:RefSeq;Acc:NM_013386]	1	108478972	ensembl cDNA
Ssc.15296.1.S1_at	3.4276	2.79536	4.05985	5.20681	10.6256	3.52486e-09	1.51706e-07	11.3221	CD53	CD53	Leukocyte surface antigen CD53 (Cell surface glycoprotein CD53). [Source:Uniprot/SWISSPROT;Acc:P19397]	1	111217245	ensembl cDNA
Ssc.15740.1.S2_at	-1.99271	-2.36052	-1.6249	7.18663	-10.6185	3.56167e-09	1.52751e-07	11.3117	VEGFA	VEGFA	Vascular endothelial growth factor A precursor (VEGF-A) (Vascular permeability factor) (VPF). [Source:Uniprot/SWISSPROT;Acc:P15692]	6	43845926	ensembl cDNA
Ssc.16236.1.S1_at	-3.78478	-4.48408	-3.08548	7.45627	-10.6078	3.61835e-09	1.54637e-07	11.2958	DPP4	DPP4	Dipeptidyl peptidase IV (EC 3.4.14.5) (DPP IV) (T-cell activation antigen CD26) (TP103) (Adenosine deaminase complexing protein-2) (ADABP). [Source:Uniprot/SWISSPROT;Acc:P27487]	2	162557005	ensembl cDNA
Ssc.1525.1.S1_at	2.92263	2.38243	3.46283	4.04214	10.604	3.63868e-09	1.54962e-07	11.2901	MFSD7	MFSD7		4	665614	ensembl cDNA
Ssc.5414.1.S1_at	-1.65797	-1.96456	-1.35137	6.12659	-10.599	3.66575e-09	1.55571e-07	11.2827	ABLIM3	ABLIM3	actin binding LIM protein family, member 3 [Homo sapiens]. [Source:RefSeq;Acc:NM_014945]	5	148501247	ensembl cDNA
Ssc.2421.1.A1_at	1.99015	1.62188	2.35842	4.92485	10.5917	3.70506e-09	1.56693e-07	11.272	ROD1	ROD1	ROD1 regulator of differentiation 1; fission yeast differentiation regulator; regulator of differentiation (in S. pombi) 1; regulator of differentiation (in S. pombe) 1 [Homo sapiens]. [Source:RefSeq;Acc:NM_005156]	9	114020536	ensembl cDNA
Ssc.21930.3.S1_a_at	-1.70569	-2.02175	-1.38963	6.27024	-10.5774	3.7844e-09	1.59495e-07	11.2506	ISOC2	ISOC2		19	60656168	ensembl cDNA
Ssc.24892.1.S1_at	1.62211	1.32144	1.92278	5.70631	10.5739	3.80369e-09	1.59755e-07	11.2455	BRPF1	BRPF1	ARP2/3 complex 20 kDa subunit (p20-ARC) (Actin-related protein 2/3 complex subunit 4). [Source:Uniprot/SWISSPROT;Acc:P59998]	3	9748434	ensembl cDNA
Ssc.12144.1.S1_at	2.61645	2.13127	3.10164	4.5409	10.5695	3.82861e-09	1.60099e-07	11.2389	PRKCA	PRKCA	Protein kinase C, alpha type (EC 2.7.1.37) (PKC-alpha) (PKC-A). [Source:Uniprot/SWISSPROT;Acc:P17252]	17	61729216	ensembl genome
Ssc.1741.1.S1_at	-3.00148	-3.55815	-2.44481	8.8614	-10.5678	3.83817e-09	1.60099e-07	11.2364	ANKRD23	ANKRD23	diabetes related ankyrin repeat protein; muscle ankyrin repeat protein 3 [Homo sapiens]. [Source:RefSeq;Acc:NM_144994]	2	96867379	ensembl cDNA
Ssc.20674.1.A1_at	-1.42215	-1.68614	-1.15816	10.3966	-10.5586	3.8905e-09	1.61728e-07	11.2228	MAP3K15	MAP3K15	mitogen-activated protein kinase kinase kinase 15 [Source:RefSeq_peptide;Acc:NP_001001671]	X	19288095	ensembl cDNA
Ssc.248.1.S1_at	3.16957	2.58075	3.7584	3.63767	10.5503	3.93881e-09	1.63132e-07	11.2104	NPL	NPL	N-acetylneuraminate pyruvate lyase; dihydrodipicolinate synthase; chromosome 1 open reading frame 13 [Homo sapiens]. [Source:RefSeq;Acc:NM_030769]	1	181025527	ensembl cDNA
Ssc.9599.1.S1_at	1.77985	1.44914	2.11056	5.3	10.5482	3.95106e-09	1.63132e-07	11.2073	SMARCC1	SMARCC1	SWI/SNF-related matrix-associated actin-dependent regulator of chromatin c1; mammalian chromatin remodeling complex BRG1-associated factor 155; chromatin remodeling complex BAF155 subunit; SWI/SNF complex 155 kDa subunit [Homo sapiens]. [Source:RefSeq;Acc	3	47602391	ensembl cDNA
Ssc.12825.1.A1_at	3.73918	3.04371	4.43465	4.76132	10.5377	4.01296e-09	1.64829e-07	11.1916	CLECL1	CLECL1	type II transmembrane protein DCAL1 [Homo sapiens]. [Source:RefSeq;Acc:NM_172004]	12	9766361	ensembl genome
Ssc.6423.2.S1_at	-1.14858	-1.36226	-0.934906	5.83577	-10.5354	4.02659e-09	1.64829e-07	11.1882	DIP2C	DIP2C		10	311432	ensembl genome
Ssc.7266.1.A1_at	4.59718	3.74185	5.4525	7.7812	10.5344	4.03276e-09	1.64829e-07	11.1867	POSTN	POSTN	Periostin precursor (PN) (Osteoblast specific factor 2) (OSF-2). [Source:Uniprot/SWISSPROT;Acc:Q15063]	13	37034779	ensembl cDNA
Ssc.19512.1.S1_at	1.96832	1.60194	2.33471	5.42561	10.5295	4.06209e-09	1.65325e-07	11.1794	SLC39A7	SLC39A7	Zinc transporter SLC39A7 (Solute carrier family 39 member 7) (Histidine-rich membrane protein Ke4). [Source:Uniprot/SWISSPROT;Acc:Q92504]	6	33276581	ensembl cDNA
Ssc.10965.2.S1_at	3.7195	3.02704	4.41196	3.85256	10.5278	4.07204e-09	1.65325e-07	11.1769	MAFB		Transcription factor MafB (V-maf musculoaponeurotic fibrosarcoma oncogene homolog B). [Source:Uniprot/SWISSPROT;Acc:Q9Y5Q3]		.	ensembl cDNA
Ssc.7705.1.A1_at	1.97277	1.60532	2.34021	6.68169	10.5228	4.1021e-09	1.65992e-07	11.1695	CAP1	CAP1	Adenylyl cyclase-associated protein 1 (CAP 1). [Source:Uniprot/SWISSPROT;Acc:Q01518]	1	40278492	ensembl cDNA
Ssc.10935.1.A1_at	-3.23971	-3.84389	-2.63553	10.3156	-10.5097	4.18296e-09	1.68445e-07	11.1498	MYOM2	MYOM2	Myomesin 2 (M-protein) (165 kDa titin-associated protein) (165 kDa connectin-associated protein). [Source:Uniprot/SWISSPROT;Acc:P54296]	8	1980565	ensembl cDNA
Ssc.8656.1.A1_at	1.43053	1.16372	1.69734	6.27709	10.5085	4.19039e-09	1.68445e-07	11.1481	GNB1	GNB1	guanine nucleotide-binding protein, beta-1 subunit; G protein, beta-1 subunit; transducin beta chain 1; guanine nucleotide-binding protein G(I)/G(S)/G(T) beta subunit 1; beta subunit, signal-transducing proteins GS/GI [Homo sapiens]. [Source:RefSeq;Acc:NM	1	1706590	ensembl cDNA
Ssc.22476.1.A1_at	-1.72033	-2.04137	-1.39929	4.83236	-10.5027	4.22623e-09	1.69327e-07	11.1395	TXNDC16	TXNDC16	KIAA1344 [Source:RefSeq_peptide;Acc:NP_065835]	14	51967059	ensembl cDNA
Ssc.7435.1.A1_at	2.4598	2.00033	2.91928	6.3861	10.4927	4.28959e-09	1.71302e-07	11.1245	GALNT1	GALNT1	Polypeptide N-acetylgalactosaminyltransferase 1 (EC 2.4.1.41) (Protein-UDP acetylgalactosaminyltransferase 1) (UDP- GalNAc:polypeptide N-acetylgalactosaminyltransferase 1) (Polypeptide GalNAc transferase 1) (GalNAc-T1) (pp-GaNTase 1) [Contains: Polypeptid	18	31415001	ensembl cDNA
Ssc.15325.1.S1_at	2.81863	2.29193	3.34533	7.38882	10.4888	4.31485e-09	1.71748e-07	11.1186	MAF	MAF	Transcription factor Maf (Proto-oncogene c-maf). [Source:Uniprot/SWISSPROT;Acc:O75444]	16	78185729	ensembl genome
Ssc.23014.1.S1_at	2.87608	2.33808	3.41407	4.06288	10.4779	4.38535e-09	1.73985e-07	11.1023	S100A4	S100A4	S100 calcium-binding protein A4 (Metastasin) (Mts1 protein) (Placental calcium-binding protein) (Calvasculin). [Source:Uniprot/SWISSPROT;Acc:P26447]	1	151782713	ensembl cDNA
Ssc.24184.1.S1_at	-2.0037	-2.37922	-1.62818	8.86653	-10.4579	4.51725e-09	1.78627e-07	11.0724	GPD1L	GPD1L	glycerol-3-phosphate dehydrogenase 1-like [Homo sapiens]. [Source:RefSeq;Acc:NM_015141]	3	32123027	ensembl cDNA
Ssc.27542.1.S1_at	2.18866	1.77839	2.59893	4.87159	10.4558	4.53167e-09	1.78627e-07	11.0692	ZNF423	ZNF423	zinc finger protein 423; Smad- and Olf-interacting zinc finger protein; OLF-1/EBF associated zinc finger gene [Homo sapiens]. [Source:RefSeq;Acc:NM_015069]	16	48082023	ensembl cDNA
Ssc.10576.1.S1_at	1.41543	1.15004	1.68082	8.20906	10.4534	4.54815e-09	1.78698e-07	11.0656	Q96N32				.	ensembl cDNA
Ssc.1151.1.A1_at	2.19213	1.78064	2.60361	6.26056	10.4414	4.63014e-09	1.80996e-07	11.0476	ELOVL5	ELOVL5	homolog of yeast long chain polyunsaturated fatty acid elongatio; homolog of yeast long chain polyunsaturated fatty acid elongation enzyme 2 [Homo sapiens]. [Source:RefSeq;Acc:NM_021814]	6	53240155	ensembl cDNA
Ssc.21117.2.S1_at	2.5498	2.07113	3.02846	5.23752	10.4405	4.63634e-09	1.80996e-07	11.0462	MAGM		Mitochondria-associated granulocyte macrophage CSF signaling molecule, mitochondrial precursor (CGI-136). [Source:Uniprot/SWISSPROT;Acc:Q9Y3D7]		.	ensembl cDNA
Ssc.25781.1.S1_at	-2.0121	-2.38995	-1.63425	8.52847	-10.4371	4.65972e-09	1.81107e-07	11.0412	CMYA5	CMYA5	cardiomyopathy associated 5; 2310076E16Rik [Homo sapiens]. [Source:RefSeq;Acc:NM_153610]	5	79021415	ensembl cDNA
Ssc.16975.1.A1_at	2.26923	1.84302	2.69544	4.30853	10.4352	4.67274e-09	1.81107e-07	11.0384	TANC2	TANC2	PREDICTED: putative ankyrin-repeat containing protein [Source:RefSeq_peptide;Acc:XP_371074]	17	58440630	ensembl cDNA
Ssc.15466.1.S1_at	-1.99059	-2.36452	-1.61665	6.67615	-10.4336	4.68381e-09	1.81107e-07	11.036	RRAGD	RRAGD	Ras-related GTP binding D; Rag D protein [Homo sapiens]. [Source:RefSeq;Acc:NM_021244]	6	90131436	ensembl cDNA
Ssc.26062.1.S1_at	2.19586	1.78315	2.60857	5.98282	10.4281	4.72247e-09	1.81562e-07	11.0277	C3orf17	C3orf17		3	114203981	ensembl genome
Ssc.10550.1.A1_at	-2.12956	-2.52983	-1.72929	5.43801	-10.4277	4.72539e-09	1.81562e-07	11.0271	CACNB2	CACNB2	Voltage-dependent L-type calcium channel beta-2 subunit (CAB2) (Calcium channel, voltage-dependent, beta 2 subunit) (Lambert-Eaton myasthenic syndrome antigen B) (MYSB). [Source:Uniprot/SWISSPROT;Acc:Q08289]	10	18469612	ensembl cDNA
Ssc.16296.1.S1_at	3.27477	2.65901	3.89053	5.89283	10.4235	4.7548e-09	1.81684e-07	11.0208	CYBA	CYBA	Cytochrome b-245 light chain (p22 phagocyte B-cytochrome) (Neutrophil cytochrome B, 22 kDa polypeptide) (p22-phox) (p22phox) (Cytochrome B(558) alpha chain) (Cytochrome b558 alpha-subunit) (Superoxide- generating NADPH oxidase light chain subunit). [Sourc	16	87237199	ensembl cDNA
Ssc.27131.1.A1_at	-2.79476	-3.3203	-2.26923	6.26779	-10.423	4.75838e-09	1.81684e-07	11.0201	WDR72	WDR72		15	51593230	ensembl genome
Ssc.835.1.S1_at	2.22895	1.80923	2.64866	5.97478	10.4086	4.86239e-09	1.84981e-07	10.9983	PFN1	PFN1	Profilin I. [Source:Uniprot/SWISSPROT;Acc:P07737]	17	4789697	ensembl cDNA
Ssc.1020.1.S1_at	2.00685	1.62889	2.3848	6.68008	10.4068	4.8751e-09	1.84981e-07	10.9957	CTSK	CTSK	Cathepsin K precursor (EC 3.4.22.38) (Cathepsin O) (Cathepsin X) (Cathepsin O2). [Source:Uniprot/SWISSPROT;Acc:P43235]	1	149035311	ensembl cDNA
Ssc.29015.1.A1_at	1.94601	1.57923	2.31278	3.7517	10.3991	4.93172e-09	1.86548e-07	10.984	FES	FES	Proto-oncogene tyrosine-protein kinase FES/FPS (EC 2.7.1.112) (C-FES). [Source:Uniprot/SWISSPROT;Acc:P07332]	15	89228703	ensembl cDNA
Ssc.16189.1.S1_at	-1.95084	-2.31874	-1.58294	4.14512	-10.393	4.97694e-09	1.8745e-07	10.9748	EDNRA	EDNRA	Endothelin-1 receptor precursor (Endothelin A receptor) (ET-A) (hET- AR) (ETA-R). [Source:Uniprot/SWISSPROT;Acc:P25101]	4	148621575	ensembl cDNA
Ssc.2790.1.S1_at	1.50434	1.22053	1.78814	4.12679	10.3891	5.00593e-09	1.8745e-07	10.969	NXN	NXN	nucleoredoxin; nucleoredoxin 1 [Homo sapiens]. [Source:RefSeq;Acc:NM_022463]	17	649335	ensembl cDNA
Ssc.26564.1.S1_at	-1.93984	-2.30584	-1.57384	6.43165	-10.388	5.01413e-09	1.8745e-07	10.9673	COQ7	COQ7	Ubiquinone biosynthesis protein COQ7 homolog (Coenzyme Q biosynthesis protein 7 homolog) (Timing protein clk-1 homolog). [Source:Uniprot/SWISSPROT;Acc:Q99807]	16	18986428	ensembl cDNA
Ssc.21669.1.S1_at	-2.25101	-2.67577	-1.82626	5.15491	-10.3869	5.02269e-09	1.8745e-07	10.9656	ACADVL	ACADVL	Acyl-CoA dehydrogenase, very-long-chain specific, mitochondrial precursor (EC 1.3.99.-) (VLCAD). [Source:Uniprot/SWISSPROT;Acc:P49748]	17	7063855	ensembl cDNA
Ssc.24696.1.S1_at	-2.2737	-2.7028	-1.84461	8.42038	-10.3855	5.03252e-09	1.8745e-07	10.9636	IRS2	IRS2	Insulin receptor substrate-2 (IRS-2). [Source:Uniprot/SWISSPROT;Acc:Q9Y4H2]	13	109204185	ensembl cDNA
Ssc.2282.1.A1_at	2.88853	2.34289	3.43417	4.15664	10.3757	5.10754e-09	1.89664e-07	10.9487	LIMA1	LIMA1	Epithelial protein lost in neoplasm. [Source:Uniprot/SWISSPROT;Acc:Q9UHB6]	12	48855840	ensembl cDNA
Ssc.808.1.S1_at	-1.9449	-2.3124	-1.57739	6.73779	-10.3724	5.13235e-09	1.90006e-07	10.9439	PCCA	PCCA	Propionyl-CoA carboxylase alpha chain, mitochondrial precursor (EC 6.4.1.3) (PCCase alpha subunit) (Propanoyl-CoA:carbon dioxide ligase alpha subunit). [Source:Uniprot/SWISSPROT;Acc:P05165]	13	99539338	ensembl cDNA
Ssc.4221.1.S1_at	2.13642	1.73253	2.54031	6.35529	10.3674	5.17083e-09	1.90507e-07	10.9363	COPZ2	COPZ2	Coatomer zeta-2 subunit (Zeta-2 coat protein) (Zeta-2 COP). [Source:Uniprot/SWISSPROT;Acc:Q9P299]	17	43458534	ensembl cDNA
Ssc.4141.2.S1_at	2.67457	2.16888	3.18026	5.32601	10.3661	5.1811e-09	1.90507e-07	10.9343	KCTD12	KCTD12	Potassium channel tetramerisation domain containing protein 12 (Pfetin) (Predominantly fetal expressed T1 domain). [Source:Uniprot/SWISSPROT;Acc:Q96CX2]	13	76352313	ensembl genome
Ssc.15694.1.S1_at	-3.69756	-4.39677	-2.99834	6.77145	-10.3646	5.19281e-09	1.90507e-07	10.9321	MT3	MT3	Metallothionein-III (MT-III) (Growth inhibitory factor) (GIF) (GIFB). [Source:Uniprot/SWISSPROT;Acc:P25713]	16	55180768	ensembl cDNA
Ssc.14535.1.S1_at	-1.42084	-1.68961	-1.15207	6.38293	-10.3614	5.2179e-09	1.90853e-07	10.9272	PCCB	PCCB	Propionyl-CoA carboxylase beta chain, mitochondrial precursor (EC 6.4.1.3) (PCCase beta subunit) (Propanoyl-CoA:carbon dioxide ligase beta subunit). [Source:Uniprot/SWISSPROT;Acc:P05166]	3	137451857	ensembl cDNA
Ssc.12219.1.A1_at	-1.26105	-1.4998	-1.02231	10.9975	-10.3526	5.28712e-09	1.92806e-07	10.9139	COX4I1	COX4I1	Cytochrome c oxidase subunit IV isoform 1, mitochondrial precursor (EC 1.9.3.1) (COX IV-1) (Cytochrome c oxidase polypeptide IV). [Source:Uniprot/SWISSPROT;Acc:P13073]	16	84390697	ensembl cDNA
Ssc.7176.1.A1_at	3.89039	3.15336	4.62743	4.60697	10.3455	5.34372e-09	1.94288e-07	10.9032	CXCR4	CXCR4	C-X-C chemokine receptor type 4 (CXC-R4) (CXCR-4) (Stromal cell- derived factor 1 receptor) (SDF-1 receptor) (Fusin) (Leukocyte-derived seven transmembrane domain receptor) (LESTR) (LCR1) (FB22) (NPYRL) (HM89) (CD184 antigen). [Source:Uniprot/SWISSPROT;Ac	2	136588909	ensembl cDNA
Ssc.2803.1.S1_at	-1.36237	-1.62061	-1.10414	8.28687	-10.3403	5.38566e-09	1.9523e-07	10.8953	HINT2	HINT2	Histidine triad nucleotide-binding protein 2 (EC 3.-.-.-) (HINT-2) (HINT-3) (HIT-17kDa) (PKCI-1-related HIT protein). [Source:Uniprot/SWISSPROT;Acc:Q9BX68]	9	35802957	ensembl cDNA
Ssc.4841.3.S1_at	-2.72635	-3.2444	-2.20831	4.51959	-10.3148	5.5955e-09	2.02235e-07	10.8568	KC71		Putative NF-kappa-B activating protein KIAA1271. [Source:Uniprot/SWISSPROT;Acc:Q7Z434]		.	ensembl cDNA
Ssc.31057.1.A1_s_at	-1.37754	-1.63982	-1.11527	9.79917	-10.2943	5.77134e-09	2.07973e-07	10.8256	HSPA9	HSPA9	Stress-70 protein, mitochondrial precursor (75 kDa glucose regulated protein) (GRP 75) (Peptide-binding protein 74) (PBP74) (Mortalin) (MOT). [Source:Uniprot/SWISSPROT;Acc:P38646]	5	137918923	ensembl cDNA
Ssc.14204.1.A1_at	-1.98614	-2.36436	-1.60791	4.26587	-10.2921	5.79051e-09	2.08049e-07	10.8223	C7orf23	C7orf23		7	86663412	ensembl genome
Ssc.26978.1.S1_at	-2.071	-2.4661	-1.6759	3.69012	-10.2736	5.95359e-09	2.13073e-07	10.7943	HPSE2	HPSE2	heparanase 2; heparanase-like protein; heparanase 3 [Homo sapiens]. [Source:RefSeq;Acc:NM_021828]	10	100208865	ensembl genome
Ssc.6785.1.S1_at	2.25162	1.82201	2.68123	5.77224	10.2723	5.96535e-09	2.13073e-07	10.7923	LRP1	LRP1	Low-density lipoprotein receptor-related protein 1 precursor (LRP) (Alpha-2-macroglobulin receptor) (A2MR) (Apolipoprotein E receptor) (APOER) (CD91). [Source:Uniprot/SWISSPROT;Acc:Q07954]	12	55808543	ensembl cDNA
Ssc.4599.1.A1_at	-1.82492	-2.17337	-1.47648	7.29825	-10.265	6.03152e-09	2.14807e-07	10.7812	CACNA1C	CACNA1C	Voltage-dependent L-type calcium channel alpha-1C subunit (Voltage- gated calcium channel alpha subunit Cav1.2) (Calcium channel, L type, alpha-1 polypeptide, isoform 1, cardiac muscle). [Source:Uniprot/SWISSPROT;Acc:Q13936]	12	2032725	ensembl cDNA
Ssc.4986.2.S1_at	-2.37908	-2.83382	-1.92433	4.25605	-10.254	6.133e-09	2.1734e-07	10.7644	Q8N799				.	ensembl cDNA
Ssc.9483.1.A1_s_at	3.32042	2.68566	3.95519	4.70454	10.2524	6.14721e-09	2.1734e-07	10.762	OSBPL6	OSBPL6	Oxysterol binding protein-related protein 6 (OSBP-related protein 6) (ORP-6). [Source:Uniprot/SWISSPROT;Acc:Q9BZF3]	2	178767454	ensembl cDNA
Ssc.28969.1.S1_at	1.98869	1.60844	2.36894	3.88527	10.2505	6.16511e-09	2.1734e-07	10.7591	CSGALNACT2	CSGALNACT2	chondroitin beta1,4 N-acetylgalactosaminyltransferase 2 [Homo sapiens]. [Source:RefSeq;Acc:NM_018590]	10	42953940	ensembl cDNA
Ssc.5231.1.S1_at	2.07092	1.67479	2.46705	6.81196	10.2464	6.20352e-09	2.1734e-07	10.7529	AP3S1	AP3S1	Adapter-related protein complex 3 sigma 1 subunit (Sigma-adaptin 3a) (AP-3 complex sigma-3A subunit) (Sigma-3A-adaptin) (Clathrin- associated/assembly/adapter protein, small 3). [Source:Uniprot/SWISSPROT;Acc:Q92572]	5	115205518	ensembl cDNA
Ssc.6394.1.S1_at	2.41034	1.94916	2.87152	5.84659	10.2436	6.22939e-09	2.1734e-07	10.7487	DZIP1	DZIP1	Zinc finger protein DZIP1 (DAZ-interacting protein 1/2). [Source:Uniprot/SWISSPROT;Acc:Q86YF9]	13	95028458	ensembl cDNA
Ssc.31130.1.A1_at	3.93043	3.17835	4.68252	6.79577	10.2428	6.23714e-09	2.1734e-07	10.7474	IGF1	IGF1	Insulin-like growth factor IA precursor (IGF-IA) (Somatomedin C). [Source:Uniprot/SWISSPROT;Acc:P01343]	12	101313809	ensembl cDNA
Ssc.3798.1.A1_at	-1.82981	-2.17998	-1.47963	6.32585	-10.2416	6.24907e-09	2.1734e-07	10.7455	SFXN4	SFXN4	sideroflexin 4 isoform 1; breast cancer resistance marker 1 [Homo sapiens]. [Source:RefSeq;Acc:NM_213649]	10	120890424	ensembl cDNA
Ssc.24415.1.A1_at	1.93025	1.5608	2.2997	5.56933	10.2402	6.26237e-09	2.1734e-07	10.7433	TUBB6	TUBB6	tubulin beta MGC4083 [Homo sapiens]. [Source:RefSeq;Acc:NM_032525]	18	12298257	ensembl cDNA
Ssc.25206.1.S1_at	-2.15079	-2.56277	-1.73881	6.69164	-10.2323	6.33736e-09	2.1734e-07	10.7313	PPIF	PPIF	Peptidyl-prolyl cis-trans isomerase, mitochondrial precursor (EC 5.2.1.8) (PPIase) (Rotamase) (Cyclophilin F). [Source:Uniprot/SWISSPROT;Acc:P30405]	10	80777226	ensembl cDNA
Ssc.11037.1.S1_at	2.02834	1.6398	2.41687	3.13029	10.2318	6.34149e-09	2.1734e-07	10.7307	RCC2	RCC2	RCC1-like [Homo sapiens]. [Source:RefSeq;Acc:NM_018715]	1	17605866	ensembl cDNA
Ssc.9762.1.A1_at	1.67197	1.35167	1.99227	4.17046	10.2311	6.34846e-09	2.1734e-07	10.7296	PDE3A	PDE3A	cGMP-inhibited 3,5-cyclic phosphodiesterase A (EC 3.1.4.17) (Cyclic GMP inhibited phosphodiesterase A) (CGI-PDE A). [Source:Uniprot/SWISSPROT;Acc:Q14432]	12	20413464	ensembl genome
Ssc.13696.1.A1_at	-3.76372	-4.48475	-3.0427	3.47844	-10.231	6.34969e-09	2.1734e-07	10.7294	DDIT4L	DDIT4L	DNA-damage-inducible transcript 4-like; regulated in development and DNA damage response 2 [Homo sapiens]. [Source:RefSeq;Acc:NM_145244]	4	101326052	ensembl cDNA
Ssc.16670.1.S1_a_at	-1.38537	-1.6508	-1.11993	7.3175	-10.2296	6.3631e-09	2.1734e-07	10.7273	IDH3G	IDH3G	Isocitrate dehydrogenase [NAD] subunit gamma, mitochondrial precursor (EC 1.1.1.41) (Isocitric dehydrogenase) (NAD+-specific ICDH). [Source:Uniprot/SWISSPROT;Acc:P51553]	X	152704416	ensembl cDNA
Ssc.20133.1.A1_at	3.12131	2.52328	3.71935	4.91562	10.2296	6.36314e-09	2.1734e-07	10.7272	THY1	THY1	Thy-1 membrane glycoprotein precursor (Thy-1 antigen) (CDw90) (CD90 antigen). [Source:Uniprot/SWISSPROT;Acc:P04216]	11	118794097	ensembl cDNA
Ssc.10664.1.S1_at	-2.10577	-2.50926	-1.70228	4.79235	-10.2289	6.37031e-09	2.1734e-07	10.7261	HLF	HLF	Hepatic leukemia factor. [Source:Uniprot/SWISSPROT;Acc:Q16534]	17	50697320	ensembl cDNA
Ssc.9714.2.S1_at	-1.78068	-2.12226	-1.43909	9.9485	-10.2173	6.48261e-09	2.19939e-07	10.7085	LMO4	LMO4	LIM domain transcription factor LMO4 (LIM-only protein 4) (LMO-4) (Breast tumor autoantigen). [Source:Uniprot/SWISSPROT;Acc:P61968]	1	87566739	ensembl cDNA
Ssc.24979.1.S1_at	1.90115	1.53646	2.26585	5.43992	10.2173	6.48261e-09	2.19939e-07	10.7085	BRPF1	BRPF1	ARP2/3 complex 20 kDa subunit (p20-ARC) (Actin-related protein 2/3 complex subunit 4). [Source:Uniprot/SWISSPROT;Acc:P59998]	3	9748434	ensembl cDNA
Ssc.21903.1.S1_at	1.75227	1.41604	2.08849	4.94304	10.2145	6.51013e-09	2.20259e-07	10.7042	EXT2	EXT2	Exostosin-2 (EC 2.4.1.224) (EC 2.4.1.225) (Glucuronosyl-N- acetylglucosaminyl-proteoglycan/N-acetylglucosaminyl-proteoglycan 4- alpha-N-acetylglucosaminyltransferase) (Putative tumor suppressor protein EXT2) (Multiple exostoses protein 2). [Source:Uniprot	11	44073675	ensembl cDNA
AFFX-Ssc-ef1a-M_at	1.50181	1.21353	1.79009	11.0367	10.2104	6.55036e-09	2.21007e-07	10.698	EEF1A1	EEF1A1	Elongation factor 1-alpha 1 (EF-1-alpha-1) (Elongation factor 1 A-1) (eEF1A-1) (Elongation factor Tu) (EF-Tu). [Source:Uniprot/SWISSPROT;Acc:P04720]	6	74282194	ensembl cDNA
Ssc.20409.1.S1_at	1.22269	0.987757	1.45763	7.44197	10.2004	6.65042e-09	2.23763e-07	10.6827	ARMC10	ARMC10	SVH protein [Homo sapiens]. [Source:RefSeq;Acc:NM_031905]	7	102502564	ensembl cDNA
Ssc.21173.1.S1_at	2.17302	1.7552	2.59084	6.29851	10.1934	6.7213e-09	2.25525e-07	10.672	EFHD2	EFHD2	EF-hand domain-containing protein 2 (Swiprosin 1). [Source:Uniprot/SWISSPROT;Acc:Q96C19]	1	15609020	ensembl cDNA
Ssc.529.1.S1_at	2.06353	1.66631	2.46075	7.82975	10.1818	6.84084e-09	2.28905e-07	10.6543	NPC2	NPC2	Epididymal secretory protein E1 precursor (Niemann-Pick disease type C2 protein) (hE1). [Source:Uniprot/SWISSPROT;Acc:P61916]	14	74016397	ensembl cDNA
Ssc.7201.1.A1_at	-1.28345	-1.53071	-1.03618	9.54023	-10.1733	6.92983e-09	2.31247e-07	10.6412	NDUFS2	NDUFS2	NADH-ubiquinone oxidoreductase 49 kDa subunit, mitochondrial precursor (EC 1.6.5.3) (EC 1.6.99.3) (Complex I-49KD) (CI-49KD). [Source:Uniprot/SWISSPROT;Acc:O75306]	1	159435729	ensembl cDNA
Ssc.66.1.S3_at	-2.44095	-2.91133	-1.97058	3.6512	-10.171	6.95447e-09	2.31436e-07	10.6377	FRK	FRK	Tyrosine-protein kinase FRK (EC 2.7.1.112) (Nuclear tyrosine protein kinase RAK). [Source:Uniprot/SWISSPROT;Acc:P42685]	6	116369389	ensembl genome
Ssc.7256.1.A1_at	2.55185	2.06001	3.04369	5.40063	10.1691	6.97466e-09	2.31475e-07	10.6347	Q9H373				.	ensembl cDNA
Ssc.3441.1.A1_at	1.63909	1.3229	1.95529	6.37308	10.16	7.07155e-09	2.34053e-07	10.6208	GMFB	GMFB	Glia maturation factor beta (GMF-beta). [Source:Uniprot/SWISSPROT;Acc:P60983]	14	54010959	ensembl cDNA
Ssc.11357.1.A1_at	-1.5555	-1.85592	-1.25508	7.15645	-10.1482	7.19888e-09	2.36099e-07	10.6028	NMRAL1	NMRAL1	HSCARG protein [Homo sapiens]. [Source:RefSeq;Acc:NM_020677]	16	4451697	ensembl cDNA
Ssc.30478.1.A1_at	-2.16285	-2.58059	-1.74511	2.70038	-10.1476	7.20588e-09	2.36099e-07	10.6018	CFTR	CFTR	Cystic fibrosis transmembrane conductance regulator (CFTR) (cAMP- dependent chloride channel). [Source:Uniprot/SWISSPROT;Acc:P13569]	7	116907253	ensembl cDNA
Ssc.21304.1.A1_at	-2.6577	-3.17107	-2.14432	4.11829	-10.1466	7.21736e-09	2.36099e-07	10.6002	PSD3	PSD3	Pleckstrin and Sec7 domain containing protein 3 (Exchange factor for ADP-ribosylation factor guanine nucleotide factor 6) (Hepatocellular carcinoma-associated antigen 67). [Source:Uniprot/SWISSPROT;Acc:Q9NYI0]	8	18429093	ensembl genome
Ssc.1161.1.A1_at	2.33324	1.8825	2.78398	6.89278	10.1457	7.22714e-09	2.36099e-07	10.5989	PDGFRL	PDGFRL	platelet-derived growth factor receptor-like protein; platelet-derived growth factor-beta-like tumor suppressor [Homo sapiens]. [Source:RefSeq;Acc:NM_006207]	8	17478443	ensembl cDNA
Ssc.16996.1.S1_at	1.50272	1.21242	1.79303	6.12857	10.1454	7.23029e-09	2.36099e-07	10.5984	MSF		MLL septin-like fusion; septin D1; MLL septin-like fusion (NOTE: non-standard symbol and name) [Homo sapiens]. [Source:RefSeq;Acc:NM_006640]		.	ensembl cDNA
Ssc.10029.1.S1_at	2.31539	1.86788	2.7629	5.31881	10.1408	7.28089e-09	2.37116e-07	10.5914	PPP2R1B	PPP2R1B	Serine/threonine protein phosphatase 2A, 65 kDa regulatory subunit A, beta isoform (PP2A, subunit A, PR65-beta isoform) (PP2A, subunit A, R1-beta isoform). [Source:Uniprot/SWISSPROT;Acc:P30154]	11	111102842	ensembl cDNA
Ssc.27527.1.S1_at	-1.49639	-1.78579	-1.20698	3.60812	-10.1341	7.35581e-09	2.38606e-07	10.5811	MLLT10	MLLT10	AF-10 protein. [Source:Uniprot/SWISSPROT;Acc:P55197]	10	21863108	ensembl cDNA
Ssc.15565.1.S1_at	3.66201	2.9537	4.37032	3.41139	10.1332	7.36583e-09	2.38606e-07	10.5797	LCP2	LCP2	Lymphocyte cytosolic protein 2 (SH2 domain-containing leucocyte protein of 76 kDa) (SLP-76 tyrosine phosphoprotein) (SLP76). [Source:Uniprot/SWISSPROT;Acc:Q13094]	5	169607667	ensembl cDNA
Ssc.26113.1.S1_at	-3.26795	-3.90125	-2.63465	8.59212	-10.1137	7.58745e-09	2.45133e-07	10.5498	FAM134B	FAM134B		5	16526148	ensembl cDNA
Ssc.3621.1.S1_at	1.62393	1.30906	1.93881	6.71196	10.1084	7.64985e-09	2.45456e-07	10.5416	DPYSL3	DPYSL3	Dihydropyrimidinase related protein-3 (DRP-3) (Unc-33-like phosphoprotein) (ULIP protein) (Collapsin response mediator protein 4) (CRMP-4). [Source:Uniprot/SWISSPROT;Acc:Q14195]	5	146750566	ensembl cDNA
Ssc.25213.1.S1_at	-1.84186	-2.19908	-1.48464	5.40052	-10.1057	7.68042e-09	2.45456e-07	10.5375	BCS1L	BCS1L	Mitochondrial chaperone BCS1 (BCS1-like protein) (H-BCS1). [Source:Uniprot/SWISSPROT;Acc:Q9Y276]	2	219232623	ensembl cDNA
Ssc.21324.1.S1_at	-1.79496	-2.14311	-1.4468	5.81846	-10.1048	7.69115e-09	2.45456e-07	10.5361	MTCP1	MTCP1	P8 MTCP-1 protein (Mature T-cell proliferation-1 type A) (MTCP-1 type A) (P8MTCP1). [Source:Uniprot/SWISSPROT;Acc:P56277]	X	153943091	ensembl cDNA
Ssc.1046.1.A1_at	1.95831	1.57846	2.33816	3.29531	10.1045	7.69474e-09	2.45456e-07	10.5357	UHRF1BP1L	UHRF1BP1L		12	98954996	ensembl cDNA
Ssc.5412.2.A1_at	1.37049	1.10465	1.63633	5.72382	10.1042	7.6982e-09	2.45456e-07	10.5352	KCTD20	KCTD20		6	36518522	ensembl cDNA
Ssc.10316.1.S1_at	4.44005	3.5783	5.30181	5.00475	10.0984	7.76765e-09	2.47023e-07	10.5261	ACTG2	ACTG2	Actin, gamma-enteric smooth muscle (Alpha-actin 3). [Source:Uniprot/SWISSPROT;Acc:P12718]	2	73973601	ensembl cDNA
Ssc.4778.1.S1_at	-1.47991	-1.76727	-1.19255	6.6651	-10.0938	7.82123e-09	2.47654e-07	10.5192	MIPEP	MIPEP	Mitochondrial intermediate peptidase, mitochondrial precursor (EC 3.4.24.59) (MIP). [Source:Uniprot/SWISSPROT;Acc:Q99797]	13	23202329	ensembl cDNA
Ssc.28140.1.S1_at	-1.32308	-1.58	-1.06616	6.65043	-10.0933	7.82814e-09	2.47654e-07	10.5183	C6orf203	C6orf203		6	107456110	ensembl cDNA
Ssc.4325.1.S1_at	5.8791	4.73713	7.02108	5.76723	10.0903	7.86413e-09	2.48148e-07	10.5137	CCBL2	CCBL2	kynurenine aminotransferase III [Homo sapiens]. [Source:RefSeq;Acc:NM_019610]	1	89174044	ensembl genome
Ssc.2456.1.S1_at	1.47641	1.18955	1.76326	8.41761	10.0877	7.89505e-09	2.4848e-07	10.5097	YWHAQ	YWHAQ	14-3-3 protein tau (14-3-3 protein theta) (14-3-3 protein T-cell) (HS1 protein). [Source:Uniprot/SWISSPROT;Acc:P27348]	2	9641552	ensembl cDNA
Ssc.12954.1.S1_at	-1.61071	-1.92391	-1.2975	6.03128	-10.0794	7.99593e-09	2.51006e-07	10.4969	HARSL		Histidyl-tRNA synthetase homolog (EC 6.1.1.21) (Histidine--tRNA ligase homolog) (HisRS). [Source:Uniprot/SWISSPROT;Acc:P49590]		.	ensembl cDNA
Ssc.5363.1.S1_at	-2.10669	-2.51711	-1.69627	5.31178	-10.0605	8.22984e-09	2.57493e-07	10.4678	C1orf35		PREDICTED: hypothetical protein XP_376469 [Source:RefSeq_peptide;Acc:XP_376469]		.	ensembl genome
Ssc.2007.1.S1_at	1.79652	1.44648	2.14655	3.75472	10.0594	8.24485e-09	2.57493e-07	10.466	DCTD	DCTD	Deoxycytidylate deaminase (EC 3.5.4.12) (dCMP deaminase). [Source:Uniprot/SWISSPROT;Acc:P32321]	4	184048238	ensembl cDNA
Ssc.27539.2.A1_a_at	1.97099	1.58682	2.35516	4.82297	10.0556	8.2925e-09	2.58319e-07	10.4602	RLBP1L1	RLBP1L1		8	62363104	ensembl cDNA
Ssc.15594.2.S1_at	3.56619	2.87061	4.26176	4.84704	10.0487	8.38091e-09	2.60407e-07	10.4495	ZNF713	ZNF713		7	55922643	ensembl cDNA
Ssc.6393.1.S1_at	1.45072	1.1676	1.73384	3.74748	10.043	8.45457e-09	2.62027e-07	10.4407	PGAP1					ensembl cDNA
Ssc.12507.1.S1_at	-1.24868	-1.49273	-1.00462	9.59689	-10.0278	8.65295e-09	2.67495e-07	10.4173	HADH	HADH	Short chain 3-hydroxyacyl-CoA dehydrogenase, mitochondrial precursor (EC 1.1.1.35) (HCDH) (Medium and short chain L-3-hydroxyacyl-coenzyme A dehydrogenase). [Source:Uniprot/SWISSPROT;Acc:Q16836]	4	109130319	ensembl cDNA
Ssc.7481.1.A1_at	3.25901	2.62148	3.89655	3.93899	10.0191	8.76919e-09	2.69989e-07	10.4038	PRTFDC1	PRTFDC1	phosphoribosyl transferase domain containing 1; HHGP protein [Homo sapiens]. [Source:RefSeq;Acc:NM_020200]	10	25177560	ensembl cDNA
Ssc.5407.1.A1_at	-2.9407	-3.516	-2.36539	9.07302	-10.0185	8.77798e-09	2.69989e-07	10.4028	FAM134B	FAM134B		5	16526148	ensembl cDNA
Ssc.22015.1.A1_at	-2.067	-2.47145	-1.66254	4.73673	-10.0165	8.8046e-09	2.70126e-07	10.3997	PHYHD1	PHYHD1	phytanoyl-CoA dioxygenase domain containing 1 [Homo sapiens]. [Source:RefSeq;Acc:NM_174933]	9	130722995	ensembl cDNA
Ssc.27630.1.S1_at	1.75137	1.40847	2.09426	4.29191	10.0106	8.88502e-09	2.71908e-07	10.3906	CCDC76	CCDC76		1	100371294	ensembl cDNA
Ssc.11601.1.A1_at	-2.40998	-2.88225	-1.93771	7.66678	-10.0016	9.00857e-09	2.7487e-07	10.3766	DAPL1	DAPL1	PREDICTED: similar to death-associated protein [Source:RefSeq_peptide;Acc:XP_043500]	2	159360075	ensembl cDNA
Ssc.1006.1.S1_at	-2.00889	-2.40261	-1.61517	8.1653	-10.0003	9.02694e-09	2.7487e-07	10.3746	PGM1	PGM1	Phosphoglucomutase (EC 5.4.2.2) (Glucose phosphomutase) (PGM). [Source:Uniprot/SWISSPROT;Acc:P36871]	1	63831535	ensembl cDNA
Ssc.29413.1.A1_at	-2.49958	-2.9896	-2.00956	6.81381	-9.9977	9.06285e-09	2.75275e-07	10.3706	B3GALT2	B3GALT2	UDP-Gal:betaGlcNAc beta 1,3-galactosyltransferase 2; beta-3-galt2 [Homo sapiens]. [Source:RefSeq;Acc:NM_003783]	1	191414825	ensembl cDNA
Ssc.9679.1.A1_at	2.6219	2.10759	3.13621	5.8998	9.99172	9.14653e-09	2.76821e-07	10.3613	LIPA	LIPA	Lysosomal acid lipase/cholesteryl ester hydrolase precursor (EC 3.1.1.13) (LAL) (Acid cholesteryl ester hydrolase) (Sterol esterase) (Lipase A) (Cholesteryl esterase). [Source:Uniprot/SWISSPROT;Acc:P38571]	10	90963306	ensembl cDNA
Ssc.23852.1.A1_at	-2.84104	-3.39838	-2.28369	4.40067	-9.99083	9.15919e-09	2.76821e-07	10.3599	HTRA4	HTRA4	Probable serine protease HTRA4 precursor (EC 3.4.21.-). [Source:Uniprot/SWISSPROT;Acc:P83105]	8	38950862	ensembl genome
Ssc.16640.1.A1_at	2.70101	2.17097	3.23105	5.41122	9.9877	9.2033e-09	2.77466e-07	10.355	VSIG4	VSIG4	V-set and immunoglobulin domain containing 4; Ig superfamily protein [Homo sapiens]. [Source:RefSeq;Acc:NM_007268]	X	65158307	ensembl cDNA
AFFX-Ssc-gapdh-5_at	-1.70963	-2.04525	-1.37401	11.9796	-9.98386	9.25783e-09	2.77938e-07	10.3491	GAPDH	GAPDH	Glyceraldehyde-3-phosphate dehydrogenase, liver (EC 1.2.1.12) (GAPDH). [Source:Uniprot/SWISSPROT;Acc:P04406]	12	6513918	ensembl cDNA
Ssc.14559.1.S1_at	2.39964	1.92851	2.87077	7.99885	9.98286	9.27212e-09	2.77938e-07	10.3475	ANXA1	ANXA1	Annexin A1 (Annexin I) (Lipocortin I) (Calpactin II) (Chromobindin 9) (P35) (Phospholipase A2 inhibitory protein). [Source:Uniprot/SWISSPROT;Acc:P04083]	9	74956601	ensembl cDNA
Ssc.11530.1.S1_at	4.84073	3.89023	5.79123	4.99554	9.98179	9.28742e-09	2.77938e-07	10.3459	CSRP2	CSRP2	Cysteine and glycine-rich protein 2 (Cysteine-rich protein 2) (CRP2) (Smooth muscle cell LIM protein) (SmLIM) (LIM-only protein 5). [Source:Uniprot/SWISSPROT;Acc:Q16527]	12	75776627	ensembl cDNA
Ssc.11155.1.S1_at	1.24382	0.999387	1.48826	4.14017	9.97341	9.40814e-09	2.80861e-07	10.3328	PTPRA	PTPRA	Protein-tyrosine phosphatase alpha precursor (EC 3.1.3.48) (R-PTP- alpha). [Source:Uniprot/SWISSPROT;Acc:P18433]	20	2792841	ensembl cDNA
AFFX-Ssc-gapdh-M_s_at	-1.29022	-1.54416	-1.03628	11.2651	-9.9582	9.63116e-09	2.86815e-07	10.3092	GAPDH	GAPDH	Glyceraldehyde-3-phosphate dehydrogenase, liver (EC 1.2.1.12) (GAPDH). [Source:Uniprot/SWISSPROT;Acc:P04406]	12	6513918	ensembl cDNA
Ssc.1494.1.S1_at	3.09922	2.48908	3.70936	7.43156	9.95567	9.66891e-09	2.86922e-07	10.3052	RARRES2	RARRES2	Retinoic acid receptor responder protein 2 precursor (Tazarotene- induced gene 2 protein) (RAR-responsive protein TIG2). [Source:Uniprot/SWISSPROT;Acc:Q99969]	7	149666351	ensembl cDNA
Ssc.3106.1.S1_at	1.21105	0.972615	1.44949	6.0013	9.9548	9.68186e-09	2.86922e-07	10.3039	CALR	CALR	Calreticulin precursor (CRP55) (Calregulin) (HACBP) (ERp60) (grp60). [Source:Uniprot/SWISSPROT;Acc:P27797]	19	12910423	ensembl cDNA
Ssc.9844.1.A1_at	-2.23768	-2.67837	-1.79699	3.88884	-9.95209	9.72236e-09	2.87423e-07	10.2997	PCDH9	PCDH9	Protocadherin 9 precursor. [Source:Uniprot/SWISSPROT;Acc:Q9HC56]	13	65774970	ensembl genome
Ssc.13956.1.S1_at	1.9066	1.53068	2.28252	8.2656	9.9405	9.89794e-09	2.91905e-07	10.2816	TPM1	TPM1	Tropomyosin 1 alpha chain (Alpha-tropomyosin). [Source:Uniprot/SWISSPROT;Acc:P09493]	15	61121891	ensembl cDNA
Ssc.10771.1.A1_at	2.18857	1.75685	2.62029	3.80191	9.93594	9.96787e-09	2.93205e-07	10.2745	UBTD2	UBTD2	dendritic cell-derived ubiquitin-like protein [Homo sapiens]. [Source:RefSeq;Acc:NM_152277]	5	171569255	ensembl genome
Ssc.4267.1.A1_at	2.08798	1.67604	2.49991	6.84729	9.93449	9.99015e-09	2.93205e-07	10.2722	EFEMP2	EFEMP2	EGF-containing fibulin-like extracellular matrix protein 2 precursor (Fibulin-4) (FIBL-4) (UPH1 protein) (UNQ200/PRO226). [Source:Uniprot/SWISSPROT;Acc:O95967]	11	65390488	ensembl cDNA
Ssc.30247.1.A1_at	-1.50401	-1.80096	-1.20705	6.37235	-9.92676	1.01102e-08	2.96016e-07	10.2602	MRPS35	MRPS35	mitochondrial ribosomal protein S35; mitochondrial ribosomal protein S28 [Homo sapiens]. [Source:RefSeq;Acc:NM_021821]	12	27754996	ensembl cDNA
Ssc.6166.1.S1_at	-1.63001	-1.95193	-1.3081	6.34898	-9.92433	1.01483e-08	2.96374e-07	10.2564	ME3	ME3	NADP-dependent malic enzyme, mitochondrial precursor (EC 1.1.1.40) (NADP-ME) (Malic enzyme 3). [Source:Uniprot/SWISSPROT;Acc:Q16798]	11	85829798	ensembl cDNA
Ssc.4789.1.A1_at	2.5461	2.04318	3.04901	5.33107	9.9227	1.01738e-08	2.96374e-07	10.2539	LASP1	LASP1	LIM and SH3 domain protein 1 (LASP-1) (MLN 50). [Source:Uniprot/SWISSPROT;Acc:Q14847]	17	34279894	ensembl cDNA
Ssc.1534.1.A1_at	-1.62245	-1.94296	-1.30193	9.19775	-9.92133	1.01955e-08	2.96374e-07	10.2517	SORBS1	SORBS1	Sorbin and SH3 domain-containing protein 1 (Ponsin) (c-Cbl-associated protein) (CAP) (SH3 domain protein 5) (SH3P12). [Source:Uniprot/SWISSPROT;Acc:Q9BX66]	10	97061518	ensembl cDNA
Ssc.4318.1.S1_at	1.32912	1.06638	1.59186	4.15394	9.91494	1.02966e-08	2.98065e-07	10.2417	B4GALT7	B4GALT7	Beta-1,4-galactosyltransferase 7 (EC 2.4.1.-) (Beta-1,4-GalTase 7) (Beta4Gal-T7) (b4Gal-T7) (UDP-galactose:beta-N-acetylglucosamine beta- 1,4-galactosyltransferase 7) (UDP-Gal:beta-GlcNAc beta-1,4- galactosyltransferase 7) (UNQ748/PRO1478) [Includes: Xylo	5	176959778	ensembl cDNA
Ssc.13572.1.A1_at	-3.16525	-3.79097	-2.53952	3.88193	-9.91457	1.03026e-08	2.98065e-07	10.2412	CPN1	CPN1	Carboxypeptidase N catalytic chain precursor (EC 3.4.17.3) (Lysine carboxypeptidase) (Arginine carboxypeptidase) (Kininase 1) (Serum carboxypeptidase N) (SCPN) (Anaphylatoxin inactivator) (Plasma carboxypeptidase B). [Source:Uniprot/SWISSPROT;Acc:P15169]	10	101792055	ensembl genome
Ssc.17540.1.S1_at	-1.40058	-1.67764	-1.12353	8.805	-9.90808	1.04066e-08	3.00361e-07	10.231	CCDC114	CCDC114		19	53491526	ensembl genome
Ssc.17317.1.S1_at	-1.76092	-2.10946	-1.41238	8.76986	-9.90231	1.05e-08	3.0234e-07	10.222	NDUFA9	NDUFA9	NADH-ubiquinone oxidoreductase 39 kDa subunit, mitochondrial precursor (EC 1.6.5.3) (EC 1.6.99.3) (Complex I-39KD) (CI-39KD). [Source:Uniprot/SWISSPROT;Acc:Q16795]	12	4628544	ensembl cDNA
Ssc.1122.1.S1_at	2.88842	2.31638	3.46047	7.07622	9.8964	1.05964e-08	3.04398e-07	10.2128	PCOLCE	PCOLCE	Procollagen C-proteinase enhancer protein precursor (PCPE) (Type I procollagen COOH-terminal proteinase enhancer) (Type 1 procollagen C- proteinase enhancer protein). [Source:Uniprot/SWISSPROT;Acc:Q15113]	7	100037818	ensembl cDNA
Ssc.6771.1.S1_a_at	1.60633	1.28765	1.925	7.27553	9.8795	1.08777e-08	3.11743e-07	10.1863	SRI	SRI	Sorcin (22 kDa protein) (CP-22) (V19). [Source:Uniprot/SWISSPROT;Acc:P30626]	7	87672371	ensembl cDNA
Ssc.15901.1.S1_at	-2.48679	-2.98025	-1.99334	6.60218	-9.87733	1.09143e-08	3.12057e-07	10.1829	PDE3A	PDE3A	cGMP-inhibited 3,5-cyclic phosphodiesterase A (EC 3.1.4.17) (Cyclic GMP inhibited phosphodiesterase A) (CGI-PDE A). [Source:Uniprot/SWISSPROT;Acc:Q14432]	12	20413464	ensembl cDNA
Ssc.22083.1.S1_at	-1.32318	-1.58595	-1.06041	7.01088	-9.86946	1.10484e-08	3.1515e-07	10.1706	NAMPT	NAMPT	Pre-B cell enhancing factor precursor. [Source:Uniprot/SWISSPROT;Acc:P43490]	7	105675970	ensembl cDNA
Ssc.19569.1.S1_at	2.92642	2.34516	3.50769	3.93225	9.86759	1.10805e-08	3.15329e-07	10.1677	FOXC2	FOXC2	Forkhead box protein C2 (Forkhead-related protein FKHL14) (Mesenchyme fork head protein 1) (MFH-1 protein) (Transcription factor FKH-14). [Source:Uniprot/SWISSPROT;Acc:Q99958]	16	85158358	ensembl genome
Ssc.283.1.S1_at	3.00365	2.40622	3.60107	3.28209	9.85401	1.13166e-08	3.21297e-07	10.1464	KMO	KMO	kynurenine 3-monooxygenase (kynurenine 3-hydroxylase) [Homo sapiens]. [Source:RefSeq;Acc:NM_003679]	1	239762057	ensembl cDNA
Ssc.2362.1.S1_at	2.80912	2.25	3.36825	5.09448	9.84714	1.14381e-08	3.2379e-07	10.1356	SLCO2B1	SLCO2B1	Solute carrier organic anion transporter family member 2B1 (Solute carrier family 21 member 9) (Organic anion transporter B) (OATP-B) (Organic anion transporter polypeptide-related protein 2) (OATP-RP2) (OATPRP2). [Source:Uniprot/SWISSPROT;Acc:O94956]	11	74539809	ensembl cDNA
Ssc.20870.1.S1_at	3.01177	2.41224	3.6113	5.76372	9.84604	1.14576e-08	3.2379e-07	10.1339	FBLN1	FBLN1	Fibulin-1 precursor. [Source:Uniprot/SWISSPROT;Acc:P23142]	22	44277383	ensembl cDNA
Ssc.7243.1.A1_at	2.26346	1.8127	2.71422	5.20895	9.84182	1.15332e-08	3.25171e-07	10.1272	CXCL12	CXCL12	Stromal cell-derived factor 1 precursor (SDF-1) (CXCL12) (Pre-B cell growth stimulating factor) (PBSF) (hIRH) [Contains: SDF-1-beta(3-72); SDF-1-alpha(3-67)]. [Source:Uniprot/SWISSPROT;Acc:P48061]	10	44185619	ensembl cDNA
Ssc.15720.1.A1_at	1.54323	1.23561	1.85086	5.91714	9.8324	1.17034e-08	3.28623e-07	10.1125	CNDP2	CNDP2	Cytosolic nonspecific dipeptidase (Glutamate carboxypeptidase-like protein 1) (CNDP dipeptidase 2). [Source:Uniprot/SWISSPROT;Acc:Q96KP4]	18	70314577	ensembl cDNA
Ssc.7460.1.A1_at	-1.81478	-2.17655	-1.45301	5.71637	-9.83206	1.17096e-08	3.28623e-07	10.1119	IVNS1ABP	IVNS1ABP	influenza virus NS1A binding protein; NS1-binding protein [Homo sapiens]. [Source:RefSeq;Acc:NM_006469]	1	183532147	ensembl cDNA
Ssc.9778.1.S1_at	2.6504	2.12129	3.17952	6.88308	9.81764	1.19754e-08	3.3531e-07	10.0893	COL1A1	COL1A1	Collagen alpha 1(I) chain precursor. [Source:Uniprot/SWISSPROT;Acc:P02452]	17	45616456	ensembl cDNA
Ssc.10137.1.A1_at	5.01779	4.01318	6.02241	5.68927	9.7895	1.25125e-08	3.49444e-07	10.0449	LOXL1	LOXL1	Lysyl oxidase homolog 1 precursor (EC 1.4.3.-) (Lysyl oxidase-like protein 1) (LOL). [Source:Uniprot/SWISSPROT;Acc:Q08397]	15	72005842	ensembl cDNA
Ssc.9774.1.A1_at	2.2601	1.80752	2.71268	4.63966	9.78774	1.25468e-08	3.49444e-07	10.0422	TRPS1	TRPS1	Zinc finger transcription factor Trps1 (Zinc finger protein GC79) (Tricho-rhino-phalangeal syndrome type I protein). [Source:Uniprot/SWISSPROT;Acc:Q9UHF7]	8	116489900	ensembl cDNA
Ssc.17301.1.A1_at	2.02502	1.61948	2.43057	6.48487	9.78675	1.25662e-08	3.49444e-07	10.0406	PTPRJ	PTPRJ	Protein-tyrosine phosphatase eta precursor (EC 3.1.3.48) (R-PTP-eta) (HPTP eta) (Protein-tyrosine phosphatase receptor type J) (Density enhanced phosphatase-1) (DEP-1) (CD148 antigen). [Source:Uniprot/SWISSPROT;Acc:Q12913]	11	47958686	ensembl genome
Ssc.3967.1.A1_at	1.7938	1.43447	2.15313	5.46039	9.78432	1.26141e-08	3.49976e-07	10.0368	B4GALT1	B4GALT1	Beta-1,4-galactosyltransferase 1 (EC 2.4.1.-) (Beta-1,4-GalTase 1) (Beta4Gal-T1) (b4Gal-T1) (UDP-galactose:beta-N-acetylglucosamine beta- 1,4-galactosyltransferase 1) (UDP-Gal:beta-GlcNAc beta-1,4- galactosyltransferase 1) [Includes: Lactose synthase A pr	9	33100642	ensembl cDNA
Ssc.30886.1.S1_at	1.78042	1.42354	2.13731	5.89542	9.77788	1.27415e-08	3.52189e-07	10.0266	RNGTT	RNGTT	mRNA capping enzyme (HCE) (HCAP1) [Includes: Polynucleotide 5- triphosphatase (EC 3.1.3.33) (mRNA 5-triphosphatase) (TPase); mRNA guanylyltransferase (EC 2.7.7.50) (GTP--RNA guanylyltransferase) (GTase)]. [Source:Uniprot/SWISSPROT;Acc:O60942]	6	89376708	ensembl genome
Ssc.5407.2.S1_at	-3.15183	-3.78364	-2.52001	7.56034	-9.77737	1.27517e-08	3.52189e-07	10.0258	FAM134B	FAM134B		5	16526148	ensembl cDNA
Ssc.21730.1.S1_at	3.33008	2.66233	3.99783	3.53032	9.77435	1.28121e-08	3.53057e-07	10.021	LMNB1	LMNB1	Lamin B1. [Source:Uniprot/SWISSPROT;Acc:P20700]	5	126140732	ensembl cDNA
Ssc.16707.1.S1_at	2.04823	1.63728	2.45918	6.85382	9.76874	1.29248e-08	3.55359e-07	10.0122	ENO1	ENO1	Alpha enolase (EC 4.2.1.11) (2-phospho-D-glycerate hydro-lyase) (Non- neural enolase) (NNE) (Enolase 1) (Phosphopyruvate hydratase). [Source:Uniprot/SWISSPROT;Acc:P06733]	1	8843650	ensembl cDNA
Ssc.13870.1.A1_at	-1.85939	-2.23258	-1.48619	7.21404	-9.76519	1.29968e-08	3.56534e-07	10.0066	NR1D2	NR1D2	Orphan nuclear receptor NR1D2 (Rev-erb-beta) (EAR-1R) (Orphan nuclear hormone receptor BD73). [Source:Uniprot/SWISSPROT;Acc:Q14995]	3	23961810	ensembl genome
Ssc.4048.1.A1_at	1.57606	1.25962	1.8925	5.62522	9.76167	1.30684e-08	3.57693e-07	10.001	NEO1	NEO1	Neogenin precursor. [Source:Uniprot/SWISSPROT;Acc:Q92859]	15	71131928	ensembl cDNA
Ssc.2795.1.S1_at	-2.25361	-2.70628	-1.80093	4.47253	-9.7576	1.31521e-08	3.59175e-07	9.99459	CCBL1	CCBL1	Kynurenine--oxoglutarate transaminase I (EC 2.6.1.7) (Kynurenine aminotransferase I) (KATI) (Glutamine--phenylpyruvate transaminase) (EC 2.6.1.64) (Glutamine transaminase K) (GTK) (Cysteine-S-conjugate beta-lyase) (EC 4.4.1.13). [Source:Uniprot/SWISSPROT;	9	130635213	ensembl cDNA
Ssc.17154.1.A1_a_at	1.56116	1.24725	1.87507	9.94931	9.74739	1.33638e-08	3.64142e-07	9.97846	TUBA1B	TUBA1B	Tubulin alpha-1 chain (Alpha-tubulin 1). [Source:Uniprot/SWISSPROT;Acc:P05209]	12	47807836	ensembl cDNA
Ssc.2742.1.S1_at	-1.57689	-1.89412	-1.25967	7.52359	-9.74288	1.34585e-08	3.65774e-07	9.97133	C11orf67	C11orf67	PTD015 protein [Homo sapiens]. [Source:RefSeq;Acc:NM_024684]	11	77209849	ensembl cDNA
Ssc.28409.1.S1_at	-1.23453	-1.48291	-0.986154	5.66598	-9.74168	1.34838e-08	3.65774e-07	9.96944	FXC1	FXC1	Mitochondrial import inner membrane translocase subunit TIM9 B (Fracture callus protein 1) (FxC1) (TIM10B) (TIMM10B). [Source:Uniprot/SWISSPROT;Acc:Q9Y5J6]	11	6459253	ensembl cDNA
Ssc.7177.1.A1_at	1.92583	1.53785	2.31382	5.67561	9.72853	1.37645e-08	3.72558e-07	9.94862	TWF1	TWF1	Twinfilin 1 (A6 protein) (Protein tyrosine kinase 9). [Source:Uniprot/SWISSPROT;Acc:Q12792]	12	42473795	ensembl cDNA
Ssc.1798.1.S1_at	2.23093	1.78136	2.68049	5.36418	9.72621	1.38148e-08	3.73091e-07	9.94494	FSCN1	FSCN1	Fascin (Singed-like protein) (55 kDa actin bundling protein) (p55). [Source:Uniprot/SWISSPROT;Acc:Q16658]	7	5598980	ensembl cDNA
Ssc.11014.1.S1_at	1.56711	1.25077	1.88345	4.59948	9.70934	1.41852e-08	3.8147e-07	9.91821	SH3GL1	SH3GL1	SH3-containing GRB2-like protein 1 (SH3 domain protein 2B) (Extra eleven-nineteen leukemia fusion gene) (EEN) (EEN fusion partner of MLL). [Source:Uniprot/SWISSPROT;Acc:Q99961]	19	4311370	ensembl cDNA
Ssc.16850.1.S1_at	1.43053	1.14176	1.71931	5.49378	9.70923	1.41877e-08	3.8147e-07	9.91803	BIN1	BIN1	Myc box dependent interacting protein 1 (Bridging integrator 1) (Amphiphysin-like protein) (Amphiphysin II) (Box-dependent myc- interacting protein-1). [Source:Uniprot/SWISSPROT;Acc:O00499]	2	127522073	ensembl cDNA
Ssc.28915.1.S1_at	1.90254	1.51812	2.28696	4.78716	9.70014	1.43916e-08	3.861e-07	9.90361	FAM176B	FAM176B		1	36560219	ensembl cDNA
Ssc.26481.1.A1_at	-1.90212	-2.28818	-1.51605	6.06517	-9.65668	1.541e-08	4.12513e-07	9.83453	PTP4A3	PTP4A3	protein tyrosine phosphatase type IVA, member 3 isoform 2; potentially prenylated protein tyrosine phosphatase [Homo sapiens]. [Source:RefSeq;Acc:NM_007079]	8	142501189	ensembl cDNA
Ssc.26820.1.A1_at	1.77213	1.41235	2.13192	5.84216	9.6538	1.548e-08	4.12922e-07	9.82995	SLC39A10	SLC39A10	solute carrier family 39 (zinc transporter), member 10 [Source:RefSeq_peptide;Acc:NP_065075]	2	196230184	ensembl cDNA
Ssc.29821.1.A1_at	2.73785	2.18197	3.29373	4.1013	9.65327	1.54931e-08	4.12922e-07	9.8291	KIAA1949	KIAA1949		6	30752145	ensembl cDNA
Ssc.10055.1.A1_at	2.17196	1.73082	2.61309	6.13683	9.65006	1.55716e-08	4.1411e-07	9.82398	PDGFRA	PDGFRA	Alpha platelet-derived growth factor receptor precursor (EC 2.7.1.112) (PDGF-R-alpha) (CD140a antigen). [Source:Uniprot/SWISSPROT;Acc:P16234]	4	54790204	ensembl cDNA
Ssc.8072.1.A1_at	2.13037	1.69754	2.56319	6.24429	9.64687	1.56502e-08	4.14606e-07	9.8189	LTBP1	LTBP1	Latent transforming growth factor beta binding protein, isoform 1L precursor (LTBP-1) (Transforming growth factor beta-1 binding protein 1) (TGF-beta1-BP-1). [Source:Uniprot/SWISSPROT;Acc:Q14766]	2	33025543	ensembl cDNA
Ssc.5982.1.A1_at	3.09044	2.46247	3.71841	4.64798	9.6456	1.56816e-08	4.14606e-07	9.81687	IRF8	IRF8	Interferon consensus sequence binding protein (ICSBP). [Source:Uniprot/SWISSPROT;Acc:Q02556]	16	84490275	ensembl cDNA
Ssc.27151.1.S1_at	3.78243	3.01381	4.55104	5.78591	9.64516	1.56924e-08	4.14606e-07	9.81618	CCDC80	CCDC80	steroid-sensitive protein 1 [Homo sapiens]. [Source:RefSeq;Acc:NM_199511]	3	113806103	ensembl cDNA
Ssc.21570.1.S1_at	2.83014	2.2544	3.40587	3.82357	9.63452	1.59582e-08	4.19112e-07	9.79921	NCKAP1L	NCKAP1L	Membrane-associated protein HEM-1 (Hematopoietic protein 1). [Source:Uniprot/SWISSPROT;Acc:P55160]	12	53177762	ensembl cDNA
Ssc.26543.1.S1_at	-2.36202	-2.84254	-1.88151	4.2724	-9.63444	1.59601e-08	4.19112e-07	9.79909	HAPLN3	HAPLN3	Hyaluronan and proteoglycan link protein 3 precursor (UNQ238/PRO271). [Source:Uniprot/SWISSPROT;Acc:Q96S86]	15	87221523	ensembl cDNA
Ssc.25759.1.S1_at	-1.8182	-2.18809	-1.44831	5.28166	-9.6342	1.59662e-08	4.19112e-07	9.7987	SYNPO	SYNPO	Synaptopodin. [Source:Uniprot/SWISSPROT;Acc:Q8N3V7]	5	149960835	ensembl cDNA
Ssc.26113.2.S1_at	-3.00125	-3.61225	-2.39024	8.03796	-9.62732	1.61404e-08	4.22774e-07	9.78773	FAM134B	FAM134B		5	16526148	ensembl cDNA
Ssc.12901.2.A1_at	1.8455	1.4695	2.2215	4.42858	9.61997	1.63288e-08	4.26793e-07	9.776	CASK	CASK	Peripheral plasma membrane protein CASK (EC 2.7.1.-) (hCASK) (Calcium/calmodulin-dependent serine protein kinase) (Lin-2 homolog). [Source:Uniprot/SWISSPROT;Acc:O14936]	X	41263408	ensembl cDNA
Ssc.26187.1.S1_at	2.78104	2.21425	3.34783	4.00537	9.61681	1.64108e-08	4.28015e-07	9.77094	STK4	STK4	Serine/threonine-protein kinase 4 (EC 2.7.1.37) (STE20-like kinase MST1) (MST-1) (Mammalian STE20-like protein kinase 1) (Serine/threonine-protein kinase Krs-2). [Source:Uniprot/SWISSPROT;Acc:Q13043]	20	43028534	ensembl cDNA
Ssc.18172.1.A1_a_at	-1.13017	-1.36057	-0.899779	8.98346	-9.61438	1.64738e-08	4.28323e-07	9.76707	POLR2F	POLR2F	DNA-directed RNA polymerases I, II, and III 14.4 kDa polypeptide (EC 2.7.7.6) (RPB6) (RPABC14.4) (RPB14.4) (RPABC2). [Source:Uniprot/SWISSPROT;Acc:P61218]	22	36679650	ensembl cDNA
Ssc.1996.1.A1_at	1.09866	0.874646	1.32267	6.58969	9.61252	1.65223e-08	4.28323e-07	9.7641	SMARCA4	SMARCA4	Possible global transcription activator SNF2L4 (SNF2-beta) (BRG-1 protein) (Mitotic growth and transcription activator) (Brahma protein homolog 1). [Source:Uniprot/SWISSPROT;Acc:P51532]	19	10932606	ensembl cDNA
Ssc.5488.1.S1_at	1.90533	1.51683	2.29383	3.54635	9.6123	1.65281e-08	4.28323e-07	9.76375	TCTN3	TCTN3		10	97413148	ensembl cDNA
Ssc.6206.1.S1_at	2.13254	1.69763	2.56744	6.64164	9.61062	1.65721e-08	4.28552e-07	9.76106	Q96I09		PREDICTED: hypothetical protein BC007901 [Source:RefSeq_peptide;Acc:XP_038576]		.	ensembl cDNA
Ssc.7431.1.A1_at	-1.34128	-1.61541	-1.06716	5.37624	-9.58998	1.7122e-08	4.41836e-07	9.72806	SNAP91	SNAP91	Clathrin coat assembly protein AP180 (Clathrin coat associated protein AP180) (91 kDa synaptosomal-associated protein). [Source:Uniprot/SWISSPROT;Acc:O60641]	6	84319323	ensembl genome
Ssc.25233.1.S1_at	2.11369	1.68157	2.54581	4.17053	9.58706	1.72014e-08	4.42944e-07	9.72339	LRRK1	LRRK1	leucine-rich repeat kinase 1 [Homo sapiens]. [Source:RefSeq;Acc:NM_024652]	15	99276983	ensembl cDNA
Ssc.19562.1.S1_at	-1.44316	-1.73833	-1.14799	5.48637	-9.58269	1.73209e-08	4.44528e-07	9.71639	GSTZ1	GSTZ1	Maleylacetoacetate isomerase (EC 5.2.1.2) (MAAI) (Glutathione S- transferase zeta 1) (EC 2.5.1.18) (GSTZ1-1). [Source:Uniprot/SWISSPROT;Acc:O43708]	14	76844849	ensembl cDNA
Ssc.19573.1.S1_at	2.15567	1.71474	2.5966	3.7499	9.58215	1.73359e-08	4.44528e-07	9.71552	MOV10	MOV10	Potential helicase MOV-10 (EC 3.6.1.-) (Moloney leukemia virus 10 protein). [Source:Uniprot/SWISSPROT;Acc:Q9HCE1]	1	113018632	ensembl cDNA
Ssc.21536.1.A1_at	1.75318	1.39436	2.11201	5.70123	9.57622	1.74994e-08	4.47779e-07	9.70603	MAPKAP1	MAPKAP1	Stress-activated map kinase interacting protein 1 (SAPK interacting protein 1) (Putative Ras inhibitor JC310). [Source:Uniprot/SWISSPROT;Acc:Q9BPZ7]	9	127239494	ensembl genome
Ssc.2264.1.S1_at	1.81111	1.44008	2.18213	5.60301	9.56726	1.77498e-08	4.53013e-07	9.69166	SLC1A5	SLC1A5	Neutral amino acid transporter B(0) (ATB(0)) (Sodium-dependent neutral amino acid transporter type 2) (RD114/simian type D retrovirus receptor) (Baboon M7 virus receptor). [Source:Uniprot/SWISSPROT;Acc:Q15758]	19	51969982	ensembl cDNA
Ssc.26300.2.S1_at	2.48441	1.9754	2.99343	4.74494	9.56625	1.77784e-08	4.53013e-07	9.69004	UNC93B3	UNC93B3	unc-93 homolog B1; unc93 (C.elegans) homolog B; unc-93 related protein; unc93 (C. elegans) homolog B1 [Homo sapiens]. [Source:RefSeq;Acc:NM_030930]	11	67515151	ensembl cDNA
Ssc.2760.1.A1_at	2.03493	1.61792	2.45195	7.38923	9.56422	1.78355e-08	4.5352e-07	9.6868	GNG12	GNG12	Guanine nucleotide-binding protein G(I)/G(S)/G(O) gamma-12 subunit. [Source:Uniprot/SWISSPROT;Acc:Q9UBI6]	1	67939737	ensembl cDNA
Ssc.10793.1.A1_at	3.30433	2.6259	3.98277	5.18514	9.54605	1.83574e-08	4.65818e-07	9.65764	SDC2	SDC2	Syndecan-2 precursor (Fibroglycan) (Heparan sulfate proteoglycan core protein) (HSPG) (SYND2). [Source:Uniprot/SWISSPROT;Acc:P34741]	8	97575058	ensembl cDNA
Ssc.25218.1.A1_at	-2.3107	-2.7855	-1.8359	4.60184	-9.53848	1.85796e-08	4.70477e-07	9.64548	IVD	IVD	Isovaleryl-CoA dehydrogenase, mitochondrial precursor (EC 1.3.99.10) (IVD). [Source:Uniprot/SWISSPROT;Acc:P26440]	15	38484978	ensembl cDNA
Ssc.27302.1.S1_at	2.30171	1.82816	2.77526	5.99147	9.52649	1.89373e-08	4.7854e-07	9.6262	PPIC	PPIC	Peptidyl-prolyl cis-trans isomerase C (EC 5.2.1.8) (PPIase) (Rotamase) (Cyclophilin C). [Source:Uniprot/SWISSPROT;Acc:P45877]	5	122386979	ensembl cDNA
Ssc.16452.1.S1_at	-1.50695	-1.81762	-1.19628	7.84952	-9.50706	1.95321e-08	4.9255e-07	9.59493	ZADH2	ZADH2	zinc binding alcohol dehydrogenase, domain containing 2 [Homo sapiens]. [Source:RefSeq;Acc:NM_175907]	18	71039477	ensembl cDNA
Ssc.25584.1.S1_at	1.64703	1.30734	1.98672	5.87871	9.50306	1.96569e-08	4.94672e-07	9.58849	SLC44A1	SLC44A1	CDW92 antigen; choline transporter-like protein 1; CD92 protein [Homo sapiens]. [Source:RefSeq;Acc:NM_080546]	9	107046724	ensembl cDNA
Ssc.3196.1.S1_at	2.02991	1.61077	2.44905	5.45966	9.49211	2.00029e-08	5.02341e-07	9.57085	HEXB	HEXB	Beta-hexosaminidase beta chain precursor (EC 3.2.1.52) (N-acetyl-beta- glucosaminidase) (Beta-N-acetylhexosaminidase) (Hexosaminidase B) (Cervical cancer proto-oncogene 7) (HCC-7). [Source:Uniprot/SWISSPROT;Acc:P07686]	5	74016767	ensembl cDNA
Ssc.24027.1.A1_at	-2.42126	-2.92137	-1.92115	3.86118	-9.48902	2.01016e-08	5.03782e-07	9.56587	PPTC7	PPTC7	T-cell activation protein phosphatase 2C [Homo sapiens]. [Source:RefSeq;Acc:NM_139283]	12	109456620	ensembl cDNA
Ssc.16231.1.S1_a_at	3.89084	3.08559	4.69609	4.57508	9.47026	2.07126e-08	5.17134e-07	9.53559	IGF1	IGF1	Insulin-like growth factor IA precursor (IGF-IA) (Somatomedin C). [Source:Uniprot/SWISSPROT;Acc:P01343]	12	101313809	ensembl cDNA
Ssc.27942.1.A1_at	1.78318	1.41412	2.15223	3.98247	9.47006	2.07193e-08	5.17134e-07	9.53527	AHCTF1P	AHCTF1P	transcription factor ELYS [Homo sapiens]. [Source:RefSeq;Acc:NM_015446]	1	245069023	ensembl genome
Ssc.974.1.S1_at	1.91844	1.52107	2.3158	6.04987	9.46255	2.09693e-08	5.21846e-07	9.52314	DCBLD2	DCBLD2	discoidin, CUB and LCCL domain containing 2; coagulation factor V/VIII-homology domains protein 1; endothelial and smooth muscle cell-derived neuropilin-like protein; 1700055P21Rik [Homo sapiens]. [Source:RefSeq;Acc:NM_080927]	3	99997504	ensembl cDNA
Ssc.25852.1.S1_at	-1.57751	-1.90428	-1.25074	3.61164	-9.46182	2.09938e-08	5.21846e-07	9.52196	ZNF583	ZNF583	zinc finger protein 583 [Homo sapiens]. [Source:RefSeq;Acc:NM_152478]	19	61607530	ensembl cDNA
Ssc.1064.1.A1_at	2.39393	1.89774	2.89013	5.27262	9.45608	2.11873e-08	5.25583e-07	9.51268	ISLR	ISLR	immunoglobulin superfamily containing leucine-rich repeat [Homo sapiens]. [Source:RefSeq;Acc:NM_005545]	15	72253115	ensembl cDNA
Ssc.5181.1.S1_at	1.19921	0.950613	1.4478	7.85192	9.45481	2.12305e-08	5.25585e-07	9.51062	ARPC3	ARPC3	ARP2/3 complex 21 kDa subunit (p21-ARC) (Actin-related protein 2/3 complex subunit 3). [Source:Uniprot/SWISSPROT;Acc:O15145]	12	109357090	ensembl cDNA
Ssc.2502.1.S1_at	2.50424	1.98453	3.02395	6.2239	9.44418	2.15945e-08	5.32556e-07	9.49343	PTGIS	PTGIS	Prostacyclin synthase (EC 5.3.99.4) (Prostaglandin I2 synthase). [Source:Uniprot/SWISSPROT;Acc:Q16647]	20	47553818	ensembl cDNA
Ssc.29189.1.A1_at	-3.14691	-3.80001	-2.49382	6.87999	-9.44404	2.15995e-08	5.32556e-07	9.49319	NRK	NRK	Nik related kinase [Homo sapiens]. [Source:RefSeq;Acc:NM_198465]	X	104953192	ensembl genome
Ssc.11369.1.S1_at	-1.69895	-2.05176	-1.34614	8.10021	-9.43811	2.18055e-08	5.36547e-07	9.4836	DERL1	DERL1	Derlin-1 (Der1-like protein 1) (DERtrin 1) (UNQ243/PRO276). [Source:Uniprot/SWISSPROT;Acc:Q9BUN8]	8	124094769	ensembl cDNA
Ssc.3271.1.A1_at	3.13666	2.48435	3.78897	6.89532	9.42456	2.22838e-08	5.47211e-07	9.46165	ABCA1	ABCA1	ATP-binding cassette, sub-family A, member 1 (ATP-binding cassette transporter 1) (ATP-binding cassette 1) (ABC-1) (Cholesterol efflux regulatory protein). [Source:Uniprot/SWISSPROT;Acc:O95477]	9	106583104	ensembl cDNA
Ssc.15596.1.S1_at	2.04428	1.61899	2.46958	5.35484	9.42105	2.24094e-08	5.49188e-07	9.45597	SLC9A11	SLC9A11	solute carrier family 9, isoform 11 [Source:RefSeq_peptide;Acc:NP_848622]	1	171736227	ensembl genome
Ssc.20570.1.S1_at	-1.60015	-1.93318	-1.26712	5.0775	-9.41729	2.25448e-08	5.51396e-07	9.44988	ACAD11	ACAD11	nephrocystin 3 [Homo sapiens]. [Source:RefSeq;Acc:NM_153240]	3	133759672	ensembl cDNA
Ssc.6560.1.S1_at	1.31512	1.04132	1.58891	4.53953	9.4144	2.26497e-08	5.52852e-07	9.44518	ARFGAP3	ARFGAP3	ADP-ribosylation factor GTPase-activating protein 3 (ARF GAP 3). [Source:Uniprot/SWISSPROT;Acc:Q9NP61]	22	41522476	ensembl cDNA
Ssc.29024.1.S1_at	2.86203	2.26568	3.45837	6.03559	9.40642	2.29413e-08	5.5885e-07	9.43224	MAN1A1	MAN1A1	Mannosyl-oligosaccharide 1,2-alpha-mannosidase IA (EC 3.2.1.113) (Processing alpha-1,2-mannosidase IA) (Alpha-1,2-mannosidase IA) (Mannosidase alpha class 1A member 1) (Man(9)-alpha-mannosidase) (Man9-mannosidase). [Source:Uniprot/SWISSPROT;Acc:P33908]	6	119540968	ensembl genome
Ssc.1635.1.S1_at	2.20343	1.74405	2.66281	5.16418	9.401	2.31417e-08	5.62606e-07	9.42345	PLEKHO2	PLEKHO2	PH domain-containing protein [Homo sapiens]. [Source:RefSeq;Acc:NM_025201]	15	62921186	ensembl cDNA
Ssc.15624.1.S1_at	1.68412	1.33276	2.03547	4.73037	9.39454	2.33829e-08	5.67338e-07	9.41296	SLC26A10	SLC26A10	RAC/CDC42 exchange factor isoform 2 [Homo sapiens]. [Source:RefSeq;Acc:NM_133483]	12	56290230	ensembl cDNA
Ssc.28995.3.S1_at	-1.7582	-2.12539	-1.39101	2.89969	-9.38486	2.37495e-08	5.75067e-07	9.39722	RBED1		RNA binding motif and ELMO domain 1; C330008I15Rik; RNA binding motif protein 29 [Homo sapiens]. [Source:RefSeq;Acc:NM_032213]		.	ensembl cDNA
Ssc.19228.1.S1_at	-1.51139	-1.82707	-1.1957	7.9651	-9.38365	2.37959e-08	5.75067e-07	9.39525	WDR42A	WDR42A	H326 [Homo sapiens]. [Source:RefSeq;Acc:NM_015726]	1	158452129	ensembl cDNA
Ssc.9714.3.S1_a_at	-2.22487	-2.68973	-1.76	7.54249	-9.3805	2.39165e-08	5.76838e-07	9.39013	LMO4	LMO4	LIM domain transcription factor LMO4 (LIM-only protein 4) (LMO-4) (Breast tumor autoantigen). [Source:Uniprot/SWISSPROT;Acc:P61968]	1	87566739	ensembl cDNA
Ssc.26224.1.S1_at	3.14481	2.4868	3.80282	7.05476	9.36723	2.44325e-08	5.88118e-07	9.36854	PMEPA1	PMEPA1	Transmembrane prostate androgen-induced protein (Solid tumor- associated 1 protein). [Source:Uniprot/SWISSPROT;Acc:Q969W9]	20	55656854	ensembl cDNA
Ssc.4892.1.S1_at	1.57942	1.24881	1.91004	6.4426	9.36319	2.45919e-08	5.90788e-07	9.36196	COL18A1	COL18A1	Collagen alpha 1(XVIII) chain precursor [Contains: Endostatin]. [Source:Uniprot/SWISSPROT;Acc:P39060]	21	45649480	ensembl cDNA
Ssc.3118.2.S1_a_at	1.805	1.42711	2.18289	8.84372	9.36174	2.46491e-08	5.90995e-07	9.35961	MYL6	MYL6	Myosin light polypeptide 6 (Myosin light chain alkali 3) (Myosin light chain 3) (MLC-3) (LC17). [Source:Uniprot/SWISSPROT;Acc:P60660]	12	54838367	ensembl cDNA
Ssc.17159.1.S1_at	3.55769	2.81231	4.30308	5.76243	9.35481	2.49257e-08	5.96453e-07	9.34833	IMP1		Immunity-associated protein 1 (hIMAP1). [Source:Uniprot/SWISSPROT;Acc:Q8WWP7]		.	ensembl cDNA
Ssc.17203.2.S1_at	2.78144	2.1986	3.36429	4.41747	9.35333	2.49852e-08	5.96705e-07	9.34591	CTSS	CTSS	Cathepsin S precursor (EC 3.4.22.27). [Source:Uniprot/SWISSPROT;Acc:P25774]	1	148969175	ensembl cDNA
Ssc.7783.1.A1_at	-1.62261	-1.96282	-1.28241	3.11446	-9.34802	2.52e-08	6.00658e-07	9.33725	USP45	USP45	USP45 protein. [Source:Uniprot/SPTREMBL;Acc:Q9BRU1]	6	99986911	ensembl cDNA
Ssc.8536.1.A1_at	-1.66097	-2.00932	-1.31262	10.4957	-9.34528	2.53115e-08	6.02137e-07	9.33278	ZFAND5	ZFAND5	Zinc finger A20 domain containing protein 2 (Zinc finger protein 216). [Source:Uniprot/SWISSPROT;Acc:O76080]	9	74156161	ensembl cDNA
Ssc.15701.1.S1_at	-1.57659	-1.90752	-1.24566	7.80861	-9.3374	2.56349e-08	6.08642e-07	9.31994	TTC11		Tetratricopeptide repeat protein 11 (TPR repeat protein 11) (CGI-135). [Source:Uniprot/SWISSPROT;Acc:Q9Y3D6]		.	ensembl cDNA
Ssc.26288.1.S1_at	-2.35048	-2.84439	-1.85658	4.92857	-9.32745	2.605e-08	6.17293e-07	9.30369	WNK2	WNK2	Serine/threonine-protein kinase WNK2 (EC 2.7.1.37) (Protein kinase with no lysine 2) (Protein kinase, lysine-deficient 2) (P/OKcl.13). [Source:Uniprot/SWISSPROT;Acc:Q9Y3S1]	9	94987033	ensembl cDNA
Ssc.13781.1.A1_at	-2.1675	-2.62328	-1.71172	3.72899	-9.3207	2.63351e-08	6.22838e-07	9.29268	C10orf59	C10orf59		10	90023601	ensembl genome
Ssc.2861.1.A1_at	1.50185	1.18562	1.81808	3.20518	9.30832	2.68673e-08	6.34193e-07	9.27243	ARMET	ARMET	ARMET protein precursor (Arginine-rich protein). [Source:Uniprot/SWISSPROT;Acc:P55145]	3	51397743	ensembl cDNA
Ssc.29181.1.A1_s_at	1.79926	1.42036	2.17816	5.41935	9.30709	2.69205e-08	6.3422e-07	9.27043	ATP2A2	ATP2A2	Sarcoplasmic/endoplasmic reticulum calcium ATPase 2 (EC 3.6.3.8) (Calcium pump 2) (SERCA2) (SR Ca(2+)-ATPase 2) (Calcium-transporting ATPase sarcoplasmic reticulum type, slow twitch skeletal muscle isoform) (Endoplasmic reticulum class 1/2 Ca(2+) ATPase).	12	109203815	ensembl cDNA
Ssc.3692.1.A1_at	2.36993	1.8705	2.86936	3.96688	9.3006	2.72044e-08	6.38794e-07	9.25982	FER1L3	FER1L3	Myoferlin (Fer-1 like protein 3). [Source:Uniprot/SWISSPROT;Acc:Q9NZM1]	10	95056177	ensembl cDNA
Ssc.3706.1.S2_at	-1.71203	-2.07283	-1.35123	8.49777	-9.30026	2.72195e-08	6.38794e-07	9.25926	SOD2	SOD2	Superoxide dismutase [Mn], mitochondrial precursor (EC 1.15.1.1). [Source:Uniprot/SWISSPROT;Acc:P04179]	6	160020141	ensembl cDNA
Ssc.25217.1.S1_a_at	2.14761	1.69482	2.6004	4.96579	9.2962	2.73986e-08	6.40962e-07	9.25262	SELM		Selenoprotein M precursor (SelM protein). [Source:Uniprot/SWISSPROT;Acc:Q8WWX9]		.	ensembl cDNA
Ssc.27562.1.S1_at	-2.12482	-2.57283	-1.67681	4.01506	-9.29578	2.74172e-08	6.40962e-07	9.25194	RIMS1					ensembl cDNA
Ssc.6231.1.A1_at	1.83929	1.4513	2.22727	4.10396	9.29144	2.76106e-08	6.4308e-07	9.24482	SQSTM1	SQSTM1	sequestosome 1; ubiquitin-binding protein p62; phosphotyrosine independent ligand for the Lck SH2 domain p62; Paget disease of bone 3 [Homo sapiens]. [Source:RefSeq;Acc:NM_003900]	5	179180503	ensembl genome
Ssc.27314.1.S1_a_at	-1.2483	-1.51162	-0.984975	5.24077	-9.29138	2.76134e-08	6.4308e-07	9.24472	RNASEH1	RNASEH1	Ribonuclease H1 (EC 3.1.26.4) (RNase H1) (Ribonuclease H type II). [Source:Uniprot/SWISSPROT;Acc:O60930]	2	3570568	ensembl cDNA
Ssc.2601.1.S1_at	1.42265	1.12239	1.72292	3.72996	9.28629	2.78416e-08	6.47157e-07	9.23639	CSNK1G1					ensembl cDNA
Ssc.6532.1.A1_at	1.41571	1.11679	1.71462	3.16379	9.28268	2.80047e-08	6.4971e-07	9.23048	PREX		Phosphatidylinositol 3,4,5-trisphosphate-dependent Rac exchanger 1 protein (P-Rex1 protein). [Source:Uniprot/SWISSPROT;Acc:Q8TCU6]		.	ensembl cDNA
Ssc.18578.1.S1_at	1.85018	1.45941	2.24096	3.48934	9.27978	2.81364e-08	6.51523e-07	9.22573	SMOX	SMOX	Spermine oxidase (EC 1.5.3.-) (Polyamine oxidase 1) (PAO-1) (PAOh1) (UNQ3039/PRO9854). [Source:Uniprot/SWISSPROT;Acc:Q9NWM0]	20	4077450	ensembl cDNA
Ssc.17522.1.A1_at	1.91019	1.50669	2.31369	6.14225	9.27861	2.81899e-08	6.51525e-07	9.22381	ALDH1A2	ALDH1A2	Aldehyde dehydrogenase 1A2 (EC 1.2.1.3) (Retinaldehyde-specific dehydrogenase type 2) (RALDH(II)) (RALDH-2). [Source:Uniprot/SWISSPROT;Acc:O94788]	15	56032920	ensembl cDNA
Ssc.18135.1.S1_at	3.21263	2.53345	3.89181	7.77133	9.27094	2.85425e-08	6.58423e-07	9.21123	PRELP	PRELP	Prolargin precursor (Proline-arginine-rich end leucine-rich repeat protein). [Source:Uniprot/SWISSPROT;Acc:P51888]	1	201711506	ensembl cDNA
Ssc.25477.1.S1_at	-2.51288	-3.04495	-1.9808	5.52225	-9.25654	2.92167e-08	6.72702e-07	9.18761	PCGF6	PCGF6	ring finger protein 134; Mel18 and Bmi1-like RING finger protein [Homo sapiens]. [Source:RefSeq;Acc:NM_032154]	10	105052544	ensembl genome
Ssc.17853.1.A1_at	2.34795	1.85043	2.84546	4.27481	9.2498	2.95377e-08	6.78809e-07	9.17655	REM1	REM1	GTP-binding protein REM 1 (Rad and Gem like GTP-binding protein 1) (GTPase regulating endothelial cell sprouting). [Source:Uniprot/SWISSPROT;Acc:O75628]	20	29526766	ensembl cDNA
Ssc.9013.1.S1_at	3.21599	2.53436	3.89763	4.4972	9.24726	2.966e-08	6.79368e-07	9.17237	CNN1	CNN1	Calponin H1, smooth muscle (Basic calponin) (Calponin 1). [Source:Uniprot/SWISSPROT;Acc:P51911]	19	11510579	ensembl cDNA
Ssc.24814.1.S1_at	-1.87415	-2.27139	-1.47691	4.42944	-9.24697	2.96736e-08	6.79368e-07	9.17191	ZEB1	ZEB1	Transcription factor 8 (NIL-2-A zinc finger protein) (Negative regulator of IL2). [Source:Uniprot/SWISSPROT;Acc:P37275]	10	31648148	ensembl genome
Ssc.27334.1.S1_at	-2.66544	-3.23066	-2.10021	4.63609	-9.24258	2.98862e-08	6.82953e-07	9.16468	NHSL1	NHSL1	PREDICTED: chromosome 6 open reading frame 63 [Source:RefSeq_peptide;Acc:XP_496826]	6	138784876	ensembl cDNA
Ssc.30483.1.A1_s_at	1.82557	1.43829	2.21285	5.3519	9.23892	3.00642e-08	6.85735e-07	9.15867	HELZ	HELZ	Potential helicase with zinc-finger domain. [Source:Uniprot/SWISSPROT;Acc:P42694]	17	62497017	ensembl genome
Ssc.8203.1.S1_at	-2.21219	-2.68164	-1.74274	6.40217	-9.23587	3.02132e-08	6.87845e-07	9.15366	EPHX1	EPHX1	Epoxide hydrolase 1 (EC 3.3.2.3) (Microsomal epoxide hydrolase) (Epoxide hydratase). [Source:Uniprot/SWISSPROT;Acc:P07099]	1	224064459	ensembl cDNA
Ssc.17183.1.S1_at	-1.10648	-1.34146	-0.8715	8.3869	-9.22905	3.05499e-08	6.94211e-07	9.14245	ATP5D	ATP5D	ATP synthase delta chain, mitochondrial precursor (EC 3.6.3.14). [Source:Uniprot/SWISSPROT;Acc:P30049]	19	1192749	ensembl cDNA
AFFX-Ss_Gapdh_3_at	-1.16974	-1.41825	-0.921223	10.7385	-9.22546	3.07291e-08	6.96983e-07	9.13653	AFFX-Ss_Gapdh_3				.
Ssc.3722.1.A1_at	-2.72496	-3.30405	-2.14588	7.76068	-9.2229	3.08573e-08	6.9859e-07	9.13232	AP1GBP1	AP1GBP1	AP1 gamma subunit binding protein 1 isoform 1; gamma-synergin; adaptor-related protein complex 1 gamma subunit-binding protein 1 [Homo sapiens]. [Source:RefSeq;Acc:NM_007247]	17	32952053	ensembl genome
Ssc.6123.1.S1_at	-1.55802	-1.88953	-1.22651	10.2326	-9.21142	3.14388e-08	7.10435e-07	9.11342	UQCR	UQCR	Ubiquinol-cytochrome C reductase complex 6.4 kDa protein (EC 1.10.2.2) (Complex III subunit XI). [Source:Uniprot/SWISSPROT;Acc:O14957]	19	1548180	ensembl cDNA
Ssc.8329.1.A1_at	1.27696	1.00509	1.54883	6.76319	9.20584	3.17257e-08	7.15591e-07	9.10423	UBE4A	UBE4A	Ubiquitin conjugation factor E4 A. [Source:Uniprot/SWISSPROT;Acc:Q14139]	11	117735512	ensembl cDNA
Ssc.2687.1.A1_at	1.24564	0.98034	1.51095	5.43636	9.2023	3.19088e-08	7.17556e-07	9.0984	ASCC3	ASCC3	Activating signal cointegrator 1 complex subunit 3 (EC 3.6.1.-) (ASC-1 complex subunit p200) (Trip4 complex subunit p200) (Helicase, ATP binding 1). [Source:Uniprot/SWISSPROT;Acc:Q8N3C0]	6	101062791	ensembl genome
Ssc.5607.1.S1_at	-1.95476	-2.37116	-1.53836	5.33468	-9.20089	3.19824e-08	7.17556e-07	9.09607	ALDH4A1	ALDH4A1	Delta-1-pyrroline-5-carboxylate dehydrogenase, mitochondrial precursor (EC 1.5.1.12) (P5C dehydrogenase). [Source:Uniprot/SWISSPROT;Acc:P30038]	1	19070513	ensembl cDNA
Ssc.14334.1.S1_at	2.62693	2.06734	3.18653	5.01239	9.20075	3.19896e-08	7.17556e-07	9.09584	GPM6B	GPM6B	Neuronal membrane glycoprotein M6-b (M6b). [Source:Uniprot/SWISSPROT;Acc:Q13491]	X	13698983	ensembl cDNA
Ssc.373.1.S1_at	2.0604	1.62143	2.49937	10.8483	9.19951	3.20544e-08	7.1769e-07	9.09379	MGP	MGP	Matrix Gla-protein precursor (MGP). [Source:Uniprot/SWISSPROT;Acc:P08493]	12	14925119	ensembl cDNA
Ssc.151.1.S1_at	3.53003	2.77775	4.2823	4.86984	9.19703	3.21839e-08	7.18659e-07	9.08971	CYBB	CYBB	Cytochrome B-245 heavy chain (P22 phagocyte B-cytochrome) (Neutrophil cytochrome B, 91 kDa polypeptide) (CGD91-PHOX) (GP91-PHOX) (GP91-1) (Heme binding membrane glycoprotein GP91PHOX) (Cytochrome B(558) beta chain) (Superoxide-generating NADPH oxidase hea	X	37524239	ensembl cDNA
Ssc.4188.1.S1_at	1.49123	1.17339	1.80907	3.24795	9.19576	3.22506e-08	7.18659e-07	9.08762	HM13	HM13	Minor histocompatibility antigen H13 (EC 3.4.99.-) (Signal peptide peptidase) (Presenilin-like protein 3). [Source:Uniprot/SWISSPROT;Acc:Q8TCT9]	20	29565892	ensembl cDNA
Ssc.22421.1.A1_at	-2.24899	-2.72835	-1.76962	4.79948	-9.1953	3.22748e-08	7.18659e-07	9.08686	C21orf88	C21orf88		21	39890949	ensembl cDNA
Ssc.25004.1.S1_at	4.31755	3.39696	5.23815	5.36638	9.19218	3.24395e-08	7.21008e-07	9.08171	IGF1	IGF1	Insulin-like growth factor IA precursor (IGF-IA) (Somatomedin C). [Source:Uniprot/SWISSPROT;Acc:P01343]	12	101313809	ensembl cDNA
Ssc.11376.1.A1_a_at	1.70248	1.33918	2.06578	7.01155	9.18475	3.28346e-08	7.27273e-07	9.06945	MAGED2	MAGED2	Melanoma-associated antigen D2 (MAGE-D2 antigen) (MAGE-D) (Breast cancer associated gene 1 protein) (BCG-1) (11B6) (Hepatocellular carcinoma associated protein JCL-1). [Source:Uniprot/SWISSPROT;Acc:Q9UNF1]	X	54850757	ensembl cDNA
Ssc.14398.1.A1_at	2.49768	1.96469	3.03068	3.7079	9.18464	3.28407e-08	7.27273e-07	9.06926	IL33	IL33		9	6231678	ensembl cDNA
Ssc.18422.1.S1_a_at	1.42191	1.11844	1.72538	4.44999	9.18344	3.29048e-08	7.27368e-07	9.06729	DNASE1L1	DNASE1L1	Muscle-specific DNase I-like precursor (EC 3.1.21.-) (DNase X) (XIB). [Source:Uniprot/SWISSPROT;Acc:P49184]	X	153282773	ensembl cDNA
Ssc.28547.1.S1_at	-1.99026	-2.41511	-1.56542	6.60622	-9.18186	3.29896e-08	7.27922e-07	9.06469	ESRRG	ESRRG	estrogen-related receptor gamma isoform 2 [Homo sapiens]. [Source:RefSeq;Acc:NM_206594]	1	214743211	ensembl cDNA
Ssc.21607.1.A1_at	2.98335	2.34626	3.62044	8.51599	9.17807	3.31946e-08	7.31121e-07	9.05841	PPP2R2B	PPP2R2B	Serine/threonine protein phosphatase 2A, 55 kDa regulatory subunit B, beta isoform (PP2A, subunit B, B-beta isoform) (PP2A, subunit B, B55- beta isoform) (PP2A, subunit B, PR55-beta isoform) (PP2A, subunit B, R2-beta isoform). [Source:Uniprot/SWISSPROT;Ac	5	145949260	ensembl genome
Ssc.18026.1.S1_a_at	-1.97078	-2.39202	-1.54955	7.18433	-9.16996	3.36364e-08	7.39515e-07	9.04503	NP_981947		similar to CG10671-like [Homo sapiens]. [Source:RefSeq;Acc:NM_203402]		.	ensembl cDNA
Ssc.11357.3.S1_at	-1.30943	-1.58935	-1.02952	4.18663	-9.16863	3.37096e-08	7.39789e-07	9.04283	NMRAL1	NMRAL1	HSCARG protein [Homo sapiens]. [Source:RefSeq;Acc:NM_020677]	16	4451697	ensembl cDNA
Ssc.4812.2.S1_a_at	-1.47889	-1.79523	-1.16254	5.24877	-9.16257	3.40447e-08	7.45799e-07	9.03282	Q86WF0		Sarcoma antigen NY-SAR-48 (Fragment). [Source:Uniprot/SPTREMBL;Acc:Q86WF0]		.	ensembl cDNA
Ssc.4015.1.S1_at	-2.13684	-2.59408	-1.67961	4.77785	-9.15968	3.4206e-08	7.47987e-07	9.02803	OPLAH	OPLAH	5-oxoprolinase (EC 3.5.2.9) (5-oxo-L-prolinase) (Pyroglutamase) (5- OPase) (Fragment). [Source:Uniprot/SWISSPROT;Acc:O14841]	8	145178156	ensembl cDNA
Ssc.3427.1.S1_at	-1.77643	-2.15692	-1.39594	5.14792	-9.1507	3.47114e-08	7.56525e-07	9.01318	PPP1R13B	PPP1R13B	Apoptosis stimulating of p53 protein 1 (Protein phosphatase 1 regulatory subunit 13B). [Source:Uniprot/SWISSPROT;Acc:Q96KQ4]	14	103269841	ensembl cDNA
Ssc.3889.1.S1_at	1.98789	1.5621	2.41367	4.86432	9.15054	3.47206e-08	7.56525e-07	9.01291	TOP3A	TOP3A	DNA topoisomerase III alpha (EC 5.99.1.2). [Source:Uniprot/SWISSPROT;Acc:Q13472]	17	18117960	ensembl genome
Ssc.18652.1.S1_at	2.23	1.7521	2.7079	4.09355	9.14572	3.4995e-08	7.61142e-07	9.00495	IL16	IL16	Interleukin-16 precursor (IL-16) (Lymphocyte chemoattractant factor) (LCF). [Source:Uniprot/SWISSPROT;Acc:Q14005]	15	79276274	ensembl cDNA
Ssc.4472.1.A1_at	1.911	1.5013	2.3207	4.14349	9.14199	3.52092e-08	7.64435e-07	8.99877	NXT2	NXT2	NTF2-related export protein 2 (p15-2 protein) (DC9) (BM-025). [Source:Uniprot/SWISSPROT;Acc:Q9NPJ8]	X	108665666	ensembl cDNA
Ssc.10722.1.A1_at	-1.91131	-2.32125	-1.50138	5.01137	-9.13826	3.5425e-08	7.67751e-07	8.99258	MAP7D3	MAP7D3	PREDICTED: hypothetical protein FLJ12649 [Source:RefSeq_peptide;Acc:XP_291344]	X	135123047	ensembl cDNA
Ssc.101.1.S1_at	6.09186	4.78499	7.39873	5.33692	9.13619	3.55454e-08	7.68895e-07	8.98915	SPP1	SPP1	Osteopontin precursor (Bone sialoprotein 1) (Urinary stone protein) (Secreted phosphoprotein 1) (SPP-1) (Nephropontin) (Uropontin). [Source:Uniprot/SWISSPROT;Acc:P10451]	4	89115826	ensembl cDNA
Ssc.2598.1.S1_at	3.13273	2.4606	3.80486	4.92951	9.13518	3.5604e-08	7.68895e-07	8.98748	LOXL2	LOXL2	Lysyl oxidase homolog 2 precursor (EC 1.4.3.-) (Lysyl oxidase-like protein 2) (Lysyl oxidase related protein 2) (Lysyl oxidase-related protein WS9-14). [Source:Uniprot/SWISSPROT;Acc:Q9Y4K0]	8	23210097	ensembl cDNA
Ssc.21925.1.S1_at	1.90775	1.49769	2.3178	4.57392	9.11859	3.65845e-08	7.88327e-07	8.95997	MFRP	MFRP	Complement C1q tumor necrosis factor-related protein 5 precursor (UNQ303/PRO344). [Source:Uniprot/SWISSPROT;Acc:Q9BXJ0]	11	118714862	ensembl cDNA
Ssc.2387.1.S1_at	1.57956	1.24	1.91912	7.98668	9.11741	3.66549e-08	7.88327e-07	8.95803	DNAJC25	DNAJC25	Guanine nucleotide-binding protein G(I)/G(S)/G(O) gamma-10 subunit. [Source:Uniprot/SWISSPROT;Acc:P50151]	9	113433453	ensembl cDNA
Ssc.8297.2.A1_at	2.14162	1.6812	2.60204	6.10419	9.1167	3.6698e-08	7.88327e-07	8.95684	GPM6B	GPM6B	Neuronal membrane glycoprotein M6-b (M6b). [Source:Uniprot/SWISSPROT;Acc:Q13491]	X	13698983	ensembl cDNA
Ssc.21575.1.S1_at	1.64428	1.29071	1.99784	4.32603	9.11497	3.68021e-08	7.89171e-07	8.95397	XPO6	XPO6	exportin 6; RAN binding protein 20 [Homo sapiens]. [Source:RefSeq;Acc:NM_015171]	16	28016817	ensembl cDNA
Ssc.26535.1.S1_at	-2.71324	-3.29686	-2.12962	4.59102	-9.11189	3.69881e-08	7.91766e-07	8.94887	TBX5	TBX5	T-box transcription factor TBX5 (T-box protein 5). [Source:Uniprot/SWISSPROT;Acc:Q99593]	12	113276119	ensembl cDNA
Ssc.53.1.S1_at	1.75883	1.38004	2.13762	7.98678	9.10075	3.76699e-08	8.04946e-07	8.93038	OSTF1	OSTF1	Osteoclast stimulating factor 1. [Source:Uniprot/SWISSPROT;Acc:Q92882]	9	76893275	ensembl cDNA
Ssc.22086.1.A1_at	1.63701	1.28441	1.98961	7.10445	9.09946	3.775e-08	8.05245e-07	8.92822	MAGED1	MAGED1	Melanoma-associated antigen D1 (MAGE-D1 antigen) (Neurotrophin receptor-interacting MAGE homolog) (PRO2292) (PP2250). [Source:Uniprot/SWISSPROT;Acc:Q9Y5V3]	X	51562895	ensembl cDNA
Ssc.3879.1.S1_at	3.78027	2.96586	4.59468	4.01258	9.09761	3.78644e-08	8.06274e-07	8.92516	PLXNC1	PLXNC1	plexin C1; receptor for virally-encoded semaphorin; plexin (semaphorin receptor) [Homo sapiens]. [Source:RefSeq;Acc:NM_005761]	12	93066630	ensembl cDNA
Ssc.1388.1.S1_at	-1.60814	-1.95489	-1.26139	5.31951	-9.08981	3.83524e-08	8.1524e-07	8.91219	NUDT2	NUDT2	Bis(5-nucleosyl)-tetraphosphatase [Asymmetrical] (EC 3.6.1.17) (Diadenosine 5,5-P1,P4-tetraphosphate asymmetrical hydrolase) (Diadenosine tetraphosphatase) (Ap4A hydrolase) (Ap4AASE). [Source:Uniprot/SWISSPROT;Acc:P50583]	9	34319504	ensembl cDNA
Ssc.670.1.S1_at	7.49397	5.87664	9.11131	5.76268	9.08157	3.88755e-08	8.24918e-07	8.89848	LYZ	LYZ	Lysozyme C precursor (EC 3.2.1.17) (1,4-beta-N-acetylmuramidase C). [Source:Uniprot/SWISSPROT;Acc:P61626]	12	68028401	ensembl cDNA
Ssc.3443.1.A1_at	-1.29482	-1.5744	-1.01524	5.0645	-9.07713	3.91598e-08	8.29506e-07	8.8911	ARIH2	ARIH2	Ariadne-2 protein homolog (ARI-2) (Triad1 protein) (HT005). [Source:Uniprot/SWISSPROT;Acc:O95376]	3	48931285	ensembl cDNA
Ssc.2181.2.A1_a_at	1.75018	1.37212	2.12824	5.15914	9.0734	3.94008e-08	8.33163e-07	8.88489	SLC22A17	SLC22A17	Brain-type organic cation transporter (Solute carrier family 22, member 17). [Source:Uniprot/SWISSPROT;Acc:Q8WUG5]	14	22885352	ensembl cDNA
Ssc.26267.1.S1_at	-2.19294	-2.66692	-1.71895	5.96316	-9.06796	3.97546e-08	8.39187e-07	8.87583	CRY2	CRY2	cryptochrome 2 (photolyase-like) [Homo sapiens]. [Source:RefSeq;Acc:NM_021117]	11	45825605	ensembl cDNA
Ssc.4263.1.A1_at	-1.89148	-2.3005	-1.48246	8.75347	-9.06367	4.00361e-08	8.43668e-07	8.86869	ACO2	ACO2	Aconitate hydratase, mitochondrial precursor (EC 4.2.1.3) (Citrate hydro-lyase) (Aconitase). [Source:Uniprot/SWISSPROT;Acc:Q99798]	22	40195075	ensembl cDNA
Ssc.1398.1.S1_at	2.29781	1.80056	2.79505	3.84265	9.05712	4.04701e-08	8.51017e-07	8.85777	KCTD15	KCTD15	potassium channel tetramerisation domain containing 15 [Homo sapiens]. [Source:RefSeq;Acc:NM_024076]	19	38979607	ensembl cDNA
Ssc.27263.1.S1_at	-1.6677	-2.02863	-1.30678	7.23434	-9.05622	4.05296e-08	8.51017e-07	8.85628	RIMBP2	RIMBP2	RIM binding protein 2 (RIM-BP2). [Source:Uniprot/SWISSPROT;Acc:O15034]	12	129446635	ensembl genome
Ssc.19966.1.S1_at	-1.56864	-1.90817	-1.22912	8.03686	-9.05525	4.05945e-08	8.51017e-07	8.85466	AIFM1	AIFM1	Programmed cell death protein 8, mitochondrial precursor (EC 1.-.-.-) (Apoptosis-inducing factor). [Source:Uniprot/SWISSPROT;Acc:O95831]	X	129091018	ensembl cDNA
Ssc.22406.1.A1_at	-1.10262	-1.34132	-0.863926	8.91511	-9.05374	4.06955e-08	8.51669e-07	8.85215	AQP1	AQP1	Aquaporin-CHIP (Water channel protein for red blood cells and kidney proximal tubule) (Aquaporin 1) (AQP-1) (Urine water channel). [Source:Uniprot/SWISSPROT;Acc:P29972]	7	30917993	ensembl cDNA
Ssc.14561.1.S1_at	2.93948	2.30303	3.57593	3.43899	9.0522	4.07988e-08	8.52366e-07	8.84958	ITGB2	ITGB2	Integrin beta-2 precursor (Cell surface adhesion glycoproteins LFA- 1/CR3/p150,95 beta-subunit) (CD18) (Complement receptor C3 beta- subunit). [Source:Uniprot/SWISSPROT;Acc:P05107]	21	45130296	ensembl cDNA
Ssc.27102.1.A1_at	-1.51542	-1.84375	-1.18709	4.43145	-9.04619	4.12048e-08	8.58105e-07	8.83955	FAM59A	FAM59A		18	28101461	ensembl cDNA
Ssc.20464.1.S1_at	2.54938	1.99702	3.10174	3.72125	9.04605	4.12144e-08	8.58105e-07	8.83932	GLIPR1	GLIPR1	Glioma pathogenesis-related protein 1 (GliPR 1) (RTVP-1 protein). [Source:Uniprot/SWISSPROT;Acc:P48060]	12	74160780	ensembl cDNA
Ssc.4157.1.A1_at	-1.59667	-1.94323	-1.25012	7.14937	-9.03009	4.23125e-08	8.79465e-07	8.81269	SAMM50	SAMM50	SAM50-like protein CGI-51. [Source:Uniprot/SWISSPROT;Acc:Q9Y512]	22	42673949	ensembl cDNA
Ssc.21747.1.A1_at	-1.5189	-1.84864	-1.18915	7.69584	-9.0282	4.24445e-08	8.80705e-07	8.80953	IMMT	IMMT	Mitochondrial inner membrane protein (Mitofilin) (p87/89). [Source:Uniprot/SWISSPROT;Acc:Q16891]	2	86224574	ensembl cDNA
Ssc.11165.1.S1_at	1.22998	0.962897	1.49706	7.51598	9.0261	4.25924e-08	8.82271e-07	8.80601	SEC31A	SEC31A	SEC31-like 1 isoform 1; yeast Sec31p homolog; protein-transport protein SEC31 [Homo sapiens]. [Source:RefSeq;Acc:NM_014933]	4	83958839	ensembl cDNA
Ssc.13584.1.A1_at	-2.30649	-2.80762	-1.80537	3.83418	-9.02097	4.29544e-08	8.87496e-07	8.79744	NHLRC2		NHL repeat containing 2; Similar to RIKEN cDNA 1200003G01 gene; 1200003G01Rik [Homo sapiens]. [Source:RefSeq;Acc:NM_198514]		.	ensembl genome
Ssc.3070.1.S1_at	3.38285	2.64782	4.11788	6.48926	9.02046	4.29904e-08	8.87496e-07	8.79659	HIST1H2AK	HIST1H2AK	Histone H2A.c/d/i/n/p (H2A.1) (H2A/c) (H2A/d) (H2A/i) (H2A/n) (H2A/p) (H2A.1b). [Source:Uniprot/SWISSPROT;Acc:P02261]	6	27913704	ensembl cDNA
Ssc.7204.1.A1_at	-1.42808	-1.73879	-1.11737	6.81247	-9.0084	4.38551e-08	9.03815e-07	8.77642	HAGH	HAGH	Hydroxyacylglutathione hydrolase (EC 3.1.2.6) (Glyoxalase II) (GLX II). [Source:Uniprot/SWISSPROT;Acc:Q16775]	16	1799109	ensembl cDNA
Ssc.12934.1.S1_at	-1.84925	-2.25163	-1.44686	6.89381	-9.00737	4.39294e-08	9.03817e-07	8.77471	TMEM126A	TMEM126A		11	85036669	ensembl cDNA
Ssc.7032.1.S1_at	-1.03516	-1.26045	-0.809875	9.71489	-9.0057	4.40509e-08	9.03911e-07	8.77191	ECHS1	ECHS1	Enoyl-CoA hydratase, mitochondrial precursor (EC 4.2.1.17) (Short chain enoyl-CoA hydratase) (SCEH) (Enoyl-CoA hydratase 1). [Source:Uniprot/SWISSPROT;Acc:P30084]	10	135025980	ensembl cDNA
Ssc.2288.1.A1_at	1.79597	1.40509	2.18686	4.33565	9.00527	4.40824e-08	9.03911e-07	8.77119	WDR6	WDR6	WD-repeat protein 6. [Source:Uniprot/SWISSPROT;Acc:Q9NNW5]	3	49019696	ensembl cDNA
Ssc.1128.1.S1_at	2.70518	2.11617	3.29419	8.99247	9.00165	4.43468e-08	9.07805e-07	8.76513	LUM	LUM	Lumican precursor (Keratan sulfate proteoglycan lumican) (KSPG lumican). [Source:Uniprot/SWISSPROT;Acc:P51884]	12	90021363	ensembl cDNA
Ssc.26100.1.S1_at	-1.3974	-1.70207	-1.09274	8.24784	-8.98971	4.52304e-08	9.2434e-07	8.74515	NDUFB7	NDUFB7	NADH-ubiquinone oxidoreductase B18 subunit (EC 1.6.5.3) (EC 1.6.99.3) (Complex I-B18) (CI-B18) (Cell adhesion protein SQM1). [Source:Uniprot/SWISSPROT;Acc:P17568]	19	14537892	ensembl cDNA
Ssc.21758.1.S1_at	1.79624	1.40455	2.18793	5.13105	8.98815	4.53472e-08	9.2495e-07	8.74253	FLNA	FLNA	Filamin A (Alpha-filamin) (Filamin 1) (Endothelial actin-binding protein) (ABP-280) (Nonmuscle filamin). [Source:Uniprot/SWISSPROT;Acc:P21333]	X	153230091	ensembl cDNA
Ssc.8785.1.A1_at	-1.08756	-1.32474	-0.850386	8.44495	-8.98729	4.54122e-08	9.2495e-07	8.74108	OXA1L	OXA1L	Inner membrane protein OXA1L, mitochondrial precursor (Oxidase assembly 1-like protein) (OXA1-like protein) (OXA1Hs) (Hsa). [Source:Uniprot/SWISSPROT;Acc:Q15070]	14	22305571	ensembl cDNA
Ssc.21122.1.S1_at	2.35979	1.84479	2.87479	4.08975	8.98085	4.58984e-08	9.33294e-07	8.7303	STK10	STK10	Serine/threonine-protein kinase 10 (EC 2.7.1.37) (Lymphocyte-oriented kinase). [Source:Uniprot/SWISSPROT;Acc:O94804]	5	171401679	ensembl genome
Ssc.7055.1.A1_at	-2.04691	-2.49389	-1.59993	3.28121	-8.97555	4.63032e-08	9.39955e-07	8.7214	SFTPB	SFTPB	Pulmonary surfactant-associated protein B precursor (SP-B) (6 kDa protein) (Pulmonary surfactant-associated proteolipid SPL(Phe)) (18 kDa pulmonary-surfactant protein). [Source:Uniprot/SWISSPROT;Acc:P07988]	2	85737954	ensembl genome
Ssc.5051.1.S1_at	-2.4997	-3.04596	-1.95344	5.22844	-8.96885	4.68198e-08	9.48861e-07	8.71016	ETF1	ETF1	eukaryotic translation termination factor 1; polypeptide chain release factor 1; sup45 (yeast omnipotent suppressor 45) homolog-like 1 [Homo sapiens]. [Source:RefSeq;Acc:NM_004730]	5	137869687	ensembl genome
Ssc.18388.1.A1_at	3.11381	2.43207	3.79556	4.13218	8.95197	4.81478e-08	9.74153e-07	8.68183	COPG	COPG	Coatomer gamma subunit (Gamma-coat protein) (Gamma-COP). [Source:Uniprot/SWISSPROT;Acc:Q9Y678]	3	130451143	ensembl genome
Ssc.31124.1.S1_at	2.38563	1.86319	2.90808	8.97257	8.94979	4.83224e-08	9.76065e-07	8.67817	COL14A1	COL14A1	COL14A1 protein. [Source:Uniprot/SPTREMBL;Acc:Q96C67]	8	121206533	ensembl cDNA
Ssc.16671.1.S1_at	2.77075	2.16377	3.37772	8.28162	8.94693	4.85521e-08	9.7908e-07	8.67336	TGFBI	TGFBI	Transforming growth factor-beta induced protein IG-H3 precursor (Beta IG-H3) (Kerato-epithelin) (RGD-containing collagen associated protein) (RGD-CAP). [Source:Uniprot/SWISSPROT;Acc:Q15582]	5	135392590	ensembl cDNA
Ssc.1362.1.S1_at	1.33342	1.04116	1.62568	5.49569	8.94224	4.89314e-08	9.85098e-07	8.66548	DBNL	DBNL	drebrin-like; src homology 3 domain-containing protein HIP-55 [Homo sapiens]. [Source:RefSeq;Acc:NM_014063]	7	44050830	ensembl cDNA
Ssc.3706.1.S1_at	-1.93533	-2.35961	-1.51106	6.10061	-8.94033	4.90866e-08	9.86593e-07	8.66227	SOD2	SOD2	Superoxide dismutase [Mn], mitochondrial precursor (EC 1.15.1.1). [Source:Uniprot/SWISSPROT;Acc:P04179]	6	160020141	ensembl cDNA
Ssc.20598.1.A1_at	1.27312	0.993932	1.55232	7.66331	8.93748	4.93199e-08	9.88693e-07	8.65747	P4HB	P4HB	Protein disulfide-isomerase precursor (EC 5.3.4.1) (PDI) (Prolyl 4- hydroxylase beta subunit) (Cellular thyroid hormone binding protein) (p55). [Source:Uniprot/SWISSPROT;Acc:P07237]	17	77394323	ensembl cDNA
Ssc.5910.1.A1_at	2.96141	2.31195	3.61086	3.95271	8.93707	4.93535e-08	9.88693e-07	8.65678	VAV1	VAV1	Vav proto-oncogene. [Source:Uniprot/SWISSPROT;Acc:P15498]	19	6723722	ensembl cDNA
Ssc.25934.1.S1_at	-1.91923	-2.34038	-1.49808	5.88343	-8.93176	4.97903e-08	9.95806e-07	8.64785	HIBCH	HIBCH	3-hydroxyisobutyryl-Coenzyme A hydrolase isoform 1 [Homo sapiens]. [Source:RefSeq;Acc:NM_014362]	2	190777606	ensembl cDNA
Ssc.10150.1.S1_at	1.25097	0.976305	1.52563	8.37555	8.92677	5.02044e-08	1.00107e-06	8.63946	SDCBP	SDCBP	Syntenin 1 (Syndecan binding protein 1) (Melanoma differentiation associated protein-9) (Mda-9) (Scaffold protein Pbp1) (Pro-TGF-alpha cytoplasmic domain-interacting protein 18) (TACIP18). [Source:Uniprot/SWISSPROT;Acc:O00560]	8	59628282	ensembl cDNA
Ssc.10015.1.A1_at	-1.54302	-1.88181	-1.20423	7.78881	-8.92661	5.02181e-08	1.00107e-06	8.63918	PTPRD	PTPRD	Protein-tyrosine phosphatase delta precursor (EC 3.1.3.48) (R-PTP- delta). [Source:Uniprot/SWISSPROT;Acc:P23468]	9	8304246	ensembl genome
Ssc.7572.1.A1_at	-1.87268	-2.28394	-1.46143	7.88355	-8.92481	5.03682e-08	1.00243e-06	8.63616	ACADSB	ACADSB	Acyl-CoA dehydrogenase, short/branched chain specific, mitochondrial precursor (EC 1.3.99.-) (SBCAD) (2-methyl branched chain acyl-CoA dehydrogenase) (2-MEBCAD) (2-methylbutyryl-coenzyme A dehydrogenase) (2-methylbutyryl-CoA dehydrogenase). [Source:Unipro	10	124758419	ensembl cDNA
Ssc.30637.1.A1_at	2.66572	2.07981	3.25163	3.66756	8.91723	5.10068e-08	1.01348e-06	8.6234	SLC39A11	SLC39A11	solute carrier family 39 (metal ion transporter), member 11; chromosome 17 open reading frame 26 [Homo sapiens]. [Source:RefSeq;Acc:NM_139177]	17	68153684	ensembl genome
Ssc.4848.1.S1_at	1.79775	1.40232	2.19319	8.0241	8.91062	5.15714e-08	1.02288e-06	8.61224	CNN3	CNN3	Calponin, acidic isoform (Calponin 3). [Source:Uniprot/SWISSPROT;Acc:Q15417]	1	95135097	ensembl cDNA
Ssc.20956.1.S1_at	-1.14748	-1.3999	-0.895054	9.18261	-8.90973	5.16479e-08	1.02288e-06	8.61074	NDUFA3	NDUFA3	NADH-ubiquinone oxidoreductase B9 subunit (EC 1.6.5.3) (EC 1.6.99.3) (Complex I-B9) (CI-B9). [Source:Uniprot/SWISSPROT;Acc:O95167]	19	59282233	ensembl cDNA
Ssc.5854.1.S1_at	-1.27867	-1.56001	-0.99733	7.66194	-8.9079	5.1805e-08	1.02433e-06	8.60767	EGLN1	EGLN1	Egl nine homolog 1 (EC 1.14.11.-) (Hypoxia-inducible factor prolyl hydroxylase 2) (HIF-prolyl hydroxylase 2) (HIF-PH2) (HPH-2) (Prolyl hydroxylase domain-containing protein 2) (PHD2) (SM-20) (PNAS-118 / PNAS-137). [Source:Uniprot/SWISSPROT;Acc:Q9GZT9]	1	229568054	ensembl cDNA
Ssc.18609.1.A1_at	-1.52777	-1.86401	-1.19153	4.88157	-8.90552	5.20102e-08	1.02596e-06	8.60366	MTERFD3	MTERFD3	transcription termination factor-like protein [Homo sapiens]. [Source:RefSeq;Acc:NM_025198]	12	105895199	ensembl genome
Ssc.11338.1.S1_a_at	-1.55653	-1.89912	-1.21394	8.01997	-8.905	5.20559e-08	1.02596e-06	8.60277	GLRX5	GLRX5	Glutaredoxin-related protein C14orf87. [Source:Uniprot/SWISSPROT;Acc:Q86SX6]	14	95071076	ensembl cDNA
Ssc.4406.1.A1_at	-1.42199	-1.73514	-1.10883	9.48138	-8.89977	5.2511e-08	1.03325e-06	8.59395	SDHA	SDHA	Succinate dehydrogenase [ubiquinone] flavoprotein subunit, mitochondrial precursor (EC 1.3.5.1) (Fp) (Flavoprotein subunit of complex II). [Source:Uniprot/SWISSPROT;Acc:P31040]	5	271439	ensembl cDNA
Ssc.11454.1.S1_at	3.2524	2.53569	3.96912	4.86308	8.89417	5.3003e-08	1.04125e-06	8.5845	NAV1	NAV1	neuron navigator 1; neuron navigator-1; pore membrane and/or filament interacting like protein 3 [Homo sapiens]. [Source:RefSeq;Acc:NM_020443]	1	199859224	ensembl genome
Ssc.16225.1.S1_at	-1.68943	-2.06198	-1.31688	5.46774	-8.88799	5.35511e-08	1.05033e-06	8.57408	GHR	GHR	Growth hormone receptor precursor (GH receptor) (Somatotropin receptor) [Contains: Growth hormone binding protein (GH binding protein) (GHBP) (Serum binding protein)]. [Source:Uniprot/SWISSPROT;Acc:P10912]	5	42459783	ensembl cDNA
Ssc.1165.1.S1_at	1.3584	1.05863	1.65816	8.08045	8.88171	5.41146e-08	1.05828e-06	8.56347	PDIA3	PDIA3	Protein disulfide-isomerase A3 precursor (EC 5.3.4.1) (Disulfide isomerase ER-60) (ERp60) (58 kDa microsomal protein) (p58) (ERp57) (58 kDa glucose regulated protein). [Source:Uniprot/SWISSPROT;Acc:P30101]	15	41825882	ensembl cDNA
Ssc.22558.1.A1_at	-1.3248	-1.61716	-1.03245	5.40216	-8.88154	5.41302e-08	1.05828e-06	8.56318	GADD45GIP1	GADD45GIP1	growth arrest and DNA-damage-inducible, gamma interacting protein 1; papillomavirus L2 interacting nuclear protein 1; CKII beta binding protein 2; CR6 interacting factor 1; p53-responsive gene 6 [Homo sapiens]. [Source:RefSeq;Acc:NM_052850]	19	12925972	ensembl cDNA
Ssc.18539.2.S1_at	-1.52074	-1.8565	-1.18498	3.65447	-8.87705	5.45363e-08	1.06451e-06	8.55561	TMEM70	TMEM70		8	75050984	ensembl cDNA
Ssc.25889.1.S1_at	-1.46456	-1.78807	-1.14105	7.64583	-8.87297	5.49088e-08	1.07006e-06	8.54871	CHCHD7	CHCHD7	coiled-coil-helix-coiled-coil-helix domain containing 7 [Homo sapiens]. [Source:RefSeq;Acc:NM_024300]	8	57286869	ensembl cDNA
Ssc.21850.1.S1_at	-1.35211	-1.65119	-1.05303	7.74822	-8.86087	5.60294e-08	1.09016e-06	8.52824	C21orf33	C21orf33	ES1 protein homolog, mitochondrial precursor (Protein KNP-I) (GT335 protein). [Source:Uniprot/SWISSPROT;Acc:P30042]	21	44377922	ensembl cDNA
Ssc.2762.1.S1_at	1.27865	0.995771	1.56153	8.90557	8.85928	5.61783e-08	1.09131e-06	8.52555	SSR4	SSR4	Translocon-associated protein, delta subunit precursor (TRAP-delta) (Signal sequence receptor delta subunit) (SSR-delta). [Source:Uniprot/SWISSPROT;Acc:P51571]	X	152712165	ensembl cDNA
Ssc.29079.1.A1_at	2.85795	2.22556	3.49033	3.68394	8.85769	5.63274e-08	1.09247e-06	8.52287	ENTPD1					ensembl cDNA
Ssc.16569.1.A1_at	1.34253	1.04526	1.6398	5.29799	8.85152	5.69113e-08	1.10203e-06	8.51242	CAND1	CAND1	TIP120 protein [Homo sapiens]. [Source:RefSeq;Acc:NM_018448]	12	65949426	ensembl cDNA
Ssc.1516.1.A1_at	1.41457	1.10124	1.7279	4.55314	8.84856	5.71934e-08	1.10549e-06	8.50741	FARP1	FARP1	FERM, RhoGEF, and pleckstrin domain protein 1 isoform 1; chondrocyte-derived ezrin-like protein [Homo sapiens]. [Source:RefSeq;Acc:NM_005766]	13	97593435	ensembl cDNA
Ssc.19063.1.S1_at	2.11513	1.64659	2.58368	3.40386	8.84774	5.7271e-08	1.10549e-06	8.50603	INPP5D		inositol polyphosphate-5-phosphatase, 145kDa; hp51CN [Homo sapiens]. [Source:RefSeq;Acc:NM_005541]		.	ensembl cDNA
Ssc.19381.1.A1_at	1.95745	1.52378	2.39112	4.61744	8.84668	5.73726e-08	1.10569e-06	8.50424	HOMER3	HOMER3	Homer protein homolog 3 (Homer-3). [Source:Uniprot/SWISSPROT;Acc:Q9NSC5]	19	18901012	ensembl cDNA
Ssc.25272.1.S1_at	-1.71483	-2.09512	-1.33454	5.22131	-8.83796	5.82154e-08	1.12016e-06	8.48946	PAIP2B	PAIP2B	PREDICTED: similar to KIAA1155 protein [Source:RefSeq_peptide;Acc:XP_376062]	2	71268944	ensembl cDNA
Ssc.2872.2.S1_at	1.50941	1.17461	1.84422	5.69998	8.83609	5.83983e-08	1.12191e-06	8.48628	SUMF1	SUMF1	Sulfatase modifying factor 1 precursor (C-alpha-formyglycine- generating enzyme 1). [Source:Uniprot/SWISSPROT;Acc:Q8NBK3]	3	3844104	ensembl cDNA
Ssc.1837.1.A1_at	1.12718	0.876925	1.37743	9.19782	8.82794	5.92001e-08	1.13552e-06	8.47246	CDC10		Septin 7 (CDC10 protein homolog). [Source:Uniprot/SWISSPROT;Acc:Q16181]		.	ensembl cDNA
Ssc.18184.1.S1_at	-1.82821	-2.23419	-1.42224	5.2725	-8.82624	5.93681e-08	1.13637e-06	8.46959	ZC3H13	ZC3H13	KIAA0853 [Source:RefSeq_peptide;Acc:NP_055885]	13	45426601	ensembl genome
Ssc.28522.1.S1_at	1.3567	1.05541	1.65799	7.54118	8.82561	5.94309e-08	1.13637e-06	8.46852	SEPN1	SEPN1	Selenoprotein N precursor. [Source:Uniprot/SWISSPROT;Acc:Q9NZV5]	1	25999254	ensembl cDNA
Ssc.2596.1.S1_at	1.90264	1.47986	2.32541	7.03169	8.82049	5.99428e-08	1.14436e-06	8.45983	TAGLN2		Transgelin 2 (SM22-alpha homolog). [Source:Uniprot/SWISSPROT;Acc:P37802]		.	ensembl cDNA
Ssc.19873.2.S1_at	1.86219	1.44817	2.2762	3.46207	8.81565	6.043e-08	1.15186e-06	8.45163	KIAA0774	KIAA0774	PREDICTED: KIAA0774 [Source:RefSeq_peptide;Acc:XP_166270]	13	28496748	ensembl genome
Ssc.5008.1.A1_at	2.04511	1.58995	2.50026	4.08878	8.80654	6.13602e-08	1.16776e-06	8.43614	GSTA4	GSTA4	Glutathione S-transferase A4-4 (EC 2.5.1.18) (GST class-alpha). [Source:Uniprot/SWISSPROT;Acc:O15217]	6	52950710	ensembl cDNA
Ssc.30707.1.S1_at	1.49117	1.15917	1.82317	6.33354	8.80322	6.17028e-08	1.17245e-06	8.4305	ACLY	ACLY	ATP-citrate synthase (EC 2.3.3.8) (ATP-citrate (pro-S-)-lyase) (Citrate cleavage enzyme). [Source:Uniprot/SWISSPROT;Acc:P53396]	17	37276696	ensembl cDNA
Ssc.1955.1.A1_at	1.25257	0.973571	1.53157	8.43788	8.7993	6.21092e-08	1.17833e-06	8.42385	LAMP2	LAMP2	Lysosome-associated membrane glycoprotein 2 precursor (LAMP-2) (CD107b antigen). [Source:Uniprot/SWISSPROT;Acc:P13473]	X	119446367	ensembl genome
Ssc.14477.1.S1_at	5.7407	4.46175	7.01965	6.89218	8.7975	6.22968e-08	1.18005e-06	8.42079	CILP	CILP	cartilage intermediate layer protein [Homo sapiens]. [Source:RefSeq;Acc:NM_003613]	15	63275398	ensembl cDNA
Ssc.16248.1.S1_at	-1.65442	-2.02319	-1.28564	7.56364	-8.79291	6.27786e-08	1.18571e-06	8.41299	PDHA1	PDHA1	Pyruvate dehydrogenase E1 component alpha subunit, somatic form, mitochondrial precursor (EC 1.2.4.1) (PDHE1-A type I). [Source:Uniprot/SWISSPROT;Acc:P08559]	X	19271972	ensembl cDNA
Ssc.22533.1.A1_at	1.77525	1.37954	2.17096	4.52583	8.7928	6.279e-08	1.18571e-06	8.4128	RABIF	TMEM132D		12	128122226	ensembl genome
Ssc.2921.1.S1_at	1.21543	0.944375	1.48649	5.1887	8.78851	6.32444e-08	1.19244e-06	8.40549	UCK1	UCK1	Uridine-cytidine kinase 1 (EC 2.7.1.48) (UCK 1) (Uridine monophosphokinase 1) (Cytidine monophosphokinase 1). [Source:Uniprot/SWISSPROT;Acc:Q9HA47]	9	133389009	ensembl cDNA
Ssc.16180.2.S1_at	-2.85368	-3.49017	-2.21719	4.10289	-8.78749	6.33529e-08	1.19264e-06	8.40376	RYR2	RYR2	Ryanodine receptor 2 (Cardiac muscle-type ryanodine receptor) (RyR2) (RYR-2) (Cardiac muscle ryanodine receptor-calcium release channel) (hRYR-2). [Source:Uniprot/SWISSPROT;Acc:Q92736]	1	235272128	ensembl cDNA
Ssc.20910.1.S1_at	2.48253	1.92865	3.03641	5.84178	8.78468	6.36523e-08	1.19643e-06	8.39898	STK17A	STK17A	Serine/threonine-protein kinase 17A (EC 2.7.1.37) (DAP kinase-related apoptosis-inducing protein kinase 1). [Source:Uniprot/SWISSPROT;Acc:Q9UEE5]	7	43589217	ensembl cDNA
Ssc.5060.1.A1_at	2.16368	1.6808	2.64657	5.61835	8.78216	6.39222e-08	1.19965e-06	8.39469	0		20 kDa protein [Source:IPI;Acc:IPI00477153]		.	ensembl genome
Ssc.18370.1.A1_at	-1.51348	-1.85156	-1.1754	6.80682	-8.7742	6.47823e-08	1.21392e-06	8.38114	TSFM	TSFM	Elongation factor Ts, mitochondrial precursor (EF-Ts) (EF-TsMt). [Source:Uniprot/SWISSPROT;Acc:P43897]	12	56462826	ensembl cDNA
Ssc.30967.1.A1_at	2.17012	1.68506	2.65518	6.70087	8.76878	6.53749e-08	1.22314e-06	8.37191	CRISPLD2	CRISPLD2		16	83411113	ensembl cDNA
Ssc.18172.1.A1_at	-1.07389	-1.314	-0.833777	7.31642	-8.76592	6.56903e-08	1.22716e-06	8.36704	POLR2F	POLR2F	DNA-directed RNA polymerases I, II, and III 14.4 kDa polypeptide (EC 2.7.7.6) (RPB6) (RPABC14.4) (RPB14.4) (RPABC2). [Source:Uniprot/SWISSPROT;Acc:P61218]	22	36679650	ensembl cDNA
Ssc.19895.1.S1_at	-2.01035	-2.46026	-1.56043	9.29172	-8.75761	6.66149e-08	1.24253e-06	8.35287	LRRC39	LRRC39		1	100386997	ensembl cDNA
Ssc.5950.1.S1_at	2.03934	1.58288	2.4958	3.59663	8.75653	6.67359e-08	1.24288e-06	8.35103	DNM1	DNM1	Dynamin-1 (EC 3.6.5.5). [Source:Uniprot/SWISSPROT;Acc:Q05193]	9	130005480	ensembl cDNA
Ssc.16154.1.S1_at	-1.88892	-2.31196	-1.46588	4.63723	-8.75153	6.73001e-08	1.25147e-06	8.3425	BCAT2	BCAT2	Branched-chain-amino-acid aminotransferase, mitochondrial precursor (EC 2.6.1.42) (BCAT(m)) (Placental protein 18) (PP18). [Source:Uniprot/SWISSPROT;Acc:O15382]	19	53990134	ensembl cDNA
Ssc.5826.1.A1_at	2.64987	2.05603	3.2437	6.31677	8.74598	6.79317e-08	1.26129e-06	8.33303	CSF1R	CSF1R	Macrophage colony stimulating factor I receptor precursor (CSF-1-R) (EC 2.7.1.112) (Fms proto-oncogene) (c-fms) (CD115 antigen). [Source:Uniprot/SWISSPROT;Acc:P07333]	5	149413051	ensembl cDNA
Ssc.10324.1.A1_at	1.27839	0.991756	1.56502	5.90241	8.74152	6.84432e-08	1.26702e-06	8.32543	RAB14	RAB14	Ras-related protein Rab-14. [Source:Uniprot/SWISSPROT;Acc:P61106]	9	122980237	ensembl cDNA
Ssc.4659.1.S1_at	-1.34311	-1.64426	-1.04197	6.42001	-8.74148	6.84482e-08	1.26702e-06	8.32535	ATPAF1	ATPAF1	ATP synthase mitochondrial F1 complex assembly factor 1; homolog of yeast ATP11 [Homo sapiens]. [Source:RefSeq;Acc:NM_022745]	1	46871000	ensembl cDNA
Ssc.25853.1.A1_at	1.715	1.3302	2.0998	5.18312	8.73536	6.91573e-08	1.2782e-06	8.31491	RAB23	RAB23	Ras-related protein Rab-23 (HSPC137). [Source:Uniprot/SWISSPROT;Acc:Q9ULC3]	6	57161566	ensembl cDNA
Ssc.4936.1.S1_at	1.82102	1.4123	2.22974	4.93191	8.73246	6.94957e-08	1.28251e-06	8.30996	NECAP2	NECAP2		1	16639806	ensembl cDNA
Ssc.4580.1.A1_at	1.75888	1.36406	2.1537	3.25343	8.73138	6.96232e-08	1.28292e-06	8.3081	UBTD2	UBTD2	dendritic cell-derived ubiquitin-like protein [Homo sapiens]. [Source:RefSeq;Acc:NM_152277]	5	171569255	ensembl cDNA
Ssc.27189.1.A1_at	-1.32882	-1.62722	-1.03041	7.04701	-8.72791	7.00317e-08	1.2885e-06	8.30217	FGGY	FGGY		1	59535328	ensembl genome
Ssc.5966.1.A1_at	2.32864	1.80539	2.85189	4.19569	8.72252	7.06709e-08	1.29669e-06	8.29296	CRELD2	CRELD2		22	48698287	ensembl cDNA
Ssc.167.2.S1_a_at	3.1478	2.44047	3.85513	7.11298	8.72236	7.06901e-08	1.29669e-06	8.29269	FCGR3B	FCGR3B	Low affinity immunoglobulin gamma Fc region receptor III-A precursor (IgG FC receptor III-2) (Fc-gamma RIII-alpha) (Fc-gamma RIIIA) (FcRIIIA) (Fc-gamma RIII) (FcRIII) (CD16-A) (FcR-10). [Source:Uniprot/SWISSPROT;Acc:P08637]	1	159859610	ensembl cDNA
Ssc.16045.2.A1_at	2.58525	2.00408	3.16642	9.03218	8.71868	7.113e-08	1.3028e-06	8.2864	FBN1	FBN1	Fibrillin 1 precursor. [Source:Uniprot/SWISSPROT;Acc:P35555]	15	46487797	ensembl cDNA
Ssc.8907.1.A1_at	-1.21699	-1.49088	-0.943099	8.76364	-8.70879	7.23271e-08	1.32274e-06	8.26948	UBE2B	UBE2B	ubiquitin-conjugating enzyme E2B; ubiquitin-protein ligase B; ubiquitin carrier protein B; E2 protein [Homo sapiens]. [Source:RefSeq;Acc:NM_003337]	5	133734769	ensembl cDNA
Ssc.231.1.S2_at	-1.59723	-1.95693	-1.23753	4.0918	-8.7031	7.30251e-08	1.3335e-06	8.25974	FDX1	FDX1	Adrenodoxin, mitochondrial precursor (Adrenal ferredoxin) (Hepatoredoxin) (Ferredoxin 1). [Source:Uniprot/SWISSPROT;Acc:P10109]	11	109805804	ensembl cDNA
Ssc.20489.1.S1_at	2.90759	2.25163	3.56356	4.30434	8.68763	7.49594e-08	1.36678e-06	8.23324	MDK	MDK	Midkine precursor (Neurite outgrowth-promoting protein) (MK) (Midgestation and kidney protein) (Amphiregulin-associated protein) (ARAP) (Neurite outgrowth-promoting factor 2). [Source:Uniprot/SWISSPROT;Acc:P21741]	11	46358882	ensembl cDNA
Ssc.26266.1.S1_at	2.74195	2.12323	3.36066	3.63457	8.68594	7.51749e-08	1.36866e-06	8.23033	TYBN		NB thymosin beta. [Source:Uniprot/SWISSPROT;Acc:Q99406]		.	ensembl cDNA
Ssc.18021.1.A1_at	3.47528	2.6907	4.25986	3.48536	8.68161	7.57266e-08	1.37532e-06	8.22292	MGAM	MGAM	Maltase-glucoamylase, intestinal [Includes: Maltase (EC 3.2.1.20) (Alpha-glucosidase); Glucoamylase (EC 3.2.1.3) (Glucan 1,4-alpha- glucosidase)]. [Source:Uniprot/SWISSPROT;Acc:O43451]	7	141342148	ensembl genome
Ssc.12546.1.A1_at	-1.43337	-1.75698	-1.10976	6.97808	-8.6813	7.5767e-08	1.37532e-06	8.22238	LONP2	LONP2	peroxisomal lon protease [Homo sapiens]. [Source:RefSeq;Acc:NM_031490]	16	46835712	ensembl cDNA
Ssc.10981.3.S1_a_at	-1.38958	-1.70376	-1.0754	6.06389	-8.66864	7.74076e-08	1.40301e-06	8.20066	MRPS33	MRPS33	Mitochondrial 28S ribosomal protein S33 (S33mt) (MRP-S33) (CGI-139) (PTD003). [Source:Uniprot/SWISSPROT;Acc:Q9Y291]	7	140348665	ensembl cDNA
Ssc.5700.1.S1_at	2.35501	1.82236	2.88765	6.28991	8.6657	7.77946e-08	1.40793e-06	8.1956	Q86T68				.	ensembl cDNA
Ssc.30848.1.A1_s_at	-1.38496	-1.69831	-1.0716	5.74673	-8.66256	7.82087e-08	1.41333e-06	8.19022	MRPL46	MRPL46	mitochondrial ribosomal protein L46; chromosome 15 open reading frame 4 [Homo sapiens]. [Source:RefSeq;Acc:NM_022163]	15	86803713	ensembl cDNA
Ssc.17364.1.S1_at	3.49153	2.70119	4.28188	4.1299	8.65857	7.87399e-08	1.42082e-06	8.18336	FAM35B	FAM35B	family with sequence similarity 35, member A [Source:RefSeq_peptide;Acc:NP_061927]	10	88844933	ensembl genome
Ssc.11302.1.S1_at	2.09138	1.61776	2.565	11.7164	8.65466	7.92624e-08	1.42813e-06	8.17665	COL3A1	COL3A1	Collagen alpha 1(III) chain precursor. [Source:Uniprot/SWISSPROT;Acc:P02461]	2	189547344	ensembl cDNA
Ssc.19466.1.A1_at	-1.75622	-2.1543	-1.35814	5.85748	-8.64687	8.03172e-08	1.44401e-06	8.16325	HOMER1	HOMER1	Homer protein homolog 1. [Source:Uniprot/SWISSPROT;Acc:Q86YM7]	5	78704215	ensembl cDNA
Ssc.2093.1.A1_at	1.07168	0.828753	1.31461	3.40019	8.6464	8.03807e-08	1.44401e-06	8.16245	GDI2	GDI2	Rab GDP dissociation inhibitor beta (Rab GDI beta) (GDI-2). [Source:Uniprot/SWISSPROT;Acc:P50395]	10	5847192	ensembl cDNA
Ssc.16163.1.S1_at	-2.66962	-3.27548	-2.06376	3.34966	-8.63626	8.17751e-08	1.46689e-06	8.14501	GNMT	GNMT	Glycine N-methyltransferase (EC 2.1.1.20). [Source:Uniprot/SWISSPROT;Acc:Q14749]	6	43036478	ensembl cDNA
Ssc.3433.2.S1_at	-2.09016	-2.56486	-1.61545	5.58943	-8.62985	8.2671e-08	1.48017e-06	8.13396	GMPR	GMPR	GMP reductase 1 (EC 1.7.1.7) (Guanosine 5-monophosphate oxidoreductase 1) (Guanosine monophosphate reductase 1). [Source:Uniprot/SWISSPROT;Acc:P36959]	6	16346790	ensembl cDNA
Ssc.11714.1.S1_at	-1.8504	-2.27069	-1.43012	5.10108	-8.62922	8.27584e-08	1.48017e-06	8.13289	LYRM2	LYRM2		6	90398666	ensembl cDNA
Ssc.7513.1.S1_at	-1.64416	-2.01775	-1.27056	5.87831	-8.62551	8.32817e-08	1.48526e-06	8.1265	C9orf123	C9orf123	PREDICTED: chromosome 9 open reading frame 123 [Source:RefSeq_peptide;Acc:XP_372075]	9	7786490	ensembl cDNA
Ssc.19966.2.S1_at	-1.77695	-2.18073	-1.37317	4.6912	-8.62548	8.32866e-08	1.48526e-06	8.12644	AIFM1	AIFM1	Programmed cell death protein 8, mitochondrial precursor (EC 1.-.-.-) (Apoptosis-inducing factor). [Source:Uniprot/SWISSPROT;Acc:O95831]	X	129091018	ensembl cDNA
Ssc.6498.1.A1_at	-1.88001	-2.30753	-1.45248	6.62857	-8.6188	8.42365e-08	1.5e-06	8.11494	MAPK12	MAPK12	Mitogen-activated protein kinase 12 (EC 2.7.1.37) (Extracellular signal-regulated kinase 6) (ERK-6) (ERK5) (Stress-activated protein kinase-3) (Mitogen-activated protein kinase p38 gamma) (MAP kinase p38 gamma). [Source:Uniprot/SWISSPROT;Acc:P53778]	22	49033458	ensembl cDNA
Ssc.16978.2.S1_at	2.12108	1.6382	2.60395	5.162	8.60939	8.55955e-08	1.5218e-06	8.09872	SH3PXD2A	SH3PXD2A	BA416N2.2 (Similar to murine FISH (An SH3 and PX domain-containing protein, and Src substrate)) (Fragment). [Source:Uniprot/SPTREMBL;Acc:Q9H462]	10	105343776	ensembl cDNA
Ssc.25175.3.S1_at	2.33401	1.80261	2.8654	5.87705	8.6086	8.57105e-08	1.5218e-06	8.09736	CMTM3	CMTM3	Chemokine-like factor super family member 3. [Source:Uniprot/SWISSPROT;Acc:Q96MX0]	16	65195436	ensembl cDNA
Ssc.11109.1.S1_at	2.5728	1.98637	3.15923	4.18814	8.59883	8.71475e-08	1.54506e-06	8.0805	PIK3CG	PIK3CG	Phosphatidylinositol-4,5-bisphosphate 3-kinase catalytic subunit, gamma isoform (EC 2.7.1.153) (PI3-kinase p110 subunit gamma) (PtdIns- 3-kinase p110) (PI3K) (PI3Kgamma). [Source:Uniprot/SWISSPROT;Acc:P48736]	7	106293160	ensembl cDNA
Ssc.5285.1.S1_at	-1.37549	-1.68919	-1.06179	7.20961	-8.59391	8.788e-08	1.55431e-06	8.07201	TUFM	TUFM	Elongation factor Tu, mitochondrial precursor (EF-Tu) (P43). [Source:Uniprot/SWISSPROT;Acc:P49411]	16	28761615	ensembl cDNA
Ssc.27601.1.S1_at	-2.03683	-2.50138	-1.57229	6.75139	-8.59361	8.79246e-08	1.55431e-06	8.07149	MITF	MITF	Microphthalmia-associated transcription factor. [Source:Uniprot/SWISSPROT;Acc:O75030]	3	69871276	ensembl cDNA
Ssc.2969.1.S1_at	2.71453	2.09523	3.33384	3.1948	8.59084	8.83403e-08	1.55929e-06	8.06671	PYCR1	PYCR1	NAD-dependent deacetylase sirtuin 7 (EC 3.5.1.-) (SIR2-like protein 7). [Source:Uniprot/SWISSPROT;Acc:Q9NRC8]	17	77483560	ensembl cDNA
Ssc.13411.1.S1_at	-1.5431	-1.89519	-1.19102	5.32534	-8.58995	8.84753e-08	1.55929e-06	8.06516	SUPT3H	SUPT3H	Transcription initiation protein SPT3 homolog (SPT3-like protein). [Source:Uniprot/SWISSPROT;Acc:O75486]	6	44904447	ensembl cDNA
Ssc.2983.1.A1_at	2.46113	1.89953	3.02274	5.30717	8.58918	8.85904e-08	1.55929e-06	8.06384	LXN	LXN	Latexin (MUM). [Source:Uniprot/SWISSPROT;Acc:Q9BS40]	3	159866900	ensembl cDNA
Ssc.7796.1.A1_at	1.75365	1.35343	2.15387	7.39106	8.58798	8.87716e-08	1.56023e-06	8.06177	Q8N997				.	ensembl genome
Ssc.6305.1.S1_at	-2.42885	-2.98336	-1.87433	6.2481	-8.58494	8.92322e-08	1.56606e-06	8.05653	KHDRBS3	KHDRBS3	KH domain containing, RNA binding, signal transduction associated 3; Sam68-like phosphotyrosine protein, T-STAR [Homo sapiens]. [Source:RefSeq;Acc:NM_006558]	8	136538890	ensembl cDNA
Ssc.28652.1.A1_at	-1.29237	-1.5876	-0.997141	4.50606	-8.5797	9.00328e-08	1.57784e-06	8.04747	PAQR3	PAQR3	progestin and adipoQ receptor family member III [Homo sapiens]. [Source:RefSeq;Acc:NM_177453]	4	80027331	ensembl cDNA
Ssc.13338.1.A1_at	2.23981	1.72738	2.75223	4.18844	8.567	9.2005e-08	1.61009e-06	8.02549	SCYL1BP1	SCYL1BP1		1	168767894	ensembl cDNA
Ssc.30026.1.A1_at	-1.76531	-2.16936	-1.36126	3.36934	-8.56315	9.26102e-08	1.61835e-06	8.01885	ABCA5	ABCA5	ATP-binding cassette, sub-family A , member 5; ATP-binding cassette A5 [Homo sapiens]. [Source:RefSeq;Acc:NM_018672]	17	64754387	ensembl cDNA
Ssc.12931.2.A1_a_at	-1.40619	-1.72809	-1.08428	4.76814	-8.56178	9.2828e-08	1.61984e-06	8.01646	MECR	MECR	nuclear receptor-binding factor 1; homolog of yeast 2-enoyl thioester reductase [Homo sapiens]. [Source:RefSeq;Acc:NM_016011]	1	29391972	ensembl cDNA
Ssc.3528.1.S1_at	-1.85823	-2.28397	-1.4325	8.66896	-8.5548	9.39395e-08	1.63689e-06	8.00439	GOT1	GOT1	Aspartate aminotransferase, cytoplasmic (EC 2.6.1.1) (Transaminase A) (Glutamate oxaloacetate transaminase-1). [Source:Uniprot/SWISSPROT;Acc:P17174]	10	101146618	ensembl cDNA
Ssc.3876.1.A1_at	1.29331	0.996942	1.58968	7.90829	8.55303	9.42244e-08	1.63768e-06	8.00132	C20orf30	C20orf30		20	5028486	ensembl cDNA
Ssc.10750.1.S1_at	-1.55514	-1.91152	-1.19877	4.61427	-8.55285	9.42538e-08	1.63768e-06	8.00101	GTPBP8	GTPBP8		3	114192490	ensembl cDNA
Ssc.1075.1.A1_at	-1.38537	-1.70291	-1.06782	6.55304	-8.55074	9.45944e-08	1.64125e-06	7.99735	C10orf65	C10orf65		10	99334070	ensembl cDNA
Ssc.1725.1.S1_at	-1.74643	-2.147	-1.34585	8.02684	-8.545	9.55259e-08	1.65094e-06	7.98741	SLC25A12	SLC25A12	Calcium-binding mitochondrial carrier protein Aralar1 (Mitochondrial aspartate glutamate carrier 1) (Solute carrier family 25, member 12). [Source:Uniprot/SWISSPROT;Acc:O75746]	2	172349127	ensembl cDNA
Ssc.4287.1.S1_at	1.9059	1.46873	2.34307	4.1875	8.54478	9.55621e-08	1.65094e-06	7.98703	Q8IUS2				.	ensembl cDNA
Ssc.1876.1.S1_at	1.74111	1.34172	2.1405	8.15521	8.54427	9.56444e-08	1.65094e-06	7.98615	MYH10	MYH10	Myosin heavy chain, nonmuscle type B (Cellular myosin heavy chain, type B) (Nonmuscle myosin heavy chain-B) (NMMHC-B). [Source:Uniprot/SWISSPROT;Acc:P35580]	17	8318248	ensembl cDNA
Ssc.16678.1.S1_at	1.47127	1.13376	1.80878	5.56885	8.54397	9.56946e-08	1.65094e-06	7.98562	ZYX	ZYX	Zyxin (Zyxin 2). [Source:Uniprot/SWISSPROT;Acc:Q15942]	7	142788295	ensembl cDNA
Ssc.9096.1.S1_at	1.81156	1.39581	2.22731	4.86016	8.54024	9.63056e-08	1.65913e-06	7.97917	MDFIC	MDFIC	I-mfa domain-containing protein isoform p40 [Homo sapiens]. [Source:RefSeq;Acc:NM_199072]	7	114349445	ensembl cDNA
Ssc.1219.1.S1_at	-1.18774	-1.46045	-0.915041	10.5774	-8.53655	9.69151e-08	1.66727e-06	7.97277	ATP5H	ATP5H	ATP synthase D chain, mitochondrial (EC 3.6.3.14) (My032 protein). [Source:Uniprot/SWISSPROT;Acc:O75947]	17	70546550	ensembl cDNA
AFFX-Ssc-actin-5_x_at	1.96524	1.51394	2.41654	6.5318	8.53486	9.7196e-08	1.66974e-06	7.96983	ACTG1	ACTG1	Actin, cytoplasmic 2 (Gamma-actin). [Source:Uniprot/SWISSPROT;Acc:P02571]	17	77091594	ensembl cDNA
Ssc.26251.1.S1_a_at	-2.11005	-2.59478	-1.62532	8.73847	-8.53179	9.77083e-08	1.67483e-06	7.9645	TRDN	TRDN	Triadin. [Source:Uniprot/SWISSPROT;Acc:Q13061]	6	123579182	ensembl cDNA
Ssc.12899.1.S1_at	1.5562	1.19868	1.91371	6.58746	8.53143	9.7767e-08	1.67483e-06	7.96389	SERP1	SERP1	stress-associated endoplasmic reticulum protein 1; ribosome associated membrane protein 4 [Homo sapiens]. [Source:RefSeq;Acc:NM_014445]	3	151742471	ensembl cDNA
Ssc.6915.1.A1_at	-1.36065	-1.67327	-1.04802	7.11709	-8.53038	9.79429e-08	1.67548e-06	7.96207	UBR2					ensembl cDNA
Ssc.24762.1.A1_at	-1.3311	-1.63698	-1.02522	7.19928	-8.52922	9.81388e-08	1.67648e-06	7.96004	OSBPL1A	OSBPL1A	Oxysterol binding protein-related protein 1 (OSBP-related protein 1) (ORP-1). [Source:Uniprot/SWISSPROT;Acc:Q9BXW6]	18	19996011	ensembl cDNA
Ssc.2531.1.S1_at	2.00695	1.5457	2.46821	5.40197	8.52795	9.83512e-08	1.67776e-06	7.95785	TTYH2	TTYH2	tweety homolog 2; tweety (Drosophila) homolog 2 [Homo sapiens]. [Source:RefSeq;Acc:NM_032646]	17	69721291	ensembl cDNA
Ssc.11143.1.S1_at	-1.62849	-2.00293	-1.25406	8.16789	-8.52429	9.89695e-08	1.68594e-06	7.9515	PGAM2	PGAM2	Phosphoglycerate mutase 2 (EC 5.4.2.1) (EC 5.4.2.4) (EC 3.1.3.13) (Phosphoglycerate mutase isozyme M) (PGAM-M) (BPG-dependent PGAM 2) (Muscle-specific phosphoglycerate mutase). [Source:Uniprot/SWISSPROT;Acc:P15259]	7	44068855	ensembl cDNA
Ssc.13176.1.S1_at	3.09232	2.38011	3.80452	4.60964	8.50995	1.01429e-07	1.72542e-06	7.9266	CORO1A	CORO1A	Coronin 1A (Coronin-like protein p57) (Coronin-like protein A) (CLIPINA) (Tryptophan aspartate-containing coat protein) (TACO). [Source:Uniprot/SWISSPROT;Acc:P31146]	16	30102415	ensembl cDNA
Ssc.3185.1.S1_at	2.16853	1.66902	2.66804	7.07662	8.50881	1.01627e-07	1.72639e-06	7.92462	MUTED	MUTED	Thioredoxin domain containing protein 5 precursor (Thioredoxin-like protein p46) (Endoplasmic reticulum protein ERp46) (UNQ364/PRO700). [Source:Uniprot/SWISSPROT;Acc:Q8NBS9]	6	7958799	ensembl cDNA
Ssc.3433.1.S1_at	-1.86057	-2.28932	-1.43182	6.42868	-8.50528	1.02244e-07	1.73445e-06	7.91848	GMPR	GMPR	GMP reductase 1 (EC 1.7.1.7) (Guanosine 5-monophosphate oxidoreductase 1) (Guanosine monophosphate reductase 1). [Source:Uniprot/SWISSPROT;Acc:P36959]	6	16346790	ensembl cDNA
Ssc.2909.1.S1_at	-1.75812	-2.16339	-1.35286	7.56703	-8.50275	1.0269e-07	1.73958e-06	7.91407	WDR45	WDR45	WD repeat domain 45; JM5 protein; WD repeat domain, X-linked 1 [Homo sapiens]. [Source:RefSeq;Acc:NM_007075]	X	48819036	ensembl cDNA
Ssc.5790.1.S1_at	-1.3907	-1.7113	-1.0701	9.37452	-8.50191	1.02837e-07	1.73965e-06	7.91262	UQCRC1	UQCRC1	Ubiquinol-cytochrome-c reductase complex core protein I, mitochondrial precursor (EC 1.10.2.2). [Source:Uniprot/SWISSPROT;Acc:P31930]	3	48611436	ensembl cDNA
Ssc.4120.1.A1_at	0.892797	0.686923	1.09867	8.63758	8.4996	1.03245e-07	1.74413e-06	7.90861	TMED10P	TMED10P	Transmembrane protein Tmp21 precursor (21 kDa Transmembrane trafficking protein) (p24delta) (S31III125) (S31I125) (Tmp-21-I). [Source:Uniprot/SWISSPROT;Acc:P49755]	14	74667926	ensembl cDNA
Ssc.23542.1.A1_at	-1.65385	-2.03545	-1.27224	8.83059	-8.49442	1.04165e-07	1.75536e-06	7.8996	NDUFB11	NDUFB11	NADH-ubiquinone oxidoreductase ESSS subunit, mitochondrial precursor (EC 1.6.5.3) (EC 1.6.99.3) (Complex I-ESSS) (CI-ESSS) (Neuronal protein 17.3) (p17.3) (Np17.3) (UNQ111/PRO1064). [Source:Uniprot/SWISSPROT;Acc:Q9NX14]	X	46886559	ensembl cDNA
Ssc.8239.1.A1_at	-1.34203	-1.65169	-1.03236	5.35952	-8.49405	1.04231e-07	1.75536e-06	7.89896	MTFMT	MTFMT	Methionyl-tRNA formyltransferase, mitochondrial precursor (EC 2.1.2.9) (MtFMT). [Source:Uniprot/SWISSPROT;Acc:Q96DP5]	15	63081904	ensembl cDNA
Ssc.8972.1.S1_at	-1.31017	-1.61251	-1.00783	9.81162	-8.49344	1.04342e-07	1.75536e-06	7.89789	BRP44L	BRP44L	Brain protein 44-like protein (HSPC040) (CGI-129) (PNAS-115). [Source:Uniprot/SWISSPROT;Acc:Q9Y5U8]	6	166698400	ensembl cDNA
Ssc.24866.1.A1_at	1.1866	0.912712	1.46049	5.43401	8.49142	1.04704e-07	1.75849e-06	7.89437	HMGB3	HMGB3	High mobility group protein 4 (HMG-4) (High mobility group protein 2a) (HMG-2a). [Source:Uniprot/SWISSPROT;Acc:O15347]	X	149902421	ensembl cDNA
Ssc.6006.1.S1_at	1.0784	0.82946	1.32735	5.99171	8.49041	1.04884e-07	1.75849e-06	7.89262	CUL4B	CUL4B	Cullin homolog 4B (CUL-4B). [Source:Uniprot/SWISSPROT;Acc:Q13620]	X	119542476	ensembl cDNA
Ssc.5955.1.A1_at	2.08886	1.60663	2.57108	4.75407	8.48999	1.04961e-07	1.75849e-06	7.89189	WNK1	WNK1	Serine/threonine-protein kinase WNK1 (EC 2.7.1.37) (Protein kinase with no lysine 1) (Protein kinase, lysine-deficient 1) (Kinase deficient protein). [Source:Uniprot/SWISSPROT;Acc:Q9H4A3]	12	732486	ensembl genome
Ssc.16987.1.A1_at	2.37444	1.82614	2.92275	5.92429	8.48764	1.05384e-07	1.76315e-06	7.88781	C6orf204	C6orf204		6	118892932	ensembl genome
Ssc.16801.1.S1_at	-1.09153	-1.34366	-0.839396	7.69824	-8.48509	1.05847e-07	1.76751e-06	7.88335	PHB	PHB	Prohibitin. [Source:Uniprot/SWISSPROT;Acc:P35232]	17	44836419	ensembl cDNA
Ssc.9679.2.S1_at	2.20275	1.69386	2.71164	5.51631	8.48381	1.06079e-07	1.76751e-06	7.88114	LIPA	LIPA	Lysosomal acid lipase/cholesteryl ester hydrolase precursor (EC 3.1.1.13) (LAL) (Acid cholesteryl ester hydrolase) (Sterol esterase) (Lipase A) (Cholesteryl esterase). [Source:Uniprot/SWISSPROT;Acc:P38571]	10	90963306	ensembl cDNA
Ssc.23333.1.S1_at	-2.57587	-3.17096	-1.98078	7.93301	-8.48381	1.0608e-07	1.76751e-06	7.88113	KCNIP2	KCNIP2	Kv channel interacting protein 2 isoform 1; A-type potassium channel modulatory protein 2; cardiac voltage gated potassium channel modulatory subunit; Kv channel-interacting protein 2 [Homo sapiens]. [Source:RefSeq;Acc:NM_014591]	10	103575722	ensembl cDNA
Ssc.31167.1.S1_at	1.91539	1.47281	2.35797	5.24771	8.48235	1.06346e-07	1.76952e-06	7.87859	CRLF3	CRLF3	cytokine receptor-like factor 3; cytokine receptor-like molecule 9; cytokine receptor related protein 4 [Homo sapiens]. [Source:RefSeq;Acc:NM_015986]	17	26133852	ensembl cDNA
Ssc.2932.1.A1_at	-0.985376	-1.21312	-0.757629	7.64241	-8.48003	1.0677e-07	1.77416e-06	7.87455	TEAD1	TEAD1	Transcriptional enhancer factor TEF-1 (TEA domain family member 1) (TEAD-1) (Protein GT-IIC) (Transcription factor 13) (NTEF-1). [Source:Uniprot/SWISSPROT;Acc:P28347]	11	12652545	ensembl cDNA
Ssc.31025.2.S1_at	-1.21544	-1.4964	-0.934485	4.3146	-8.47897	1.06965e-07	1.77497e-06	7.8727	C16orf5	C16orf5		16	4500677	ensembl cDNA
Ssc.10618.3.S1_at	1.68411	1.29471	2.07351	6.87181	8.47662	1.07397e-07	1.77972e-06	7.86861	NET1	NET1	neuroepithelial cell transforming gene 1; guanine nucleotide regulatory protein (oncogene); Rho guanine nucleotide exchange factor (GEF) 8 [Homo sapiens]. [Source:RefSeq;Acc:NM_005863]	10	5444518	ensembl cDNA
Ssc.2804.2.A1_at	1.4005	1.07656	1.72444	3.52008	8.47351	1.07973e-07	1.78425e-06	7.86319	CYB561D2	CYB561D2	cytochrome b-561 domain containing 2; putative tumor suppressor 101F6 [Homo sapiens]. [Source:RefSeq;Acc:NM_007022]	3	50363301	ensembl cDNA
Ssc.21860.2.S1_at	1.73427	1.3331	2.13545	8.49209	8.47285	1.08095e-07	1.78425e-06	7.86204	SAP18	SAP18	Sin3 associated polypeptide p18 (2HOR0202). [Source:Uniprot/SWISSPROT;Acc:O00422]	13	20612685	ensembl cDNA
Ssc.997.1.S1_at	1.44363	1.10968	1.77758	6.00733	8.47277	1.0811e-07	1.78425e-06	7.8619	KDELR2	KDELR2	ER lumen protein retaining receptor 2 (KDEL receptor 2) (ELP-1). [Source:Uniprot/SWISSPROT;Acc:P33947]	7	6467238	ensembl cDNA
Ssc.10767.1.A1_at	-1.37652	-1.69515	-1.05789	5.98815	-8.46724	1.09142e-07	1.79885e-06	7.85226	RBBP6	RBBP6	retinoblastoma-binding protein 6 isoform 1; proliferation potential-related protein; RB-binding Q-protein 1; retinoblastoma-binding protein 6 [Homo sapiens]. [Source:RefSeq;Acc:NM_006910]	16	24458409	ensembl cDNA
Ssc.6974.1.A1_at	2.93823	2.25794	3.61852	4.75805	8.4653	1.09506e-07	1.80241e-06	7.84889	SYTL2	SYTL2	Synaptotagmin-like protein 2 (Exophilin 4). [Source:Uniprot/SWISSPROT;Acc:Q9HCH5]	11	85082915	ensembl cDNA
Ssc.17540.2.A1_at	-1.44528	-1.78007	-1.11049	7.87708	-8.46115	1.1029e-07	1.81287e-06	7.84165	PRKAR2A	PRKAR2A	cAMP-dependent protein kinase type II-alpha regulatory chain. [Source:Uniprot/SWISSPROT;Acc:P13861]	3	48763097	ensembl cDNA
Ssc.27505.1.A1_at	-1.61651	-1.99136	-1.24166	8.15143	-8.45225	1.11991e-07	1.83834e-06	7.82613	THEM2	THEM2	Thioesterase superfamily member 2 (PNAS-27) (HT012). [Source:Uniprot/SWISSPROT;Acc:Q9NPJ3]	6	24775254	ensembl cDNA
Ssc.18879.1.A1_at	-1.54507	-1.90357	-1.18658	7.06363	-8.44723	1.12962e-07	1.85179e-06	7.81737	CCDC21	CCDC21		1	26433280	ensembl cDNA
Ssc.18245.1.A1_at	-2.72457	-3.35698	-2.09215	6.24604	-8.44387	1.13619e-07	1.86005e-06	7.81149	BDH1	BDH1	D-beta-hydroxybutyrate dehydrogenase, mitochondrial precursor (EC 1.1.1.30) (BDH) (3-hydroxybutyrate dehydrogenase). [Source:Uniprot/SWISSPROT;Acc:Q02338]	3	198721051	ensembl genome
Ssc.31052.1.A1_at	-1.34477	-1.65698	-1.03257	5.68627	-8.44224	1.13938e-07	1.8621e-06	7.80864	FAM63B	FAM63B		15	56850685	ensembl genome
Ssc.16652.1.S1_at	1.86145	1.42925	2.29365	7.85613	8.44145	1.14093e-07	1.8621e-06	7.80726	DRGX	DRGX		10	50242243	ensembl genome
Ssc.20367.1.S1_at	-1.19114	-1.46773	-0.914562	7.78785	-8.44089	1.14203e-07	1.8621e-06	7.80629	GATC	GATC	Putative protein 15E1.2. [Source:Uniprot/SWISSPROT;Acc:O43716]	12	119368653	ensembl cDNA
Ssc.5563.2.S1_a_at	3.05004	2.34144	3.75864	4.73308	8.43628	1.15113e-07	1.87444e-06	7.79823	RBP1	RBP1	Retinol-binding protein I, cellular (Cellular retinol-binding protein) (CRBP). [Source:Uniprot/SWISSPROT;Acc:P09455]	3	140718970	ensembl cDNA
Ssc.19282.1.S1_at	2.21806	1.70264	2.73347	6.85921	8.43465	1.15437e-07	1.87721e-06	7.79538	MXRA7	MXRA7		17	72183404	ensembl cDNA
Ssc.22037.1.S1_at	3.34036	2.56402	4.1167	6.24288	8.43315	1.15736e-07	1.87955e-06	7.79276	LAPTM5	LAPTM5	Lysosomal-associated multitransmembrane protein (Retinoic acid- inducible E3 protein) (HA1520). [Source:Uniprot/SWISSPROT;Acc:Q13571]	1	30977903	ensembl cDNA
Ssc.19562.2.S1_at	-1.0728	-1.32217	-0.823443	2.85458	-8.43216	1.15932e-07	1.88023e-06	7.79104	GSTZ1	GSTZ1	Maleylacetoacetate isomerase (EC 5.2.1.2) (MAAI) (Glutathione S- transferase zeta 1) (EC 2.5.1.18) (GSTZ1-1). [Source:Uniprot/SWISSPROT;Acc:O43708]	14	76844849	ensembl cDNA
Ssc.24300.1.S1_at	-1.38673	-1.70919	-1.06428	6.56082	-8.42889	1.16587e-07	1.88643e-06	7.78533	MRPL45	MRPL45	39S ribosomal protein L45, mitochondrial precursor (L45mt) (MRP-L45). [Source:Uniprot/SWISSPROT;Acc:Q9BRJ2]	17	33706517	ensembl cDNA
Ssc.2285.1.S1_at	-1.19347	-1.471	-0.91595	6.43973	-8.42871	1.16624e-07	1.88643e-06	7.78501	LYRM1	LYRM1	LYR family protein A-211C6.1. [Source:Uniprot/SWISSPROT;Acc:O43325]	16	20819927	ensembl cDNA
Ssc.17758.1.S1_at	-0.925343	-1.14071	-0.709977	8.4083	-8.4212	1.18143e-07	1.90847e-06	7.77188	TMEM147	TMEM147	seven transmembrane domain protein [Homo sapiens]. [Source:RefSeq;Acc:NM_032635]	19	40728372	ensembl cDNA
Ssc.23925.1.A1_at	-1.97853	-2.43927	-1.51778	4.5937	-8.41648	1.1911e-07	1.91859e-06	7.76361	TRIM44	TRIM44	DIPB protein [Homo sapiens]. [Source:RefSeq;Acc:NM_017583]	11	35640929	ensembl genome
Ssc.30656.1.S1_at	1.45173	1.11365	1.78981	6.12748	8.41623	1.1916e-07	1.91859e-06	7.76318	TM9SF3	TM9SF3	Transmembrane 9 superfamily protein member 3 precursor (SM-11044 binding protein) (EP70-P-iso). [Source:Uniprot/SWISSPROT;Acc:Q9HD45]	10	98270424	ensembl cDNA
Ssc.5480.1.S1_at	2.17669	1.66976	2.68362	4.27022	8.41583	1.19242e-07	1.91859e-06	7.76248	IRF5	IRF5	Interferon regulatory factor 5 (IRF-5). [Source:Uniprot/SWISSPROT;Acc:Q13568]	7	128365230	ensembl cDNA
Ssc.29620.1.A1_at	-2.57512	-3.17499	-1.97526	7.32013	-8.41382	1.19657e-07	1.92272e-06	7.75896	C6orf186	C6orf186	D-aspartate oxidase (EC 1.4.3.1) (DASOX) (DDO). [Source:Uniprot/SWISSPROT;Acc:Q99489]	6	110672405	ensembl genome
Ssc.1271.1.S1_at	1.12206	0.860395	1.38371	5.12344	8.40476	1.21543e-07	1.95045e-06	7.7431	FAM152A	FAM152A	Protein CGI-96 (PNAS-4). [Source:Uniprot/SWISSPROT;Acc:Q9BSY9]	1	242883026	ensembl cDNA
Ssc.29988.1.A1_at	1.02215	0.783492	1.2608	4.92625	8.39441	1.23735e-07	1.98301e-06	7.72497	PRPS1	PRPS1	Ribose-phosphate pyrophosphokinase I (EC 2.7.6.1) (Phosphoribosyl pyrophosphate synthetase I) (PRS-I) (PPRibP). [Source:Uniprot/SWISSPROT;Acc:P60891]	X	106758403	ensembl cDNA
Ssc.7850.1.A1_at	1.80493	1.38331	2.22656	3.75993	8.39037	1.24602e-07	1.99428e-06	7.71788	SMC4	SMC4	Structural maintenance of chromosomes 4-like 1 protein (Chromosome- associated polypeptide C) (hCAP-C) (XCAP-C homolog). [Source:Uniprot/SWISSPROT;Acc:Q9NTJ3]	3	161600124	ensembl cDNA
Ssc.8925.1.S1_at	-2.82197	-3.48138	-2.16255	7.42039	-8.38766	1.25187e-07	2.00101e-06	7.71313	HBA2	HBA2	Hemoglobin alpha chain. [Source:Uniprot/SWISSPROT;Acc:P01922]	16	162875	ensembl cDNA
Ssc.4986.1.S1_at	-1.59442	-1.96716	-1.22169	4.88873	-8.38396	1.2599e-07	2.01122e-06	7.70664	Q8N799				.	ensembl cDNA
Ssc.27946.1.S1_at	2.13026	1.63212	2.62839	5.97369	8.38175	1.26472e-07	2.01438e-06	7.70277	PRCP	PRCP	Lysosomal Pro-X carboxypeptidase precursor (EC 3.4.16.2) (Prolylcarboxypeptidase) (PRCP) (Proline carboxypeptidase) (Angiotensinase C) (Lysosomal carboxypeptidase C). [Source:Uniprot/SWISSPROT;Acc:P42785]	11	82213058	ensembl cDNA
Ssc.5396.1.S1_at	2.19366	1.68068	2.70663	6.03351	8.38154	1.26519e-07	2.01438e-06	7.70239	TCF21	TCF21	Transcription factor 21 (Podocyte-expressed 1) (Pod-1) (Epicardin) (Capsulin). [Source:Uniprot/SWISSPROT;Acc:O43680]	6	134251969	ensembl cDNA
Ssc.2677.1.S1_at	1.02335	0.783894	1.26281	7.00622	8.37618	1.27697e-07	2.02873e-06	7.69299	SSR3	SSR3	Translocon-associated protein, gamma subunit (TRAP-gamma) (Signal sequence receptor gamma subunit) (SSR-gamma). [Source:Uniprot/SWISSPROT;Acc:Q9UNL2]	3	157741239	ensembl cDNA
Ssc.29678.1.S1_at	1.71923	1.31693	2.12153	3.80791	8.37593	1.27753e-07	2.02873e-06	7.69254	TSHZ2	TSHZ2		20	51022353	ensembl cDNA
Ssc.24696.2.S1_at	-2.2892	-2.82496	-1.75344	7.77773	-8.37455	1.28059e-07	2.03093e-06	7.69012	IRS2	IRS2	Insulin receptor substrate-2 (IRS-2). [Source:Uniprot/SWISSPROT;Acc:Q9Y4H2]	13	109204185	ensembl cDNA
Ssc.13047.1.A1_at	-2.21035	-2.72779	-1.6929	5.78212	-8.37229	1.28559e-07	2.03621e-06	7.68617	MLPH	MLPH	Melanophilin (Exophilin 3) (Synaptotagmin-like protein 2a) (Slp homologue lacking C2 domains-a). [Source:Uniprot/SWISSPROT;Acc:Q9BV36]	2	238060617	ensembl cDNA
Ssc.891.1.S1_at	-1.1754	-1.45082	-0.899983	7.03015	-8.36458	1.30287e-07	2.0609e-06	7.67262	FAHD2B	FAHD2B		2	97113051	ensembl cDNA
Ssc.7523.1.A1_at	-1.70099	-2.09975	-1.30223	5.67138	-8.36065	1.31178e-07	2.07231e-06	7.6657	PHB	PHB	Prohibitin. [Source:Uniprot/SWISSPROT;Acc:P35232]	17	44836419	ensembl cDNA
Ssc.11163.1.S1_at	1.56683	1.19941	1.93425	5.4146	8.35806	1.31767e-07	2.07891e-06	7.66116	SP140	SP140	LYSp100 protein (Lymphoid-restricted homolog of Sp100) (Nuclear autoantigen Sp-140) (Speckled 140 kDa) (Nuclear body protein Sp140). [Source:Uniprot/SWISSPROT;Acc:Q13342]	2	230798690	ensembl cDNA
Ssc.4084.1.S1_at	1.20263	0.920487	1.48477	6.99676	8.35435	1.32617e-07	2.08962e-06	7.65463	PLXNB2	PLXNB2	Plexin B2 precursor (MM1). [Source:Uniprot/SWISSPROT;Acc:O15031]	22	49055535	ensembl cDNA
Ssc.11554.1.S1_at	-1.58962	-1.96267	-1.21658	8.04636	-8.35184	1.33194e-07	2.09599e-06	7.65023	MRPL39	MRPL39	Mitochondrial 39s ribosomal protein L39 (L39mt) (MRP-L39) (MRP-L5) (Protein PRED22). [Source:Uniprot/SWISSPROT;Acc:Q9NYK5]	21	25879839	ensembl cDNA
Ssc.8714.1.S1_at	2.64732	2.02597	3.26866	5.66298	8.35066	1.33468e-07	2.0976e-06	7.64815	FKBP11	FKBP11	FK506 binding protein 11 precursor (EC 5.2.1.8) (Peptidyl-prolyl cis- trans isomerase) (PPIase) (Rotamase) (19 kDa FK506-binding protein) (FKBP-19) (UNQ336/PRO535). [Source:Uniprot/SWISSPROT;Acc:Q9NYL4]	12	47602019	ensembl cDNA
Ssc.25996.1.A1_at	-1.53448	-1.89486	-1.17409	6.16229	-8.34529	1.34715e-07	2.11448e-06	7.63871	RNF19B	RNF19B	IBR domain containing 3 [Homo sapiens]. [Source:RefSeq;Acc:NM_153341]	1	33174633	ensembl cDNA
Ssc.7224.1.A1_at	1.72301	1.31829	2.12773	3.64144	8.34409	1.34996e-07	2.11615e-06	7.6366	O15050		PREDICTED: KIAA0342 gene product [Source:RefSeq_peptide;Acc:XP_047357]		.	ensembl genome
Ssc.3111.1.A1_at	-1.18462	-1.46299	-0.906256	6.79811	-8.34086	1.35755e-07	2.12532e-06	7.63091	MAF1	MAF1	Repressor of RNA polymerase III transcription MAF1 homolog. [Source:Uniprot/SWISSPROT;Acc:Q9H063]	8	145231293	ensembl cDNA
Ssc.26463.1.S1_at	-3.03539	-3.74892	-2.32186	5.2604	-8.3378	1.36477e-07	2.13387e-06	7.62553	KLF15	KLF15	Krueppel-like factor 15 (Kidney-enriched kruppel-like factor). [Source:Uniprot/SWISSPROT;Acc:Q9UIH9]	3	127544191	ensembl cDNA
Ssc.30384.1.A1_at	-1.40399	-1.73407	-1.0739	6.16843	-8.33655	1.36773e-07	2.13577e-06	7.62332	SNAP91	SNAP91	Clathrin coat assembly protein AP180 (Clathrin coat associated protein AP180) (91 kDa synaptosomal-associated protein). [Source:Uniprot/SWISSPROT;Acc:O60641]	6	84319323	ensembl genome
Ssc.3467.1.S1_at	1.40853	1.07728	1.73979	8.38998	8.33396	1.37389e-07	2.14231e-06	7.61877	COL4A2	COL4A2	Collagen, type IV, alpha 2 (Fragment). [Source:Uniprot/SPTREMBL;Acc:Q5T9X8]	13	109757615	ensembl cDNA
Ssc.30718.1.A1_at	-2.07075	-2.5578	-1.5837	6.38862	-8.33295	1.3763e-07	2.14231e-06	7.61699	KCNH2	KCNH2	Potassium voltage-gated channel subfamily H member 2 (Voltage-gated potassium channel subunit Kv11.1) (Ether-a-go-go related gene potassium channel 1) (H-ERG) (Erg1) (Ether-a-go-go related protein 1) (Eag related protein 1) (eag homolog). [Source:Uniprot/	7	150272982	ensembl cDNA
Ssc.17270.1.A1_at	-1.62788	-2.01079	-1.24497	7.28879	-8.33258	1.3772e-07	2.14231e-06	7.61633	BLCAP	BLCAP	bladder cancer associated protein; bladder cancer related protein (10kD) [Homo sapiens]. [Source:RefSeq;Acc:NM_006698]	20	35579233	ensembl cDNA
Ssc.15678.1.A1_s_at	-1.11395	-1.37609	-0.851817	8.87093	-8.32892	1.38596e-07	2.14714e-06	7.60989	CHCHD6	CHCHD6	coiled-coil-helix-coiled-coil-helix domain containing 6 [Homo sapiens]. [Source:RefSeq;Acc:NM_032343]	3	127905808	ensembl genome
Ssc.24610.1.A1_at	-2.37066	-2.92855	-1.81277	6.85483	-8.32854	1.38689e-07	2.14714e-06	7.60921	HEY2	HEY2	hairy/enhancer-of-split related with YRPW motif 2; gridlock; HES-related repressor protein 1 [Homo sapiens]. [Source:RefSeq;Acc:NM_012259]	6	126110503	ensembl cDNA
Ssc.19455.2.S1_at	-1.66469	-2.05645	-1.27293	5.09898	-8.32844	1.38711e-07	2.14714e-06	7.60905	MGLL	MGLL	Monoglyceride lipase (EC 3.1.1.23) (HU-K5) (Lysophospholipase homolog) (Lysophospholipase-like). [Source:Uniprot/SWISSPROT;Acc:Q99685]	3	128890601	ensembl cDNA
Ssc.24100.1.S1_at	-1.4454	-1.78555	-1.10524	4.93157	-8.32834	1.38735e-07	2.14714e-06	7.60887	TMEM70	TMEM70		8	75050984	ensembl cDNA
Ssc.12589.1.A1_at	1.20259	0.9195	1.48568	6.31831	8.32608	1.39282e-07	2.14976e-06	7.60488	DYNLT3	DYNLT3	T-complex associated-testis-expressed 1-like (Protein 91/23). [Source:Uniprot/SWISSPROT;Acc:P51808]	X	37580954	ensembl cDNA
Ssc.7296.1.A1_at	-1.58689	-1.96046	-1.21333	6.87839	-8.3258	1.3935e-07	2.14976e-06	7.60439	PROX1	PROX1	Homeobox prospero-like protein PROX1 (PROX 1). [Source:Uniprot/SWISSPROT;Acc:Q92786]	1	212228483	ensembl genome
Ssc.5650.1.S1_at	1.29445	0.989713	1.59919	4.67792	8.32545	1.39435e-07	2.14976e-06	7.60377	ELOVL1	ELOVL1	Elongation of very long chain fatty acids protein 1 (CGI-88). [Source:Uniprot/SWISSPROT;Acc:Q9BW60]	1	43601660	ensembl cDNA
Ssc.9651.1.A1_a_at	-1.44688	-1.7876	-1.10617	7.92961	-8.32323	1.39974e-07	2.15535e-06	7.59986	POLDIP2	POLDIP2	DNA polymerase delta interacting protein 2; polymerase delta interacting protein 38 [Homo sapiens]. [Source:RefSeq;Acc:NM_015584]	17	23697786	ensembl cDNA
Ssc.19614.1.S1_at	-1.50649	-1.86139	-1.15158	7.54141	-8.31958	1.40862e-07	2.16629e-06	7.59344	NFE2L1	NFE2L1	Nuclear factor erythroid 2 related factor 1 (NF-E2 related factor 1) (NFE2-related factor 1) (Nuclear factor, erythroid derived 2, like 1) (Transcription factor 11) (Transcription factor HBZ17) (Transcription factor LCR-F1) (Locus control region-factor 1)	17	43480720	ensembl cDNA
AFFX-Ss_Gapdh_M_at	-1.39308	-1.72136	-1.06479	10.0484	-8.31706	1.41481e-07	2.17267e-06	7.58899	AFFX-Ss_Gapdh_M				.
Ssc.6826.1.S1_at	-1.06728	-1.31881	-0.81575	9.26413	-8.31644	1.41634e-07	2.17267e-06	7.58789	SELK		Selenoprotein K (HSPC030/HSPC297). [Source:Uniprot/SWISSPROT;Acc:Q9Y6D0]		.	ensembl cDNA
Ssc.4122.1.A1_at	1.79223	1.36976	2.2147	10.4711	8.31472	1.42058e-07	2.17531e-06	7.58486	TMSB4Y	TMSB4Y	Thymosin beta-4, Y-chromosomal. [Source:Uniprot/SWISSPROT;Acc:O14604]	Y	14324841	ensembl cDNA
Ssc.2178.1.A1_at	-1.40642	-1.73796	-1.07488	5.98561	-8.3143	1.42163e-07	2.17531e-06	7.58411	ZNF134		Zinc finger protein 134. [Source:Uniprot/SWISSPROT;Acc:P52741]		.	ensembl genome
Ssc.16312.1.S1_at	2.66581	2.03726	3.29437	5.66557	8.31253	1.426e-07	2.17887e-06	7.581	CKAP4	CKAP4	cytoskeleton-associated protein 4; transmembrane protein (63kD), endoplasmic reticulum/Golgi intermediate compartment; type-II transmembrane protein p63 [Homo sapiens]. [Source:RefSeq;Acc:NM_006825]	12	105155933	ensembl cDNA
Ssc.19228.2.S1_at	-1.7222	-2.1283	-1.3161	5.51266	-8.31191	1.42754e-07	2.17887e-06	7.5799	WDR42A	WDR42A	H326 [Homo sapiens]. [Source:RefSeq;Acc:NM_015726]	1	158452129	ensembl cDNA
Ssc.27680.1.S1_at	-1.80538	-2.2312	-1.37955	4.83243	-8.3097	1.43303e-07	2.18451e-06	7.57601	GRIA1	GRIA1	Glutamate receptor 1 precursor (GluR-1) (GluR-A) (GluR-K1) (Glutamate receptor ionotropic, AMPA 1). [Source:Uniprot/SWISSPROT;Acc:P42261]	5	152850499	ensembl genome
Ssc.1238.1.S1_at	-1.73567	-2.14513	-1.32622	7.22003	-8.30823	1.43669e-07	2.18736e-06	7.57342	CYB5R1	CYB5R1	NAD(P)H:quinone oxidoreductase type 3, polypeptide A2; cytochrome b5 reductase 1 (B5R.1); 1500005G05Rik [Homo sapiens]. [Source:RefSeq;Acc:NM_016243]	1	201197627	ensembl cDNA
Ssc.9269.1.S1_at	4.06779	3.10804	5.02753	5.6142	8.30708	1.43957e-07	2.18815e-06	7.57139	TMEM49	TMEM49		17	55139811	ensembl genome
Ssc.3007.1.A1_at	-1.50624	-1.86164	-1.15084	9.29837	-8.30659	1.4408e-07	2.18815e-06	7.57052	LDB3	LDB3	LIM domain binding 3; Z-band alternatively spliced PDZ-motif; PDZ and LIM domain 6 [Homo sapiens]. [Source:RefSeq;Acc:NM_007078]	10	88418350	ensembl cDNA
Ssc.19651.1.S1_at	-1.27682	-1.57812	-0.975511	7.61339	-8.30554	1.44344e-07	2.18943e-06	7.56866	WDR42A	WDR42A	H326 [Homo sapiens]. [Source:RefSeq;Acc:NM_015726]	1	158452129	ensembl cDNA
Ssc.23944.1.A1_at	1.63954	1.25259	2.02649	5.34169	8.30448	1.44609e-07	2.19072e-06	7.5668	PAQR3	PAQR3	progestin and adipoQ receptor family member III [Homo sapiens]. [Source:RefSeq;Acc:NM_177453]	4	80027331	ensembl genome
Ssc.30914.1.S1_at	-1.59585	-1.97275	-1.21895	4.67602	-8.29877	1.46053e-07	2.20985e-06	7.55672	DDR2	DDR2	Discoidin domain receptor 2 precursor (EC 2.7.1.112) (Receptor protein-tyrosine kinase TKT) (Tyrosine-protein kinase TYRO 10) (Neurotrophic tyrosine kinase, receptor-related 3). [Source:Uniprot/SWISSPROT;Acc:Q16832]	1	160868852	ensembl genome
Ssc.16650.1.S1_at	-1.49656	-1.85024	-1.14289	6.11111	-8.29363	1.47367e-07	2.22696e-06	7.54763	TMEM91	TMEM91	2-oxoisovalerate dehydrogenase alpha subunit, mitochondrial precursor (EC 1.2.4.4) (Branched-chain alpha-keto acid dehydrogenase E1 component alpha chain) (BCKDH E1-alpha) (BCKDE1A). [Source:Uniprot/SWISSPROT;Acc:P12694]	19	46595544	ensembl cDNA
Ssc.22030.1.S1_at	2.85581	2.1807	3.53092	4.56573	8.2909	1.48068e-07	2.23478e-06	7.54281	CCL5	CCL5	Small inducible cytokine A5 precursor (CCL5) (T-cell specific RANTES protein) (SIS-delta) (T cell-specific protein P228) (TCP228) [Contains: RANTES(3-68)]. [Source:Uniprot/SWISSPROT;Acc:P13501]	17	31222608	ensembl cDNA
Ssc.16579.1.S1_at	-1.20968	-1.49574	-0.923619	10.5442	-8.28817	1.48774e-07	2.24266e-06	7.53799	ATP5C1	ATP5C1	ATP synthase gamma chain, mitochondrial precursor (EC 3.6.3.14). [Source:Uniprot/SWISSPROT;Acc:P36542]	10	7870099	ensembl cDNA
AFFX-Ss_Gapdh_5_at	-0.996609	-1.23245	-0.760766	10.2523	-8.28227	1.50311e-07	2.26294e-06	7.52756	AFFX-Ss_Gapdh_5				.
Ssc.18231.1.S1_at	1.44084	1.09984	1.78183	5.12746	8.28158	1.50491e-07	2.26294e-06	7.52634	RNF144A	RNF144A	Ubiquitin conjugating enzyme 7 interacting protein 4 (UbcM4- interacting protein 4) (RING finger protein 144). [Source:Uniprot/SWISSPROT;Acc:P50876]	2	6974974	ensembl cDNA
Ssc.16132.2.S1_at	4.33358	3.30731	5.35984	5.35224	8.27629	1.51883e-07	2.28106e-06	7.517	COL8A1	COL8A1	Collagen alpha 1(VIII) chain precursor (Endothelial collagen). [Source:Uniprot/SWISSPROT;Acc:P27658]	3	100840144	ensembl cDNA
Ssc.30810.1.S1_at	-1.48614	-1.83832	-1.13396	8.39549	-8.27073	1.53364e-07	2.30045e-06	7.50716	MITF	MITF	Microphthalmia-associated transcription factor. [Source:Uniprot/SWISSPROT;Acc:O75030]	3	69871276	ensembl cDNA
Ssc.4589.1.S1_at	1.40562	1.07241	1.73883	6.43029	8.26801	1.54092e-07	2.30853e-06	7.50235	PRELID1	PRELID1	Px19-like protein (25 kDa protein of relevant evolutionary and lymphoid interest) (PRELI) (CGI-106) (SBBI12). [Source:Uniprot/SWISSPROT;Acc:Q9Y255]	5	176663441	ensembl cDNA
Ssc.11004.1.S1_at	3.20223	2.44299	3.96147	7.60321	8.26649	1.54502e-07	2.31183e-06	7.49966	C1QB	C1QB	Complement C1q subcomponent, B chain precursor. [Source:Uniprot/SWISSPROT;Acc:P02746]	1	22852269	ensembl cDNA
AFFX-Ssc-gapdh-5_s_at	-1.2258	-1.5168	-0.934791	11.0731	-8.25595	1.57368e-07	2.35183e-06	7.481	GAPDH	GAPDH	Glyceraldehyde-3-phosphate dehydrogenase, liver (EC 1.2.1.12) (GAPDH). [Source:Uniprot/SWISSPROT;Acc:P04406]	12	6513918	ensembl cDNA
Ssc.5330.1.A1_at	1.28698	0.981259	1.59271	7.68044	8.25072	1.58812e-07	2.37051e-06	7.47173	TGFBR2	TGFBR2	TGF-beta receptor type II precursor (EC 2.7.1.37) (TGFR-2) (TGF-beta type II receptor). [Source:Uniprot/SWISSPROT;Acc:P37173]	3	30622998	ensembl cDNA
Ssc.829.1.A1_at	1.31766	1.00456	1.63076	3.87633	8.24841	1.59455e-07	2.37718e-06	7.46763	LPIN2	LPIN2	Lipin 2. [Source:Uniprot/SWISSPROT;Acc:Q92539]	18	2906994	ensembl cDNA
Ssc.2571.1.S1_at	1.57495	1.20067	1.94923	5.11908	8.24746	1.59718e-07	2.37813e-06	7.46596	PLD3	PLD3	phospholipase D3; HindIII K4L [Homo sapiens]. [Source:RefSeq;Acc:NM_012268]	19	45546447	ensembl cDNA
Ssc.22132.1.A1_at	-1.49135	-1.84579	-1.13691	3.46995	-8.24678	1.59909e-07	2.37813e-06	7.46475	PIGU	PIGU	GPI transamidase component PIG-U (Phosphatidylinositol-glycan biosynthesis, class U protein) (Cell division cycle protein 91-like 1) (CDC91-like 1 protein) (UNQ3055/PRO9875). [Source:Uniprot/SWISSPROT;Acc:Q9H490]	20	32612007	ensembl genome
Ssc.25470.2.S1_a_at	1.79613	1.36906	2.22321	4.58689	8.24297	1.60977e-07	2.38838e-06	7.45799	FXYD5	FXYD5	FXYD domain-containing ion transport regulator 5 precursor (Dysadherin) (HSPC113). [Source:Uniprot/SWISSPROT;Acc:Q96DB9]	19	40337467	ensembl cDNA
Ssc.9766.3.A1_a_at	-1.52743	-1.89062	-1.16425	7.42756	-8.24292	1.6099e-07	2.38838e-06	7.45791	AK2	AK2	Adenylate kinase isoenzyme 2, mitochondrial (EC 2.7.4.3) (ATP-AMP transphosphorylase). [Source:Uniprot/SWISSPROT;Acc:P54819]	1	33246173	ensembl cDNA
Ssc.12121.1.S1_at	1.49476	1.13922	1.85031	4.82138	8.23995	1.6183e-07	2.39792e-06	7.45263	OSBPL9	OSBPL9	Oxysterol binding protein-related protein 9 (OSBP-related protein 9) (ORP-9). [Source:Uniprot/SWISSPROT;Acc:Q96SU4]	1	51815439	ensembl genome
Ssc.14942.1.S1_s_at	-1.02616	-1.27039	-0.781923	11.7916	-8.23489	1.63266e-07	2.41626e-06	7.44366	GAPDH	GAPDH	Glyceraldehyde-3-phosphate dehydrogenase, liver (EC 1.2.1.12) (GAPDH). [Source:Uniprot/SWISSPROT;Acc:P04406]	12	6513918	ensembl cDNA
Ssc.27317.1.S1_at	-1.57488	-1.94984	-1.19992	6.57384	-8.23213	1.64057e-07	2.42386e-06	7.43876	HMGCL	HMGCL	Hydroxymethylglutaryl-CoA lyase, mitochondrial precursor (EC 4.1.3.4) (HMG-CoA lyase) (HL) (3-hydroxy-3-methylglutarate-CoA lyase). [Source:Uniprot/SWISSPROT;Acc:P35914]	1	24000955	ensembl cDNA
Ssc.11467.1.A1_at	2.40044	1.8289	2.97199	3.80321	8.23171	1.64178e-07	2.42386e-06	7.43801	C16orf73	C16orf73		16	1823990	ensembl cDNA
Ssc.6583.1.S1_at	2.27625	1.73408	2.81842	3.78749	8.22875	1.65029e-07	2.43347e-06	7.43277	CXCL16	CXCL16	Small inducible cytokine B16 precursor (Transmembrane chemokine CXCL16) (SR-PSOX) (Scavenger receptor for phosphatidylserine and oxidized low density lipoprotein) (UNQ2759/PRO6714). [Source:Uniprot/SWISSPROT;Acc:Q9H2A7]	17	4583577	ensembl cDNA
Ssc.922.2.S1_at	-1.58676	-1.96482	-1.20869	9.58352	-8.22603	1.65817e-07	2.44214e-06	7.42793	NDUFV2	NDUFV2	NADH-ubiquinone oxidoreductase 24 kDa subunit, mitochondrial precursor (EC 1.6.5.3) (EC 1.6.99.3). [Source:Uniprot/SWISSPROT;Acc:P19404]	18	9092725	ensembl cDNA
Ssc.24409.1.S1_at	1.09433	0.833391	1.35528	5.7743	8.21964	1.6768e-07	2.4666e-06	7.41659	KCTD20	KCTD20		6	36518522	ensembl cDNA
Ssc.18519.1.S1_at	-2.39399	-2.96504	-1.82294	8.00473	-8.21665	1.6856e-07	2.47654e-06	7.41128	PPM1E	PPM1E	protein phosphatase 1E; partner of PIX 1 [Homo sapiens]. [Source:RefSeq;Acc:NM_014906]	17	54188231	ensembl cDNA
Ssc.8873.1.A1_at	1.86201	1.41758	2.30645	6.17749	8.2115	1.70086e-07	2.49565e-06	7.40213	NAGA	NAGA	Alpha-N-acetylgalactosaminidase precursor (EC 3.2.1.49) (Alpha- galactosidase B). [Source:Uniprot/SWISSPROT;Acc:P17050]	22	40784331	ensembl cDNA
Ssc.1847.1.S1_at	-1.71406	-2.12321	-1.30491	10.3054	-8.21089	1.7027e-07	2.49565e-06	7.40104	MYBPC3	MYBPC3	Myosin-binding protein C, cardiac-type (Cardiac MyBP-C) (C-protein, cardiac muscle isoform). [Source:Uniprot/SWISSPROT;Acc:Q14896]	11	47309533	ensembl cDNA
Ssc.3072.1.S1_at	1.57736	1.20065	1.95407	4.87349	8.20677	1.71502e-07	2.50947e-06	7.39372	SMAP2	SMAP2		1	40612315	ensembl cDNA
Ssc.4259.1.A1_at	1.01472	0.772368	1.25707	6.50528	8.20636	1.71625e-07	2.50947e-06	7.39299	ARL6IP6	ARL6IP6	ADP-ribosylation-like factor 6-interacting protein 6 [Homo sapiens]. [Source:RefSeq;Acc:NM_152522]	2	153283373	ensembl cDNA
Ssc.25774.1.S1_at	1.25061	0.951583	1.54963	3.38385	8.19713	1.74423e-07	2.54532e-06	7.37658	TMEM48	TMEM48		1	54005980	ensembl cDNA
Ssc.5301.1.S1_at	-1.27244	-1.57671	-0.968168	5.92485	-8.19646	1.74629e-07	2.54532e-06	7.37538	NP_060460		pyruvate dehydrogenase phosphatase regulatory subunit [Homo sapiens]. [Source:RefSeq;Acc:NM_017990]		.	ensembl genome
Ssc.5395.1.S1_at	-1.27571	-1.58079	-0.970637	7.1936	-8.19584	1.74819e-07	2.54532e-06	7.37427	UBR3	UBR3	similar to F10G7.10.p [Homo sapiens]. [Source:RefSeq;Acc:NM_172070]	2	170392214	ensembl cDNA
Ssc.17562.1.S1_at	1.45428	1.10648	1.80209	5.29327	8.19516	1.75027e-07	2.54532e-06	7.37307	MBOAT7	MBOAT7	leukocyte receptor cluster (LRC) member 4 protein; malignant cell expression-enhanced gene/tumor progression-enhanced gene [Homo sapiens]. [Source:RefSeq;Acc:NM_024298]	19	59368921	ensembl cDNA
Ssc.16824.1.A1_at	1.84176	1.40127	2.28226	8.52455	8.19485	1.75121e-07	2.54532e-06	7.37252	ITM2C	ITM2C	Integral membrane protein 2C (Transmembrane protein BRI3) (NPD018). [Source:Uniprot/SWISSPROT;Acc:Q9NQX7]	2	231437865	ensembl cDNA
Ssc.9708.1.A1_at	1.81203	1.37857	2.24549	5.41763	8.19343	1.75558e-07	2.54862e-06	7.37	ARHGAP6	ARHGAP6	Rho-GTPase-activating protein 6 (Rho-type GTPase-activating protein RhoGAPX-1). [Source:Uniprot/SWISSPROT;Acc:O43182]	X	11065584	ensembl cDNA
Ssc.3471.1.S1_at	1.21739	0.925876	1.50891	5.31729	8.18491	1.78203e-07	2.58394e-06	7.35482	PRPSAP2	PRPSAP2	Phosphoribosyl pyrophosphate synthetase-associated protein 2 (PRPP synthetase-associated protein 2) (41 kDa phosphoribosypyrophosphate synthetase-associated protein) (PAP41). [Source:Uniprot/SWISSPROT;Acc:O60256]	17	18700367	ensembl cDNA
Ssc.9998.1.A1_at	2.27238	1.72804	2.81671	3.85822	8.18202	1.79106e-07	2.59395e-06	7.34969	GLI3	GLI3	Zinc finger protein GLI3. [Source:Uniprot/SWISSPROT;Acc:P10071]	7	41967072	ensembl cDNA
Ssc.24248.1.S1_at	-1.5185	-1.88272	-1.15428	3.88867	-8.17138	1.82485e-07	2.63974e-06	7.33072	C6orf168	C6orf168		6	99834073	ensembl genome
Ssc.12929.1.A1_at	-1.83828	-2.27928	-1.39728	4.71619	-8.17	1.82927e-07	2.643e-06	7.32827	MCCC1	MCCC1	Methylcrotonyl-CoA carboxylase alpha chain, mitochondrial precursor (EC 6.4.1.4) (3-Methylcrotonyl-CoA carboxylase 1) (MCCase alpha subunit) (3-methylcrotonyl-CoA:carbon dioxide ligase alpha subunit). [Source:Uniprot/SWISSPROT;Acc:Q96RQ3]	3	184215702	ensembl genome
Ssc.21930.1.S1_a_at	-1.43996	-1.78547	-1.09446	6.64485	-8.1685	1.83412e-07	2.64686e-06	7.32558	ISOC2	ISOC2		19	60656168	ensembl cDNA
Ssc.31062.1.S1_at	2.02063	1.53561	2.50564	4.03546	8.16541	1.84409e-07	2.65811e-06	7.32008	LPAR1	LPAR1	Lysophosphatidic acid receptor Edg-2 (LPA receptor 1) (LPA-1). [Source:Uniprot/SWISSPROT;Acc:Q92633]	9	112675365	ensembl cDNA
Ssc.30987.1.S1_at	-1.3062	-1.61978	-0.992615	8.15773	-8.16403	1.84857e-07	2.66141e-06	7.31761	NHLRC2	NHLRC2		10	115604410	ensembl genome
Ssc.29623.1.A1_at	2.32753	1.76844	2.88662	6.39895	8.15944	1.86353e-07	2.67979e-06	7.30943	RNF144A	RNF144A	Ubiquitin conjugating enzyme 7 interacting protein 4 (UbcM4- interacting protein 4) (RING finger protein 144). [Source:Uniprot/SWISSPROT;Acc:P50876]	2	6974974	ensembl cDNA
Ssc.14319.2.S1_at	-1.55124	-1.9239	-1.17857	4.80493	-8.15852	1.86656e-07	2.68098e-06	7.30778	CHMP4A	CHMP4A	Protein C14orf123 (HSPC134) (CDA04). [Source:Uniprot/SWISSPROT;Acc:Q9BY43]	14	23748627	ensembl cDNA
Ssc.11033.1.S1_at	1.91403	1.45399	2.37407	4.46485	8.15465	1.87929e-07	2.69608e-06	7.30088	ARSA	ARSA	Arylsulfatase A precursor (EC 3.1.6.8) (ASA) (Cerebroside-sulfatase). [Source:Uniprot/SWISSPROT;Acc:P15289]	22	49410316	ensembl cDNA
Ssc.1082.1.S1_at	1.83715	1.39528	2.27902	7.17921	8.14887	1.89849e-07	2.72043e-06	7.29056	TIMP2	TIMP2	Metalloproteinase inhibitor 2 precursor (TIMP-2) (Tissue inhibitor of metalloproteinases-2) (CSC-21K). [Source:Uniprot/SWISSPROT;Acc:P16035]	17	74360658	ensembl cDNA
Ssc.7506.1.S1_at	-1.45278	-1.80231	-1.10324	6.98653	-8.14619	1.90747e-07	2.72873e-06	7.28578	CHCHD3	CHCHD3	coiled-coil-helix-coiled-coil-helix domain containing 3 [Homo sapiens]. [Source:RefSeq;Acc:NM_017812]	7	132120170	ensembl cDNA
Ssc.16439.1.S1_at	1.25984	0.956695	1.56298	6.45779	8.14545	1.90995e-07	2.72873e-06	7.28446	CTTN	CTTN	Src substrate cortactin (Amplaxin) (Oncogene EMS1). [Source:Uniprot/SWISSPROT;Acc:Q14247]	11	69922292	ensembl cDNA
Ssc.10493.1.A1_at	-1.32066	-1.63845	-1.00287	6.09604	-8.14514	1.91101e-07	2.72873e-06	7.2839	LANCL1	LANCL1	LanC-like protein 1 (40 kDa erythrocyte membrane protein) (p40). [Source:Uniprot/SWISSPROT;Acc:O43813]	2	211004223	ensembl cDNA
Ssc.5844.2.S1_at	-1.44882	-1.79751	-1.10014	4.35968	-8.14378	1.91559e-07	2.73207e-06	7.28147	ALG8	ALG8	Probable dolichyl pyrophosphate Glc1Man9GlcNAc2 alpha-1,3- glucosyltransferase (EC 2.4.1.-) (Dolichyl-P-Glc:Glc1Man9GlcNAc2-PP- dolichyl glucosyltransferase) (HUSSY-02). [Source:Uniprot/SWISSPROT;Acc:Q9BVK2]	11	77489636	ensembl genome
Ssc.6276.2.S1_at	-1.43165	-1.77637	-1.08692	3.47911	-8.13971	1.92935e-07	2.74848e-06	7.2742	ABHD6	ABHD6	abhydrolase domain containing 6; lipase protein [Homo sapiens]. [Source:RefSeq;Acc:NM_020676]	3	58198349	ensembl cDNA
Ssc.2680.1.S1_at	2.04633	1.55313	2.53953	4.9019	8.13204	1.9556e-07	2.78262e-06	7.26048	LRRC59	LRRC59		17	45813599	ensembl cDNA
Ssc.29374.1.A1_at	1.51298	1.14802	1.87794	3.31721	8.12526	1.97911e-07	2.81051e-06	7.24835	PCDH21	PCDH21	protocadherin 21 precursor; MT-protocadherin [Homo sapiens]. [Source:RefSeq;Acc:NM_033100]	10	85944386	ensembl genome
Ssc.13990.2.S1_at	1.54818	1.17472	1.92164	7.09631	8.12505	1.97982e-07	2.81051e-06	7.24799	ACTR3	ACTR3	Actin-like protein 3 (Actin-related protein 3). [Source:Uniprot/SWISSPROT;Acc:P61158]	2	114364007	ensembl cDNA
AFFX-Ssc-actin-5_at	1.84757	1.4014	2.29374	6.62717	8.11611	2.01127e-07	2.85183e-06	7.23199	ACTG1	ACTG1	Actin, cytoplasmic 2 (Gamma-actin). [Source:Uniprot/SWISSPROT;Acc:P02571]	17	77091594	ensembl cDNA
Ssc.859.1.S1_at	-1.33832	-1.66176	-1.01489	6.27183	-8.11013	2.03261e-07	2.87875e-06	7.22128	MRPL48	MRPL48	mitochondrial ribosomal protein L48 [Homo sapiens]. [Source:RefSeq;Acc:NM_016055]	11	73176572	ensembl cDNA
Ssc.16334.1.S1_at	-1.48237	-1.84068	-1.12407	3.78254	-8.1088	2.03739e-07	2.87943e-06	7.2189	BCL2L1	BCL2L1	Apoptosis regulator Bcl-X (Bcl-2-like 1 protein). [Source:Uniprot/SWISSPROT;Acc:Q07817]	20	29715916	ensembl cDNA
Ssc.10373.1.S1_at	2.5158	1.9077	3.12389	3.34316	8.10868	2.03783e-07	2.87943e-06	7.21868	PREX		Phosphatidylinositol 3,4,5-trisphosphate-dependent Rac exchanger 1 protein (P-Rex1 protein). [Source:Uniprot/SWISSPROT;Acc:Q8TCU6]		.	ensembl cDNA
Ssc.19608.1.S1_at	-2.64928	-3.29024	-2.00832	4.22344	-8.1011	2.06524e-07	2.91479e-06	7.20511	RXRG	RXRG	Retinoic acid receptor RXR-gamma. [Source:Uniprot/SWISSPROT;Acc:P48443]	1	163636975	ensembl cDNA
Ssc.19316.2.A1_at	-1.92156	-2.38679	-1.45632	6.57867	-8.09526	2.08667e-07	2.93917e-06	7.19464	ALS2CR2		amyotrophic lateral sclerosis 2 (juvenile) chromosome region, candidate 2; ILP-interacting protein ILPIPA [Homo sapiens]. [Source:RefSeq;Acc:NM_018571]		.	ensembl cDNA
Ssc.26209.1.S1_at	1.76186	1.33528	2.18844	5.07429	8.09508	2.08734e-07	2.93917e-06	7.19431	SPATS2	SPATS2	spermatogenesis associated, serine-rich 2; serine-rich spermatocytes and round spermatid protein [Homo sapiens]. [Source:RefSeq;Acc:NM_023071]	12	48046955	ensembl cDNA
Ssc.926.1.A1_at	2.35446	1.78431	2.92461	4.48176	8.09376	2.09221e-07	2.94228e-06	7.19194	EML4	EML4	Echinoderm microtubule-associated protein-like 4 (EMAP-4) (Restrictedly overexpressed proliferation-associated protein) (Ropp 120). [Source:Uniprot/SWISSPROT;Acc:Q9HC35]	2	42249997	ensembl cDNA
Ssc.19252.1.S1_at	2.09549	1.58801	2.60296	4.88399	8.09317	2.09438e-07	2.94228e-06	7.19089	CMTM7	CMTM7	Chemokine-like factor super family member 7. [Source:Uniprot/SWISSPROT;Acc:Q96FZ5]	3	32408167	ensembl cDNA
Ssc.6709.1.S1_at	1.97395	1.49584	2.45207	7.87762	8.09192	2.09902e-07	2.9454e-06	7.18864	LGMN	LGMN	Legumain precursor (EC 3.4.22.34) (Asparaginyl endopeptidase) (Protease, cysteine 1). [Source:Uniprot/SWISSPROT;Acc:Q99538]	14	92239910	ensembl cDNA
Ssc.26832.1.S1_at	1.67337	1.26779	2.07895	5.06898	8.08664	2.11868e-07	2.96957e-06	7.17918	FBXL10	FBXL10	F-box/LRR-repeat protein 10 (F-box and leucine-rich repeat protein 10) (F-box protein FBL10) (JEMMA protein) (Protein containing CXXC domain 2). [Source:Uniprot/SWISSPROT;Acc:Q8NHM5]	12	120351285	ensembl genome
Ssc.5628.1.S1_at	1.15598	0.875445	1.43652	3.50783	8.07622	2.15807e-07	3.02129e-06	7.16048	PCSK7	PCSK7	Proprotein convertase subtilisin/kexin type 7 precursor (EC 3.4.21.-) (Proprotein convertase PC7) (Subtilisin/kexin-like protease PC7) (Prohormone convertase PC7) (PC8) (hPC8) (Lymphoma proprotein convertase). [Source:Uniprot/SWISSPROT;Acc:Q16549]	11	116581020	ensembl cDNA
Ssc.5269.1.S1_at	1.40087	1.06082	1.74092	6.89763	8.07432	2.16535e-07	3.02719e-06	7.15706	CNPY2	CNPY2	MIR-interacting saposin-like protein precursor (Transmembrane protein 4) (Putative secreted protein ZSIG9) (UNQ1943/PRO4426). [Source:Uniprot/SWISSPROT;Acc:Q9Y2B0]	12	54990484	ensembl cDNA
Ssc.29673.1.S1_at	-1.23516	-1.535	-0.935315	4.8896	-8.07382	2.16725e-07	3.02719e-06	7.15617	TESK2	TESK2	Dual specificity testis-specific protein kinase 2 (EC 2.7.1.37) (EC 2.7.1.112) (Testicular protein kinase 2). [Source:Uniprot/SWISSPROT;Acc:Q96S53]	1	45582142	ensembl genome
Ssc.30877.1.S1_at	2.22749	1.68662	2.76837	4.05947	8.07181	2.175e-07	3.03453e-06	7.15255	AMICA1	AMICA1	adhesion molecule AMICA; junctional adhesion molecule [Homo sapiens]. [Source:RefSeq;Acc:NM_153206]	11	117569652	ensembl cDNA
Ssc.16722.1.S1_at	1.55693	1.17872	1.93514	3.49851	8.06839	2.18818e-07	3.04913e-06	7.14641	PQLC3	PQLC3		2	11212991	ensembl cDNA
Ssc.11450.1.S1_at	1.97608	1.49601	2.45614	7.79639	8.0678	2.19047e-07	3.04913e-06	7.14536	CLIC1		Chloride intracellular channel protein 1 (Nuclear chloride ion channel 27) (NCC27) (p64 CLCP) (Chloride channel ABP). [Source:Uniprot/SWISSPROT;Acc:O00299]		.	ensembl cDNA
Ssc.115.1.S1_s_at	2.53089	1.91578	3.146	4.44039	8.06433	2.20395e-07	3.0644e-06	7.13913	HMOX1	HMOX1	Heme oxygenase 1 (EC 1.14.99.3) (HO-1). [Source:Uniprot/SWISSPROT;Acc:P09601]	22	34107087	ensembl cDNA
Ssc.30785.1.S1_at	-1.70166	-2.11535	-1.28797	5.45686	-8.062	2.21307e-07	3.07357e-06	7.13493	RPL31	RPL31	ribosomal protein L31; 60S ribosomal protein L31 [Homo sapiens]. [Source:RefSeq;Acc:NM_000993]	2	100985123	ensembl genome
Ssc.8970.1.S2_at	1.6909	1.27963	2.10217	7.18024	8.05825	2.2278e-07	3.08929e-06	7.1282	PDIA4	PDIA4	Protein disulfide-isomerase A4 precursor (EC 5.3.4.1) (Protein ERp-72) (ERp72). [Source:Uniprot/SWISSPROT;Acc:P13667]	7	148331098	ensembl cDNA
Ssc.7708.1.S1_at	-1.67024	-2.07651	-1.26398	6.374	-8.05776	2.22975e-07	3.08929e-06	7.12731	LIAS	LIAS	Lipoic acid synthetase, mitochondrial precursor (Lip-syn) (Lipoate synthase) (HUSSY-01). [Source:Uniprot/SWISSPROT;Acc:O43766]	4	39137060	ensembl cDNA
Ssc.17316.1.S1_at	2.50914	1.89878	3.11951	6.96505	8.05719	2.232e-07	3.08929e-06	7.12629	C1QC	C1QC	Complement C1q subcomponent, C chain precursor. [Source:Uniprot/SWISSPROT;Acc:P02747]	1	22842713	ensembl cDNA
Ssc.6764.1.A1_at	1.46147	1.10585	1.81708	6.32239	8.05478	2.24155e-07	3.09899e-06	7.12195	PPP3CA	PPP3CA	Serine/threonine protein phosphatase 2B catalytic subunit, alpha isoform (EC 3.1.3.16) (Calmodulin-dependent calcineurin A subunit, alpha isoform) (CAM-PRP catalytic subunit). [Source:Uniprot/SWISSPROT;Acc:Q08209]	4	102163610	ensembl cDNA
Ssc.16440.1.S1_at	1.25276	0.947812	1.55771	8.51859	8.05169	2.25384e-07	3.11245e-06	7.1164	DAAM1	DAAM1	Disheveled associated activator of morphogenesis 1. [Source:Uniprot/SWISSPROT;Acc:Q9Y4D1]	14	58725152	ensembl genome
Ssc.61.1.S1_at	3.79166	2.86848	4.71484	6.92419	8.04992	2.26093e-07	3.1187e-06	7.11321	C3	C3	Complement C3 precursor [Contains: C3a anaphylatoxin]. [Source:Uniprot/SWISSPROT;Acc:P01024]	19	6628846	ensembl cDNA
Ssc.10949.1.S1_at	-1.31095	-1.6304	-0.991504	9.42609	-8.04331	2.28758e-07	3.15189e-06	7.10132	GBAS	GBAS	NipSnap2 protein (Glioblastoma amplified sequence). [Source:Uniprot/SWISSPROT;Acc:O75323]	7	55999790	ensembl cDNA
Ssc.17858.1.S1_at	-0.974476	-1.21209	-0.736862	6.39331	-8.03798	2.3093e-07	3.17822e-06	7.09173	FAM128B	FAM128B		2	130656173	ensembl cDNA
Ssc.18425.1.S1_at	2.48507	1.87893	3.09122	3.5199	8.03545	2.31969e-07	3.18892e-06	7.08717	PTPRCAP		Protein tyrosine phosphatase receptor type C-associated protein (PTPRC-associated protein) (CD45-associated protein) (CD45-AP) (Lymphocyte phosphatase-associated phosphoprotein). [Source:Uniprot/SWISSPROT;Acc:Q14761]		.	ensembl cDNA
Ssc.10699.1.A1_at	-1.07314	-1.33503	-0.811247	6.73148	-8.0312	2.33726e-07	3.20945e-06	7.07951	UPRT	UPRT		X	74410650	ensembl cDNA
Ssc.11242.1.S1_at	1.891	1.42933	2.35267	4.94149	8.02799	2.35061e-07	3.22197e-06	7.07373	LPCAT1	LPCAT1		5	1514544	ensembl cDNA
Ssc.4194.1.S1_at	-2.18386	-2.71705	-1.65068	8.78901	-8.02774	2.35167e-07	3.22197e-06	7.07327	PYGB	PYGB	Glycogen phosphorylase, brain form (EC 2.4.1.1). [Source:Uniprot/SWISSPROT;Acc:P11216]	20	25176706	ensembl cDNA
Ssc.2064.1.A1_at	-1.72906	-2.15131	-1.3068	4.3639	-8.02574	2.36003e-07	3.22979e-06	7.06967	GPR137C	GPR137C	G protein-coupled receptor TM7SF1L2 (Fragment). [Source:Uniprot/SPTREMBL;Acc:Q86SM2]	14	52089616	ensembl cDNA
Ssc.2997.2.S1_at	-1.97191	-2.45389	-1.48993	3.13577	-8.0187	2.38971e-07	3.26674e-06	7.05698	BDH1	BDH1	D-beta-hydroxybutyrate dehydrogenase, mitochondrial precursor (EC 1.1.1.30) (BDH) (3-hydroxybutyrate dehydrogenase). [Source:Uniprot/SWISSPROT;Acc:Q02338]	3	198721051	ensembl cDNA
Ssc.31148.1.A1_at	2.38262	1.79949	2.96576	4.68403	8.00822	2.43462e-07	3.31778e-06	7.03807	MAN2A1	MAN2A1	Alpha-mannosidase II (EC 3.2.1.114) (Mannosyl-oligosaccharide 1,3-1,6- alpha-mannosidase) (MAN II) (Golgi alpha-mannosidase II) (Mannosidase alpha class 2A member 1). [Source:Uniprot/SWISSPROT;Acc:Q16706]	5	109053055	ensembl genome
Ssc.17042.1.A1_at	-1.44003	-1.79247	-1.08759	9.58881	-8.0082	2.43469e-07	3.31778e-06	7.03805	SOD2	SOD2	Superoxide dismutase [Mn], mitochondrial precursor (EC 1.15.1.1). [Source:Uniprot/SWISSPROT;Acc:P04179]	6	160020141	ensembl cDNA
Ssc.26312.1.S1_at	2.17479	1.64249	2.70709	3.70364	8.00772	2.43679e-07	3.31778e-06	7.03717	GNG2	GNG2	Guanine nucleotide-binding protein G(I)/G(S)/G(O) gamma-2 subunit (G gamma-I). [Source:Uniprot/SWISSPROT;Acc:P59768]	14	51396800	ensembl cDNA
Ssc.9402.1.A1_at	1.31298	0.991605	1.63435	5.31824	8.00745	2.43794e-07	3.31778e-06	7.03669	ARHGEF10	ARHGEF10	Rho guanine nucleotide exchange factor 10. [Source:Uniprot/SWISSPROT;Acc:O15013]	8	1759549	ensembl cDNA
Ssc.11025.1.S1_at	1.78374	1.34705	2.22044	6.08804	8.00572	2.44548e-07	3.32433e-06	7.03356	HLA-DMB		HLA class II histocompatibility antigen, DM beta chain precursor (MHC class II antigen DMB). [Source:Uniprot/SWISSPROT;Acc:P28068]		.	ensembl cDNA
Ssc.13537.1.A1_at	-1.70114	-2.11779	-1.2845	6.52044	-8.0024	2.45994e-07	3.34013e-06	7.02757	PRKAB2	PRKAB2	5-AMP-activated protein kinase, beta-2 subunit (AMPK beta-2 chain). [Source:Uniprot/SWISSPROT;Acc:O43741]	1	145093314	ensembl cDNA
Ssc.4231.1.A1_at	6.08933	4.59781	7.58086	5.56952	8.0018	2.46259e-07	3.34013e-06	7.02648	C1QTNF3		Complement C1q tumor necrosis factor-related protein 3 precursor (Secretory protein CORS26) (UNQ753/PRO1484). [Source:Uniprot/SWISSPROT;Acc:Q9BXJ4]		.	ensembl cDNA
Ssc.5548.1.A1_at	1.6863	1.27307	2.09953	5.09958	7.9982	2.4784e-07	3.35744e-06	7.01998	LHFPL2	LHFPL2	lipoma HMGIC fusion partner-like 2 [Homo sapiens]. [Source:RefSeq;Acc:NM_005779]	5	77816796	ensembl cDNA
Ssc.20310.1.S1_at	-2.2887	-2.84964	-1.72777	5.85103	-7.99699	2.48375e-07	3.35744e-06	7.01779	GPT	GPT	Alanine aminotransferase (EC 2.6.1.2) (Glutamic--pyruvic transaminase) (GPT) (Glutamic--alanine transaminase). [Source:Uniprot/SWISSPROT;Acc:P24298]	8	145632834	ensembl cDNA
Ssc.4368.3.S1_at	-3.18631	-3.96724	-2.40538	6.37	-7.99692	2.48406e-07	3.35744e-06	7.01767	FBXO32	FBXO32	F-box only protein 32 (Muscle atrophy F-box protein) (MAFbx) (Atrogin- 1). [Source:Uniprot/SWISSPROT;Acc:Q969P5]	8	124584540	ensembl cDNA
Ssc.867.1.A1_at	1.56679	1.18276	1.95081	7.29598	7.99639	2.48638e-07	3.35744e-06	7.01672	ATP6V0E1	ATP6V0E1	Vacuolar ATP synthase subunit H (EC 3.6.3.14) (V-ATPase H subunit) (Vacuolar proton pump H subunit) (V-ATPase M9.2 subunit) (V-ATPase 9.2 kDa membrane accessory protein). [Source:Uniprot/SWISSPROT;Acc:O15342]	5	172343369	ensembl cDNA
Ssc.29046.1.S1_at	1.90346	1.43671	2.37022	4.40583	7.9929	2.50188e-07	3.36936e-06	7.01041	GPC4	GPC4	Glypican-4 precursor (K-glypican) (UNQ474/PRO937). [Source:Uniprot/SWISSPROT;Acc:O75487]	X	132262730	ensembl cDNA
Ssc.17611.1.S1_at	-1.74764	-2.17619	-1.31909	7.47948	-7.99275	2.50256e-07	3.36936e-06	7.01013	AK1	AK1	Adenylate kinase isoenzyme 1 (EC 2.7.4.3) (ATP-AMP transphosphorylase) (AK1) (Myokinase). [Source:Uniprot/SWISSPROT;Acc:P00568]	9	129668580	ensembl cDNA
Ssc.1158.1.A1_at	1.35987	1.0264	1.69334	9.91639	7.99253	2.50351e-07	3.36936e-06	7.00975	PABPC1	PABPC1	Polyadenylate-binding protein 1 (Poly(A)-binding protein 1) (PABP 1). [Source:Uniprot/SWISSPROT;Acc:P11940]	8	101784320	ensembl cDNA
Ssc.4507.2.S1_at	-1.38639	-1.72656	-1.04622	5.39756	-7.98802	2.52371e-07	3.3928e-06	7.00159	MFN2	MFN2	Transmembrane GTPase MFN2 (EC 3.6.5.-) (Mitofusin 2). [Source:Uniprot/SWISSPROT;Acc:O95140]	1	11962956	ensembl cDNA
Ssc.28917.1.S1_at	-1.43957	-1.7929	-1.08623	4.73781	-7.98537	2.53564e-07	3.40509e-06	6.9968	PTPN21	PTPN21	Protein tyrosine phosphatase, non-receptor type 21 (EC 3.1.3.48) (Protein-tyrosine phosphatase D1). [Source:Uniprot/SWISSPROT;Acc:Q16825]	14	88001875	ensembl cDNA
Ssc.21132.1.S1_at	-1.59768	-1.99006	-1.20529	8.43675	-7.98032	2.55855e-07	3.43207e-06	6.98767	PINK1	PINK1	Serine/threonine kinase PINK1, mitochondrial precursor (EC 2.7.1.37) (PTEN induced putative kinase protein 1) (BRPK). [Source:Uniprot/SWISSPROT;Acc:Q9BXM7]	1	20832535	ensembl cDNA
Ssc.22213.1.S1_at	-1.42767	-1.77854	-1.0768	4.83647	-7.97493	2.58322e-07	3.46134e-06	6.97793	PANK4	PANK4	Pantothenate kinase 4 (EC 2.7.1.33) (Pantothenic acid kinase 4) (hPanK4). [Source:Uniprot/SWISSPROT;Acc:Q9NVE7]	1	2429835	ensembl cDNA
Ssc.27210.1.S1_at	-1.16153	-1.44708	-0.875974	5.36289	-7.97246	2.5946e-07	3.47042e-06	6.97346	FASTK	FASTK	Fas-activated serine/threonine kinase (EC 2.7.1.-) (FAST kinase). [Source:Uniprot/SWISSPROT;Acc:Q14296]	7	150404641	ensembl cDNA
Ssc.30540.1.A1_at	1.30318	0.982796	1.62357	4.69705	7.97223	2.59569e-07	3.47042e-06	6.97304	Q8NAQ6		Cas-Br-M (murine) ecotropic retroviral transforming sequence (CBL), mRNA [Source:RefSeq_dna;Acc:NM_005188]		.	ensembl cDNA
Ssc.5685.1.S1_at	1.20571	0.909203	1.50221	5.74489	7.97001	2.60598e-07	3.48035e-06	6.96902	ANKFY1	ANKFY1	Ankyrin repeats- and FYVE domain-containing protein 1 (Ankyrin repeats hooked to a zinc finger motif). [Source:Uniprot/SWISSPROT;Acc:Q9P2R3]	17	4013414	ensembl cDNA
Ssc.15069.1.S1_at	-4.06365	-5.06314	-3.06415	4.33017	-7.96865	2.61229e-07	3.48496e-06	6.96656	CYP4F3	CYP4F3	Cytochrome P450 4F3 (EC 1.14.13.30) (CYPIVF3) (Leukotriene-B(4) omega- hydroxylase) (Leukotriene-B(4) 20-monooxygenase) (Cytochrome P450-LTB- omega). [Source:Uniprot/SWISSPROT;Acc:Q08477]	19	15612707	ensembl cDNA
Ssc.1958.1.S1_at	-1.39994	-1.74454	-1.05535	6.48608	-7.96254	2.64094e-07	3.51933e-06	6.95549	COPB2	COPB2	Coatomer beta subunit (Beta-coat protein) (Beta-COP) (p102). [Source:Uniprot/SWISSPROT;Acc:P35606]	3	140559125	ensembl cDNA
Ssc.8235.1.A1_at	1.3658	1.02946	1.70215	4.82324	7.95886	2.65832e-07	3.53861e-06	6.94883	ARF3	ARF3	ADP-ribosylation factor 3. [Source:Uniprot/SWISSPROT;Acc:P61204]	12	47616259	ensembl cDNA
Ssc.29213.1.A1_s_at	1.24405	0.937609	1.55048	8.98224	7.95692	2.66755e-07	3.54702e-06	6.94531	CDC42	CDC42	Growth-regulating protein BB1. [Source:Uniprot/SWISSPROT;Acc:P50290]	1	22235157	ensembl cDNA
Ssc.23802.1.S1_at	1.5313	1.15402	1.90858	5.28187	7.95516	2.6759e-07	3.55424e-06	6.94214	FUBP3	FUBP3	Far upstream element binding protein 3 (FUSE binding protein 3). [Source:Uniprot/SWISSPROT;Acc:Q96I24]	9	132444781	ensembl cDNA
Ssc.1149.1.S1_at	0.992641	0.747947	1.23733	8.24379	7.95093	2.6962e-07	3.57731e-06	6.93446	ARPC2	ARPC2	ARP2/3 complex 34 kDa subunit (P34-ARC) (Actin-related protein 2/3 complex subunit 2). [Source:Uniprot/SWISSPROT;Acc:O15144]	2	218790119	ensembl cDNA
Ssc.4041.1.S1_a_at	-1.66792	-2.0792	-1.25663	3.08889	-7.94835	2.70864e-07	3.5899e-06	6.92979	C6orf204	C6orf204		6	118892932	ensembl genome
Ssc.24809.1.A1_at	1.47723	1.11288	1.84157	4.54814	7.94654	2.71742e-07	3.59535e-06	6.9265	WHSC1L1	WHSC1L1	WHSC1L1 protein isoform short; Wolf-Hirschhorn syndrome candidate 1-like 1 protein [Homo sapiens]. [Source:RefSeq;Acc:NM_017778]	8	38251717	ensembl genome
Ssc.24586.1.S1_at	1.14667	0.863842	1.4295	4.7616	7.94628	2.71865e-07	3.59535e-06	6.92605	SYNJ1	SYNJ1	Synaptojanin 1 (EC 3.1.3.36) (Synaptic inositol-1,4,5-trisphosphate 5- phosphatase 1). [Source:Uniprot/SWISSPROT;Acc:O43426]	21	32922944	ensembl cDNA
Ssc.1829.1.S1_at	1.83598	1.38303	2.28893	6.18593	7.94447	2.72746e-07	3.60309e-06	6.92276	TPM3	TPM3	Tropomyosin alpha 3 chain (Tropomyosin 3) (Tropomyosin gamma) (hTM5). [Source:Uniprot/SWISSPROT;Acc:P06753]	1	152394404	ensembl cDNA
Ssc.19162.1.A1_at	2.28294	1.71926	2.84661	3.71676	7.93802	2.75907e-07	3.64073e-06	6.91106	SUSD1	SUSD1	sushi domain containing 1 [Homo sapiens]. [Source:RefSeq;Acc:NM_022486]	9	113842886	ensembl genome
Ssc.11258.1.A1_at	4.05601	3.05447	5.05754	4.57367	7.93744	2.76193e-07	3.64073e-06	6.91001	RASSF2	RASSF2	Ras association domain family 2. [Source:Uniprot/SWISSPROT;Acc:P50749]	20	4708670	ensembl cDNA
Ssc.6798.1.S1_at	-1.49135	-1.85968	-1.12302	8.05845	-7.93579	2.77009e-07	3.64753e-06	6.90701	HSPA9	HSPA9	Stress-70 protein, mitochondrial precursor (75 kDa glucose regulated protein) (GRP 75) (Peptide-binding protein 74) (PBP74) (Mortalin) (MOT). [Source:Uniprot/SWISSPROT;Acc:P38646]	5	137918923	ensembl cDNA
Ssc.21117.1.A1_at	-1.5895	-1.98225	-1.19675	5.99332	-7.93216	2.78812e-07	3.6673e-06	6.90043	MAGM		Mitochondria-associated granulocyte macrophage CSF signaling molecule, mitochondrial precursor (CGI-136). [Source:Uniprot/SWISSPROT;Acc:Q9Y3D7]		.	ensembl cDNA
Ssc.13799.1.A1_at	-1.58512	-1.97684	-1.19341	7.8414	-7.93126	2.79259e-07	3.66923e-06	6.8988	Q8NCU8				.	ensembl cDNA
Ssc.3677.1.S1_at	-1.10188	-1.37425	-0.829514	5.92428	-7.92915	2.80318e-07	3.67918e-06	6.89496	ATG9A	ATG9A	APG9 autophagy 9-like 1 [Source:RefSeq_peptide;Acc:NP_076990]	2	219792349	ensembl cDNA
Ssc.28878.1.S1_at	2.80764	2.11326	3.50202	5.21982	7.92486	2.82474e-07	3.70348e-06	6.88718	GPR153	GPR153	G protein-coupled receptor 153 [Homo sapiens]. [Source:RefSeq;Acc:NM_207370]	1	6229993	ensembl genome
Ssc.2919.1.S1_at	0.993705	0.747894	1.23952	9.93471	7.92327	2.8328e-07	3.71006e-06	6.88428	CD63	CD63	CD63 antigen (Melanoma-associated antigen ME491) (Lysosome-associated membrane glycoprotein 3) (LAMP-3) (Ocular melanoma-associated antigen) (OMA81H) (Granulophysin). [Source:Uniprot/SWISSPROT;Acc:P08962]	12	54405500	ensembl cDNA
Ssc.3445.3.A1_at	2.34774	1.76664	2.92885	4.03564	7.9185	2.85707e-07	3.73051e-06	6.87562	ARL4C	ARL4C	ADP-ribosylation factor-like protein 7 (ADP-ribosylation factor-like protein LAK). [Source:Uniprot/SWISSPROT;Acc:P56559]	2	235066424	ensembl cDNA
Ssc.8917.1.A1_at	-1.49278	-1.86227	-1.12329	7.92077	-7.91848	2.8572e-07	3.73051e-06	6.87558	ALDOA	ALDOA	Fructose-bisphosphate aldolase A (EC 4.1.2.13) (Muscle-type aldolase) (Lung cancer antigen NY-LU-1). [Source:Uniprot/SWISSPROT;Acc:P04075]	16	29971945	ensembl cDNA
Ssc.8956.2.A1_at	-3.61206	-4.50611	-2.718	4.46769	-7.9184	2.8576e-07	3.73051e-06	6.87543	FNBP1	FNBP1	formin-binding protein 17 [Homo sapiens]. [Source:RefSeq;Acc:NM_015033]	9	131689287	ensembl genome
Ssc.15238.1.S1_at	2.94291	2.21437	3.67144	3.18206	7.91725	2.86349e-07	3.73419e-06	6.87334	PBK	PBK	T-LAK cell-originated protein kinase; spermatogenesis-related protein kinase; PDZ-binding kinase; PBK; MAPKK-like protein kinase; serine/threonine protein kinase [Homo sapiens]. [Source:RefSeq;Acc:NM_018492]	8	27723061	ensembl cDNA
Ssc.7130.1.S1_at	-2.86529	-3.57472	-2.15587	5.33595	-7.91605	2.86963e-07	3.73819e-06	6.87117	PAH	PAH	Phenylalanine-4-hydroxylase (EC 1.14.16.1) (PAH) (Phe-4- monooxygenase). [Source:Uniprot/SWISSPROT;Acc:P00439]	12	101756234	ensembl cDNA
Ssc.8293.1.A1_at	-1.17483	-1.46606	-0.883591	3.15584	-7.90637	2.9198e-07	3.79704e-06	6.85357	RIMS1	RIMS1	Regulating synaptic membrane exocytosis protein 1 (Rab3-interacting molecule 1) (RIM 1). [Source:Uniprot/SWISSPROT;Acc:Q86UR5]	6	72653127	ensembl genome
Ssc.973.1.A1_at	2.3161	1.74193	2.89027	4.38886	7.90613	2.92104e-07	3.79704e-06	6.85314	FAM149A	FAM149A		4	187302989	ensembl cDNA
Ssc.16180.1.S1_at	-1.91116	-2.38521	-1.4371	7.50383	-7.90162	2.94472e-07	3.82144e-06	6.84494	RYR2	RYR2	Ryanodine receptor 2 (Cardiac muscle-type ryanodine receptor) (RyR2) (RYR-2) (Cardiac muscle ryanodine receptor-calcium release channel) (hRYR-2). [Source:Uniprot/SWISSPROT;Acc:Q92736]	1	235272128	ensembl cDNA
Ssc.20851.1.A1_at	-1.13286	-1.41387	-0.851852	6.67138	-7.90137	2.94609e-07	3.82144e-06	6.84447	FAM54B	FAM54B		1	26019028	ensembl cDNA
Ssc.17337.1.S1_at	2.6072	1.96027	3.25412	4.45217	7.89891	2.95908e-07	3.83421e-06	6.84	TLR2	TLR2	Toll-like receptor 2 precursor (Toll/interleukin 1 receptor-like protein 4). [Source:Uniprot/SWISSPROT;Acc:O60603]	4	154843472	ensembl cDNA
Ssc.24337.1.S1_at	1.91164	1.43696	2.38631	5.09883	7.89328	2.98908e-07	3.86791e-06	6.82976	MAPK9	MAPK9	Mitogen-activated protein kinase 9 (EC 2.7.1.37) (Stress-activated protein kinase JNK2) (c-Jun N-terminal kinase 2) (JNK-55). [Source:Uniprot/SWISSPROT;Acc:P45984]	5	179595388	ensembl genome
Ssc.16315.1.S1_at	-1.07136	-1.3374	-0.805317	10.1567	-7.89284	2.99144e-07	3.86791e-06	6.82896	CS	CS	Citrate synthase, mitochondrial precursor (EC 2.3.3.1). [Source:Uniprot/SWISSPROT;Acc:O75390]	12	54951750	ensembl cDNA
Ssc.7239.1.S1_a_at	-1.29356	-1.61482	-0.972309	6.1794	-7.89199	2.99602e-07	3.86973e-06	6.8274	ADSL	ADSL	Adenylosuccinate lyase (EC 4.3.2.2) (Adenylosuccinase) (ASL) (ASASE). [Source:Uniprot/SWISSPROT;Acc:P30566]	22	39072479	ensembl cDNA
Ssc.19356.1.S1_at	1.37447	1.03309	1.71585	5.06045	7.89127	2.99986e-07	3.87058e-06	6.8261	MPP1	MPP1	55 kDa erythrocyte membrane protein (p55) (Membrane protein, palmitoylated 1). [Source:Uniprot/SWISSPROT;Acc:Q00013]	X	153660162	ensembl cDNA
Ssc.7688.2.S1_at	-1.62341	-2.02666	-1.22017	6.11043	-7.89053	3.00387e-07	3.87166e-06	6.82474	ACAT1	ACAT1	Acetyl-CoA acetyltransferase, mitochondrial precursor (EC 2.3.1.9) (Acetoacetyl-CoA thiolase) (T2). [Source:Uniprot/SWISSPROT;Acc:P24752]	11	107497468	ensembl cDNA
Ssc.10245.2.A1_a_at	1.51547	1.13895	1.89198	10.3156	7.88886	3.01285e-07	3.87913e-06	6.82171	DCN	DCN	Decorin precursor (Bone proteoglycan II) (PG-S2) (PG40). [Source:Uniprot/SWISSPROT;Acc:P07585]	12	90063167	ensembl cDNA
Ssc.29589.1.A1_at	-1.44948	-1.80964	-1.08933	4.62765	-7.88806	3.0172e-07	3.88062e-06	6.82025	KLHL7	KLHL7	SBBI26 protein; kelch/BTB; kelch (Drosophila)-like 6 [Homo sapiens]. [Source:RefSeq;Acc:NM_018846]	7	23111927	ensembl genome
Ssc.4006.1.S1_at	-1.24596	-1.55565	-0.936274	4.31549	-7.88547	3.03124e-07	3.89457e-06	6.81553	SLC27A1	SLC27A1	solute carrier family 27 (fatty acid transporter), member 1 [Homo sapiens]. [Source:RefSeq;Acc:NM_198580]	19	17442300	ensembl cDNA
Ssc.19455.1.S1_at	-1.53863	-1.92111	-1.15615	7.75411	-7.88444	3.03682e-07	3.89646e-06	6.81367	MGLL	MGLL	Monoglyceride lipase (EC 3.1.1.23) (HU-K5) (Lysophospholipase homolog) (Lysophospholipase-like). [Source:Uniprot/SWISSPROT;Acc:Q99685]	3	128890601	ensembl cDNA
Ssc.5112.1.S1_at	1.52709	1.14745	1.90672	6.25538	7.88402	3.03911e-07	3.89646e-06	6.8129	LMNA	LMNA	Lamin A/C (70 kDa lamin). [Source:Uniprot/SWISSPROT;Acc:P02545]	1	154318993	ensembl cDNA
Ssc.21860.2.S2_at	1.32479	0.995392	1.65419	9.58214	7.8827	3.04636e-07	3.90165e-06	6.81048	PTMA		Prothymosin alpha. [Source:Uniprot/SWISSPROT;Acc:P06454]		.	ensembl cDNA
Ssc.24230.2.S1_a_at	-1.54624	-1.93105	-1.16143	5.45801	-7.87545	3.08624e-07	3.94858e-06	6.79728	CCDC44	CCDC44	UPF0082 protein (PRO0477). [Source:Uniprot/SWISSPROT;Acc:Q9BSH4]	17	59031973	ensembl cDNA
Ssc.4603.1.A1_at	1.61572	1.21354	2.01791	7.10564	7.87387	3.09501e-07	3.95564e-06	6.79439	YIPF5	YIPF5	golgi membrane protein SB140; smooth muscle cell associated protein 5 [Homo sapiens]. [Source:RefSeq;Acc:NM_030799]	5	143517924	ensembl cDNA
Ssc.26782.1.S1_at	-1.54853	-1.93413	-1.16293	3.27525	-7.87099	3.11102e-07	3.97194e-06	6.78915	ZNF382	ZNF382	Zinc finger protein 382. [Source:Uniprot/SWISSPROT;Acc:Q96SR6]	19	41788061	ensembl cDNA
Ssc.24239.1.S1_at	1.6316	1.22528	2.03793	4.1648	7.87031	3.11482e-07	3.97262e-06	6.78792	FAM107B	FAM107B		10	14600562	ensembl cDNA
Ssc.14186.1.A1_at	-1.17156	-1.46334	-0.879775	7.8584	-7.86961	3.11878e-07	3.97351e-06	6.78663	TOMM20	TOMM20	Mitochondrial import receptor subunit TOM20 homolog (Mitochondrial 20 kDa outer membrane protein) (Outer mitochondrial membrane receptor Tom20). [Source:Uniprot/SWISSPROT;Acc:Q15388]	1	233339283	ensembl cDNA
Ssc.27727.2.S1_a_at	-1.11542	-1.39347	-0.83737	5.96214	-7.86256	3.15853e-07	4.01994e-06	6.77377	PGM5	PGM5	Phosphoglucomutase-like protein 5 (Phosphoglucomutase-related protein) (PGM-RP) (Aciculin). [Source:Uniprot/SWISSPROT;Acc:Q15124]	9	70161635	ensembl cDNA
Ssc.5844.1.A1_at	-1.45238	-1.81459	-1.09017	6.45516	-7.85894	3.17913e-07	4.04194e-06	6.76716	ALG8	ALG8	Probable dolichyl pyrophosphate Glc1Man9GlcNAc2 alpha-1,3- glucosyltransferase (EC 2.4.1.-) (Dolichyl-P-Glc:Glc1Man9GlcNAc2-PP- dolichyl glucosyltransferase) (HUSSY-02). [Source:Uniprot/SWISSPROT;Acc:Q9BVK2]	11	77489636	ensembl genome
Ssc.19182.1.A1_at	3.27806	2.46045	4.09568	3.8074	7.85808	3.18403e-07	4.04395e-06	6.7656	ANKRD29	ANKRD29	ankyrin repeat domain 29 [Homo sapiens]. [Source:RefSeq;Acc:NM_173505]	18	19433978	ensembl cDNA
Ssc.1073.1.A1_at	1.87191	1.40487	2.33896	3.9332	7.85554	3.19863e-07	4.05506e-06	6.76095	CCDC88A	CCDC88A	KIAA1212 [Source:RefSeq_peptide;Acc:NP_060554]	2	55368482	ensembl cDNA
Ssc.24193.1.S1_at	-1.402	-1.7518	-1.05219	4.69651	-7.8554	3.19943e-07	4.05506e-06	6.7607	GRTP1	GRTP1	growth hormone regulated TBC protein 1 [Homo sapiens]. [Source:RefSeq;Acc:NM_024719]	13	113026507	ensembl cDNA
Ssc.11779.1.S1_at	3.07133	2.30411	3.83855	5.89148	7.84613	3.25321e-07	4.11893e-06	6.74377	FOLR1	FOLR1	Folate receptor alpha precursor (FR-alpha) (Folate receptor 1) (Folate receptor, adult) (Adult folate-binding protein) (FBP) (Ovarian tumor- associated antigen MOv18) (KB cells FBP). [Source:Uniprot/SWISSPROT;Acc:P15328]	11	71578250	ensembl cDNA
Ssc.6014.1.S1_at	-2.64529	-3.30625	-1.98433	4.43321	-7.84414	3.26483e-07	4.12935e-06	6.74015	RORC	RORC	Nuclear receptor ROR-gamma (Nuclear receptor RZR-gamma). [Source:Uniprot/SWISSPROT;Acc:P51449]	1	150045173	ensembl cDNA
Ssc.24304.1.S1_at	-1.63133	-2.03916	-1.22349	3.64162	-7.83973	3.29089e-07	4.15799e-06	6.73208	EGFLAM	EGFLAM		5	38294290	ensembl cDNA
Ssc.2624.1.S1_at	1.56136	1.17097	1.95175	4.9927	7.83886	3.29601e-07	4.16015e-06	6.7305	Q8NHP8				.	ensembl cDNA
Ssc.21626.2.S1_at	2.25117	1.68815	2.81418	6.47374	7.83673	3.30868e-07	4.17182e-06	6.7266	GAS1	GAS1	Growth-arrest-specific protein 1 precursor (GAS-1). [Source:Uniprot/SWISSPROT;Acc:P54826]	9	88749098	ensembl cDNA
Ssc.6222.1.S1_a_at	1.86704	1.39982	2.33425	4.97985	7.8322	3.3358e-07	4.20058e-06	6.71831	CD74	CD74	HLA class II histocompatibility antigen, gamma chain (HLA-DR antigens associated invariant chain) (Ia antigen-associated invariant chain) (Ii) (p33) (CD74 antigen). [Source:Uniprot/SWISSPROT;Acc:P04233]	5	149761399	ensembl cDNA
Ssc.4336.1.A1_at	-2.57291	-3.2168	-1.92902	4.53201	-7.83177	3.3384e-07	4.20058e-06	6.71753	SH3YL1	SH3YL1	SH3 domain containing, Ysc84-like 1 [Homo sapiens]. [Source:RefSeq;Acc:NM_015677]	2	208149	ensembl cDNA
Ssc.6219.1.A1_at	2.15776	1.61768	2.69784	2.93696	7.83061	3.34537e-07	4.20502e-06	6.71541	GLDN	GLDN	collomin [Homo sapiens]. [Source:RefSeq;Acc:NM_181789]	15	49421005	ensembl cDNA
Ssc.1666.1.A1_at	-1.81038	-2.26361	-1.35715	4.34432	-7.82886	3.35591e-07	4.21392e-06	6.71221	RPL22	RPL22	60S ribosomal protein L22 (Epstein-Barr virus small RNA associated protein) (EBER associated protein) (EAP) (Heparin binding protein HBp15). [Source:Uniprot/SWISSPROT;Acc:P35268]	1	6167668	ensembl cDNA
Ssc.8137.1.A1_at	-1.48365	-1.85518	-1.11212	8.3629	-7.82679	3.36844e-07	4.2253e-06	6.70843	ALS2CR2		amyotrophic lateral sclerosis 2 (juvenile) chromosome region, candidate 2; ILP-interacting protein ILPIPA [Homo sapiens]. [Source:RefSeq;Acc:NM_018571]		.	ensembl cDNA
Ssc.23505.1.S1_at	1.06888	0.801144	1.33662	5.83029	7.82472	3.38101e-07	4.2367e-06	6.70464	MAOA	MAOA	Amine oxidase [flavin-containing] A (EC 1.4.3.4) (Monoamine oxidase) (MAO-A). [Source:Uniprot/SWISSPROT;Acc:P21397]	X	43400353	ensembl cDNA
Ssc.6925.1.A1_at	1.70185	1.27533	2.12836	8.31457	7.8205	3.40681e-07	4.26464e-06	6.69693	RPL22L1	RPL22L1	PREDICTED: hypothetical protein XP_114317 [Source:RefSeq_peptide;Acc:XP_114317]	3	172066749	ensembl cDNA
Ssc.4072.1.A1_at	-1.35073	-1.68942	-1.01205	7.21989	-7.81664	3.43062e-07	4.29004e-06	6.68985	UBXN6	UBXN6	UBX domain-containing protein 1. [Source:Uniprot/SWISSPROT;Acc:Q9BZV1]	19	4396009	ensembl cDNA
Ssc.6696.1.A1_at	0.879824	0.659097	1.10055	8.88188	7.81247	3.45652e-07	4.31799e-06	6.68221	TXN	TXN	Thioredoxin (ATL-derived factor) (ADF) (Surface associated sulphydryl protein) (SASP). [Source:Uniprot/SWISSPROT;Acc:P10599]	9	112046121	ensembl cDNA
Ssc.12356.1.A1_at	-1.56232	-1.95431	-1.17034	6.97389	-7.81179	3.46076e-07	4.31886e-06	6.68097	C7orf23	C7orf23		7	86663412	ensembl cDNA
Ssc.4725.1.A1_at	1.32024	0.988848	1.65163	6.06004	7.80834	3.48233e-07	4.34132e-06	6.67466	AP2A2	AP2A2	Adapter-related protein complex 2 alpha 2 subunit (Alpha-adaptin C) (Adaptor protein complex AP-2 alpha-2 subunit) (Clathrin assembly protein complex 2 alpha-C large chain) (100 kDa coated vesicle protein C) (Plasma membrane adaptor HA2/AP2 adaptin alpha	11	915841	ensembl cDNA
Ssc.27518.1.A1_at	2.18259	1.63431	2.73087	3.93205	7.80224	3.52088e-07	4.38489e-06	6.66348	PVRL3	PVRL3	nectin 3 [Homo sapiens]. [Source:RefSeq;Acc:NM_015480]	3	112273413	ensembl genome
Ssc.22655.1.S1_at	-2.09339	-2.61969	-1.56709	5.66713	-7.79587	3.56162e-07	4.4311e-06	6.6518	KNTC1	KNTC1	Kinetochore-associated protein 1 (Rough deal homolog) (hRod) (HsROD) (Rod). [Source:Uniprot/SWISSPROT;Acc:P50748]	12	121577762	ensembl genome
Ssc.2047.1.S1_at	1.17372	0.878577	1.46885	6.71098	7.79444	3.57081e-07	4.438e-06	6.64918	FNDC3A	FNDC3A	Fibronectin type III domain containing protein 3. [Source:Uniprot/SWISSPROT;Acc:Q9Y2H6]	13	48448049	ensembl cDNA
Ssc.20303.1.S1_at	1.69472	1.26846	2.12099	3.77126	7.79232	3.58449e-07	4.45047e-06	6.6453	PMM1	PMM1	Phosphomannomutase 1 (EC 5.4.2.8) (PMM 1) (PMMH-22). [Source:Uniprot/SWISSPROT;Acc:Q92871]	22	40302853	ensembl cDNA
Ssc.508.1.S1_at	2.61683	1.95845	3.27521	4.91569	7.79018	3.59838e-07	4.46316e-06	6.64137	FCER1G	FCER1G	High affinity immunoglobulin epsilon receptor gamma-subunit precursor (FceRI gamma) (IgE Fc receptor gamma-subunit) (Fc-epsilon RI-gamma). [Source:Uniprot/SWISSPROT;Acc:P30273]	1	159451693	ensembl cDNA
Ssc.21267.1.S1_at	1.26488	0.94641	1.58334	6.66251	7.78452	3.63536e-07	4.50445e-06	6.63098	NIPSNAP3B	NIPSNAP3B	NipSnap3B protein (SNAP1). [Source:Uniprot/SWISSPROT;Acc:Q9BS92]	9	106566272	ensembl cDNA
Ssc.20424.3.S1_a_at	-1.68519	-2.10965	-1.26073	5.514	-7.78141	3.65586e-07	4.52524e-06	6.62528	SIAH2	SIAH2	Ubiquitin ligase SIAH2 (EC 6.3.2.-) (Seven in absentia homolog 2) (Siah-2) (hSiah2). [Source:Uniprot/SWISSPROT;Acc:O43255]	3	151941611	ensembl cDNA
Ssc.15133.1.A1_at	1.44435	1.08035	1.80835	4.65435	7.7771	3.6845e-07	4.55606e-06	6.61735	PGLS	PGLS	6-phosphogluconolactonase (EC 3.1.1.31) (6PGL). [Source:Uniprot/SWISSPROT;Acc:O95336]	19	17483432	ensembl cDNA
Ssc.23544.1.S1_at	1.84502	1.37994	2.31009	7.45038	7.77547	3.69531e-07	4.55779e-06	6.61437	XPO6	XPO6	exportin 6; RAN binding protein 20 [Homo sapiens]. [Source:RefSeq;Acc:NM_015171]	16	28016817	ensembl genome
Ssc.13173.1.A1_at	1.30354	0.974943	1.63214	3.35218	7.77509	3.6979e-07	4.55779e-06	6.61366	RAP1GDS1	RAP1GDS1	Rap1 GTPase-GDP dissociation stimulator 1 (SMG P21 stimulatory GDP/GTP exchange protein) (SMG GDS protein) (Exchange factor smgGDS). [Source:Uniprot/SWISSPROT;Acc:P52306]	4	99401550	ensembl cDNA
Ssc.6331.1.S1_at	1.3535	1.0123	1.6947	5.64898	7.77502	3.69838e-07	4.55779e-06	6.61353	ORMDL2	ORMDL2	ORMDL2; ORM1 (S. cerevisiae)-like 2 [Homo sapiens]. [Source:RefSeq;Acc:NM_014182]	12	54498073	ensembl cDNA
Ssc.6441.1.A1_at	-1.13539	-1.42162	-0.849163	5.84748	-7.77464	3.70086e-07	4.55779e-06	6.61285	DHRS7	DHRS7	Dehydrogenase/reductase SDR family member 7 precursor (EC 1.1.-.-) (Retinal short-chain dehydrogenase/reductase 4) (retSDR4) (CGI-86) (UNQ285/PRO3448). [Source:Uniprot/SWISSPROT;Acc:Q9Y394]	14	59681255	ensembl cDNA
Ssc.936.1.S1_at	1.58445	1.18496	1.98394	3.48201	7.77361	3.70781e-07	4.56173e-06	6.61094	CNN2	CNN2	Calponin H2, smooth muscle (Neutral calponin). [Source:Uniprot/SWISSPROT;Acc:Q99439]	19	977298	ensembl cDNA
Ssc.15508.1.S1_at	1.38161	1.03311	1.73011	8.23362	7.77016	3.73102e-07	4.58565e-06	6.60461	MYADM	MYADM	Myeloid-associated differentiation marker (SB135) (UNQ553/PRO1110). [Source:Uniprot/SWISSPROT;Acc:Q96S97]	19	59061423	ensembl cDNA
Ssc.10160.1.A1_at	1.58971	1.18858	1.99085	7.13554	7.76747	3.74919e-07	4.60334e-06	6.59967	WIPF1	WIPF1	Wiskott-Aldrich syndrome protein interacting protein (WASP interacting protein) (PRPL-2 protein). [Source:Uniprot/SWISSPROT;Acc:O43516]	2	175132546	ensembl cDNA
AFFX-Ssc-gapdh-3_s_at	-0.960965	-1.20352	-0.718408	11.6958	-7.76502	3.76583e-07	4.61911e-06	6.59518	GAPDH	GAPDH	Glyceraldehyde-3-phosphate dehydrogenase, liver (EC 1.2.1.12) (GAPDH). [Source:Uniprot/SWISSPROT;Acc:P04406]	12	6513918	ensembl cDNA
Ssc.2207.2.S1_a_at	-1.49357	-1.87066	-1.11648	8.04884	-7.76304	3.77934e-07	4.63102e-06	6.59154	SMTN	SMTN	Smoothelin. [Source:Uniprot/SWISSPROT;Acc:P53814]	22	29807305	ensembl cDNA
Ssc.11247.1.A1_at	-1.06617	-1.33542	-0.796909	10.1943	-7.76079	3.79477e-07	4.64526e-06	6.5874	NDUFS4	NDUFS4	NADH-ubiquinone oxidoreductase 18 kDa subunit, mitochondrial precursor (EC 1.6.5.3) (EC 1.6.99.3) (Complex I-18 kDa) (CI-18 kDa) (Complex I- AQDQ) (CI-AQDQ). [Source:Uniprot/SWISSPROT;Acc:O43181]	5	52892242	ensembl cDNA
Ssc.6289.1.S1_at	-1.66872	-2.0905	-1.24695	8.58811	-7.75449	3.83831e-07	4.69383e-06	6.57582	RAMP1	RAMP1	Receptor activity-modifying protein 1 precursor (CRLR activity- modifying-protein 1) (Calcitonin-receptor-like receptor-activity- modifying-protein 1). [Source:Uniprot/SWISSPROT;Acc:O60894]	2	238432156	ensembl cDNA
Ssc.6276.1.S1_at	-1.26702	-1.58732	-0.946723	6.21344	-7.75312	3.84784e-07	4.70077e-06	6.5733	ABHD6	ABHD6	abhydrolase domain containing 6; lipase protein [Homo sapiens]. [Source:RefSeq;Acc:NM_020676]	3	58198349	ensembl cDNA
Ssc.7933.1.A1_at	1.71426	1.28082	2.14771	4.26283	7.75164	3.8582e-07	4.70871e-06	6.57057	CDK8	CDK8	Cell division protein kinase 8 (EC 2.7.1.37) (Protein kinase K35). [Source:Uniprot/SWISSPROT;Acc:P49336]	13	25726756	ensembl genome
Ssc.6463.1.A1_at	1.52637	1.14034	1.9124	5.30015	7.7497	3.87174e-07	4.71673e-06	6.56701	MYD88	MYD88	Myeloid differentiation primary response protein MyD88. [Source:Uniprot/SWISSPROT;Acc:Q99836]	3	38155009	ensembl cDNA
Ssc.7572.2.S1_at	-1.83752	-2.30225	-1.37279	6.09905	-7.74959	3.87252e-07	4.71673e-06	6.5668	ACADSB	ACADSB	Acyl-CoA dehydrogenase, short/branched chain specific, mitochondrial precursor (EC 1.3.99.-) (SBCAD) (2-methyl branched chain acyl-CoA dehydrogenase) (2-MEBCAD) (2-methylbutyryl-coenzyme A dehydrogenase) (2-methylbutyryl-CoA dehydrogenase). [Source:Unipro	10	124758419	ensembl cDNA
Ssc.23807.1.A1_at	-1.11866	-1.40167	-0.835649	6.46061	-7.74721	3.88925e-07	4.72948e-06	6.56243	MRPS18C	MRPS18C	28S ribosomal protein S18c, mitochondrial precursor (MRP-S18-c) (Mrps18c) (MRP-S18-1) (CGI-134). [Source:Uniprot/SWISSPROT;Acc:Q9Y3D5]	4	84596196	ensembl cDNA
Ssc.897.1.S1_at	2.15445	1.60935	2.69954	6.31095	7.7466	3.89361e-07	4.72948e-06	6.56129	SRPX	SRPX	Sushi repeat-containing protein SRPX precursor. [Source:Uniprot/SWISSPROT;Acc:P78539]	X	37893539	ensembl cDNA
Ssc.8139.1.S1_at	-1.19888	-1.50221	-0.895543	9.01038	-7.74645	3.89464e-07	4.72948e-06	6.56102	PHYH	PHYH	Phytanoyl-CoA dioxygenase, peroxisomal precursor (EC 1.14.11.18) (Phytanoyl-CoA alpha-hydroxylase) (PhyH) (Phytanic acid oxidase). [Source:Uniprot/SWISSPROT;Acc:O14832]	10	13359806	ensembl cDNA
Ssc.16986.1.S1_at	2.17704	1.62612	2.72796	4.77782	7.74505	3.90454e-07	4.73679e-06	6.55844	SBF2	SBF2	SET binding factor 2 [Homo sapiens]. [Source:RefSeq;Acc:NM_030962]	11	9756790	ensembl genome
Ssc.21806.1.A1_at	1.84211	1.37576	2.30847	7.24526	7.74191	3.92685e-07	4.75911e-06	6.55265	LHFP	LHFP	lipoma HMGIC fusion partner [Homo sapiens]. [Source:RefSeq;Acc:NM_005780]	13	38815033	ensembl cDNA
Ssc.7604.1.A1_at	2.634	1.96701	3.30099	6.88697	7.74008	3.93988e-07	4.77015e-06	6.54929	FCF1	FCF1	Protein C14orf111 (CGI-35). [Source:Uniprot/SWISSPROT;Acc:Q9Y324]	14	74249603	ensembl cDNA
Ssc.3708.1.S1_at	-1.30332	-1.6335	-0.973143	10.1664	-7.7366	3.96478e-07	4.79553e-06	6.54289	NDUFA12	NDUFA12	NADH-ubiquinone oxidoreductase subunit B17.2 (EC 1.6.5.3) (EC 1.6.99.3) (Complex I-B17.2) (CI-B17.2) (CIB17.2) (13 kDa differentiation-associated protein). [Source:Uniprot/SWISSPROT;Acc:Q9UI09]	12	93889240	ensembl cDNA
Ssc.16769.1.S1_at	1.89066	1.41158	2.36975	7.59708	7.73483	3.97755e-07	4.80621e-06	6.53963	CTSZ	CTSZ	Cathepsin Z precursor (EC 3.4.22.-) (Cathepsin X) (Cathepsin P). [Source:Uniprot/SWISSPROT;Acc:Q9UBR2]	20	56990585	ensembl cDNA
Ssc.14866.1.S1_at	-1.76397	-2.211	-1.31695	7.69402	-7.7341	3.98281e-07	4.80779e-06	6.53828	PKP2	PKP2	Plakophilin 2. [Source:Uniprot/SWISSPROT;Acc:Q99959]	12	32834947	ensembl cDNA
Ssc.7633.3.S1_at	1.00792	0.752399	1.26343	6.97322	7.73129	4.00318e-07	4.82478e-06	6.5331	ERBB2IP	ERBB2IP	LAP2 protein (Erbb2-interacting protein) (Erbin) (Densin-180-like protein). [Source:Uniprot/SWISSPROT;Acc:Q96RT1]	5	65258158	ensembl cDNA
Ssc.995.1.A1_at	-1.05705	-1.32503	-0.789056	5.7167	-7.73081	4.00668e-07	4.82478e-06	6.53222	CD163L1	CD163L1	scavenger receptor cysteine-rich type 1 protein M160 precursor; CD163 antigen B [Homo sapiens]. [Source:RefSeq;Acc:NM_174941]	12	7398826	ensembl genome
Ssc.11302.1.S2_at	2.44673	1.8264	3.06707	10.8297	7.73052	4.00876e-07	4.82478e-06	6.53169	COL3A1	COL3A1	Collagen alpha 1(III) chain precursor. [Source:Uniprot/SWISSPROT;Acc:P02461]	2	189547344	ensembl cDNA
Ssc.15702.1.S1_at	-1.85817	-2.32941	-1.38692	6.97153	-7.72836	4.02449e-07	4.83893e-06	6.52771	GSTK1	GSTK1	Glutathione S-transferase kappa 1 (EC 2.5.1.18) (GST 13-13) (Glutathione S-transferase subunit 13) (GST class-kappa) (GSTK1-1) (hGSTK1) (HDCMD47P). [Source:Uniprot/SWISSPROT;Acc:Q9Y2Q3]	7	142670686	ensembl cDNA
Ssc.17653.1.S1_at	-1.46055	-1.83127	-1.08984	5.80121	-7.72192	4.07182e-07	4.891e-06	6.51584	MRPL46	MRPL46	mitochondrial ribosomal protein L46; chromosome 15 open reading frame 4 [Homo sapiens]. [Source:RefSeq;Acc:NM_022163]	15	86803713	ensembl cDNA
Ssc.9721.1.A1_at	-1.40565	-1.76258	-1.04872	6.88892	-7.7186	4.09642e-07	4.9157e-06	6.50972	ASB8	ASB8	Ankyrin repeat and SOCS box containing protein 8 (ASB-8). [Source:Uniprot/SWISSPROT;Acc:Q9H765]	12	46827841	ensembl cDNA
Ssc.4479.1.S1_at	1.60752	1.19911	2.01594	7.07504	7.71443	4.1276e-07	4.94825e-06	6.50202	FBLN2	FBLN2	Fibulin-2 precursor. [Source:Uniprot/SWISSPROT;Acc:P98095]	3	13565625	ensembl cDNA
Ssc.24197.1.S1_at	-1.61036	-2.01962	-1.2011	4.612	-7.7121	4.14508e-07	4.96152e-06	6.49773	TMEM161A	TMEM161A		19	19091429	ensembl cDNA
Ssc.12448.1.S1_at	2.19934	1.64038	2.7583	3.68497	7.71187	4.14682e-07	4.96152e-06	6.4973	PTPRJ	PTPRJ	Protein-tyrosine phosphatase eta precursor (EC 3.1.3.48) (R-PTP-eta) (HPTP eta) (Protein-tyrosine phosphatase receptor type J) (Density enhanced phosphatase-1) (DEP-1) (CD148 antigen). [Source:Uniprot/SWISSPROT;Acc:Q12913]	11	47958686	ensembl genome
Ssc.2997.1.A1_at	-2.52777	-3.17042	-1.88512	4.8382	-7.70923	4.16678e-07	4.98051e-06	6.49242	BDH1	BDH1	D-beta-hydroxybutyrate dehydrogenase, mitochondrial precursor (EC 1.1.1.30) (BDH) (3-hydroxybutyrate dehydrogenase). [Source:Uniprot/SWISSPROT;Acc:Q02338]	3	198721051	ensembl cDNA
Ssc.4984.1.S1_at	5.41651	4.03901	6.79401	3.7464	7.70685	4.18478e-07	4.99712e-06	6.48804	CXCL14	CXCL14	Small inducible cytokine B14 precursor (CXCL14) (Chemokine BRAK). [Source:Uniprot/SWISSPROT;Acc:O95715]	5	134934274	ensembl cDNA
Ssc.12191.2.A1_at	-1.78283	-2.2363	-1.32936	7.86372	-7.70561	4.19423e-07	5.00349e-06	6.48575	Q9P0S4				.	ensembl cDNA
Ssc.5227.1.S2_at	-1.35642	-1.70158	-1.01126	9.38054	-7.70226	4.21988e-07	5.02917e-06	6.47956	0		2 kDa protein [Source:IPI;Acc:IPI00479055]		.	ensembl genome
Ssc.25357.1.S1_at	-1.64202	-2.0599	-1.22414	6.07929	-7.70148	4.22589e-07	5.03141e-06	6.47812	IL1R2	IL1R2	Interleukin-1 receptor, type II precursor (IL-1R-2) (IL-1R-beta) (Antigen CDw121b). [Source:Uniprot/SWISSPROT;Acc:P27930]	2	101974738	ensembl genome
Ssc.24075.1.A1_at	1.93463	1.44218	2.42707	3.87238	7.69991	4.23794e-07	5.0386e-06	6.47522	DCLK1	DCLK1	Serine/threonine-protein kinase DCAMKL1 (EC 2.7.1.37) (Doublecortin- like and CAM kinase-like 1). [Source:Uniprot/SWISSPROT;Acc:O15075]	13	35243478	ensembl genome
Ssc.11090.1.A1_at	1.75152	1.30564	2.1974	4.21102	7.69913	4.24393e-07	5.0386e-06	6.47379	CPNE1		Copine I. [Source:Uniprot/SWISSPROT;Acc:Q99829]		.	ensembl cDNA
Ssc.17610.1.S1_at	-1.33102	-1.66986	-0.992182	4.56644	-7.69908	4.24434e-07	5.0386e-06	6.47369	C18orf58	C18orf58	PREDICTED: hypothetical protein FLJ34907 [Source:RefSeq_peptide;Acc:XP_290817]	18	10784068	ensembl genome
Ssc.9992.1.S1_at	-1.39497	-1.7504	-1.03954	8.89469	-7.69238	4.29635e-07	5.09464e-06	6.46132	ETFA	ETFA	Electron transfer flavoprotein alpha-subunit, mitochondrial precursor (Alpha-ETF). [Source:Uniprot/SWISSPROT;Acc:P13804]	15	74295646	ensembl cDNA
Ssc.31169.1.S1_at	1.12718	0.839957	1.41441	4.71118	7.69162	4.30234e-07	5.09464e-06	6.45991	C12orf42	C12orf42		12	102195054	ensembl genome
Ssc.24542.1.S1_at	-2.71973	-3.41278	-2.02667	4.62857	-7.69139	4.30409e-07	5.09464e-06	6.45949	RGMB	RGMB	RGM domain family, member B [Homo sapiens]. [Source:RefSeq;Acc:NM_173670]	5	98132900	ensembl cDNA
Ssc.16135.1.S1_at	-1.42155	-1.78388	-1.05923	2.95916	-7.68982	4.31645e-07	5.10431e-06	6.45658	GAPDH	GAPDH	Glyceraldehyde-3-phosphate dehydrogenase, liver (EC 1.2.1.12) (GAPDH). [Source:Uniprot/SWISSPROT;Acc:P04406]	12	6513918	ensembl cDNA
Ssc.5926.1.S1_at	1.60295	1.19433	2.01157	5.02113	7.68859	4.32608e-07	5.11074e-06	6.45432	Q8N1G7				.	ensembl genome
Ssc.29691.1.A1_s_at	1.55138	1.15578	1.94697	4.93382	7.68629	4.34422e-07	5.12618e-06	6.45007	KLHL10	KLHL10	kelch-like 10 [Homo sapiens]. [Source:RefSeq;Acc:NM_152467]	17	37247569	ensembl genome
Ssc.23294.1.S1_at	-2.36867	-2.9727	-1.76464	8.10241	-7.68587	4.34757e-07	5.12618e-06	6.44928	DMN		Desmuslin. [Source:Uniprot/SWISSPROT;Acc:O15061]		.	ensembl cDNA
Ssc.16577.1.A1_at	-1.70342	-2.13804	-1.26881	6.18285	-7.68183	4.37967e-07	5.15903e-06	6.44181	ACOX2	ACOX2	Acyl-coenzyme A oxidase 2, peroxisomal (EC 1.3.3.6) (Branched-chain acyl-CoA oxidase) (BRCACox) (Trihydroxycoprostanoyl-CoA oxidase) (THCCox) (THCA-CoA oxidase). [Source:Uniprot/SWISSPROT;Acc:Q99424]	3	58465906	ensembl cDNA
Ssc.12138.1.A1_at	2.18099	1.62409	2.73789	4.27288	7.67582	4.42782e-07	5.2096e-06	6.43071	ROBO1	ROBO1	Roundabout homolog 1 precursor (H-Robo-1) (Deleted in U twenty twenty). [Source:Uniprot/SWISSPROT;Acc:Q9Y6N7]	3	78729080	ensembl genome
Ssc.26905.1.A1_at	-1.74081	-2.18533	-1.29628	6.87619	-7.67541	4.43116e-07	5.2096e-06	6.42994	PRKAA2					ensembl cDNA
Ssc.11784.1.S1_at	3.03714	2.261	3.81329	6.69904	7.66959	4.47839e-07	5.26005e-06	6.41917	TIMP1	TIMP1	Metalloproteinase inhibitor 1 precursor (TIMP-1) (Erythroid potentiating activity) (EPA) (Tissue inhibitor of metalloproteinases) (Fibroblast collagenase inhibitor) (Collagenase inhibitor). [Source:Uniprot/SWISSPROT;Acc:P01033]	X	47326634	ensembl cDNA
Ssc.21205.1.S1_at	-1.43458	-1.80138	-1.06778	6.54739	-7.66557	4.51129e-07	5.29176e-06	6.41174	MRPL19	MRPL19	60S ribosomal protein L19, mitochondrial precursor (L19mt) (MRP-L15). [Source:Uniprot/SWISSPROT;Acc:P49406]	2	75727417	ensembl cDNA
Ssc.2756.1.A1_at	-1.06052	-1.33168	-0.789347	7.35149	-7.66524	4.51407e-07	5.29176e-06	6.41111	MRPL22	MRPL22	mitochondrial ribosomal protein L22 [Homo sapiens]. [Source:RefSeq;Acc:NM_014180]	5	154300839	ensembl cDNA
Ssc.15452.1.S1_at	-1.20746	-1.51644	-0.898475	5.00789	-7.65929	4.56329e-07	5.34431e-06	6.4001	ARIH2	ARIH2	Ariadne-2 protein homolog (ARI-2) (Triad1 protein) (HT005). [Source:Uniprot/SWISSPROT;Acc:O95376]	3	48931285	ensembl cDNA
Ssc.28156.1.A1_at	-1.30604	-1.64032	-0.971766	5.08204	-7.65768	4.57666e-07	5.35482e-06	6.39713	ZNF782	ZNF782	Zinc finger protein 126 (HZF-2) (Fragment). [Source:Uniprot/SWISSPROT;Acc:P35275]	9	98619094	ensembl genome
Ssc.14506.1.S1_at	3.64205	2.70953	4.57456	3.68906	7.65487	4.60021e-07	5.37461e-06	6.39191	TOP2A		DNA topoisomerase II, alpha isozyme (EC 5.99.1.3). [Source:Uniprot/SWISSPROT;Acc:P11388]		.	ensembl cDNA
Ssc.11575.1.A1_at	-0.986977	-1.23969	-0.734261	5.99839	-7.65461	4.6024e-07	5.37461e-06	6.39143	DUSP22	DUSP22	dual specificity phosphatase 22; homolog of mouse dual specificity phosphatase LMW-DSP2; mitogen-activated protein kinase phosphatase x; JNK-stimulating phosphatase 1 [Homo sapiens]. [Source:RefSeq;Acc:NM_020185]	6	237101	ensembl cDNA
Ssc.9666.1.S1_at	1.60203	1.19152	2.01254	5.79492	7.64887	4.65089e-07	5.42604e-06	6.38079	BTG3	BTG3	BTG3 protein (Tob5 protein) (Abundant in neuroepithelium area protein). [Source:Uniprot/SWISSPROT;Acc:Q14201]	21	17887844	ensembl cDNA
Ssc.9728.1.A1_at	1.4	1.0412	1.75881	4.42397	7.64752	4.6623e-07	5.43389e-06	6.3783	NAV1	NAV1	neuron navigator 1; neuron navigator-1; pore membrane and/or filament interacting like protein 3 [Homo sapiens]. [Source:RefSeq;Acc:NM_020443]	1	199859224	ensembl genome
Ssc.6891.1.S1_at	-1.10139	-1.38368	-0.819102	10.036	-7.64703	4.66654e-07	5.43389e-06	6.37737	NDUFB4	NDUFB4	NADH-ubiquinone oxidoreductase B15 subunit (EC 1.6.5.3) (EC 1.6.99.3) (Complex I-B15) (CI-B15). [Source:Uniprot/SWISSPROT;Acc:O95168]	3	121797818	ensembl cDNA
Ssc.775.1.S1_at	-1.31269	-1.64936	-0.976012	9.49486	-7.64188	4.71054e-07	5.47989e-06	6.36784	FAM162A	FAM162A	growth and transformation-dependent protein; HIF-1 alpha-responsive proapoptotic molecule [Homo sapiens]. [Source:RefSeq;Acc:NM_014367]	3	123585713	ensembl cDNA
Ssc.7202.1.A1_at	2.56988	1.91049	3.22927	4.31763	7.63865	4.73844e-07	5.50708e-06	6.36184	MCM6	MCM6	DNA replication licensing factor MCM6 (P105MCM). [Source:Uniprot/SWISSPROT;Acc:Q14566]	2	136313674	ensembl cDNA
Ssc.30936.1.S1_at	-1.52831	-1.92051	-1.13612	5.19776	-7.63771	4.74658e-07	5.51128e-06	6.3601	ACTR8	ACTR8	Actin-related protein 8. [Source:Uniprot/SWISSPROT;Acc:Q9H981]	3	53876195	ensembl cDNA
Ssc.14502.1.S1_a_at	-1.27805	-1.60608	-0.950024	9.13349	-7.63632	4.75863e-07	5.52001e-06	6.35752	SUCLG1	SUCLG1	Succinyl-CoA ligase [GDP-forming] alpha-chain, mitochondrial precursor (EC 6.2.1.4) (Succinyl-CoA synthetase, alpha chain) (SCS-alpha). [Source:Uniprot/SWISSPROT;Acc:P53597]	2	84504165	ensembl cDNA
Ssc.25615.1.A1_at	1.69209	1.25767	2.1265	7.44616	7.63424	4.77681e-07	5.53583e-06	6.35365	RYR2	RYR2	Ryanodine receptor 2 (Cardiac muscle-type ryanodine receptor) (RyR2) (RYR-2) (Cardiac muscle ryanodine receptor-calcium release channel) (hRYR-2). [Source:Uniprot/SWISSPROT;Acc:Q92736]	1	235272128	ensembl genome
Ssc.5981.1.S1_at	-1.10712	-1.39139	-0.822846	7.7588	-7.63323	4.78557e-07	5.53613e-06	6.35179	MRPS24	MRPS24	mitochondrial ribosomal protein S24; mitochondrial 28S ribosomal protein S24 [Homo sapiens]. [Source:RefSeq;Acc:NM_032014]	7	43872682	ensembl cDNA
Ssc.26338.1.S1_at	-1.41585	-1.7794	-1.0523	4.81228	-7.63317	4.78616e-07	5.53613e-06	6.35167	PRKAG1	PRKAG1	5-AMP-activated protein kinase, gamma-1 subunit (AMPK gamma-1 chain) (AMPKg). [Source:Uniprot/SWISSPROT;Acc:P54619]	12	47682325	ensembl cDNA
Ssc.3588.1.S1_at	-1.27609	-1.60384	-0.948338	9.69685	-7.63107	4.80456e-07	5.55214e-06	6.34777	GOT2	GOT2	Aspartate aminotransferase, mitochondrial precursor (EC 2.6.1.1) (Transaminase A) (Glutamate oxaloacetate transaminase-2). [Source:Uniprot/SWISSPROT;Acc:P00505]	16	57298538	ensembl cDNA
Ssc.16637.1.S1_at	-1.81716	-2.28446	-1.34987	8.75555	-7.62168	4.88769e-07	5.64284e-06	6.33035	ACADVL	ACADVL	Acyl-CoA dehydrogenase, very-long-chain specific, mitochondrial precursor (EC 1.3.99.-) (VLCAD). [Source:Uniprot/SWISSPROT;Acc:P49748]	17	7063855	ensembl cDNA
Ssc.30004.1.A1_at	-1.7992	-2.26205	-1.33634	5.80729	-7.61874	4.91404e-07	5.6679e-06	6.32488	GPR98	GPR98	very large G-protein coupled receptor 1; very large G protein-coupled receptor 1; G protein-coupled receptor 98 [Homo sapiens]. [Source:RefSeq;Acc:NM_032119]	5	89890373	ensembl genome
Ssc.17815.1.S1_at	2.56486	1.90477	3.22495	4.08103	7.61572	4.94128e-07	5.69393e-06	6.31927	LGALS3	LGALS3	Galectin-3 (Galactose-specific lectin 3) (Mac-2 antigen) (IgE-binding protein) (35 kDa lectin) (Carbohydrate binding protein 35) (CBP 35) (Laminin-binding protein) (Lectin L-29) (L-31) (Galactoside-binding protein) (GALBP). [Source:Uniprot/SWISSPROT;Acc:P	14	54665574	ensembl cDNA
Ssc.12404.1.S1_at	0.986921	0.732903	1.24094	6.05188	7.61493	4.94845e-07	5.69679e-06	6.3178	PDIA5	PDIA5	Protein disulfide-isomerase A5 precursor (EC 5.3.4.1) (Protein disulfide isomerase-related protein). [Source:Uniprot/SWISSPROT;Acc:Q14554]	3	124268599	ensembl genome
Ssc.26478.1.A1_at	2.88405	2.14157	3.62652	3.96863	7.6132	4.96409e-07	5.7094e-06	6.31459	SASH3	SASH3	SH3 protein expressed in lymphocytes homolog. [Source:Uniprot/SWISSPROT;Acc:O75995]	X	128741641	ensembl cDNA
Ssc.26358.2.S1_at	1.38834	1.0309	1.74579	5.20376	7.6126	4.96953e-07	5.71027e-06	6.31348	CORO1C	CORO1C	Coronin 1C (Coronin 3) (hCRNN4). [Source:Uniprot/SWISSPROT;Acc:Q9ULV4]	12	107563020	ensembl cDNA
Ssc.4267.3.S1_at	1.80723	1.34189	2.27258	4.90623	7.61181	4.97672e-07	5.71314e-06	6.31201	EFEMP2	EFEMP2	EGF-containing fibulin-like extracellular matrix protein 2 precursor (Fibulin-4) (FIBL-4) (UPH1 protein) (UNQ200/PRO226). [Source:Uniprot/SWISSPROT;Acc:O95967]	11	65390488	ensembl cDNA
Ssc.19433.1.S1_at	-1.67002	-2.10011	-1.23993	5.26617	-7.61041	4.98952e-07	5.72244e-06	6.3094	SIRT3	SIRT3	NAD-dependent deacetylase sirtuin 3, mitochondrial precursor (EC 3.5.1.-) (SIR2-like protein 3) (hSIRT3). [Source:Uniprot/SWISSPROT;Acc:Q9NTG7]	11	205031	ensembl cDNA
Ssc.15711.1.S1_at	1.46581	1.08823	1.8434	4.78573	7.60875	5.00474e-07	5.72961e-06	6.30631	PRAF2	PRAF2	JM4 protein [Homo sapiens]. [Source:RefSeq;Acc:NM_007213]	X	48815762	ensembl cDNA
Ssc.22283.1.A1_at	-1.17315	-1.47536	-0.870943	6.37744	-7.60842	5.00776e-07	5.72961e-06	6.3057	C2orf47	C2orf47		2	200528285	ensembl cDNA
Ssc.8224.1.S1_at	3.73822	2.77519	4.70126	6.22516	7.608	5.01157e-07	5.72961e-06	6.30492	LOX	LOX	Protein-lysine 6-oxidase precursor (EC 1.4.3.13) (Lysyl oxidase). [Source:Uniprot/SWISSPROT;Acc:P28300]	5	121429918	ensembl genome
Ssc.16679.1.S1_at	1.95967	1.4548	2.46453	4.61087	7.60767	5.01458e-07	5.72961e-06	6.30431	BMP1	BMP1	Bone morphogenetic protein 1 precursor (EC 3.4.24.19) (BMP-1) (Procollagen C-proteinase) (PCP) (Mammalian tolloid protein) (mTld). [Source:Uniprot/SWISSPROT;Acc:P13497]	8	22078645	ensembl cDNA
Ssc.2507.1.S1_at	-1.23185	-1.54932	-0.914379	6.98809	-7.60504	5.03885e-07	5.74991e-06	6.29941	C21orf57	C21orf57	UPF0054 protein C21orf57. [Source:Uniprot/SWISSPROT;Acc:P58557]	21	46530679	ensembl cDNA
Ssc.850.1.S1_at	-1.24854	-1.57033	-0.926755	7.21549	-7.60472	5.04179e-07	5.74991e-06	6.29882	MRPS25	MRPS25	Mitochondrial 28S ribosomal protein S25 (S25mt) (MRP-S25). [Source:Uniprot/SWISSPROT;Acc:P82663]	3	15065024	ensembl cDNA
Ssc.2812.1.A1_at	-1.25148	-1.57417	-0.928786	4.40567	-7.6012	5.07437e-07	5.77931e-06	6.29227	ELP4	ELP4	elongation protein 4 homolog; PAX6 neighbor gene; chromosome 11 open reading frame 19 [Homo sapiens]. [Source:RefSeq;Acc:NM_019040]	11	31487873	ensembl cDNA
Ssc.22688.1.S1_at	1.37315	1.01907	1.72724	4.59078	7.60091	5.07706e-07	5.77931e-06	6.29173	KCTD11					ensembl cDNA
Ssc.17253.1.S1_at	-1.18587	-1.49176	-0.87999	8.84369	-7.59855	5.09903e-07	5.7989e-06	6.28735	ATP5G2	ATP5G2	ATP synthase lipid-binding protein, mitochondrial precursor (EC 3.6.3.14) (ATP synthase proteolipid P2) (ATPase protein 9) (ATPase subunit C). [Source:Uniprot/SWISSPROT;Acc:Q06055]	12	52345212	ensembl cDNA
Ssc.21408.1.S1_at	1.32608	0.984	1.66816	3.37812	7.59787	5.1054e-07	5.80073e-06	6.28608	DNAJC3	DNAJC3	DnaJ (Hsp40) homolog, subfamily C, member 3; protein-kinase, interferon-inducible double stranded RNA dependent inhibitor [Homo sapiens]. [Source:RefSeq;Acc:NM_006260]	13	95127394	ensembl cDNA
Ssc.20618.2.S1_at	-1.26594	-1.59255	-0.93933	5.5404	-7.59681	5.11535e-07	5.80661e-06	6.2841	EXOSC9	EXOSC9	Exosome complex exonuclease RRP45 (EC 3.1.13.-) (Exosome component 9) (Polymyositis/scleroderma autoantigen 1) (Autoantigen PM/Scl 1) (Polymyositis/scleroderma autoantigen 75 kDa) (PM/Scl-75) (P75 polymyositis-scleroderma overlap syndrome associated autoa	4	122941922	ensembl cDNA
Ssc.10184.1.S1_at	1.24902	0.926599	1.57145	3.74504	7.59261	5.15485e-07	5.84601e-06	6.27629	S100PBP	S100PBP		1	33055630	ensembl cDNA
Ssc.18539.1.A1_at	-1.06309	-1.33769	-0.788493	6.67349	-7.58793	5.1992e-07	5.89082e-06	6.26759	TMEM70	TMEM70		8	75050984	ensembl cDNA
Ssc.16335.1.S1_at	-2.34494	-2.95069	-1.73918	5.82715	-7.58723	5.20589e-07	5.89291e-06	6.26628	LPL	LPL	Lipoprotein lipase precursor (EC 3.1.1.34) (LPL). [Source:Uniprot/SWISSPROT;Acc:P06858]	8	19840870	ensembl cDNA
Ssc.11224.1.S1_at	-1.50067	-1.8884	-1.11294	8.07353	-7.58589	5.2187e-07	5.90193e-06	6.26379	POLDIP2	POLDIP2	DNA polymerase delta interacting protein 2; polymerase delta interacting protein 38 [Homo sapiens]. [Source:RefSeq;Acc:NM_015584]	17	23697786	ensembl cDNA
Ssc.7633.1.A1_at	1.01534	0.752946	1.27774	8.67084	7.5841	5.23593e-07	5.91592e-06	6.26044	ERBB2IP	ERBB2IP	LAP2 protein (Erbb2-interacting protein) (Erbin) (Densin-180-like protein). [Source:Uniprot/SWISSPROT;Acc:Q96RT1]	5	65258158	ensembl cDNA
Ssc.13817.1.A1_at	-1.18249	-1.4881	-0.876876	9.37473	-7.58359	5.24082e-07	5.91596e-06	6.25949	VDAC3	VDAC3	Voltage-dependent anion-selective channel protein 3 (VDAC-3) (hVDAC3) (Outer mitochondrial membrane protein porin 3). [Source:Uniprot/SWISSPROT;Acc:Q9Y277]	8	42368547	ensembl cDNA
Ssc.7924.2.A1_at	-1.49687	-1.88391	-1.10984	3.0253	-7.58022	5.27324e-07	5.94705e-06	6.25323	GTPBP10	GTPBP10		7	89813926	ensembl cDNA
Ssc.10807.1.A1_at	2.4466	1.81301	3.0802	4.01091	7.56828	5.39006e-07	6.07317e-06	6.23097	O75894		Metalloprotease isoform C (Fragment). [Source:Uniprot/SPTREMBL;Acc:O75894]		.	ensembl cDNA
Ssc.18182.1.S1_at	-1.50345	-1.89305	-1.11386	7.25637	-7.56353	5.43728e-07	6.11846e-06	6.22211	COQ5	COQ5		12	119425466	ensembl cDNA
Ssc.19125.1.S1_at	-3.52551	-4.43912	-2.61189	8.09236	-7.56323	5.4403e-07	6.11846e-06	6.22154	ABRA	ABRA	striated muscle activator of Rho-dependent signaling [Homo sapiens]. [Source:RefSeq;Acc:NM_139166]	8	107840888	ensembl cDNA
Ssc.8206.1.A1_at	2.33104	1.72674	2.93535	4.09179	7.56033	5.46932e-07	6.14542e-06	6.21614	DPYD	DPYD	Dihydropyrimidine dehydrogenase [NADP+] precursor (EC 1.3.1.2) (DPD) (DHPDHase) (Dihydrouracil dehydrogenase) (Dihydrothymine dehydrogenase). [Source:Uniprot/SWISSPROT;Acc:Q12882]	1	97315890	ensembl genome
Ssc.3829.1.S1_a_at	-0.981221	-1.23562	-0.726819	6.18143	-7.55952	5.47747e-07	6.1489e-06	6.21463	C8orf33	C8orf33		8	146248630	ensembl cDNA
Ssc.27200.1.A1_at	-0.998592	-1.25762	-0.739559	6.35616	-7.55583	5.5148e-07	6.18511e-06	6.20773	RP9	RP9	Retinitis pigmentosa 9 protein (Pim-1 associated protein) (PAP-1). [Source:Uniprot/SWISSPROT;Acc:Q8TA86]	7	33100937	ensembl cDNA
Ssc.2974.1.A1_at	1.15108	0.85242	1.44975	6.90227	7.55394	5.53395e-07	6.20088e-06	6.20421	TXNDC1	TXNDC1	Thioredoxin domain containing protein 1 precursor (Transmembrane Trx- related protein) (Thioredoxin-related transmembrane protein) (UNQ235/PRO268). [Source:Uniprot/SWISSPROT;Acc:Q9H3N1]	14	50776740	ensembl cDNA
Ssc.15740.2.S1_a_at	-1.65137	-2.08005	-1.22269	2.78565	-7.55024	5.57171e-07	6.23744e-06	6.1973	VEGFA	VEGFA	Vascular endothelial growth factor A precursor (VEGF-A) (Vascular permeability factor) (VPF). [Source:Uniprot/SWISSPROT;Acc:P15692]	6	43845926	ensembl cDNA
Ssc.11061.1.S1_at	1.22348	0.905638	1.54132	4.14702	7.54456	5.63022e-07	6.29716e-06	6.18669	Q9P007				.	ensembl cDNA
Ssc.20441.3.S1_at	-0.938754	-1.18279	-0.69472	3.89955	-7.53963	5.68152e-07	6.3487e-06	6.17748	USF2	USF2	Upstream stimulatory factor 2 (Upstream transcription factor 2) (FOS- interacting protein) (FIP) (Major late transcription factor 2). [Source:Uniprot/SWISSPROT;Acc:Q15853]	19	40451736	ensembl cDNA
Ssc.11771.1.A1_at	1.23461	0.913568	1.55565	5.68467	7.53736	5.70523e-07	6.36936e-06	6.17325	SND1	SND1	staphylococcal nuclease domain containing 1; EBNA-2 co-activator (100kD); EBNA2 coactivator p100 [Homo sapiens]. [Source:RefSeq;Acc:NM_014390]	7	127079438	ensembl cDNA
Ssc.1078.1.A1_at	1.1547	0.854339	1.45507	6.16567	7.53474	5.7328e-07	6.39427e-06	6.16835	CREG1	CREG1	cellular repressor of E1A-stimulated genes [Homo sapiens]. [Source:RefSeq;Acc:NM_003851]	1	165776877	ensembl cDNA
Ssc.11212.2.S1_a_at	-1.01527	-1.27943	-0.751103	8.0758	-7.53277	5.75362e-07	6.41163e-06	6.16467	MRPS21		Mitochondrial 28S ribosomal protein S21 (MRP-S21) (MDS016). [Source:Uniprot/SWISSPROT;Acc:P82921]		.	ensembl cDNA
Ssc.26358.1.S1_at	1.43306	1.06013	1.80598	5.27032	7.53158	5.76625e-07	6.41983e-06	6.16244	CORO1C	CORO1C	Coronin 1C (Coronin 3) (hCRNN4). [Source:Uniprot/SWISSPROT;Acc:Q9ULV4]	12	107563020	ensembl cDNA
Ssc.25145.1.S1_at	-1.67257	-2.10796	-1.23719	4.8159	-7.52937	5.78971e-07	6.44007e-06	6.15831	POT1	POT1	Protection of telomeres 1 (hPot1) (POT1-like telomere end-binding protein). [Source:Uniprot/SWISSPROT;Acc:Q9NUX5]	7	124249677	ensembl genome
Ssc.7185.1.A1_at	-1.52786	-1.9258	-1.12992	8.13563	-7.52511	5.83537e-07	6.48493e-06	6.15034	PDHX	PDHX	Pyruvate dehydrogenase protein X component, mitochondrial precursor (Dihydrolipoamide dehydrogenase-binding protein of pyruvate dehydrogenase complex) (E3-binding protein) (E3BP) (proX). [Source:Uniprot/SWISSPROT;Acc:O00330]	11	34894695	ensembl cDNA
Ssc.1076.1.A1_at	-1.4196	-1.78943	-1.04976	7.02277	-7.52315	5.85648e-07	6.50246e-06	6.14667	PRICKLE2	PRICKLE2	prickle-like 2 [Homo sapiens]. [Source:RefSeq;Acc:NM_198859]	3	64054594	ensembl cDNA
Ssc.1195.1.S1_at	2.23286	1.6511	2.81461	8.11249	7.5226	5.86234e-07	6.50304e-06	6.14565	MORF4L1	MORF4L1	Transcription factor-like protein MRG15 (MORF-related gene 15 protein) (Mortality factor 4-like 1) (MSL3-1 protein) (HSPC008/HSPC061). [Source:Uniprot/SWISSPROT;Acc:Q9UBU8]	15	76952227	ensembl cDNA
Ssc.20656.1.S1_at	-1.08837	-1.37221	-0.804524	5.64371	-7.51532	5.94159e-07	6.58494e-06	6.13201	SERPINB9	SERPINB9	Cytoplasmic antiproteinase 3 (CAP3) (CAP-3) (Protease inhibitor 9) (Serpin B9). [Source:Uniprot/SWISSPROT;Acc:P50453]	6	2832507	ensembl cDNA
Ssc.24148.1.S1_at	1.29634	0.958216	1.63447	4.39777	7.5143	5.95272e-07	6.59129e-06	6.13011	SMC6	SMC6	SMC6 protein [Homo sapiens]. [Source:RefSeq;Acc:NM_024624]	2	17708562	ensembl cDNA
Ssc.1447.1.A1_at	1.91951	1.41864	2.42037	6.16398	7.51139	5.98476e-07	6.62075e-06	6.12466	CGNL1	CGNL1	paracingulin [Homo sapiens]. [Source:RefSeq;Acc:NM_032866]	15	55455997	ensembl cDNA
Ssc.3948.1.S1_at	-1.28243	-1.6171	-0.947755	7.652	-7.51034	5.99632e-07	6.62751e-06	6.1227	NDUFA10	NDUFA10	NADH-ubiquinone oxidoreductase 42 kDa subunit, mitochondrial precursor (EC 1.6.5.3) (EC 1.6.99.3) (Complex I-42KD) (CI-42KD). [Source:Uniprot/SWISSPROT;Acc:O95299]	2	240548829	ensembl cDNA
Ssc.25364.1.S1_at	-2.54057	-3.20375	-1.87739	9.11582	-7.50844	6.01737e-07	6.64475e-06	6.11914	CMYA5	CMYA5	cardiomyopathy associated 5; 2310076E16Rik [Homo sapiens]. [Source:RefSeq;Acc:NM_153610]	5	79021415	ensembl genome
Ssc.6805.2.A1_at	1.00587	0.743286	1.26846	7.62343	7.50793	6.0231e-07	6.64505e-06	6.11817	C2orf12		Cervical cancer oncogene 4. [Source:Uniprot/SPTREMBL;Acc:Q8TDM3]		.	ensembl cDNA
Ssc.6478.1.A1_at	2.89117	2.13637	3.64597	5.88011	7.5074	6.02893e-07	6.64546e-06	6.11719	CCDC3	CCDC3	Coiled-coil domain containing protein 3 precursor. [Source:Uniprot/SWISSPROT;Acc:Q9BQI4]	10	12978633	ensembl cDNA
Ssc.21634.1.A1_at	1.76303	1.30265	2.22342	3.59151	7.5057	6.04783e-07	6.66027e-06	6.11401	DMD	DMD	Dystrophin. [Source:Uniprot/SWISSPROT;Acc:P11532]	X	31042729	ensembl genome
Ssc.8623.1.A1_at	1.70059	1.25621	2.14496	7.024	7.50066	6.10437e-07	6.71646e-06	6.10456	SEC23A	SEC23A	Protein transport protein Sec23A (SEC23-related protein A). [Source:Uniprot/SWISSPROT;Acc:Q15436]	14	38570874	ensembl cDNA
Ssc.7152.1.A1_at	1.5156	1.11927	1.91192	7.16241	7.49515	6.16675e-07	6.77897e-06	6.09423	FIGF	FIGF	Vascular endothelial growth factor D precursor (VEGF-D) (c-fos induced growth factor) (FIGF). [Source:Uniprot/SWISSPROT;Acc:O43915]	X	15273640	ensembl genome
Ssc.10143.1.A1_at	1.36319	1.00665	1.71974	4.11039	7.49356	6.18489e-07	6.79278e-06	6.09124	BACE2	BACE2	Beta secretase 2 precursor (EC 3.4.23.45) (Beta-site APP-cleaving enzyme 2) (Aspartyl protease 1) (Asp 1) (ASP1) (Membrane-associated aspartic protease 1) (Memapsin-1) (Down region aspartic protease) (UNQ418/PRO852). [Source:Uniprot/SWISSPROT;Acc:Q9Y5Z0]	21	41461598	ensembl cDNA
Ssc.14422.1.A1_at	3.02178	2.23112	3.81245	3.40848	7.49066	6.218e-07	6.82299e-06	6.08582	C6orf190	C6orf190		6	128070910	ensembl genome
Ssc.2868.1.S1_at	1.13911	0.841002	1.43722	6.58392	7.48929	6.23376e-07	6.83413e-06	6.08325	PSIP1	PSIP1	PC4 and SFRS1 interacting protein 1; transcriptional coactivator p52/p75; PC4 and SFRS1 interacting protein 2 [Homo sapiens]. [Source:RefSeq;Acc:NM_033222]	9	15454067	ensembl cDNA
Ssc.11361.1.S1_at	-2.01787	-2.54607	-1.48968	4.89595	-7.48766	6.25259e-07	6.84861e-06	6.08019	C4orf18	C4orf18		4	159265213	ensembl cDNA
Ssc.5611.1.S1_at	-1.38099	-1.74258	-1.0194	10.7015	-7.48556	6.2769e-07	6.86907e-06	6.07624	CHCHD10	CHCHD10		22	22438021	ensembl cDNA
Ssc.23760.1.S1_at	-1.57638	-1.98916	-1.1636	7.13186	-7.48498	6.28363e-07	6.87026e-06	6.07516	ECSIT	ECSIT	evolutionarily conserved signaling intermediate in Toll pathway; ECSIT; evolutionarily conserved signaling intermediate in Toll pathways [Homo sapiens]. [Source:RefSeq;Acc:NM_016581]	19	11477745	ensembl cDNA
Ssc.227.1.S1_at	-1.73618	-2.19103	-1.28132	4.03411	-7.48118	6.32791e-07	6.91246e-06	6.06802	ATP4B	ATP4B	Potassium-transporting ATPase beta chain (Proton pump beta chain) (Gastric H+/K+ ATPase beta subunit). [Source:Uniprot/SWISSPROT;Acc:P51164]	13	113351125	ensembl cDNA
Ssc.19756.1.S1_at	-1.18127	-1.49085	-0.87168	5.1335	-7.47849	6.35938e-07	6.94061e-06	6.06298	PSMG3	PSMG3		7	1573498	ensembl cDNA
Ssc.6425.3.A1_at	1.8065	1.33292	2.28007	4.86796	7.47643	6.38369e-07	6.96091e-06	6.05911	ABCC5	ABCC5	Multidrug resistance-associated protein 5 (Multi-specific organic anion tranporter-C) (MOAT-C) (pABC11) (SMRP). [Source:Uniprot/SWISSPROT;Acc:O15440]	3	185120420	ensembl genome
Ssc.5309.1.S1_at	-0.97674	-1.23282	-0.720658	5.48538	-7.47563	6.39315e-07	6.96499e-06	6.0576	C3orf37	C3orf37	DC12 protein [Homo sapiens]. [Source:RefSeq;Acc:NM_020187]	3	130480374	ensembl cDNA
Ssc.15986.1.S1_at	-1.60602	-2.02744	-1.1846	2.95425	-7.46935	6.46778e-07	7.03999e-06	6.04581	INSR	INSR	Insulin receptor precursor (EC 2.7.1.112) (IR) (CD220 antigen). [Source:Uniprot/SWISSPROT;Acc:P06213]	19	7063266	ensembl cDNA
Ssc.6744.1.S1_at	-1.0973	-1.38556	-0.809047	6.64763	-7.461	6.56845e-07	7.14319e-06	6.03012	TTC1	TTC1	Tetratricopeptide repeat protein 1 (TPR repeat protein 1). [Source:Uniprot/SWISSPROT;Acc:Q99614]	5	159368758	ensembl cDNA
Ssc.20347.1.S1_at	1.85501	1.36762	2.3424	3.52437	7.45959	6.58563e-07	7.15549e-06	6.02747	TMEM130					ensembl cDNA
Ssc.19235.1.A1_at	-1.93458	-2.44297	-1.42618	4.67019	-7.4582	6.60253e-07	7.16745e-06	6.02487	TMEFF2	TMEFF2	transmembrane protein with EGF-like and two follistatin-like domains 2; putative transmembrane protein with EGF-like and two follistatin-like domains 2; transmembrane protein TENB2; tomoregulin [Homo sapiens]. [Source:RefSeq;Acc:NM_016192]	2	192522014	ensembl cDNA
Ssc.1413.1.S1_at	1.79663	1.32433	2.26892	6.32168	7.45579	6.63209e-07	7.19313e-06	6.02033	FAM49B	FAM49B	Protein FAM49B (BM-009) (L1). [Source:Uniprot/SWISSPROT;Acc:Q9NUQ9]	8	130922900	ensembl cDNA
Ssc.12417.1.S1_at	-1.21317	-1.53213	-0.894222	9.90576	-7.45497	6.64211e-07	7.19759e-06	6.0188	MDH2	MDH2	Malate dehydrogenase, mitochondrial precursor (EC 1.1.1.37). [Source:Uniprot/SWISSPROT;Acc:P40926]	7	75515329	ensembl cDNA
Ssc.24262.1.A1_at	1.29311	0.953053	1.63317	6.07391	7.45297	6.66671e-07	7.21783e-06	6.01504	CCNA1	CCNA1	Cyclin A1. [Source:Uniprot/SWISSPROT;Acc:P78396]	13	35904495	ensembl genome
Ssc.19566.1.S1_at	3.03783	2.23888	3.83679	4.11758	7.45227	6.67537e-07	7.22078e-06	6.01372	TNNC1	TNNC1	Troponin C, slow skeletal and cardiac muscles (TN-C). [Source:Uniprot/SWISSPROT;Acc:P02590]	3	52460158	ensembl genome
Ssc.12925.1.A1_at	1.41628	1.0437	1.78886	7.81668	7.45033	6.69936e-07	7.24031e-06	6.01008	PDIA6	PDIA6	Protein disulfide-isomerase A6 precursor (EC 5.3.4.1) (Protein disulfide isomerase P5) (Thioredoxin domain containing protein 7). [Source:Uniprot/SWISSPROT;Acc:Q15084]	2	10840970	ensembl cDNA
Ssc.6947.1.S1_at	-0.734362	-0.927572	-0.541151	11.2666	-7.44951	6.7096e-07	7.24494e-06	6.00853	ATP5E	ATP5E	ATP synthase epsilon chain, mitochondrial (EC 3.6.3.14). [Source:Uniprot/SWISSPROT;Acc:P56381]	20	57034423	ensembl cDNA
Ssc.16347.1.S1_at	1.15561	0.851503	1.45971	4.44618	7.44794	6.7291e-07	7.25957e-06	6.00558	PGD	PGD	6-phosphogluconate dehydrogenase, decarboxylating (EC 1.1.1.44). [Source:Uniprot/SWISSPROT;Acc:P52209]	1	10381668	ensembl cDNA
Ssc.977.1.A1_at	1.85239	1.36485	2.33993	6.67669	7.44681	6.74328e-07	7.26842e-06	6.00344	WSB1	WSB1	WD repeat and SOCS box containing protein 1 (WSB-1) (SOCS box- containing WD protein SWiP-1). [Source:Uniprot/SWISSPROT;Acc:Q9Y6I7]	17	22645233	ensembl cDNA
Ssc.18859.1.S1_at	1.57073	1.15723	1.98423	5.08009	7.44523	6.76303e-07	7.27985e-06	6.00047	SLC30A7	SLC30A7	zinc transporter like 2; zinc transporter ZnT-7 [Homo sapiens]. [Source:RefSeq;Acc:NM_133496]	1	101134220	ensembl cDNA
Ssc.19631.1.S1_at	-1.23968	-1.56604	-0.913317	5.9377	-7.44486	6.76765e-07	7.27985e-06	5.99978	DNAJA3	DNAJA3	DnaJ homolog subfamily A member 3, mitochondrial precursor (Tumorous imaginal discs protein Tid56 homolog) (DnaJ protein Tid-1) (hTid-1). [Source:Uniprot/SWISSPROT;Acc:Q96EY1]	16	4415883	ensembl cDNA
Ssc.31059.1.S1_at	1.31532	0.968999	1.66163	3.04868	7.44397	6.77876e-07	7.27985e-06	5.99811	TLE1	TLE1	Transducin-like enhancer protein 1 (ESG1). [Source:Uniprot/SWISSPROT;Acc:Q04724]	9	83388423	ensembl genome
Ssc.18449.2.S1_at	-1.39175	-1.7582	-1.0253	3.94061	-7.44375	6.78152e-07	7.27985e-06	5.9977	UNC84B	UNC84B	Sad1/unc-84-like protein 2 (Rab5 interacting protein) (Rab5IP). [Source:Uniprot/SWISSPROT;Acc:Q9UH99]	22	37460676	ensembl cDNA
Ssc.4836.1.S1_at	-1.23568	-1.56105	-0.910314	10.1923	-7.44357	6.78377e-07	7.27985e-06	5.99736	BRP44	BRP44	Brain protein 44. [Source:Uniprot/SWISSPROT;Acc:O95563]	1	166153930	ensembl cDNA
Ssc.12067.1.S1_at	-1.31133	-1.65682	-0.965838	6.3873	-7.43915	6.8396e-07	7.3333e-06	5.98903	FAM158A	FAM158A	UPF0172 protein C14orf122 (CGI-112). [Source:Uniprot/SWISSPROT;Acc:Q9Y3B6]	14	23678015	ensembl cDNA
Ssc.22641.1.S1_at	1.51243	1.11358	1.91128	4.81031	7.43219	6.92844e-07	7.42076e-06	5.97592	ATP2A2	ATP2A2	Sarcoplasmic/endoplasmic reticulum calcium ATPase 2 (EC 3.6.3.8) (Calcium pump 2) (SERCA2) (SR Ca(2+)-ATPase 2) (Calcium-transporting ATPase sarcoplasmic reticulum type, slow twitch skeletal muscle isoform) (Endoplasmic reticulum class 1/2 Ca(2+) ATPase).	12	109203815	ensembl cDNA
Ssc.5648.1.A1_at	1.70675	1.25662	2.15688	3.64251	7.43154	6.93679e-07	7.42076e-06	5.9747	ELMO1	ELMO1	Engulfment and cell motility protein 1 (CED-12 homolog). [Source:Uniprot/SWISSPROT;Acc:Q92556]	7	36860486	ensembl cDNA
Ssc.5609.1.A1_at	-1.60949	-2.03398	-1.185	7.51717	-7.43133	6.93945e-07	7.42076e-06	5.97431	NKAIN2	NKAIN2	T-cell lymphoma breakpoint-associated target 1 [Homo sapiens]. [Source:RefSeq;Acc:NM_153355]	6	124166985	ensembl genome
Ssc.7437.1.A1_at	-1.66565	-2.10519	-1.22612	4.37415	-7.42742	6.98993e-07	7.46818e-06	5.96695	L2HGDH	L2HGDH		14	49774064	ensembl genome
Ssc.1177.1.S1_at	2.19788	1.61759	2.77817	8.05446	7.42349	7.04106e-07	7.51622e-06	5.95954	C1S	C1S	Complement C1s subcomponent precursor (EC 3.4.21.42) (C1 esterase). [Source:Uniprot/SWISSPROT;Acc:P09871]	12	6966612	ensembl cDNA
Ssc.19316.1.S1_at	-2.11142	-2.66911	-1.55372	4.24857	-7.42035	7.08224e-07	7.55357e-06	5.95362	ALS2CR2		amyotrophic lateral sclerosis 2 (juvenile) chromosome region, candidate 2; ILP-interacting protein ILPIPA [Homo sapiens]. [Source:RefSeq;Acc:NM_018571]		.	ensembl cDNA
Ssc.3007.2.S1_at	-1.66999	-2.11121	-1.22876	7.63636	-7.41823	7.11018e-07	7.57673e-06	5.94962	LDB3	LDB3	LIM domain binding 3; Z-band alternatively spliced PDZ-motif; PDZ and LIM domain 6 [Homo sapiens]. [Source:RefSeq;Acc:NM_007078]	10	88418350	ensembl cDNA
Ssc.1793.1.S1_a_at	-0.797054	-1.00769	-0.586416	8.79854	-7.41648	7.13324e-07	7.58917e-06	5.94633	AES	AES	GRG protein (ESP1 protein) (Amino enhancer of split) (AES-1/AES-2) (Gp130 associated protein GAM). [Source:Uniprot/SWISSPROT;Acc:Q08117]	19	3003908	ensembl cDNA
Ssc.1697.1.S1_at	1.27636	0.939047	1.61366	5.53125	7.4164	7.13432e-07	7.58917e-06	5.94618	NUCB1	NUCB1	Nucleobindin 1 precursor (CALNUC). [Source:Uniprot/SWISSPROT;Acc:Q02818]	19	54095119	ensembl cDNA
Ssc.3709.1.S1_at	-1.13266	-1.43214	-0.833186	6.89404	-7.41287	7.18125e-07	7.62284e-06	5.93952	MRPL10	MRPL10	mitochondrial ribosomal protein L10 isoform a [Homo sapiens]. [Source:RefSeq;Acc:NM_145255]	17	43255638	ensembl cDNA
Ssc.17516.1.S1_at	-1.60942	-2.03497	-1.18388	4.63709	-7.41266	7.18413e-07	7.62284e-06	5.93911	C6orf168	C6orf168		6	99834073	ensembl cDNA
Ssc.16901.1.S1_at	1.2933	0.951338	1.63526	5.48554	7.41261	7.18474e-07	7.62284e-06	5.93902	CREBL1		Cyclic-AMP-dependent transcription factor ATF-6 beta (Activating transcription factor 6 beta) (ATF6-beta) (cAMP responsive element binding protein-like 1) (cAMP response element binding protein-related protein) (Creb-rp) (G13 protein). [Source:Uniprot/SWI		.	ensembl cDNA
Ssc.18202.1.S1_at	-1.83667	-2.32252	-1.35082	4.68294	-7.40926	7.2296e-07	7.66376e-06	5.9327	CSNK2A1	CSNK2A1	Casein kinase II, alpha chain (CK II) (EC 2.7.1.37). [Source:Uniprot/SWISSPROT;Acc:P19138]	20	407307	ensembl genome
Ssc.24943.1.S1_at	-1.51345	-1.91409	-1.11281	8.97488	-7.40397	7.301e-07	7.73272e-06	5.92272	NDUFA11		NADH-ubiquinone oxidoreductase subunit B14.7 (EC 1.6.5.3) (EC 1.6.99.3) (Complex I-B14.7) (CI-B14.7). [Source:Uniprot/SWISSPROT;Acc:Q86Y39]		.	ensembl cDNA
Ssc.8890.1.S1_at	-0.849999	-1.07511	-0.624892	7.39771	-7.40077	7.34451e-07	7.77204e-06	5.91668	PHB	PHB	Prohibitin. [Source:Uniprot/SWISSPROT;Acc:P35232]	17	44836419	ensembl cDNA
Ssc.19554.1.S1_at	-1.56963	-1.98547	-1.15378	5.36836	-7.39801	7.38225e-07	7.8052e-06	5.91147	FLAD1	FLAD1	FAD synthetase isoform 1 [Homo sapiens]. [Source:RefSeq;Acc:NM_025207]	1	153222441	ensembl cDNA
Ssc.13609.1.A1_at	1.32078	0.970779	1.67078	5.57208	7.3962	7.40717e-07	7.81764e-06	5.90805	DIMT1L	DIMT1L	Probable dimethyladenosine transferase (EC 2.1.1.-) (S- adenosylmethionine-6-N,N-adenosyl(rRNA) dimethyltransferase) (18S rRNA dimethylase) (HUSSY-05). [Source:Uniprot/SWISSPROT;Acc:Q9UNQ2]	5	61720108	ensembl cDNA
Ssc.18695.1.A1_at	-1.55442	-1.96633	-1.1425	3.10802	-7.39617	7.40753e-07	7.81764e-06	5.908	FBXW11	FBXW11	F-box/WD-repeat protein 11 (F-box/WD-repeat protein 1B) (F-box and WD- repeats protein beta-TrCP2). [Source:Uniprot/SWISSPROT;Acc:Q9UKB1]	5	171221161	ensembl genome
Ssc.229.1.S1_at	-2.53968	-3.21273	-1.86664	6.36706	-7.39575	7.41328e-07	7.81764e-06	5.90721	FMO1	FMO1	Dimethylaniline monooxygenase [N-oxide-forming] 1 (EC 1.14.13.8) (Fetal hepatic flavin-containing monooxygenase 1) (FMO 1) (Dimethylaniline oxidase 1). [Source:Uniprot/SWISSPROT;Acc:Q01740]	1	169484271	ensembl cDNA
Ssc.2163.1.A1_at	1.63438	1.20103	2.06773	4.27149	7.39201	7.46509e-07	7.86546e-06	5.90014	C19orf24	C19orf24		19	1226520	ensembl cDNA
Ssc.1206.1.A1_at	1.85174	1.36069	2.34279	4.30121	7.39103	7.47873e-07	7.87302e-06	5.89828	ADAMTS19	ADAMTS19	ADAMTS-19 precursor (EC 3.4.24.-) (A disintegrin and metalloproteinase with thrombospondin motifs 19) (ADAM-TS 19) (ADAM-TS19). [Source:Uniprot/SWISSPROT;Acc:Q8TE59]	5	128824002	ensembl genome
Ssc.10556.1.S1_at	-1.54379	-1.95323	-1.13435	3.41404	-7.38995	7.49367e-07	7.88194e-06	5.89626	BAZ2B	BAZ2B	Bromodomain adjacent to zinc finger domain 2B (hWALp4). [Source:Uniprot/SWISSPROT;Acc:Q9UIF8]	2	159883736	ensembl cDNA
Ssc.13377.1.S1_at	0.965042	0.709077	1.22101	5.03795	7.38945	7.50062e-07	7.88245e-06	5.89531	TMEM30A	TMEM30A	transmembrane protein 30A; chromosome 6 open reading frame 67 [Homo sapiens]. [Source:RefSeq;Acc:NM_018247]	6	76019369	ensembl cDNA
Ssc.4381.1.S1_at	1.67345	1.22946	2.11743	6.11376	7.38741	7.52919e-07	7.90564e-06	5.89145	3209241600		Septin 11. [Source:Uniprot/SWISSPROT;Acc:Q9NVA2]		.	ensembl cDNA
Ssc.21541.1.S1_at	-1.22998	-1.55643	-0.903533	4.80984	-7.38472	7.56702e-07	7.93853e-06	5.88636	ACAD10	ACAD10	acyl-Coenzyme A dehydrogenase family, member 10 [Homo sapiens]. [Source:RefSeq;Acc:NM_025247]	12	110608285	ensembl cDNA
Ssc.4438.1.A1_at	1.74249	1.27996	2.20501	3.6716	7.38388	7.57887e-07	7.94059e-06	5.88477	PAWR	PAWR	apoptosis response protein; prostate apoptosis response protein 4 [Homo sapiens]. [Source:RefSeq;Acc:NM_002583]	12	78509878	ensembl genome
Ssc.19575.1.S1_at	2.18299	1.60352	2.76246	5.64742	7.38365	7.58203e-07	7.94059e-06	5.88435	DACT1	DACT1	Dapper homolog 1 (hDPR1) (Heptacellular carcinoma novel gene-3 protein). [Source:Uniprot/SWISSPROT;Acc:Q9NYF0]	14	58170555	ensembl cDNA
Ssc.4520.1.S1_at	2.90179	2.13144	3.67214	4.53126	7.38287	7.59308e-07	7.94534e-06	5.88287	MYO1D	MYO1D	Myosin Id. [Source:Uniprot/SWISSPROT;Acc:O94832]	17	27843741	ensembl cDNA
Ssc.1710.1.S1_at	-1.1093	-1.40398	-0.814626	6.92402	-7.37822	7.65906e-07	8.0075e-06	5.87408	STOML2	STOML2	stomatin (EPB72)-like 2; stomatin-like protein 2; stomatin-like 2 [Homo sapiens]. [Source:RefSeq;Acc:NM_013442]	9	35089891	ensembl cDNA
Ssc.7552.1.A1_at	2.2496	1.6518	2.8474	4.85247	7.37558	7.69675e-07	8.04001e-06	5.86909	TES	TES	Testin (TESS). [Source:Uniprot/SWISSPROT;Acc:Q9UGI8]	7	115637857	ensembl cDNA
Ssc.15398.1.A1_at	2.22273	1.63179	2.81367	4.14248	7.37213	7.74646e-07	8.08499e-06	5.86255	ARHGAP30	ARHGAP30		1	159283356	ensembl cDNA
Ssc.3787.1.S1_at	-1.16764	-1.4781	-0.857188	7.19923	-7.37156	7.75457e-07	8.08653e-06	5.86149	MRPS18B		28S ribosomal protein S18b, mitochondrial precursor (MRP-S18-b) (Mrps18b) (MRP-S18-2) (PTD017) (HSPC183). [Source:Uniprot/SWISSPROT;Acc:Q9Y676]		.	ensembl cDNA
Ssc.29093.1.S1_at	-1.19027	-1.50683	-0.873711	8.47235	-7.36952	7.78415e-07	8.11043e-06	5.85762	Q5VW16		PREDICTED: similar to Rab12 protein [Source:RefSeq_peptide;Acc:XP_113967]		.	ensembl cDNA
Ssc.15679.1.A1_at	-0.905855	-1.14681	-0.664899	7.44382	-7.36832	7.8015e-07	8.12157e-06	5.85536	CCDC142	CCDC142	mitochondrial ribosomal protein L53 [Homo sapiens]. [Source:RefSeq;Acc:NM_053050]	2	74554737	ensembl cDNA
Ssc.4713.1.S1_a_at	-1.52853	-1.93515	-1.12191	5.94237	-7.36781	7.809e-07	8.12242e-06	5.85438	DHPS	DHPS	Deoxyhypusine synthase (EC 2.5.1.46) (DHS). [Source:Uniprot/SWISSPROT;Acc:P49366]	19	12647537	ensembl cDNA
Ssc.12603.1.A1_at	2.26157	1.65968	2.86345	6.48361	7.36451	7.85717e-07	8.16555e-06	5.84814	PLXDC2	PLXDC2	plexin domain containing 2 precursor; 1200007L24Rik; tumor endothelial marker 7-related [Homo sapiens]. [Source:RefSeq;Acc:NM_032812]	10	20145174	ensembl cDNA
Ssc.23279.1.S1_at	2.14218	1.57191	2.71245	6.14693	7.36245	7.88732e-07	8.1899e-06	5.84425	MFAP4	MFAP4	Microfibril-associated glycoprotein 4 precursor. [Source:Uniprot/SWISSPROT;Acc:P55083]	17	19227348	ensembl cDNA
Ssc.7867.1.S1_at	1.1965	0.877838	1.51516	4.32259	7.35925	7.93445e-07	8.23183e-06	5.83819	SMC6	SMC6	SMC6 protein [Homo sapiens]. [Source:RefSeq;Acc:NM_024624]	2	17708562	ensembl cDNA
Ssc.8585.1.A1_at	1.59502	1.17016	2.01988	7.18955	7.35813	7.9511e-07	8.24207e-06	5.83606	PLSCR4	PLSCR4	Phospholipid scramblase 4 (PL scramblase 4) (Ca(2+)-dependent phospholipid scramblase 4). [Source:Uniprot/SWISSPROT;Acc:Q9NRQ2]	3	147392882	ensembl cDNA
Ssc.18619.1.A1_at	1.29044	0.946606	1.63427	5.75692	7.35595	7.98353e-07	8.26865e-06	5.83193	RAP2C	RAP2C	Ras-related protein Rap-2c. [Source:Uniprot/SWISSPROT;Acc:Q9Y3L5]	X	131164734	ensembl cDNA
Ssc.231.1.S1_at	-0.992621	-1.2574	-0.72784	7.2572	-7.34758	8.10912e-07	8.3916e-06	5.81607	FDX1	FDX1	Adrenodoxin, mitochondrial precursor (Adrenal ferredoxin) (Hepatoredoxin) (Ferredoxin 1). [Source:Uniprot/SWISSPROT;Acc:P10109]	11	109805804	ensembl cDNA
Ssc.13892.1.A1_at	1.35685	0.994859	1.71883	5.19938	7.34658	8.12423e-07	8.39771e-06	5.81418	GOLGA5	GOLGA5	Golgi autoantigen, golgin subfamily A member 5 (Golgin-84) (RET-fused gene 5 protein) (Ret-II protein). [Source:Uniprot/SWISSPROT;Acc:Q8TBA6]	14	92330403	ensembl cDNA
Ssc.25933.1.A1_at	-1.73279	-2.19509	-1.27048	7.32347	-7.34628	8.12882e-07	8.39771e-06	5.81361	TTN	TTN	titin isoform novex-3; connectin; CMH9, included; cardiomyopathy, dilated 1G (autosomal dominant) [Homo sapiens]. [Source:RefSeq;Acc:NM_133379]	2	179098962	ensembl cDNA
Ssc.4129.2.S1_a_at	1.33332	0.977373	1.68928	3.60984	7.34163	8.19956e-07	8.45664e-06	5.80481	BCAS4	BCAS4	Breast carcinoma amplified sequence 4. [Source:Uniprot/SWISSPROT;Acc:Q8TDM0]	20	48844874	ensembl cDNA
Ssc.18962.1.A1_at	-1.76187	-2.23223	-1.29151	3.40779	-7.34162	8.19975e-07	8.45664e-06	5.80478	ENOX2	ENOX2	Tumor-associated hydroquinone oxidase (tNOX) (Cytosolic ovarian carcinoma antigen 1) (APK1 antigen) [Includes: Hydroquinone [NADH] oxidase (EC 1.-.-.-); Protein disulfide-thiol oxidoreductase (EC 1.-.-.-)]. [Source:Uniprot/SWISSPROT;Acc:Q16206]	X	129585031	ensembl genome
Ssc.20491.1.A1_at	-0.97959	-1.24123	-0.717953	3.22587	-7.33826	8.25128e-07	8.50259e-06	5.79842	CLCN3	CLCN3	Chloride channel protein 3 (ClC-3). [Source:Uniprot/SWISSPROT;Acc:P51790]	4	170778297	ensembl cDNA
Ssc.11668.1.A1_at	2.78648	2.04218	3.53079	5.46837	7.33761	8.2614e-07	8.50582e-06	5.79717	KPNA2	KPNA2	Importin alpha-2 subunit (Karyopherin alpha-2 subunit) (SRP1-alpha) (RAG cohort protein 1). [Source:Uniprot/SWISSPROT;Acc:P52292]	17	63462310	ensembl cDNA
Ssc.13366.1.A1_at	0.935196	0.685188	1.1852	5.14601	7.33157	8.35502e-07	8.59494e-06	5.78573	PIK3C3	PIK3C3	phosphoinositide-3-kinase, class 3; phosphatidylinositol 3-kinase, class 3; Vps34 [Homo sapiens]. [Source:RefSeq;Acc:NM_002647]	18	37789197	ensembl cDNA
Ssc.14307.1.A1_at	-2.37621	-3.01157	-1.74085	8.54177	-7.33015	8.37717e-07	8.60437e-06	5.78304	ATP13A4	ATP13A4	ATPase type 13A4 [Source:RefSeq_peptide;Acc:NP_115655]	3	194602563	ensembl genome
Ssc.23841.1.A1_at	-1.16519	-1.47675	-0.853634	4.42071	-7.33008	8.37831e-07	8.60437e-06	5.7829	ZNF527	ZNF527	PREDICTED: zinc finger protein 527 [Source:RefSeq_peptide;Acc:XP_030378]	19	42553899	ensembl cDNA
Ssc.25172.1.S1_at	-0.960666	-1.21772	-0.703611	7.24626	-7.32477	8.46183e-07	8.68283e-06	5.77282	GAS6	GAS6	Growth-arrest-specific protein 6 precursor (GAS-6). [Source:Uniprot/SWISSPROT;Acc:Q14393]	13	113546919	ensembl cDNA
Ssc.14264.1.A1_at	-2.18289	-2.76709	-1.59869	3.64598	-7.32351	8.48176e-07	8.69575e-06	5.77043	MPP7	MPP7	palmitoylated membrane protein 7 [Homo sapiens]. [Source:RefSeq;Acc:NM_173496]	10	28379928	ensembl genome
Ssc.1950.1.A1_at	-2.89354	-3.66797	-2.11911	3.86417	-7.32307	8.48871e-07	8.69575e-06	5.7696	GRAMD1C	GRAMD1C		3	115040447	ensembl cDNA
Ssc.7586.2.S1_at	1.10402	0.808425	1.39961	6.39223	7.32029	8.53292e-07	8.73369e-06	5.76432	BZW1	BZW1	basic leucine zipper and W2 domains 1; basic leucine-zipper protein BZAP45 [Homo sapiens]. [Source:RefSeq;Acc:NM_014670]	2	201384892	ensembl genome
Ssc.10857.1.A1_at	1.05716	0.774053	1.34026	6.13227	7.31881	8.5567e-07	8.75068e-06	5.7615	SPFH1		SPFH domain family, member 1 [Source:RefSeq_peptide;Acc:NP_006450]		.	ensembl cDNA
Ssc.3355.1.S1_at	1.1647	0.852763	1.47664	5.37531	7.31805	8.56875e-07	8.75109e-06	5.76007	HDAC1	HDAC1	Histone deacetylase 1 (HD1). [Source:Uniprot/SWISSPROT;Acc:Q13547]	1	32530295	ensembl cDNA
Ssc.21579.1.S1_at	1.60785	1.17722	2.03849	4.72795	7.31788	8.57147e-07	8.75109e-06	5.75974	RGL1	RGL1	Ral guanine nucleotide dissociation stimulator-like 1 (RalGDS-like 1). [Source:Uniprot/SWISSPROT;Acc:Q9NZL6]	1	181871831	ensembl cDNA
Ssc.10920.1.S1_a_at	-1.76259	-2.23505	-1.29013	9.41427	-7.31195	8.66711e-07	8.84133e-06	5.74847	DMN		Desmuslin. [Source:Uniprot/SWISSPROT;Acc:O15061]		.	ensembl cDNA
Ssc.27506.1.S1_at	1.44663	1.05876	1.83451	4.96278	7.30997	8.69918e-07	8.86661e-06	5.74472	DONSON	DONSON	Downstream neighbor of Son protein (B17). [Source:Uniprot/SWISSPROT;Acc:Q9NYP3]	21	33869653	ensembl genome
Ssc.8824.1.A1_at	1.23117	0.900999	1.56133	5.76241	7.30855	8.7224e-07	8.88285e-06	5.74201	PDE6C	PDE6C	Cone cGMP-specific 3,5-cyclic phosphodiesterase alpha-subunit (EC 3.1.4.17). [Source:Uniprot/SWISSPROT;Acc:P51160]	10	95362335	ensembl genome
Ssc.23947.1.A1_at	-1.51714	-1.92414	-1.11014	3.19076	-7.30603	8.76353e-07	8.91728e-06	5.73723	ASNSD1	ASNSD1	HCV NS3-transactivated protein 1 [Homo sapiens]. [Source:RefSeq;Acc:NM_019048]	2	190234391	ensembl cDNA
Ssc.8549.1.A1_at	1.96	1.43408	2.48591	4.8378	7.30447	8.78919e-07	8.93593e-06	5.73426	GUCY1A3	GUCY1A3	Guanylate cyclase soluble, alpha-3 chain (EC 4.6.1.2) (GCS-alpha-3) (Soluble guanylate cyclase large subunit) (GCS-alpha-1). [Source:Uniprot/SWISSPROT;Acc:Q02108]	4	156807328	ensembl cDNA
Ssc.10828.1.S1_at	-1.46344	-1.85618	-1.07069	5.36247	-7.30316	8.81086e-07	8.95048e-06	5.73176	HIF1AN	HIF1AN	Hypoxia-inducible factor 1 alpha inhibitor (EC 1.14.11.16) (Hypoxia- inducible factor asparagine hydroxylase) (Factor inhibiting HIF-1) (FIH-1). [Source:Uniprot/SWISSPROT;Acc:Q9NWT6]	10	102285686	ensembl cDNA
Ssc.29638.1.A1_at	2.8082	2.05393	3.56247	4.16355	7.29707	8.91183e-07	9.04268e-06	5.72018	BBS9	BBS9	parathyroid hormone-responsive B1 gene isoform 1; PTH-responsive osteosarcoma B1 protein [Homo sapiens]. [Source:RefSeq;Acc:NM_014451]	7	33040555	ensembl genome
Ssc.14446.1.A1_at	1.36498	0.99832	1.73165	7.13121	7.29639	8.92317e-07	9.04268e-06	5.71889	PLXDC2	PLXDC2	plexin domain containing 2 precursor; 1200007L24Rik; tumor endothelial marker 7-related [Homo sapiens]. [Source:RefSeq;Acc:NM_032812]	10	20145174	ensembl genome
Ssc.12083.1.S1_at	-2.55124	-3.23659	-1.86588	5.50288	-7.29598	8.92998e-07	9.04268e-06	5.71812	SLC41A1	SLC41A1	solute carrier family 41 member 1 [Homo sapiens]. [Source:RefSeq;Acc:NM_173854]	1	204024847	ensembl cDNA
Ssc.13807.1.S1_at	-1.72837	-2.19268	-1.26406	10.4257	-7.2959	8.93131e-07	9.04268e-06	5.71797	TCAP	TCAP	Telethonin (Titin cap protein). [Source:Uniprot/SWISSPROT;Acc:O15273]	17	35073966	ensembl cDNA
Ssc.19553.1.A1_at	-1.43241	-1.81759	-1.04724	7.58427	-7.28883	9.05035e-07	9.15558e-06	5.70452	TACC2	TACC2	Transforming acidic coiled-coil-containing protein 2 (Anti Zuai-1) (AZU-1). [Source:Uniprot/SWISSPROT;Acc:O95359]	10	123738699	ensembl cDNA
Ssc.26438.1.S1_at	-1.09354	-1.3877	-0.799377	5.81169	-7.28613	9.09626e-07	9.19439e-06	5.69937	TATDN1	TATDN1	TatD DNase domain containing 1; CDA11 protein; hepatocarcinoma high expression protein; CDA11-like protein 2 [Homo sapiens]. [Source:RefSeq;Acc:NM_032026]	8	125569932	ensembl cDNA
Ssc.27317.2.S1_a_at	-1.37586	-1.74629	-1.00544	4.67416	-7.27986	9.20385e-07	9.29543e-06	5.68743	HMGCL	HMGCL	Hydroxymethylglutaryl-CoA lyase, mitochondrial precursor (EC 4.1.3.4) (HMG-CoA lyase) (HL) (3-hydroxy-3-methylglutarate-CoA lyase). [Source:Uniprot/SWISSPROT;Acc:P35914]	1	24000955	ensembl cDNA
Ssc.1287.1.S1_at	-1.07191	-1.36056	-0.783259	10.1162	-7.27832	9.23038e-07	9.30777e-06	5.68451	NDUFB9	NDUFB9	NADH-ubiquinone oxidoreductase B22 subunit (EC 1.6.5.3) (EC 1.6.99.3) (Complex I-B22) (CI-B22). [Source:Uniprot/SWISSPROT;Acc:Q9Y6M9]	8	125620524	ensembl cDNA
Ssc.30813.1.A1_at	-1.27887	-1.62326	-0.934482	7.03144	-7.27827	9.23135e-07	9.30777e-06	5.6844	PPA2	PPA2	inorganic pyrophosphatase 2 isoform 2 [Homo sapiens]. [Source:RefSeq;Acc:NM_006903]	4	106509684	ensembl cDNA
Ssc.15103.1.S1_at	-1.37955	-1.75116	-1.00794	7.84582	-7.27605	9.2698e-07	9.33881e-06	5.68018	NDUFS6	NDUFS6	NADH-ubiquinone oxidoreductase 13 kDa-A subunit, mitochondrial precursor (EC 1.6.5.3) (EC 1.6.99.3) (Complex I-13KD-A) (CI-13KD-A). [Source:Uniprot/SWISSPROT;Acc:O75380]	5	1854509	ensembl cDNA
Ssc.12758.1.A1_at	1.7179	1.25473	2.18108	4.29033	7.26942	9.38573e-07	9.44778e-06	5.66755	PSMB9		Proteasome subunit beta type 9 precursor (EC 3.4.25.1) (Proteasome chain 7) (Macropain chain 7) (Multicatalytic endopeptidase complex chain 7) (RING12 protein) (Low molecular mass protein 2). [Source:Uniprot/SWISSPROT;Acc:P28065]		.	ensembl cDNA
Ssc.7483.1.A1_at	-1.03835	-1.31836	-0.758328	8.41544	-7.26784	9.41368e-07	9.46809e-06	5.66453	C1orf77	C1orf77	Protein HT031 (pp7704). [Source:Uniprot/SWISSPROT;Acc:Q9Y3Y2]	1	151873149	ensembl cDNA
Ssc.18389.1.A1_at	1.03102	0.752895	1.30914	7.21638	7.26567	9.45209e-07	9.49889e-06	5.66039	AP2S1	AP2S1	Clathrin coat assembly protein AP17 (Clathrin coat associated protein AP17) (Plasma membrane adaptor AP-2 17 kDa protein) (HA2 17 kDa subunit) (Clathrin assembly protein 2 small chain). [Source:Uniprot/SWISSPROT;Acc:P53680]	19	52033263	ensembl cDNA
Ssc.20489.1.S1_s_at	2.75086	2.00824	3.49348	6.21321	7.26026	9.54853e-07	9.58789e-06	5.65008	MDK	MDK	Midkine precursor (Neurite outgrowth-promoting protein) (MK) (Midgestation and kidney protein) (Amphiregulin-associated protein) (ARAP) (Neurite outgrowth-promoting factor 2). [Source:Uniprot/SWISSPROT;Acc:P21741]	11	46358882	ensembl cDNA
Ssc.836.1.S1_at	-2.04489	-2.59709	-1.49269	4.17001	-7.25803	9.58856e-07	9.62016e-06	5.64583	LDHD	LDHD	D-lactate dehydrogenase isoform 1 precursor; D-lactate dehydrogenase [Homo sapiens]. [Source:RefSeq;Acc:NM_153486]	16	73703260	ensembl cDNA
Ssc.1250.1.A1_at	1.39427	1.01753	1.77102	4.8852	7.25351	9.67023e-07	9.69411e-06	5.63721	TCF12	TCF12	Transcription factor 12 (Transcription factor HTF-4) (E-box-binding protein) (DNA-binding protein HTF4). [Source:Uniprot/SWISSPROT;Acc:Q99081]	15	54998125	ensembl genome
Ssc.21605.2.S1_at	2.80021	2.04333	3.55709	4.73381	7.25123	9.71184e-07	9.72781e-06	5.63285	NUSAP1	NUSAP1	nucleolar and spindle associated protein 1; nucleolar protein ANKT [Homo sapiens]. [Source:RefSeq;Acc:NM_018454]	15	39412361	ensembl cDNA
Ssc.5464.1.A1_at	2.25435	1.6448	2.8639	5.67204	7.24868	9.75849e-07	9.76651e-06	5.62798	CPE	CPE	Carboxypeptidase E precursor (EC 3.4.17.10) (CPH) (Carboxypeptidase H) (CPE) (Enkephalin convertase) (Prohormone processing carboxypeptidase). [Source:Uniprot/SWISSPROT;Acc:P16870]	4	166519540	ensembl cDNA
Ssc.26372.1.A1_at	3.08444	2.25023	3.91866	3.41374	7.24679	9.79309e-07	9.79309e-06	5.62439	APAF1	APAF1	Apoptotic protease activating factor 1 (Apaf-1). [Source:Uniprot/SWISSPROT;Acc:O14727]	12	97563209	ensembl cDNA
Ssc.9150.1.S1_at	-1.34605	-1.71017	-0.981924	7.04519	-7.24537	9.81934e-07	9.81128e-06	5.62167	LRPPRC	LRPPRC	130 kDa leucine-rich protein (LRP 130) (GP130) (Leucine-rich PPR-motif containing protein). [Source:Uniprot/SWISSPROT;Acc:P42704]	2	43968391	ensembl cDNA
Ssc.7907.1.A1_at	2.756	2.0102	3.5018	4.39001	7.24278	9.86716e-07	9.84337e-06	5.61673	ST6GAL1	ST6GAL1	CMP-N-acetylneuraminate-beta-galactosamide-alpha-2,6-sialyltransferase (EC 2.4.99.1) (Beta-galactoside alpha-2,6-sialyltransferase) (Alpha 2,6-ST) (Sialyltransferase 1) (ST6Gal I) (B-cell antigen CD75). [Source:Uniprot/SWISSPROT;Acc:P15907]	3	188131210	ensembl cDNA
Ssc.7563.1.A1_at	2.15319	1.57051	2.73587	5.20392	7.24271	9.86855e-07	9.84337e-06	5.61659	DPY19L3	DPY19L3		19	37588536	ensembl genome
Ssc.11354.1.A1_at	1.49392	1.08962	1.89821	3.63898	7.24232	9.8757e-07	9.84337e-06	5.61585	ARHGAP12	ARHGAP12	Rho-GTPase-activating protein 12. [Source:Uniprot/SWISSPROT;Acc:Q8IWW6]	10	32134371	ensembl cDNA
Ssc.17540.3.S1_at	-2.10264	-2.67181	-1.53348	4.22706	-7.24062	9.90739e-07	9.86509e-06	5.6126	PRKAR2A	PRKAR2A	cAMP-dependent protein kinase type II-alpha regulatory chain. [Source:Uniprot/SWISSPROT;Acc:P13861]	3	48763097	ensembl cDNA
Ssc.1270.1.S1_at	1.31185	0.956727	1.66697	6.90711	7.24028	9.91369e-07	9.86509e-06	5.61195	SDF4	SDF4	45 kDa calcium-binding protein precursor (Cab45) (Stromal cell-derived factor 4) (SDF-4). [Source:Uniprot/SWISSPROT;Acc:Q9BRK5]	1	1142177	ensembl cDNA
Ssc.8207.1.A1_at	2.32862	1.69816	2.95908	4.45365	7.23916	9.9347e-07	9.87793e-06	5.6098	GALK2	GALK2	N-acetylgalactosamine kinase (EC 2.7.1.-) (GalNAc kinase) (Galactokinase 2). [Source:Uniprot/SWISSPROT;Acc:Q01415]	15	47235268	ensembl genome
Ssc.6019.1.S1_at	2.24899	1.64001	2.85796	4.32288	7.23829	9.95083e-07	9.88589e-06	5.60816	DNASE2	DNASE2	Deoxyribonuclease II alpha precursor (EC 3.1.22.1) (DNase II alpha) (Acid DNase) (Lysosomal DNase II) (R31240_2). [Source:Uniprot/SWISSPROT;Acc:O00115]	19	12847023	ensembl cDNA
Ssc.3715.3.A1_at	-1.20668	-1.53348	-0.879887	4.4216	-7.23709	9.97333e-07	9.89479e-06	5.60586	SLC7A7	SLC7A7	Y+L amino acid transporter 1 (y(+)L-type amino acid transporter 1) (y+LAT-1) (Y+LAT1) (Monocyte amino acid permease 2) (MOP-2). [Source:Uniprot/SWISSPROT;Acc:Q9UM01]	14	22312274	ensembl cDNA
Ssc.18954.1.A1_at	-1.16358	-1.4787	-0.848448	4.68692	-7.23695	9.97602e-07	9.89479e-06	5.60559	RILP	RILP	Rab interacting lysosomal protein [Homo sapiens]. [Source:RefSeq;Acc:NM_031430]	17	1496199	ensembl cDNA
Ssc.11910.1.S1_at	1.35494	0.987951	1.72193	5.17215	7.23624	9.98932e-07	9.89601e-06	5.60423	EPS15	EPS15	Epidermal growth factor receptor substrate 15 (Protein Eps15) (AF-1p protein). [Source:Uniprot/SWISSPROT;Acc:P42566]	1	51592523	ensembl cDNA
Ssc.18531.1.S1_at	-1.29429	-1.64486	-0.943714	9.007	-7.23602	9.99351e-07	9.89601e-06	5.60381	VDAC2	VDAC2	Voltage-dependent anion-selective channel protein 2 (VDAC-2) (hVDAC2) (Outer mitochondrial membrane protein porin 2). [Source:Uniprot/SWISSPROT;Acc:P45880]	10	76640569	ensembl cDNA
Ssc.1854.1.A1_at	-1.10857	-1.40891	-0.808225	10.7566	-7.23423	1.00272e-06	9.92126e-06	5.60039	UQCRFS1	UQCRFS1	Ubiquinol-cytochrome c reductase iron-sulfur subunit, mitochondrial precursor (EC 1.10.2.2) (Rieske iron-sulfur protein) (RISP). [Source:Uniprot/SWISSPROT;Acc:P47985]	19	34390137	ensembl cDNA
Ssc.14543.1.S1_at	1.21648	0.886879	1.54608	6.33056	7.23377	1.00358e-06	9.9218e-06	5.59951	GANAB	GANAB	alpha glucosidase II alpha subunit; Neutral alpha-glucosidase AB [Homo sapiens]. [Source:RefSeq;Acc:NM_198334]	11	62148876	ensembl cDNA
Ssc.7070.1.S1_at	-1.83621	-2.33388	-1.33853	6.40055	-7.23143	1.00801e-06	9.95433e-06	5.59504	SESN1	SESN1	Sestrin 1 (p53-regulated protein PA26). [Source:Uniprot/SWISSPROT;Acc:Q9Y6P5]	6	109414340	ensembl cDNA
Ssc.10048.1.S1_at	1.31669	0.959806	1.67357	4.86791	7.23117	1.00851e-06	9.95433e-06	5.59454	DNAJC25	DNAJC25	Guanine nucleotide-binding protein G(I)/G(S)/G(O) gamma-10 subunit. [Source:Uniprot/SWISSPROT;Acc:P50151]	9	113433453	ensembl cDNA
Ssc.13250.1.A1_at	1.16667	0.850369	1.48298	5.14944	7.22922	1.01221e-06	9.98274e-06	5.59082	FCHSD2	FCHSD2	FCH and double SH3 domains 2; SH3 multiple domains 3 [Homo sapiens]. [Source:RefSeq;Acc:NM_014824]	11	72225460	ensembl cDNA
Ssc.3458.3.A1_a_at	1.50911	1.09992	1.91831	3.51839	7.22833	1.01391e-06	9.99144e-06	5.58911	ACSL5	ACSL5	Long-chain-fatty-acid--CoA ligase 5 (EC 6.2.1.3) (Long-chain acyl-CoA synthetase 5) (LACS 5). [Source:Uniprot/SWISSPROT;Acc:Q9ULC5]	10	114123906	ensembl cDNA
Ssc.884.2.S1_a_at	-1.51196	-1.92202	-1.10189	4.90376	-7.22662	1.01718e-06	1.00156e-05	5.58584	CMBL	CMBL	similar to mouse 2310016A09Rik protein [Source:RefSeq_peptide;Acc:NP_620164]	5	10330707	ensembl cDNA
Ssc.11787.2.A1_at	3.82658	2.78865	4.86452	5.32144	7.22585	1.01865e-06	1.00219e-05	5.58438	RASSF2	RASSF2	Ras association domain family 2. [Source:Uniprot/SWISSPROT;Acc:P50749]	20	4708670	ensembl cDNA
Ssc.1801.1.A1_at	1.6957	1.23571	2.15568	4.9464	7.22524	1.01981e-06	1.00252e-05	5.58322	FNBP1	FNBP1	formin-binding protein 17 [Homo sapiens]. [Source:RefSeq;Acc:NM_015033]	9	131689287	ensembl cDNA
Ssc.6708.1.A1_at	1.02907	0.74985	1.3083	6.61266	7.22342	1.02331e-06	1.00494e-05	5.57974	SEC63	SEC63	Translocation protein SEC63 homolog. [Source:Uniprot/SWISSPROT;Acc:Q9UGP8]	6	108298215	ensembl cDNA
Ssc.12946.1.A1_at	1.28583	0.936927	1.63474	5.48099	7.22311	1.02392e-06	1.00494e-05	5.57914	PIP4K2C	PIP4K2C	phosphatidylinositol-4-phosphate 5-kinase, type II, gamma [Homo sapiens]. [Source:RefSeq;Acc:NM_024779]	12	56271340	ensembl genome
Ssc.12844.1.S1_at	-1.27168	-1.61677	-0.926593	6.4168	-7.22261	1.02487e-06	1.00506e-05	5.57819	HSCB	HSCB	Co-chaperone protein HscB, mitochondrial precursor (Hsc20). [Source:Uniprot/SWISSPROT;Acc:Q8IWL3]	22	27468019	ensembl cDNA
Ssc.28961.1.S1_at	-1.67471	-2.12932	-1.2201	6.04965	-7.22024	1.02946e-06	1.00876e-05	5.57365	SLC4A3	SLC4A3	Anion exchange protein 3 (Neuronal band 3-like protein) (Cardiac/brain band 3-like protein) (CAE3/BAE3). [Source:Uniprot/SWISSPROT;Acc:P48751]	2	220200360	ensembl cDNA
Ssc.16536.1.S1_at	-0.928	-1.17994	-0.676055	10.734	-7.21923	1.03142e-06	1.00986e-05	5.57172	ATP5J	ATP5J	ATP synthase coupling factor 6, mitochondrial precursor (EC 3.6.3.14) (F6). [Source:Uniprot/SWISSPROT;Acc:P18859]	21	26010686	ensembl cDNA
Ssc.30117.1.S1_at	-1.05918	-1.34678	-0.771581	5.84225	-7.21825	1.03331e-06	1.01091e-05	5.56986	PPP2R5E	PPP2R5E	Serine/threonine protein phosphatase 2A, 56 kDa regulatory subunit, epsilon isoform (PP2A, B subunit, B epsilon isoform) (PP2A, B subunit, B56 epsilon isoform) (PP2A, B subunit, PR61 epsilon isoform) (PP2A, B subunit, R5 epsilon isoform). [Source:Uniprot	14	62911108	ensembl cDNA
Ssc.16485.1.S1_at	2.07087	1.50847	2.63326	4.13989	7.21706	1.03564e-06	1.01236e-05	5.56757	SLC9A3R1	SLC9A3R1	Ezrin-radixin-moesin binding phosphoprotein 50 (EBP50) (Na(+)/H(+) exchange regulatory cofactor NHE-RF) (NHERF-1) (Regulatory cofactor of Na(+)/H(+) exchanger) (Sodium-hydrogen exchanger regulatory factor 1) (Solute carrier family 9 isoform 3 regulatory f	17	70256363	ensembl cDNA
Ssc.10618.2.A1_at	1.45703	1.06123	1.85283	7.44994	7.21505	1.03956e-06	1.01539e-05	5.56373	NET1	NET1	neuroepithelial cell transforming gene 1; guanine nucleotide regulatory protein (oncogene); Rho guanine nucleotide exchange factor (GEF) 8 [Homo sapiens]. [Source:RefSeq;Acc:NM_005863]	10	5444518	ensembl cDNA
Ssc.5682.1.A1_at	1.28705	0.937302	1.63679	4.84484	7.21261	1.04437e-06	1.01926e-05	5.55905	RAP1GDS1	RAP1GDS1	Rap1 GTPase-GDP dissociation stimulator 1 (SMG P21 stimulatory GDP/GTP exchange protein) (SMG GDS protein) (Exchange factor smgGDS). [Source:Uniprot/SWISSPROT;Acc:P52306]	4	99401550	ensembl genome
Ssc.5962.1.A1_at	1.30152	0.94781	1.65523	5.72724	7.2119	1.04576e-06	1.0198e-05	5.5577	MBD2	MBD2	Methyl-CpG binding protein 2 (Methyl-CpG binding domain protein 2) (Demethylase) (DMTase). [Source:Uniprot/SWISSPROT;Acc:Q9UBB5]	18	49934573	ensembl cDNA
Ssc.4368.1.S1_at	-2.93584	-3.73378	-2.13789	8.32509	-7.21121	1.04712e-06	1.02032e-05	5.55637	FBXO32	FBXO32	F-box only protein 32 (Muscle atrophy F-box protein) (MAFbx) (Atrogin- 1). [Source:Uniprot/SWISSPROT;Acc:Q969P5]	8	124584540	ensembl cDNA
Ssc.12348.2.S1_at	1.16885	0.851116	1.48659	9.56437	7.21007	1.04936e-06	1.021e-05	5.5542	B2M	B2M	beta-2-microglobulin precursor [Homo sapiens]. [Source:RefSeq;Acc:NM_004048]	15	42790977	ensembl cDNA
Ssc.17186.2.S1_at	0.985162	0.717356	1.25297	10.438	7.21	1.0495e-06	1.021e-05	5.55407	IGFBP7	IGFBP7	Insulin-like growth factor binding protein 7 precursor (IGFBP-7) (IBP- 7) (IGF-binding protein 7) (MAC25 protein) (Prostacyclin-stimulating factor) (PGI2-stimulating factor). [Source:Uniprot/SWISSPROT;Acc:Q16270]	4	57592000	ensembl cDNA
Ssc.6704.1.S1_at	-1.28206	-1.63065	-0.933476	6.83839	-7.2085	1.05247e-06	1.02308e-05	5.55119	HIBADH	HIBADH	3-hydroxyisobutyrate dehydrogenase, mitochondrial precursor (EC 1.1.1.31) (HIBADH). [Source:Uniprot/SWISSPROT;Acc:P31937]	7	27531588	ensembl cDNA
Ssc.1005.1.S1_at	1.05139	0.765485	1.3373	7.58168	7.20751	1.05443e-06	1.02362e-05	5.5493	NP_291024		myosin regulatory light chain MRCL2 [Homo sapiens]. [Source:RefSeq;Acc:NM_033546]		.	ensembl cDNA
Ssc.9133.1.A1_at	1.32443	0.964269	1.6846	7.31682	7.20737	1.05472e-06	1.02362e-05	5.54903	REXO2	REXO2	Oligoribonuclease, mitochondrial precursor (EC 3.1.-.-) (Small fragment nuclease) (CGI-114). [Source:Uniprot/SWISSPROT;Acc:Q9Y3B8]	11	113815387	ensembl cDNA
Ssc.23813.1.S1_at	-1.61707	-2.05696	-1.17718	3.99598	-7.20505	1.05935e-06	1.0273e-05	5.54458	NUDT6	NUDT6	Nucleoside diphosphate-linked moiety X motif 6 (Protein GFG) (GFG-1) (Antisense basic fibroblast growth factor). [Source:Uniprot/SWISSPROT;Acc:P53370]	4	124033256	ensembl cDNA
Ssc.25237.1.S1_at	-1.27499	-1.62195	-0.928035	6.10296	-7.20242	1.0646e-06	1.03157e-05	5.53955	DNAJC21	DNAJC21		5	34965455	ensembl cDNA
Ssc.4137.1.A1_at	-1.10935	-1.41141	-0.807297	4.56135	-7.1983	1.0729e-06	1.03879e-05	5.53166	Q8IYW7				.	ensembl cDNA
Ssc.19554.3.S1_at	-1.22948	-1.56428	-0.894679	3.13305	-7.19753	1.07446e-06	1.0392e-05	5.53019	FLAD1	FLAD1	FAD synthetase isoform 1 [Homo sapiens]. [Source:RefSeq;Acc:NM_025207]	1	153222441	ensembl cDNA
Ssc.5715.1.S1_at	1.39361	1.0141	1.77313	4.223	7.19725	1.07504e-06	1.0392e-05	5.52964	FAM118B	FAM118B		11	125586829	ensembl cDNA
Ssc.7043.1.A1_at	-1.37833	-1.75373	-1.00294	5.52628	-7.19638	1.07681e-06	1.04009e-05	5.52797	0		Rhodopsin-like GPCR superfamily protein [Source:IPI;Acc:IPI00480108]		.	ensembl genome
Ssc.27727.1.S1_at	-0.896151	-1.14045	-0.651848	8.43758	-7.18953	1.0908e-06	1.05277e-05	5.51485	PGM5	PGM5	Phosphoglucomutase-like protein 5 (Phosphoglucomutase-related protein) (PGM-RP) (Aciculin). [Source:Uniprot/SWISSPROT;Acc:Q15124]	9	70161635	ensembl cDNA
Ssc.8372.1.A1_at	-1.47926	-1.88257	-1.07595	7.14128	-7.18874	1.09244e-06	1.05351e-05	5.51333	TTC35	TTC35	Tetratricopeptide repeat [Source:Uniprot/SWISSPROT;Acc:Q15006]	8	109525029	ensembl cDNA
Ssc.772.1.S1_at	2.22532	1.61854	2.83211	3.7663	7.18794	1.09407e-06	1.05426e-05	5.51181	CARHSP1	CARHSP1	Calcium-regulated heat stable protein 1 (Calcium-regulated heat-stable protein of 24 kDa) (CRHSP-24). [Source:Uniprot/SWISSPROT;Acc:Q9Y2V2]	16	8854303	ensembl cDNA
Ssc.26369.1.S1_at	-2.21504	-2.8195	-1.61058	7.13907	-7.18227	1.10584e-06	1.06476e-05	5.50094	KIAA0774	KIAA0774	PREDICTED: KIAA0774 [Source:RefSeq_peptide;Acc:XP_166270]	13	28496748	ensembl cDNA
Ssc.1537.1.S2_at	0.938521	0.682368	1.19467	5.61753	7.18114	1.10821e-06	1.0662e-05	5.49877	YKT6	YKT6	SNARE protein Ykt6; YKT6, S. cerevisiae, homolog of [Homo sapiens]. [Source:RefSeq;Acc:NM_006555]	7	44207103	ensembl cDNA
Ssc.22027.2.A1_at	0.998783	0.726118	1.27145	5.58922	7.17942	1.11181e-06	1.06799e-05	5.49547	SRPRB	SRPRB	Signal recognition particle receptor beta subunit (SR-beta) (Protein APMCF1). [Source:Uniprot/SWISSPROT;Acc:Q9Y5M8]	3	135007355	ensembl cDNA
Ssc.11194.1.S1_at	2.29984	1.67198	2.9277	4.96568	7.17929	1.1121e-06	1.06799e-05	5.49521	PLAU	PLAU	Urokinase-type plasminogen activator precursor (EC 3.4.21.73) (uPA) (U-plasminogen activator). [Source:Uniprot/SWISSPROT;Acc:P00749]	10	75340896	ensembl cDNA
Ssc.17293.1.A1_at	1.30236	0.9468	1.65793	5.78331	7.179	1.11271e-06	1.06799e-05	5.49465	FAM160B1	FAM160B1	KIAA1600 [Source:RefSeq_peptide;Acc:NP_065991]	10	116571493	ensembl cDNA
Ssc.29819.1.A1_at	-1.47337	-1.87595	-1.07079	6.36105	-7.17317	1.12502e-06	1.07895e-05	5.48348	ANKS1A	ANKS1A	Ankyrin repeat and SAM domain containing protein 1. [Source:Uniprot/SWISSPROT;Acc:Q92625]	6	34965016	ensembl cDNA
Ssc.26720.1.S1_at	-1.68649	-2.14745	-1.22554	4.83712	-7.17098	1.12968e-06	1.08228e-05	5.47928	PPA2	PPA2	inorganic pyrophosphatase 2 isoform 2 [Homo sapiens]. [Source:RefSeq;Acc:NM_006903]	4	106509684	ensembl cDNA
Ssc.10328.1.A1_at	2.19627	1.59596	2.79657	4.95421	7.17071	1.13027e-06	1.08228e-05	5.47875	ARHGAP28					ensembl cDNA
Ssc.17285.2.S1_at	-1.41622	-1.80352	-1.02891	5.2753	-7.16678	1.13868e-06	1.08889e-05	5.47121	COPS5	COPS5	COP9 signalosome subunit 5; Jun activation domain-binding protein; 38 kDa Mov34 homolog; COP9 (constitutive photomorphogenic, Arabidopsis, homolog) subunit 5 [Homo sapiens]. [Source:RefSeq;Acc:NM_006837]	8	68117871	ensembl cDNA
Ssc.1322.1.S1_at	1.1353	0.824812	1.44578	5.11191	7.16666	1.13895e-06	1.08889e-05	5.47097	SEC16A	SEC16A		9	138454370	ensembl cDNA
Ssc.26437.1.A1_at	2.09097	1.5188	2.66314	5.91961	7.1626	1.14772e-06	1.09641e-05	5.46318	MARVELD1	MARVELD1	MARVEL domain containing 1; MARVEL (membrane-associating) domain containing 1 [Homo sapiens]. [Source:RefSeq;Acc:NM_031484]	10	99463471	ensembl cDNA
Ssc.16434.1.A1_at	2.97648	2.16188	3.79108	5.27192	7.16157	1.14996e-06	1.09769e-05	5.4612	NOV	NOV	NOV protein homolog precursor (NovH) (Nephroblastoma overexpressed gene protein homolog). [Source:Uniprot/SWISSPROT;Acc:P48745]	8	120497882	ensembl cDNA
Ssc.17332.1.A1_at	1.06174	0.771	1.35247	5.95142	7.15759	1.15864e-06	1.10511e-05	5.45356	TM9SF1	TM9SF1	Transmembrane 9 superfamily protein member 1 precursor (hMP70). [Source:Uniprot/SWISSPROT;Acc:O15321]	14	23728203	ensembl cDNA
Ssc.4976.1.S1_at	1.645	1.19442	2.09557	3.41321	7.15561	1.16298e-06	1.10838e-05	5.44976	TACC3	TACC3	Transforming acidic coiled-coil-containing protein 3 (ERIC-1). [Source:Uniprot/SWISSPROT;Acc:Q9Y6A5]	4	1693054	ensembl cDNA
Ssc.5151.1.A1_at	1.19232	0.865648	1.51899	5.34676	7.1537	1.16719e-06	1.11153e-05	5.44609	FAM62A	FAM62A		12	54808318	ensembl cDNA
Ssc.17162.1.S1_at	1.24738	0.905555	1.5892	6.37742	7.15229	1.17031e-06	1.11362e-05	5.44338	SHISA5	SHISA5	scotin [Homo sapiens]. [Source:RefSeq;Acc:NM_016479]	3	48484201	ensembl cDNA
Ssc.4658.1.A1_at	2.32927	1.69086	2.96768	3.33938	7.15102	1.17312e-06	1.11543e-05	5.44094	O00172		Line-1 reverse transcriptase (Fragment). [Source:Uniprot/SPTREMBL;Acc:O00172]		.	ensembl genome
Ssc.4855.1.S1_at	-1.33902	-1.70613	-0.971908	6.06251	-7.14885	1.17796e-06	1.1191e-05	5.43676	COMTD1	COMTD1	catechol-O-methyltransferase domain containing 1 [Homo sapiens]. [Source:RefSeq;Acc:NM_144589]	10	76663736	ensembl cDNA
Ssc.26140.1.S1_at	1.33861	0.971592	1.70563	5.36886	7.14846	1.17882e-06	1.1191e-05	5.43602	GALNT10	GALNT10	Polypeptide N-acetylgalactosaminyltransferase 10 (EC 2.4.1.41) (Protein-UDP acetylgalactosaminyltransferase 10) (UDP- GalNAc:polypeptide N-acetylgalactosaminyltransferase 10) (Polypeptide GalNAc transferase 10) (GalNAc-T10) (pp-GaNTase 10). [Source:Unipro	5	153550488	ensembl genome
Ssc.5380.1.S1_at	1.18533	0.860265	1.51039	7.86958	7.14697	1.18216e-06	1.12139e-05	5.43315	PRDX1	PRDX1	Peroxiredoxin 1 (EC 1.11.1.-) (Thioredoxin peroxidase 2) (Thioredoxin- dependent peroxide reductase 2) (Proliferation-associated protein PAG) (Natural killer cell enhancing factor A) (NKEF-A). [Source:Uniprot/SWISSPROT;Acc:Q06830]	1	45749295	ensembl cDNA
Ssc.3934.1.S1_at	0.854717	0.62023	1.08921	7.13602	7.14415	1.18848e-06	1.12652e-05	5.42773	SE15		15 kDa selenoprotein precursor. [Source:Uniprot/SWISSPROT;Acc:O60613]		.	ensembl cDNA
Ssc.17203.3.S1_at	3.19345	2.31726	4.06965	6.04541	7.14342	1.19013e-06	1.1272e-05	5.42632	CTSS	CTSS	Cathepsin S precursor (EC 3.4.22.27). [Source:Uniprot/SWISSPROT;Acc:P25774]	1	148969175	ensembl cDNA
Ssc.4921.1.S1_a_at	-2.39558	-3.05292	-1.73825	7.19835	-7.1429	1.19131e-06	1.12744e-05	5.42532	RAPGEF5	RAPGEF5	Rap guanine nucleotide exchange factor 5 (Guanine nucleotide exchange factor for Rap1) (Related to Epac) (Repac) (M-Ras-regulated Rap GEF) (MR-GEF). [Source:Uniprot/SWISSPROT;Acc:Q92565]	7	22124434	ensembl cDNA
Ssc.8858.1.S1_at	1.14066	0.827649	1.45368	5.13638	7.14236	1.19251e-06	1.1277e-05	5.42429	FAM122B	FAM122B		X	133731262	ensembl cDNA
Ssc.15515.1.A1_at	1.2199	0.884955	1.55483	3.34547	7.13845	1.20138e-06	1.13521e-05	5.41676	C10orf11	C10orf11	Protein C10orf11 (CDA017). [Source:Uniprot/SWISSPROT;Acc:Q9H2I8]	10	76861217	ensembl genome
Ssc.19607.2.A1_at	-1.58868	-2.02519	-1.15217	5.31798	-7.13326	1.21324e-06	1.14552e-05	5.40678	C1orf173	C1orf173		1	74806386	ensembl genome
Ssc.5022.1.A1_at	-3.04336	-3.88005	-2.20667	8.04787	-7.12916	1.22271e-06	1.15357e-05	5.39889	TTC29	TTC29	NYD-SP14 protein [Homo sapiens]. [Source:RefSeq;Acc:NM_031956]	4	147847630	ensembl genome
Ssc.18640.1.S1_at	-1.4382	-1.83376	-1.04263	4.71323	-7.1261	1.22982e-06	1.15938e-05	5.393	UBE2D4	UBE2D4	ubiquitin-conjugating enzyme HBUCE1 [Homo sapiens]. [Source:RefSeq;Acc:NM_015983]	7	43932572	ensembl cDNA
Ssc.19157.1.S1_at	-1.37605	-1.7547	-0.997392	4.9508	-7.12259	1.23803e-06	1.16622e-05	5.38624	NOTCH4		Neurogenic locus notch homolog protein 4 precursor (Notch 4) (hNotch4). [Source:Uniprot/SWISSPROT;Acc:Q99466]		.	ensembl cDNA
Ssc.19458.1.S1_at	-1.17308	-1.49605	-0.850114	8.93982	-7.11894	1.24663e-06	1.17306e-05	5.3792	C22orf32	C22orf32		22	40805645	ensembl cDNA
Ssc.5735.1.A1_at	1.77024	1.28284	2.25763	5.77211	7.11869	1.24722e-06	1.17306e-05	5.37872	NT5DC2	NT5DC2		3	52533443	ensembl cDNA
Ssc.11742.1.S1_at	-0.847656	-1.08108	-0.614232	9.47628	-7.11742	1.25023e-06	1.17498e-05	5.37627	GPX4	GPX4	Phospholipid hydroperoxide glutathione peroxidase, mitochondrial precursor (EC 1.11.1.12) (PHGPx) (GPX-4). [Source:Uniprot/SWISSPROT;Acc:P36969]	19	1055043	ensembl cDNA
Ssc.4847.1.S1_at	-1.0492	-1.33836	-0.760033	7.64277	-7.11146	1.26443e-06	1.18742e-05	5.3648	TRAPPC2L	TRAPPC2L	hematopoietic stem/progenitor cells 176 [Homo sapiens]. [Source:RefSeq;Acc:NM_016209]	16	87451007	ensembl cDNA
Ssc.2095.1.S1_at	-1.09335	-1.39479	-0.791909	8.14991	-7.10895	1.27047e-06	1.19217e-05	5.35996	VEGFB	VEGFB	Vascular endothelial growth factor B precursor (VEGF-B) (VEGF related factor) (VRF). [Source:Uniprot/SWISSPROT;Acc:P49765]	11	63758842	ensembl cDNA
Ssc.13763.1.S1_at	1.12136	0.812164	1.43055	7.91868	7.10826	1.27214e-06	1.19282e-05	5.35862	MAT2B	MAT2B	methionine adenosyltransferase II, beta isoform 1; beta regulatory subunit of methionine adenosyltransferase; dTDP-4-keto-6-deoxy-D-glucose 4-reductase [Homo sapiens]. [Source:RefSeq;Acc:NM_013283]	5	162862809	ensembl cDNA
Ssc.4507.1.A1_at	-1.56342	-1.99456	-1.13229	6.94729	-7.10736	1.27433e-06	1.19395e-05	5.35688	MFN2	MFN2	Transmembrane GTPase MFN2 (EC 3.6.5.-) (Mitofusin 2). [Source:Uniprot/SWISSPROT;Acc:O95140]	1	11962956	ensembl cDNA
Ssc.22550.1.A1_at	-1.49193	-1.90341	-1.08045	5.20172	-7.1064	1.27665e-06	1.1952e-05	5.35503	JUN	JUN	Transcription factor AP-1 (Activator protein 1) (AP1) (Proto-oncogene c-jun) (V-jun avian sarcoma virus 17 oncogene homolog) (p39). [Source:Uniprot/SWISSPROT;Acc:P05412]	1	59019048	ensembl genome
Ssc.5897.1.S1_at	-1.07224	-1.36849	-0.775982	6.3784	-7.09372	1.30775e-06	1.22338e-05	5.33058	Q96RZ0				.	ensembl cDNA
Ssc.23363.1.S1_at	1.7544	1.2694	2.2394	5.07877	7.08981	1.3175e-06	1.23155e-05	5.32304	GLA	GLA	Alpha-galactosidase A precursor (EC 3.2.1.22) (Melibiase) (Alpha-D- galactoside galactohydrolase) (Alpha-D-galactosidase A) (Agalsidase alfa). [Source:Uniprot/SWISSPROT;Acc:P06280]	X	100539435	ensembl cDNA
Ssc.18972.2.S1_s_at	-1.4599	-1.86353	-1.05628	4.70527	-7.08907	1.31935e-06	1.23234e-05	5.32161	SNAPC5	SNAPC5	snRNA activating protein complex 19 kDa subunit (SNAPc 19 kDa subunit). [Source:Uniprot/SWISSPROT;Acc:O75971]	15	64569720	ensembl cDNA
Ssc.10743.1.A1_at	-1.67475	-2.13786	-1.21164	7.14646	-7.08782	1.32249e-06	1.23432e-05	5.31919	PKP2	PKP2	Plakophilin 2. [Source:Uniprot/SWISSPROT;Acc:Q99959]	12	32834947	ensembl cDNA
Ssc.18206.1.S1_at	1.46228	1.05784	1.86672	4.16796	7.08639	1.32609e-06	1.23674e-05	5.31643	BACE2	BACE2	Beta secretase 2 precursor (EC 3.4.23.45) (Beta-site APP-cleaving enzyme 2) (Aspartyl protease 1) (Asp 1) (ASP1) (Membrane-associated aspartic protease 1) (Memapsin-1) (Down region aspartic protease) (UNQ418/PRO852). [Source:Uniprot/SWISSPROT;Acc:Q9Y5Z0]	21	41461598	ensembl cDNA
Ssc.272.1.S1_a_at	2.53073	1.83068	3.23079	3.7465	7.08536	1.32869e-06	1.23822e-05	5.31444	CD55	CD55	Complement decay-accelerating factor precursor (CD55 antigen). [Source:Uniprot/SWISSPROT;Acc:P08174]	1	205561488	ensembl cDNA
Ssc.14319.1.A1_at	-1.40152	-1.78929	-1.01375	3.93668	-7.0839	1.33239e-06	1.24071e-05	5.31161	CHMP4A	CHMP4A	Protein C14orf123 (HSPC134) (CDA04). [Source:Uniprot/SWISSPROT;Acc:Q9BY43]	14	23748627	ensembl cDNA
Ssc.3034.1.S1_at	1.22968	0.889132	1.57023	5.5409	7.0772	1.34948e-06	1.25566e-05	5.29867	SCAMP2	SCAMP2	Secretory carrier-associated membrane protein 2 (Secretory carrier membrane protein 2). [Source:Uniprot/SWISSPROT;Acc:O15127]	15	72924250	ensembl cDNA
Ssc.21337.1.A1_at	1.2531	0.90601	1.60019	4.56817	7.07608	1.35235e-06	1.25738e-05	5.29651	TBC1D12	TBC1D12	TBC1 domain family member 12. [Source:Uniprot/SWISSPROT;Acc:O60347]	10	96152176	ensembl cDNA
Ssc.16342.1.A1_at	3.49935	2.53002	4.46869	7.23584	7.07557	1.35366e-06	1.25763e-05	5.29553	SERPINE2	SERPINE2	Glia derived nexin precursor (GDN) (Protease nexin I) (PN-1) (Protease inhibitor 7). [Source:Uniprot/SWISSPROT;Acc:P07093]	2	224548123	ensembl cDNA
Ssc.1799.1.S1_at	-1.23063	-1.57161	-0.889654	4.26756	-7.07377	1.35831e-06	1.26099e-05	5.29205	INADL					ensembl cDNA
Ssc.27938.1.S1_at	1.04995	0.758918	1.34098	5.21123	7.07098	1.36553e-06	1.26673e-05	5.28666	KIAA0415	KIAA0415		7	4781790	ensembl cDNA
Ssc.5227.1.S1_at	-1.10577	-1.41235	-0.7992	11.2468	-7.06934	1.36981e-06	1.26973e-05	5.28348	PLN	PLN	Cardiac phospholamban (PLB). [Source:Uniprot/SWISSPROT;Acc:P26678]	6	118976165	ensembl cDNA
Ssc.31019.1.S1_at	1.56996	1.13463	2.00529	3.41642	7.06834	1.3724e-06	1.27117e-05	5.28156	KDELC2	KDELC2	KDEL (Lys-Asp-Glu-Leu) containing 2 [Homo sapiens]. [Source:RefSeq;Acc:NM_153705]	11	107848062	ensembl cDNA
Ssc.18182.2.S1_at	-1.7744	-2.26676	-1.28204	6.15529	-7.0634	1.38539e-06	1.28217e-05	5.27199	COQ5	COQ5		12	119425466	ensembl cDNA
Ssc.1282.1.A1_at	-1.30551	-1.6678	-0.943223	5.9569	-7.06278	1.387e-06	1.28217e-05	5.27081	ACP6	ACP6	acid phosphatase 6, lysophosphatidic; acid phosphatase like 1; lysophosphatidic acid phosphatase [Homo sapiens]. [Source:RefSeq;Acc:NM_016361]	1	145585794	ensembl cDNA
Ssc.24988.1.S1_at	-1.57258	-2.00899	-1.13617	6.18987	-7.06262	1.38744e-06	1.28217e-05	5.27049	SDHA	SDHA	Succinate dehydrogenase [ubiquinone] flavoprotein subunit, mitochondrial precursor (EC 1.3.5.1) (Fp) (Flavoprotein subunit of complex II). [Source:Uniprot/SWISSPROT;Acc:P31040]	5	271439	ensembl cDNA
Ssc.13549.1.A1_at	1.13585	0.820525	1.45118	4.90339	7.06008	1.39415e-06	1.2874e-05	5.26559	STARD3NL	STARD3NL	MLN64 N-terminal domain homolog (STARD3 N-terminal like protein) (UNQ855/PRO1864). [Source:Uniprot/SWISSPROT;Acc:O95772]	7	38184458	ensembl cDNA
Ssc.6418.1.S1_at	-2.38702	-3.04981	-1.72424	7.25412	-7.0588	1.39756e-06	1.28957e-05	5.26311	FDFT1	FDFT1	Farnesyl-diphosphate farnesyltransferase (EC 2.5.1.21) (Squalene synthetase) (SQS) (SS) (FPP:FPP farnesyltransferase). [Source:Uniprot/SWISSPROT;Acc:P37268]	8	11697599	ensembl cDNA
Ssc.21277.1.S1_at	-1.11571	-1.42559	-0.805824	6.81785	-7.05668	1.40322e-06	1.29381e-05	5.259	MRPL27	MRPL27	Mitochondrial 60S ribosomal protein L27 (L27mt) (HSPC250). [Source:Uniprot/SWISSPROT;Acc:Q9P0M9]	17	45800230	ensembl cDNA
Ssc.21644.1.S1_at	1.39179	1.00485	1.77873	4.32645	7.04988	1.42153e-06	1.30909e-05	5.24583	STT3A	STT3A	Oligosaccharyl transferase STT3 subunit homolog (B5) (Integral membrane protein 1) (TMC). [Source:Uniprot/SWISSPROT;Acc:P46977]	11	124967967	ensembl cDNA
Ssc.17158.2.A1_at	1.07219	0.774103	1.37029	7.2518	7.04972	1.42195e-06	1.30909e-05	5.24553	SFRS11	SFRS11	Splicing factor arginine/serine-rich 11 (Arginine-rich 54 kDa nuclear protein) (p54). [Source:Uniprot/SWISSPROT;Acc:Q05519]	1	70443953	ensembl cDNA
Ssc.2074.1.S1_at	1.14237	0.824749	1.46	4.13422	7.04921	1.42333e-06	1.30938e-05	5.24454	MOBKL2A	MOBKL2A	MOB-LAK [Homo sapiens]. [Source:RefSeq;Acc:NM_130807]	19	2022037	ensembl cDNA
Ssc.26932.2.A1_at	1.64974	1.19088	2.1086	4.5856	7.04662	1.43038e-06	1.31487e-05	5.23953	HVCN1	HVCN1		12	109569812	ensembl genome
Ssc.12777.2.A1_at	1.35176	0.975738	1.72778	6.12351	7.04585	1.43247e-06	1.3158e-05	5.23804	DIP2B	DIP2B		12	49185035	ensembl cDNA
Ssc.15578.1.A1_at	-2.1391	-2.7342	-1.54401	4.0711	-7.04518	1.4343e-06	1.31649e-05	5.23674	LRRC20	LRRC20	leucine rich repeat containing 20 isoform 3 [Homo sapiens]. [Source:RefSeq;Acc:NM_018205]	10	71728735	ensembl cDNA
Ssc.28417.1.S1_at	-1.20111	-1.53532	-0.866896	7.72829	-7.04379	1.43811e-06	1.31899e-05	5.23405	GCSH	GCSH	Glycine cleavage system H protein, mitochondrial precursor. [Source:Uniprot/SWISSPROT;Acc:P23434]	16	79673430	ensembl cDNA
Ssc.21096.1.S1_at	1.23866	0.893711	1.58362	5.07328	7.03789	1.4544e-06	1.33292e-05	5.22261	PAX2	PAX2	Paired box protein Pax-2. [Source:Uniprot/SWISSPROT;Acc:Q02962]	10	102495458	ensembl genome
Ssc.16773.1.A1_at	1.2929	0.932768	1.65303	6.71724	7.03643	1.45845e-06	1.33564e-05	5.21978	RAP1B	RAP1B	Ras-related protein Rap-1b (GTP-binding protein smg p21B) (OK/SW- cl.11). [Source:Uniprot/SWISSPROT;Acc:P61224]	12	67290955	ensembl cDNA
Ssc.15152.2.S1_at	-1.22975	-1.57237	-0.887122	4.45723	-7.03472	1.4632e-06	1.33898e-05	5.21648	TEAD1	TEAD1	Transcriptional enhancer factor TEF-1 (TEA domain family member 1) (TEAD-1) (Protein GT-IIC) (Transcription factor 13) (NTEF-1). [Source:Uniprot/SWISSPROT;Acc:P28347]	11	12652545	ensembl cDNA
Ssc.9595.1.S1_at	1.37043	0.988571	1.7523	8.24301	7.03394	1.46538e-06	1.33996e-05	5.21497	PDGFRB	PDGFRB	Beta platelet-derived growth factor receptor precursor (EC 2.7.1.112) (PDGF-R-beta) (CD140b antigen). [Source:Uniprot/SWISSPROT;Acc:P09619]	5	149473598	ensembl cDNA
Ssc.16231.3.S1_a_at	2.50234	1.80494	3.19974	5.31987	7.03252	1.46936e-06	1.34196e-05	5.21221	IGF1	IGF1	Insulin-like growth factor IA precursor (IGF-IA) (Somatomedin C). [Source:Uniprot/SWISSPROT;Acc:P01343]	12	101313809	ensembl cDNA
Ssc.4501.1.A1_at	-1.56573	-2.00211	-1.12935	7.96815	-7.03238	1.46977e-06	1.34196e-05	5.21193	RILPL1	RILPL1		12	122522316	ensembl cDNA
Ssc.13463.1.S1_at	1.11417	0.803515	1.42483	3.60507	7.02937	1.47821e-06	1.34854e-05	5.20611	GLT8D3					ensembl cDNA
Ssc.26124.1.S1_at	-1.16832	-1.49409	-0.842548	8.93026	-7.02903	1.47918e-06	1.34854e-05	5.20544	PRKACB	PRKACB	cAMP-dependent protein kinase, beta-catalytic subunit (EC 2.7.1.37) (PKA C-beta). [Source:Uniprot/SWISSPROT;Acc:P22694]	1	84316329	ensembl cDNA
Ssc.2290.2.S1_at	-1.39693	-1.78654	-1.00731	3.30187	-7.0273	1.48408e-06	1.35199e-05	5.20209	TBC1D9	TBC1D9		4	141762799	ensembl genome
Ssc.7621.1.A1_at	2.41973	1.7445	3.09497	3.79824	7.02363	1.49451e-06	1.36047e-05	5.19497	ANLN	ANLN	anillin, actin binding protein (scraps homolog, Drosophila); anillin (Drosophila Scraps homolog), actin binding protein [Homo sapiens]. [Source:RefSeq;Acc:NM_018685]	7	36395957	ensembl cDNA
Ssc.21244.1.S1_at	-0.864407	-1.10572	-0.623099	9.30397	-7.02093	1.50225e-06	1.3665e-05	5.18973	TOMM7	TOMM7	Probable mitochondrial import receptor subunit TOM7 homolog (Translocase of outer membrane 7 kDa subunit homolog) (AD-014). [Source:Uniprot/SWISSPROT;Acc:Q9P0U1]	7	22816536	ensembl cDNA
Ssc.16671.2.S1_at	2.08922	1.50589	2.67256	3.5621	7.01966	1.5059e-06	1.36879e-05	5.18726	TGFBI	TGFBI	Transforming growth factor-beta induced protein IG-H3 precursor (Beta IG-H3) (Kerato-epithelin) (RGD-containing collagen associated protein) (RGD-CAP). [Source:Uniprot/SWISSPROT;Acc:Q15582]	5	135392590	ensembl cDNA
Ssc.17872.1.A1_at	2.95636	2.13058	3.78214	4.66183	7.01684	1.51402e-06	1.37475e-05	5.1818	NR2F1	NR2F1	COUP transcription factor 1 (COUP-TF1) (COUP-TF I) (V-ERBA related protein EAR-3). [Source:Uniprot/SWISSPROT;Acc:P10589]	5	92944799	ensembl genome
Ssc.11457.1.A1_at	1.46425	1.05524	1.87326	6.81381	7.0166	1.5147e-06	1.37475e-05	5.18134	PPT1	PPT1	Palmitoyl-protein thioesterase 1 precursor (EC 3.1.2.22) (Palmitoyl- protein hydrolase 1). [Source:Uniprot/SWISSPROT;Acc:P50897]	1	40310972	ensembl cDNA
Ssc.8046.1.A1_at	1.58476	1.142	2.02752	9.66071	7.01527	1.51858e-06	1.37723e-05	5.17874	PPIA	PPIA	peptidylprolyl isomerase A isoform 1; cyclophilin A; peptidyl-prolyl cis-trans isomerase A; T cell cyclophilin; rotamase; cyclosporin A-binding protein [Homo sapiens]. [Source:RefSeq;Acc:NM_021130]	7	44802805	ensembl cDNA
Ssc.16896.1.A1_at	1.5709	1.13196	2.00984	5.85485	7.01444	1.52097e-06	1.37838e-05	5.17714	ARL6IP1	ARL6IP1	ARL-6 interacting protein-1 (Aip-1). [Source:Uniprot/SWISSPROT;Acc:Q15041]	16	18710492	ensembl cDNA
Ssc.7626.1.A1_at	-0.946322	-1.21076	-0.681886	7.68084	-7.01402	1.52219e-06	1.37846e-05	5.17633	PLEKHB2	PLEKHB2	Pleckstrin homology domain-containing protein family B member 2 (Evectin-2). [Source:Uniprot/SWISSPROT;Acc:Q96CS7]	2	131578890	ensembl genome
Ssc.16991.1.A1_at	-1.30997	-1.67611	-0.943837	6.53563	-7.0124	1.52693e-06	1.38172e-05	5.17317	HSD17B8		Estradiol 17-beta-dehydrogenase 8 (EC 1.1.1.62) (17-beta-HSD 8) (17- beta-hydroxysteroid dehydrogenase 8) (Protein Ke6) (Ke-6). [Source:Uniprot/SWISSPROT;Acc:Q92506]		.	ensembl cDNA
Ssc.21287.1.S1_at	-1.8885	-2.41669	-1.36032	6.5953	-7.00779	1.54042e-06	1.39289e-05	5.16424	ZBTB46	ZBTB46	BTB/POZ domain containing protein 4 (Zinc finger protein 340). [Source:Uniprot/SWISSPROT;Acc:Q86UZ6]	20	61845463	ensembl genome
Ssc.11718.1.S1_at	2.35847	1.6988	3.01813	5.14342	7.00734	1.54174e-06	1.39306e-05	5.16336	ICOSLG	ICOSLG	ICOS ligand precursor (B7 homolog 2) (B7-H2) (B7-like protein Gl50) (B7-related protein-1) (B7RP-1). [Source:Uniprot/SWISSPROT;Acc:O75144]	21	44467302	ensembl genome
Ssc.2496.2.S1_at	-0.903295	-1.15612	-0.650466	3.55053	-7.00245	1.55624e-06	1.40512e-05	5.15385	PHF1	PHF1	PHD finger protein 1 (PHF1 protein). [Source:Uniprot/SWISSPROT;Acc:O43189]	6	33486772	ensembl cDNA
Ssc.19406.2.S1_at	-1.10801	-1.41818	-0.797832	4.16756	-7.00137	1.55946e-06	1.40698e-05	5.15176	ARID4B	ARID4B	Probable RNA-binding protein KIAA0117 (HAL845). [Source:Uniprot/SWISSPROT;Acc:P42696]	1	233396833	ensembl cDNA
Ssc.3326.1.S1_at	-1.68331	-2.15467	-1.21194	6.44978	-6.99923	1.56586e-06	1.41171e-05	5.1476	CITED1	CITED1	Cbp/p300-interacting transactivator 1 (Melanocyte-specific protein 1). [Source:Uniprot/SWISSPROT;Acc:Q99966]	X	71438222	ensembl cDNA
Ssc.944.1.A1_at	1.15974	0.834941	1.48454	6.28089	6.99835	1.56849e-06	1.41303e-05	5.14589	LMNA	LMNA	Lamin A/C (70 kDa lamin). [Source:Uniprot/SWISSPROT;Acc:P02545]	1	154318993	ensembl cDNA
Ssc.30662.1.S1_at	-0.957632	-1.22593	-0.689339	5.73193	-6.9958	1.57616e-06	1.41889e-05	5.14094	CMPK1	CMPK1	UMP-CMP kinase (EC 2.7.4.14) (Cytidylate kinase) (Deoxycytidylate kinase) (Cytidine monophosphate kinase). [Source:Uniprot/SWISSPROT;Acc:P30085]	1	47572068	ensembl genome
Ssc.1342.1.S1_at	3.35621	2.41582	4.29659	5.11985	6.99506	1.57837e-06	1.41956e-05	5.13951	APOE	APOE	Apolipoprotein E precursor (Apo-E). [Source:Uniprot/SWISSPROT;Acc:P02649]	19	50100879	ensembl cDNA
Ssc.25185.1.S1_at	1.90866	1.37383	2.4435	4.17223	6.99448	1.58014e-06	1.41956e-05	5.13837	LIMCH1	LIMCH1		4	41057559	ensembl genome
Ssc.22023.1.S1_at	-1.67324	-2.14211	-1.20436	7.8993	-6.99439	1.5804e-06	1.41956e-05	5.13821	HSDL2	HSDL2	hydroxysteroid dehydrogenase like 2 [Source:RefSeq_peptide;Acc:NP_115679]	9	114182038	ensembl cDNA
Ssc.6065.1.A1_at	-0.999502	-1.27962	-0.719388	5.04589	-6.99353	1.58301e-06	1.42086e-05	5.13653	KANK3	KANK3		19	8293469	ensembl cDNA
Ssc.18456.2.S1_at	-1.92057	-2.45904	-1.3821	5.84511	-6.99069	1.59165e-06	1.42712e-05	5.131	ETS2	ETS2	C-ets-2 protein. [Source:Uniprot/SWISSPROT;Acc:P15036]	21	39099101	ensembl cDNA
Ssc.29392.1.A1_at	-1.81293	-2.32123	-1.30462	5.06469	-6.99047	1.59232e-06	1.42712e-05	5.13057	KLHL24	KLHL24	DRE1 protein [Homo sapiens]. [Source:RefSeq;Acc:NM_017644]	3	184836105	ensembl genome
Ssc.4417.1.A1_at	1.00861	0.725804	1.29143	5.07579	6.99	1.59374e-06	1.42733e-05	5.12967	GALNT2	GALNT2	Polypeptide N-acetylgalactosaminyltransferase 2 (EC 2.4.1.41) (Protein-UDP acetylgalactosaminyltransferase 2) (UDP- GalNAc:polypeptide N-acetylgalactosaminyltransferase 2) (Polypeptide GalNAc transferase 2) (GalNAc-T2) (pp-GaNTase 2) [Contains: Polypeptid	1	228269579	ensembl cDNA
Ssc.5375.2.A1_a_at	1.1475	0.825695	1.4693	4.68805	6.98892	1.59703e-06	1.42923e-05	5.12757	C3orf63	C3orf63	retinoblastoma-associated protein 140; CTCL tumor antigen se89-1 [Homo sapiens]. [Source:RefSeq;Acc:NM_015224]	3	56632014	ensembl cDNA
Ssc.24537.1.A1_at	-1.19883	-1.53515	-0.862503	6.37617	-6.98632	1.60499e-06	1.43453e-05	5.12252	MGMT	MGMT	Methylated-DNA--protein-cysteine methyltransferase (EC 2.1.1.63) (6-O- methylguanine-DNA methyltransferase) (MGMT) (O-6-methylguanine-DNA- alkyltransferase). [Source:Uniprot/SWISSPROT;Acc:P16455]	10	131155510	ensembl genome
Ssc.3333.1.S1_at	-1.05993	-1.35729	-0.762568	8.07555	-6.98622	1.60531e-06	1.43453e-05	5.12232	PDCD5	PDCD5	Programmed cell death protein 5 (TFAR19 protein) (TF-1 cell apoptosis related gene-19 protein). [Source:Uniprot/SWISSPROT;Acc:O14737]	19	37763944	ensembl cDNA
Ssc.1505.2.S1_at	1.47204	1.05901	1.88507	5.34444	6.98535	1.60799e-06	1.43587e-05	5.12063	NCOR2	NCOR2	Nuclear receptor corepressor 2 (N-CoR2) (Silencing mediator of retinoic acid and thyroid hormone receptor) (SMRT) (SMRTe) (Thyroid-, retinoic-acid-receptor-associated corepressor) (T3 receptor- associating factor) (TRAC) (CTG repeat protein 26) (SMAP270).	12	123374914	ensembl cDNA
Ssc.4092.1.S1_at	0.987483	0.710268	1.2647	6.23602	6.98169	1.6193e-06	1.44491e-05	5.11351	C19orf10	C19orf10	Protein C19orf10 precursor (Stromal cell-derived growth factor SF20) (Interleukin-25) (IL-25). [Source:Uniprot/SWISSPROT;Acc:Q969H8]	19	4608566	ensembl cDNA
Ssc.6382.1.A1_at	-1.59385	-2.04132	-1.14638	4.47373	-6.98125	1.62066e-06	1.44506e-05	5.11266	PPP1R3B	PPP1R3B	protein phosphatase 1, regulatory (inhibitor) subunit 3B [Homo sapiens]. [Source:RefSeq;Acc:NM_024607]	8	9031186	ensembl cDNA
Ssc.928.1.S1_at	1.27642	0.917732	1.63511	5.7662	6.97466	1.64125e-06	1.46236e-05	5.09983	CD2AP	CD2AP	CD2-associated protein (Cas ligand with multiple SH3 domains) (Adapter protein CMS). [Source:Uniprot/SWISSPROT;Acc:Q9Y5K6]	6	47553484	ensembl cDNA
Ssc.1847.2.A1_at	-1.2035	-1.54194	-0.865071	3.79125	-6.96985	1.65645e-06	1.47482e-05	5.09047	MYBPC3	MYBPC3	Myosin-binding protein C, cardiac-type (Cardiac MyBP-C) (C-protein, cardiac muscle isoform). [Source:Uniprot/SWISSPROT;Acc:Q14896]	11	47309533	ensembl cDNA
Ssc.29926.1.A1_at	-1.2899	-1.65275	-0.927061	5.84091	-6.96766	1.66342e-06	1.47995e-05	5.0862	HAVCR1	HAVCR1	hepatitis A virus cellular receptor 1; kidney injury molecule 1; T cell immunoglobin domain and mucin domain protein 1 [Homo sapiens]. [Source:RefSeq;Acc:NM_012206]	5	156389109	ensembl genome
Ssc.886.1.S1_at	-1.27632	-1.6356	-0.917038	9.71415	-6.96263	1.67953e-06	1.49319e-05	5.07641	CYC1	CYC1	Cytochrome c1, heme protein, mitochondrial precursor (Cytochrome c-1). [Source:Uniprot/SWISSPROT;Acc:P08574]	8	145221948	ensembl cDNA
Ssc.4083.1.S1_at	1.00963	0.725386	1.29387	3.88268	6.9618	1.6822e-06	1.4934e-05	5.0748	COL11A1	COL11A1	Collagen alpha 1(XI) chain precursor. [Source:Uniprot/SWISSPROT;Acc:P12107]	1	103114611	ensembl genome
Ssc.19462.1.S1_at	-0.76707	-0.983031	-0.551109	8.01894	-6.96158	1.68293e-06	1.4934e-05	5.07436	MEF2A	MEF2A	Myocyte-specific enhancer factor 2A (Serum response factor-like protein 1). [Source:Uniprot/SWISSPROT;Acc:Q02078]	15	97923712	ensembl cDNA
Ssc.12376.1.A1_at	1.69926	1.22084	2.17769	3.56394	6.96142	1.68345e-06	1.4934e-05	5.07404	SP110	SP110	Sp110 nuclear body protein (Speckled 110 kDa) (Transcriptional coactivator Sp110) (Interferon-induced protein 41/75). [Source:Uniprot/SWISSPROT;Acc:Q9HB58]	2	230733517	ensembl cDNA
Ssc.6365.1.A1_at	-1.01537	-1.30131	-0.729422	6.68773	-6.95969	1.68904e-06	1.49727e-05	5.07067	C6orf98	C6orf98	Nesprin 1 (Nuclear envelope spectrin repeat protein 1) (Synaptic nuclear envelope protein 1) (Syne-1) (Myocyte nuclear envelope protein 1) (Myne-1) (Enaptin). [Source:Uniprot/SWISSPROT;Acc:Q8NF91]	6	152484515	ensembl cDNA
Ssc.13841.1.S1_at	0.909058	0.653025	1.16509	6.85699	6.95897	1.69138e-06	1.49826e-05	5.06927	BZW1	BZW1	basic leucine zipper and W2 domains 1; basic leucine-zipper protein BZAP45 [Homo sapiens]. [Source:RefSeq;Acc:NM_014670]	2	201384892	ensembl cDNA
Ssc.5362.1.S1_at	1.68705	1.21162	2.16247	4.24927	6.95495	1.70445e-06	1.50874e-05	5.06145	NEK6	NEK6	Serine/threonine-protein kinase Nek6 (EC 2.7.1.37) (NimA-related protein kinase 6) (Protein kinase SID6-1512). [Source:Uniprot/SWISSPROT;Acc:Q9HC98]	9	126059706	ensembl cDNA
Ssc.7164.1.A1_at	-1.13493	-1.45511	-0.814753	5.96209	-6.94747	1.72912e-06	1.52946e-05	5.04685	IARS2	IARS2	mitochondrial isoleucine tRNA synthetase [Homo sapiens]. [Source:RefSeq;Acc:NM_018060]	1	218334067	ensembl cDNA
Ssc.28515.1.S1_at	-2.2415	-2.87396	-1.60905	6.73495	-6.94636	1.73279e-06	1.5316e-05	5.0447	USP2	USP2	Ubiquitin carboxyl-terminal hydrolase 2 (EC 3.1.2.15) (Ubiquitin thiolesterase 2) (Ubiquitin-specific processing protease 2) (Deubiquitinating enzyme 2) (41 kDa ubiquitin-specific protease). [Source:Uniprot/SWISSPROT;Acc:O75604]	11	118732163	ensembl cDNA
Ssc.10308.1.A1_at	-1.05383	-1.35128	-0.756379	8.08758	-6.94395	1.74084e-06	1.5376e-05	5.03999	Q9HAZ8				.	ensembl cDNA
Ssc.28514.1.S1_at	1.18612	0.851256	1.52098	4.23531	6.94242	1.74596e-06	1.541e-05	5.03701	CSPG4	CSPG4	melanoma-associated chondroitin sulfate proteoglycan 4 [Homo sapiens]. [Source:RefSeq;Acc:NM_001897]	15	73753721	ensembl cDNA
Ssc.14520.1.S1_at	1.46117	1.04849	1.87386	4.51443	6.93952	1.7557e-06	1.54847e-05	5.03136	STAT2	STAT2	Signal transducer and activator of transcription 2 (p113). [Source:Uniprot/SWISSPROT;Acc:P52630]	12	55021651	ensembl cDNA
Ssc.20134.1.A1_at	1.56283	1.12113	2.00453	5.09055	6.93476	1.77184e-06	1.56091e-05	5.02206	UBE2J1	UBE2J1	Ubiquitin-conjugating enzyme E2 J1 (EC 6.3.2.19) (Non-canonical ubiquitin conjugating enzyme 1) (NCUBE1) (Yeast ubiquitin conjugating enzyme UBC6 homolog E) (HSUBC6e) (CGI-76) (HSPC153/HSPC205). [Source:Uniprot/SWISSPROT;Acc:Q9Y385]	6	90093066	ensembl cDNA
Ssc.8819.1.A1_at	1.69953	1.21918	2.17987	4.60545	6.93461	1.77236e-06	1.56091e-05	5.02176	HPS3	HPS3	Hermansky-Pudlak syndrome 3 protein. [Source:Uniprot/SWISSPROT;Acc:Q969F9]	3	150330061	ensembl cDNA
Ssc.12384.1.A1_at	-1.88881	-2.42278	-1.35483	6.13335	-6.93292	1.77812e-06	1.56485e-05	5.01847	XK	XK	Membrane transport protein XK (Kx antigen). [Source:Uniprot/SWISSPROT;Acc:P51811]	X	37430052	ensembl cDNA
Ssc.4051.1.S1_at	1.39489	1.00052	1.78926	5.23608	6.93234	1.7801e-06	1.56546e-05	5.01734	SOSTDC1	SOSTDC1	cystine knot-containing secreted protein; cystine-knot containing secreted protein; uterine sensitization-associated protein-1; ectodermal BMP inhibitor [Homo sapiens]. [Source:RefSeq;Acc:NM_015464]	7	16467633	ensembl cDNA
Ssc.4198.1.S1_at	-1.16256	-1.49127	-0.833843	6.29365	-6.93176	1.78206e-06	1.56605e-05	5.01622	Q8N134				.	ensembl cDNA
Ssc.15736.2.A1_at	1.42338	1.02084	1.82592	4.61398	6.9304	1.78675e-06	1.56905e-05	5.01355	TTC3	TTC3	Tetratricopeptide repeat protein 3 (TPR repeat protein D). [Source:Uniprot/SWISSPROT;Acc:P53804]	21	37367441	ensembl cDNA
Ssc.30816.1.A1_s_at	-1.06123	-1.36142	-0.761037	10.499	-6.92877	1.79233e-06	1.57197e-05	5.01038	UQCRB	UQCRB	Ubiquinol-cytochrome C reductase complex 14 kDa protein (EC 1.10.2.2) (Complex III subunit VI) (QP-C). [Source:Uniprot/SWISSPROT;Acc:P14927]	8	97311911	ensembl cDNA
Ssc.4857.2.S1_a_at	-2.06268	-2.64616	-1.47919	5.57584	-6.92868	1.79266e-06	1.57197e-05	5.01019	PXMP2	PXMP2	Peroxisomal membrane protein 2 (22 kDa peroxisomal membrane protein). [Source:Uniprot/SWISSPROT;Acc:Q9NR77]	12	131774265	ensembl cDNA
Ssc.12763.1.S1_at	-1.32698	-1.70277	-0.951179	8.47511	-6.92082	1.81997e-06	1.59476e-05	4.99484	STARD7	STARD7	StAR-related lipid transfer protein 7 (StARD7) (START domain- containing protein 7) (GTT1 protein). [Source:Uniprot/SWISSPROT;Acc:Q9NQZ5]	2	96214324	ensembl cDNA
Ssc.4486.1.S1_at	-1.37804	-1.7684	-0.987669	3.30307	-6.91887	1.82678e-06	1.59958e-05	4.99104	KCMF1	KCMF1	potassium channel modulatory factor 1; differentially expressed in branching tubulogenesis 91; zinc finger, ZZ domain containing 1 [Homo sapiens]. [Source:RefSeq;Acc:NM_020122]	2	85108405	ensembl cDNA
Ssc.3445.1.S1_at	2.81515	2.01737	3.61293	4.53738	6.9162	1.83619e-06	1.60667e-05	4.98582	ARL4C	ARL4C	ADP-ribosylation factor-like protein 7 (ADP-ribosylation factor-like protein LAK). [Source:Uniprot/SWISSPROT;Acc:P56559]	2	235066424	ensembl cDNA
Ssc.5517.1.A1_at	-1.54155	-1.97856	-1.10454	5.37734	-6.9138	1.84469e-06	1.61295e-05	4.98113	MAP3K12	MAP3K12	Mitogen-activated protein kinase kinase kinase 12 (EC 2.7.1.37) (Leucine-zipper protein kinase) (ZPK). [Source:Uniprot/SWISSPROT;Acc:Q12852]	12	52160547	ensembl genome
Ssc.4621.1.S1_at	0.98243	0.703908	1.26095	9.73539	6.91339	1.84616e-06	1.61307e-05	4.98032	ITGB1	ITGB1	Integrin beta-1 precursor (Fibronectin receptor beta subunit) (CD29 antigen) (Integrin VLA-4 beta subunit). [Source:Uniprot/SWISSPROT;Acc:P05556]	10	33229326	ensembl cDNA
Ssc.10051.2.A1_at	1.26218	0.904262	1.62009	4.61119	6.91177	1.85192e-06	1.61694e-05	4.97716	Q7Z4F9		MSTP082. [Source:Uniprot/SPTREMBL;Acc:Q7Z4F9]		.	ensembl cDNA
Ssc.4464.1.S1_at	-2.20947	-2.83622	-1.58273	4.35051	-6.90951	1.86e-06	1.62284e-05	4.97273	APBB2	APBB2	Amyloid beta A4 precursor protein-binding family B member 2 (Fe65-like protein) (Fragment). [Source:Uniprot/SWISSPROT;Acc:Q92870]	4	40510996	ensembl genome
Ssc.24358.1.S1_at	1.39232	0.997245	1.7874	3.15162	6.90727	1.86802e-06	1.62866e-05	4.96837	TK1	TK1	Thymidine kinase, cytosolic (EC 2.7.1.21). [Source:Uniprot/SWISSPROT;Acc:P04183]	17	73681755	ensembl cDNA
Ssc.8143.1.A1_at	-0.928905	-1.19252	-0.665289	7.73158	-6.90634	1.87136e-06	1.63041e-05	4.96655	RAPGEF2	RAPGEF2	Rap guanine nucleotide exchange factor 2 (PDZ domain containing guanine nucleotide exchange factor 1) (PDZ-GEF1) (RA-GEF). [Source:Uniprot/SWISSPROT;Acc:Q9Y4G8]	4	160408448	ensembl cDNA
Ssc.16914.1.S1_a_at	0.893614	0.63998	1.14725	6.28864	6.90542	1.87469e-06	1.63215e-05	4.96474	SRPK1	SRPK1	SFRS protein kinase 1; SR protein kinase 1 [Homo sapiens]. [Source:RefSeq;Acc:NM_003137]	6	35908789	ensembl cDNA
Ssc.18961.1.A1_at	1.50666	1.07868	1.93464	3.60939	6.89987	1.89486e-06	1.64852e-05	4.95388	EVI5	EVI5	ecotropic viral integration site 5; neuroblastoma stage 4S gene [Homo sapiens]. [Source:RefSeq;Acc:NM_005665]	1	92746841	ensembl genome
Ssc.9309.1.S1_at	1.86795	1.33729	2.39861	3.89482	6.89921	1.89726e-06	1.64944e-05	4.95259	HES6	HES6	Transcription cofactor HES-6 (Hairy and enhancer of split 6) (C- HAIRY1). [Source:Uniprot/SWISSPROT;Acc:Q96HZ4]	2	238811649	ensembl cDNA
Ssc.12528.1.S1_at	1.04905	0.750924	1.34719	7.71776	6.89667	1.90654e-06	1.65632e-05	4.94763	RPN1	RPN1	Dolichyl-diphosphooligosaccharide--protein glycosyltransferase 67 kDa subunit precursor (EC 2.4.1.119) (Ribophorin I) (RPN-I). [Source:Uniprot/SWISSPROT;Acc:P04843]	3	129821503	ensembl cDNA
Ssc.25797.1.S1_at	1.78505	1.27735	2.29275	3.71053	6.89117	1.92687e-06	1.67279e-05	4.93686	BMP1	BMP1	Bone morphogenetic protein 1 precursor (EC 3.4.24.19) (BMP-1) (Procollagen C-proteinase) (PCP) (Mammalian tolloid protein) (mTld). [Source:Uniprot/SWISSPROT;Acc:P13497]	8	22078645	ensembl cDNA
Ssc.14406.1.A1_at	-2.10657	-2.70596	-1.50718	9.05818	-6.88835	1.93738e-06	1.68072e-05	4.93134	SLC5A3	SLC5A3	Mitochondrial 28S ribosomal protein S6 (MRP-S6). [Source:Uniprot/SWISSPROT;Acc:P82932]	21	34367740	ensembl cDNA
Ssc.12393.1.A1_at	-2.01846	-2.59298	-1.44394	8.04906	-6.88594	1.94639e-06	1.68733e-05	4.92662	CABC1	CABC1	Chaperone-activity of bc1 complex-like, mitochondrial precursor (Chaperone-ABC1-like). [Source:Uniprot/SWISSPROT;Acc:Q8NI60]	1	225151860	ensembl cDNA
Ssc.17181.1.S1_at	-1.28594	-1.65201	-0.919877	7.19616	-6.88511	1.94951e-06	1.68884e-05	4.92499	SYVN1	SYVN1	synoviolin 1 isoform a [Homo sapiens]. [Source:RefSeq;Acc:NM_032431]	11	64651349	ensembl cDNA
Ssc.6441.2.S1_at	-1.19517	-1.53555	-0.854793	4.83832	-6.88199	1.96126e-06	1.6978e-05	4.91889	DHRS7	DHRS7	Dehydrogenase/reductase SDR family member 7 precursor (EC 1.1.-.-) (Retinal short-chain dehydrogenase/reductase 4) (retSDR4) (CGI-86) (UNQ285/PRO3448). [Source:Uniprot/SWISSPROT;Acc:Q9Y394]	14	59681255	ensembl cDNA
Ssc.3458.1.A1_at	1.42535	1.01936	1.83135	4.00691	6.88096	1.96517e-06	1.6988e-05	4.91687	ACSL5	ACSL5	Long-chain-fatty-acid--CoA ligase 5 (EC 6.2.1.3) (Long-chain acyl-CoA synthetase 5) (LACS 5). [Source:Uniprot/SWISSPROT;Acc:Q9ULC5]	10	114123906	ensembl cDNA
Ssc.14366.1.S1_at	1.38964	0.993814	1.78546	5.36455	6.88095	1.9652e-06	1.6988e-05	4.91685	SCN2A	SCN2A	Sodium channel protein type II alpha subunit (Voltage-gated sodium channel alpha subunit Nav1.2) (Sodium channel protein, brain II alpha subunit) (HBSC II). [Source:Uniprot/SWISSPROT;Acc:Q99250]	2	165804158	ensembl genome
Ssc.29404.1.A1_at	-1.31342	-1.68797	-0.938878	6.14972	-6.87303	1.99547e-06	1.72334e-05	4.90133	FAM82B	FAM82B	CGI-90 protein [Homo sapiens]. [Source:RefSeq;Acc:NM_016033]	8	87553694	ensembl cDNA
Ssc.18278.1.S1_at	-1.04812	-1.34701	-0.749217	3.76313	-6.87279	1.99641e-06	1.72334e-05	4.90085	HABP2	HABP2	hyaluronan binding protein 2; hyaluronic acid binding protein 2; hepatocyte growth factor activator-like protein; plasma hyaluronan binding protein; factor VII activating protein; hyaluronan-binding protein 2 [Homo sapiens]. [Source:RefSeq;Acc:NM_004132]	10	115302775	ensembl cDNA
Ssc.14143.1.A1_at	-0.932507	-1.19867	-0.666345	7.81304	-6.86679	2.01967e-06	1.74218e-05	4.88908	TOMM70A	TOMM70A	Mitochondrial precursor proteins import receptor (Translocase of outer membrane TOM70). [Source:Uniprot/SWISSPROT;Acc:O94826]	3	101564999	ensembl cDNA
Ssc.23367.1.A1_at	1.37923	0.985444	1.77302	4.79044	6.8647	2.02781e-06	1.74796e-05	4.885	GNAL	GNAL	Guanine nucleotide-binding protein G(olf), alpha subunit (Adenylate cyclase-stimulating G alpha protein, olfactory type). [Source:Uniprot/SWISSPROT;Acc:P38405]	18	11679563	ensembl genome
Ssc.2156.2.S1_at	-1.92807	-2.47863	-1.3775	3.62231	-6.8637	2.03173e-06	1.74954e-05	4.88304	NFE2L1	NFE2L1	Nuclear factor erythroid 2 related factor 1 (NF-E2 related factor 1) (NFE2-related factor 1) (Nuclear factor, erythroid derived 2, like 1) (Transcription factor 11) (Transcription factor HBZ17) (Transcription factor LCR-F1) (Locus control region-factor 1)	17	43480720	ensembl cDNA
Ssc.4044.1.A1_at	-1.02958	-1.32359	-0.735571	8.18727	-6.8635	2.03251e-06	1.74954e-05	4.88265	KPNA4	KPNA4	Importin alpha-4 subunit (Karyopherin alpha-4 subunit) (Qip1 protein). [Source:Uniprot/SWISSPROT;Acc:O00629]	3	161700658	ensembl genome
Ssc.16660.1.S1_at	1.56889	1.12068	2.01709	5.88082	6.86058	2.044e-06	1.75809e-05	4.87692	VAT1	VAT1	Synaptic vesicle membrane protein VAT-1 homolog (EC 1.-.-.-). [Source:Uniprot/SWISSPROT;Acc:Q99536]	17	38420148	ensembl cDNA
Ssc.6907.1.S1_at	1.31614	0.940121	1.69216	5.0166	6.86025	2.04533e-06	1.75809e-05	4.87626	STK38	STK38	serine/threonine kinase 38; serine threonine protein kinase; nuclear Dbf2-related 1 [Homo sapiens]. [Source:RefSeq;Acc:NM_007271]	6	36569647	ensembl cDNA
Ssc.13207.1.A1_at	0.93447	0.667459	1.20148	7.35608	6.85938	2.04877e-06	1.75981e-05	4.87455	COPA	COPA	Coatomer alpha subunit (Alpha-coat protein) (Alpha-COP) (HEPCOP) (HEP- COP) [Contains: Xenin (Xenopsin-related peptide); Proxenin]. [Source:Uniprot/SWISSPROT;Acc:P53621]	1	158525001	ensembl cDNA
Ssc.8440.1.S1_at	0.874392	0.624409	1.12438	8.53937	6.85557	2.06389e-06	1.77154e-05	4.86709	GDI2	GDI2	Rab GDP dissociation inhibitor beta (Rab GDI beta) (GDI-2). [Source:Uniprot/SWISSPROT;Acc:P50395]	10	5847192	ensembl cDNA
Ssc.21621.1.A1_s_at	-1.38264	-1.77805	-0.987226	5.24023	-6.85342	2.07248e-06	1.77763e-05	4.86286	NDUFAF2	NDUFAF2	PREDICTED: hypothetical protein XP_371479 [Source:RefSeq_peptide;Acc:XP_371479]	5	60276791	ensembl cDNA
Ssc.1880.2.A1_at	0.905843	0.646774	1.16491	7.65434	6.85307	2.0739e-06	1.77763e-05	4.86217	C5orf15	C5orf15		5	133319101	ensembl cDNA
Ssc.12797.1.S1_at	-1.87284	-2.40859	-1.33709	6.00993	-6.85154	2.08001e-06	1.78161e-05	4.85918	PSME4	PSME4	proteasome (prosome, macropain) activator subunit 4; proteasome activator 200 kDa [Homo sapiens]. [Source:RefSeq;Acc:NM_014614]	2	53944708	ensembl cDNA
Ssc.6848.1.A1_at	2.78652	1.9893	3.58374	4.63051	6.85067	2.08355e-06	1.78225e-05	4.85746	FKBP14	FKBP14	FK506 binding protein 14 precursor (EC 5.2.1.8) (Peptidyl-prolyl cis- trans isomerase) (PPIase) (Rotamase) (22 kDa FK506-binding protein) (FKBP-22) (UNQ322/PRO381). [Source:Uniprot/SWISSPROT;Acc:Q9NWM8]	7	30019346	ensembl genome
Ssc.5070.1.A1_at	-0.796955	-1.02496	-0.568946	10.572	-6.85063	2.08368e-06	1.78225e-05	4.85739	CCNG1	CCNG1	Cyclin G1 (Cyclin G). [Source:Uniprot/SWISSPROT;Acc:P51959]	5	162797155	ensembl cDNA
Ssc.25218.3.S1_at	-1.55432	-1.99903	-1.1096	4.01858	-6.85018	2.08549e-06	1.78255e-05	4.85651	IVD	IVD	Isovaleryl-CoA dehydrogenase, mitochondrial precursor (EC 1.3.99.10) (IVD). [Source:Uniprot/SWISSPROT;Acc:P26440]	15	38484978	ensembl cDNA
Ssc.6723.1.A1_at	-0.921627	-1.18536	-0.657894	10.8413	-6.8492	2.08946e-06	1.78469e-05	4.85458	ATP5O	ATP5O	ATP synthase oligomycin sensitivity conferral protein, mitochondrial precursor (EC 3.6.3.14) (OSCP). [Source:Uniprot/SWISSPROT;Acc:P48047]	21	34197628	ensembl cDNA
Ssc.25540.1.S1_at	1.26784	0.904978	1.6307	3.87438	6.8481	2.09391e-06	1.78618e-05	4.85242	KLHL10	KLHL10	kelch-like 10 [Homo sapiens]. [Source:RefSeq;Acc:NM_152467]	17	37247569	ensembl genome
Ssc.18468.1.S1_at	0.849523	0.606383	1.09266	6.07982	6.84804	2.09414e-06	1.78618e-05	4.85231	SNX17	SNX17	Sorting nexin 17. [Source:Uniprot/SWISSPROT;Acc:Q15036]	2	27446893	ensembl cDNA
Ssc.7860.1.A1_at	2.06678	1.47517	2.65838	4.67396	6.84714	2.09779e-06	1.78804e-05	4.85054	KLHDC5					ensembl cDNA
Ssc.16966.1.S1_at	2.1766	1.55323	2.79996	3.85584	6.84363	2.1121e-06	1.79897e-05	4.84363	DTX4	DTX4	PREDICTED: deltex 4 homolog [Source:RefSeq_peptide;Acc:XP_166213]	11	58696388	ensembl cDNA
Ssc.28465.1.S1_at	-1.1275	-1.45047	-0.804525	7.4939	-6.84224	2.11778e-06	1.80256e-05	4.8409	PGM5	PGM5	Phosphoglucomutase-like protein 5 (Phosphoglucomutase-related protein) (PGM-RP) (Aciculin). [Source:Uniprot/SWISSPROT;Acc:Q15124]	9	70161635	ensembl cDNA
Ssc.7403.1.A1_at	-1.03048	-1.32583	-0.735142	7.7902	-6.83855	2.13292e-06	1.81418e-05	4.83367	MAP1LC3B	MAP1LC3B	Microtubule-associated proteins 1A/1B light chain 3B (MAP1A/MAP1B LC3 B) (MAP1A/1B light chain 3 B). [Source:Uniprot/SWISSPROT;Acc:Q9GZQ8]	16	85983320	ensembl cDNA
Ssc.1714.1.S1_at	1.47832	1.05451	1.90212	7.57563	6.83668	2.14065e-06	1.81948e-05	4.82999	CD151	CD151	Platelet-endothelial tetraspan antigen 3 (PETA-3) (GP27) (Membrane glycoprotein SFA-1) (CD151 antigen). [Source:Uniprot/SWISSPROT;Acc:P48509]	11	822843	ensembl cDNA
Ssc.1320.1.A1_at	1.20225	0.857565	1.54694	10.1565	6.83622	2.14256e-06	1.81983e-05	4.82909	LGALS1	LGALS1	Galectin-1 (Beta-galactoside-binding lectin L-14-I) (Lactose-binding lectin 1) (S-Lac lectin 1) (Galaptin) (14 kDa lectin) (HPL) (HBL). [Source:Uniprot/SWISSPROT;Acc:P09382]	22	36401559	ensembl cDNA
Ssc.1019.1.S1_at	-1.18453	-1.52418	-0.844869	4.3803	-6.8352	2.14681e-06	1.82103e-05	4.82707	TOX4	TOX4	Epidermal Langerhans cell protein LCP1. [Source:Uniprot/SWISSPROT;Acc:O94842]	14	21014754	ensembl cDNA
Ssc.27540.2.S1_at	2.76636	1.97311	3.5596	3.85375	6.83516	2.14696e-06	1.82103e-05	4.827	UBE2C	UBE2C	Ubiquitin-conjugating enzyme E2 C (EC 6.3.2.19) (Ubiquitin-protein ligase C) (Ubiquitin carrier protein C) (UbcH10). [Source:Uniprot/SWISSPROT;Acc:O00762]	20	43874662	ensembl cDNA
Ssc.15966.1.S1_at	-2.46382	-3.17091	-1.75673	8.17235	-6.82939	2.17108e-06	1.84021e-05	4.81566	CHKB	CHKB	Carnitine O-palmitoyltransferase I, mitochondrial muscle isoform (EC 2.3.1.21) (CPT I) (CPTI-M) (Carnitine palmitoyltransferase 1B) (Carnitine palmitoyltransferase I like protein). [Source:Uniprot/SWISSPROT;Acc:Q92523]	22	49364253	ensembl cDNA
Ssc.15242.1.S1_at	1.6262	1.15937	2.09302	6.30701	6.82754	2.17885e-06	1.84551e-05	4.81203	TNFRSF1B	TNFRSF1B	Tumor necrosis factor receptor superfamily member 1B precursor (Tumor necrosis factor receptor 2) (p80) (TNF-R2) (p75) (CD120b) (Etanercept) [Contains: Tumor necrosis factor binding protein 2 (TBPII)]. [Source:Uniprot/SWISSPROT;Acc:P20333]	1	12149647	ensembl cDNA
Ssc.5768.1.A1_at	0.908259	0.647509	1.16901	5.06129	6.82707	2.18087e-06	1.84593e-05	4.81109	BAD	BAD	Bcl2-antagonist of cell death (BAD) (Bcl-2 binding component 6) (Bcl- XL/Bcl-2 associated death promoter) (Bcl-2-like 8 protein). [Source:Uniprot/SWISSPROT;Acc:Q92934]	11	63793878	ensembl cDNA
Ssc.25846.1.S1_at	-1.19535	-1.53857	-0.852129	5.02568	-6.82602	2.18528e-06	1.84838e-05	4.80903	PACS2	PACS2		14	104852126	ensembl cDNA
Ssc.5433.2.A1_at	1.03292	0.736295	1.32954	6.56139	6.82513	2.18907e-06	1.8503e-05	4.80727	DR1	DR1	TATA-binding protein-associated phosphoprotein (Down-regulator of transcription 1) (DR1 protein). [Source:Uniprot/SWISSPROT;Acc:Q01658]	1	93584066	ensembl cDNA
Ssc.21701.1.S1_at	1.42768	1.01749	1.83786	4.40137	6.82182	2.20313e-06	1.8609e-05	4.80077	FEN1	FEN1	Flap endonuclease-1 (EC 3.-.-.-) (Maturation factor 1) (MF1). [Source:Uniprot/SWISSPROT;Acc:P39748]	11	61316726	ensembl cDNA
Ssc.20424.1.S1_at	-1.87257	-2.41061	-1.33452	5.59527	-6.82127	2.20547e-06	1.86158e-05	4.79969	SIAH2	SIAH2	Ubiquitin ligase SIAH2 (EC 6.3.2.-) (Seven in absentia homolog 2) (Siah-2) (hSiah2). [Source:Uniprot/SWISSPROT;Acc:O43255]	3	151941611	ensembl cDNA
Ssc.8163.1.A1_at	-1.09759	-1.41312	-0.782054	4.90952	-6.81774	2.2206e-06	1.87306e-05	4.79275	HDDC2	HDDC2	C6orf74 protein (Fragment). [Source:Uniprot/SPTREMBL;Acc:Q9BTT2]	6	125638195	ensembl cDNA
Ssc.4622.1.S1_at	1.65047	1.17582	2.12513	3.91047	6.81519	2.23161e-06	1.88104e-05	4.78773	SRGAP2	SRGAP2	Formin binding protein 2 (srGAP2). [Source:Uniprot/SWISSPROT;Acc:O75044]	1	204582820	ensembl cDNA
Ssc.5190.1.S1_at	1.48685	1.0592	1.9145	5.36973	6.81436	2.23518e-06	1.88275e-05	4.7861	HIATL1	HIATL1		9	96176654	ensembl cDNA
Ssc.19554.2.S1_at	-1.13197	-1.45774	-0.806201	3.58899	-6.81042	2.25235e-06	1.8959e-05	4.77833	FLAD1	FLAD1	FAD synthetase isoform 1 [Homo sapiens]. [Source:RefSeq;Acc:NM_025207]	1	153222441	ensembl cDNA
Ssc.1739.1.S1_at	1.96048	1.39595	2.52501	5.07178	6.80647	2.26964e-06	1.90913e-05	4.77057	FMNL3	FMNL3	formin-like 3 isoform 1; WW domain binding protein 3 [Homo sapiens]. [Source:RefSeq;Acc:NM_175736]	12	48317991	ensembl cDNA
Ssc.6106.1.S1_at	1.49197	1.06208	1.92186	4.24861	6.80222	2.28843e-06	1.92361e-05	4.76219	PTPRD	PTPRD	Protein-tyrosine phosphatase delta precursor (EC 3.1.3.48) (R-PTP- delta). [Source:Uniprot/SWISSPROT;Acc:P23468]	9	8304246	ensembl cDNA
Ssc.4212.1.A1_at	1.98979	1.41642	2.56315	5.73913	6.80181	2.29025e-06	1.92381e-05	4.76138	ELK3	ELK3	ETS-domain protein Elk-3 (ETS-related protein NET) (ETS-related protein ERP) (SRF accessory protein 2) (SAP-2). [Source:Uniprot/SWISSPROT;Acc:P41970]	12	95112338	ensembl cDNA
Ssc.26443.1.S1_at	-1.47369	-1.89848	-1.04891	2.792	-6.79964	2.29991e-06	1.93059e-05	4.75711	NUDT16	NUDT16	nudix (nucleoside diphosphate linked moiety X)-type motif 16 [Source:RefSeq_peptide;Acc:NP_689608]	3	132583397	ensembl cDNA
Ssc.20242.1.A1_at	1.18508	0.843282	1.52687	5.2499	6.79561	2.31798e-06	1.94422e-05	4.74916	ZC3HAV1	ZC3HAV1	Zinc finger CCCH type antiviral protein 1 (Zinc finger CCCH type domain containing protein 2) (PRO1677). [Source:Uniprot/SWISSPROT;Acc:Q7Z2W4]	7	138378808	ensembl cDNA
Ssc.31098.1.S1_at	1.26566	0.900592	1.63072	5.56955	6.79507	2.32038e-06	1.94422e-05	4.74811	CSNK1G3	CSNK1G3	Casein kinase I, gamma 3 isoform (EC 2.7.1.-) (CKI-gamma 3). [Source:Uniprot/SWISSPROT;Acc:Q9Y6M4]	5	122875692	ensembl genome
Ssc.23539.1.S1_at	1.15235	0.819962	1.48474	4.24458	6.79495	2.32094e-06	1.94422e-05	4.74786	PAOX	PAOX	polyamine oxidase (exo-N4-amino) isoform 1; peroxisomal N1-acetyl-spermine/spermidine oxidase [Homo sapiens]. [Source:RefSeq;Acc:NM_152911]	10	135042685	ensembl cDNA
Ssc.17618.1.S1_at	-0.936645	-1.20686	-0.666432	7.05065	-6.79386	2.32584e-06	1.94699e-05	4.74572	C19orf60	C19orf60		19	18560608	ensembl cDNA
Ssc.8640.1.S1_at	-1.07654	-1.38736	-0.765713	7.478	-6.78834	2.35091e-06	1.96662e-05	4.73483	VTI1B	VTI1B	Vesicle transport through interaction with t-SNAREs homolog 1B (Vesicle transport v-SNARE protein Vti1-like 1) (Vti1-rp1). [Source:Uniprot/SWISSPROT;Acc:Q9UEU0]	14	67187622	ensembl cDNA
Ssc.4323.1.A1_at	-1.13218	-1.45923	-0.805133	4.13661	-6.78504	2.36602e-06	1.97735e-05	4.72832	PDGFC	PDGFC	platelet-derived growth factor C precursor; spinal cord-derived growth factor; secretory growth factor-like protein; fallotein [Homo sapiens]. [Source:RefSeq;Acc:NM_016205]	4	157902214	ensembl genome
Ssc.11235.1.S1_at	2.04096	1.45138	2.63055	6.94406	6.78483	2.36698e-06	1.97735e-05	4.72791	SERPINH1	SERPINH1	Collagen-binding protein 2 precursor (Colligin 2) (Rheumatoid arthritis related antigen RA-A47). [Source:Uniprot/SWISSPROT;Acc:P50454]	11	74950818	ensembl cDNA
Ssc.6432.2.S1_at	-1.27591	-1.64457	-0.907245	2.95425	-6.78325	2.37424e-06	1.98206e-05	4.7248	EGLN1	EGLN1	Egl nine homolog 1 (EC 1.14.11.-) (Hypoxia-inducible factor prolyl hydroxylase 2) (HIF-prolyl hydroxylase 2) (HIF-PH2) (HPH-2) (Prolyl hydroxylase domain-containing protein 2) (PHD2) (SM-20) (PNAS-118 / PNAS-137). [Source:Uniprot/SWISSPROT;Acc:Q9GZT9]	1	229568054	ensembl cDNA
Ssc.18237.1.A1_at	1.13241	0.80509	1.45973	5.64237	6.78077	2.3857e-06	1.99026e-05	4.71991	DIP2B	DIP2B		12	49185035	ensembl cDNA
Ssc.17252.1.S1_at	1.3289	0.944753	1.71304	6.60427	6.78024	2.38818e-06	1.99096e-05	4.71886	SFRS6	SFRS6	Splicing factor, arginine/serine-rich 6 (Pre-mRNA splicing factor SRP55). [Source:Uniprot/SWISSPROT;Acc:Q13247]	20	41519932	ensembl cDNA
Ssc.1279.1.A1_at	-1.37052	-1.76677	-0.974266	6.05557	-6.77892	2.39431e-06	1.99471e-05	4.71625	FAM63A	FAM63A		1	149234173	ensembl cDNA
Ssc.11527.1.S1_at	-1.02493	-1.32137	-0.728498	7.39101	-6.77661	2.40505e-06	2.00229e-05	4.71171	ATP5SL	ATP5SL		19	46629064	ensembl cDNA
Ssc.26129.2.S1_at	-1.59839	-2.06085	-1.13593	3.47087	-6.77419	2.41641e-06	2.00915e-05	4.70692	SPRYD4	SPRYD4		12	55148632	ensembl cDNA
Ssc.1171.1.S1_at	0.99758	0.708946	1.28621	7.26189	6.77405	2.41705e-06	2.00915e-05	4.70665	VAMP8	VAMP8	vesicle-associated membrane protein 8; endobrevin [Homo sapiens]. [Source:RefSeq;Acc:NM_003761]	2	85658228	ensembl cDNA
Ssc.1918.1.S1_at	-1.07884	-1.39099	-0.766681	4.93783	-6.7738	2.41823e-06	2.00915e-05	4.70616	MIF4GD	MIF4GD	AD023 protein [Homo sapiens]. [Source:RefSeq;Acc:NM_020679]	17	70773908	ensembl cDNA
Ssc.24153.1.S1_at	-1.75943	-2.26872	-1.25015	6.07188	-6.77109	2.43102e-06	2.0184e-05	4.7008	ADSSL1	ADSSL1	Adenylosuccinate synthetase isozyme 1 (EC 6.3.4.4) (IMP--aspartate ligase 1) (AdSS 1) (AMPSase 1). [Source:Uniprot/SWISSPROT;Acc:Q8N142]	14	104261579	ensembl cDNA
Ssc.24070.1.S1_at	-2.01907	-2.6036	-1.43454	3.2872	-6.77005	2.43592e-06	2.02108e-05	4.69876	SCCPDH	SCCPDH	CGI-49 protein [Homo sapiens]. [Source:RefSeq;Acc:NM_016002]	1	244954001	ensembl genome
Ssc.22401.1.S1_at	-1.31325	-1.69363	-0.932879	5.03532	-6.76684	2.45117e-06	2.03236e-05	4.69241	COX16	COX16		14	69680762	ensembl cDNA
Ssc.7756.1.A1_at	1.80439	1.28172	2.32706	6.74319	6.76625	2.45397e-06	2.03329e-05	4.69126	MATN2	MATN2	Matrilin-2 precursor. [Source:Uniprot/SWISSPROT;Acc:O00339]	8	98950487	ensembl cDNA
Ssc.1652.1.S1_at	-1.46251	-1.8863	-1.03873	3.37218	-6.76395	2.46499e-06	2.04103e-05	4.68671	GCAT	GCAT	2-amino-3-ketobutyrate coenzyme A ligase, mitochondrial precursor (EC 2.3.1.29) (AKB ligase) (Glycine acetyltransferase). [Source:Uniprot/SWISSPROT;Acc:O75600]	22	36533858	ensembl cDNA
Ssc.21660.1.A1_at	1.58637	1.12651	2.04623	4.1332	6.76123	2.47806e-06	2.04791e-05	4.68133	GCC2	GCC2	GRIP and coiled-coil domain-containing protein 2 (Golgi coiled coil protein GCC185) (CTCL tumor antigen se1-1) (CLL-associated antigen KW- 11). [Source:Uniprot/SWISSPROT;Acc:Q8IWJ2]	2	108432063	ensembl cDNA
Ssc.11096.1.S1_at	-1.43473	-1.85064	-1.01882	8.03353	-6.76119	2.47827e-06	2.04791e-05	4.68125	OXCT1	OXCT1	Succinyl-CoA:3-ketoacid-coenzyme A transferase 1, mitochondrial precursor (EC 2.8.3.5) (Somatic-type succinyl CoA:3-oxoacid CoA- transferase) (Scot-S). [Source:Uniprot/SWISSPROT;Acc:P55809]	5	41765925	ensembl cDNA
Ssc.4378.1.A1_at	1.01931	0.723827	1.31479	3.07623	6.76117	2.47835e-06	2.04791e-05	4.68122	FOXP4	FOXP4	Forkhead box protein P4 (Fork head-related protein like A). [Source:Uniprot/SWISSPROT;Acc:Q8IVH2]	6	41622142	ensembl cDNA
Ssc.20424.3.S1_at	-1.4492	-1.86942	-1.02898	3.8795	-6.75931	2.48733e-06	2.05146e-05	4.67754	SIAH2	SIAH2	Ubiquitin ligase SIAH2 (EC 6.3.2.-) (Seven in absentia homolog 2) (Siah-2) (hSiah2). [Source:Uniprot/SWISSPROT;Acc:O43255]	3	151941611	ensembl cDNA
Ssc.21327.1.S1_at	-1.38123	-1.78173	-0.980717	3.15166	-6.75929	2.48744e-06	2.05146e-05	4.6775	ST3GAL3	ST3GAL3	CMP-N-acetylneuraminate-beta-1,4-galactoside alpha-2,3- sialyltransferase (EC 2.4.99.6) (N-acetyllactosaminide alpha-2,3- sialyltransferase) (Gal beta-1,3(4) GlcNAc alpha-2,3 sialyltransferase) (ST3N) (ST3GalIII) (Sialyltransferase 6). [Source:Uniprot/SWI	1	43945805	ensembl cDNA
Ssc.2294.1.S1_a_at	-1.45992	-1.88324	-1.03659	5.72982	-6.75924	2.48768e-06	2.05146e-05	4.6774	COQ6	COQ6	Ubiquinone biosynthesis monooxgenase COQ6 (EC 1.14.13.-) (CGI-10). [Source:Uniprot/SWISSPROT;Acc:Q9Y2Z9]	14	73486396	ensembl cDNA
Ssc.10494.1.S1_at	0.931408	0.661208	1.20161	5.06229	6.7562	2.50244e-06	2.06067e-05	4.67139	AHCYL1	AHCYL1	Putative adenosylhomocysteinase 2 (EC 3.3.1.1) (S-adenosyl-L- homocysteine hydrolase) (AdoHcyase). [Source:Uniprot/SWISSPROT;Acc:O43865]	1	110328831	ensembl genome
Ssc.12193.1.S1_at	1.95305	1.38647	2.51964	3.31649	6.75613	2.50277e-06	2.06067e-05	4.67126	REEP3	REEP3	receptor expression enhancing protein 3 [Source:RefSeq_peptide;Acc:NP_001001330]	10	64951179	ensembl cDNA
Ssc.14531.1.S1_at	-1.62956	-2.10232	-1.15681	5.70601	-6.75589	2.50394e-06	2.06067e-05	4.67079	ACADS	ACADS	Acyl-CoA dehydrogenase, short-chain specific, mitochondrial precursor (EC 1.3.99.2) (SCAD) (Butyryl-CoA dehydrogenase). [Source:Uniprot/SWISSPROT;Acc:P16219]	12	119648025	ensembl cDNA
Ssc.1108.1.S1_at	-1.16639	-1.50498	-0.827805	9.4902	-6.75185	2.52371e-06	2.07464e-05	4.6628	NDUFA8	NDUFA8	NADH-ubiquinone oxidoreductase 19 kDa subunit (EC 1.6.5.3) (EC 1.6.99.3) (Complex I-19KD) (CI-19KD) (Complex I-PGIV) (CI-PGIV). [Source:Uniprot/SWISSPROT;Acc:P51970]	9	123946161	ensembl cDNA
Ssc.27253.1.S1_at	-0.938057	-1.21037	-0.665748	5.22262	-6.75172	2.52432e-06	2.07464e-05	4.66255	WBSCR16	WBSCR16	Williams-Beuren syndrome chromosome region 16 protein. [Source:Uniprot/SWISSPROT;Acc:Q96I51]	7	74094221	ensembl cDNA
Ssc.8946.1.A1_at	3.32658	2.36075	4.29242	6.10908	6.75063	2.5297e-06	2.07698e-05	4.66039	H19	H19	H19, imprinted maternally expressed untranslated mRNA (H19) on chromosome 11 [Source:RefSeq_dna;Acc:NR_002196]	11	1972984	ensembl cDNA
Ssc.19823.2.S1_at	-1.67179	-2.15719	-1.1864	7.16123	-6.75045	2.53057e-06	2.07698e-05	4.66004	ABLIM1	ABLIM1	actin-binding LIM protein 1 isoform a; LIM actin-binding protein 1; actin-binding double-zinc-finger protein [Homo sapiens]. [Source:RefSeq;Acc:NM_002313]	10	116180862	ensembl cDNA
Ssc.22885.1.S1_at	-0.795131	-1.0261	-0.564159	6.18708	-6.74725	2.54641e-06	2.08857e-05	4.6537	GNPAT	GNPAT	Dihydroxyacetone phosphate acyltransferase (EC 2.3.1.42) (DHAP-AT) (DAP-AT) (Glycerone-phosphate O-acyltransferase) (Acyl- CoA:dihydroxyacetonephosphateacyltransferase). [Source:Uniprot/SWISSPROT;Acc:O15228]	1	229443583	ensembl cDNA
Ssc.4201.1.A1_at	-0.947623	-1.22292	-0.672325	6.34435	-6.74652	2.55e-06	2.0901e-05	4.65227	PRKAG1	PRKAG1	5-AMP-activated protein kinase, gamma-1 subunit (AMPK gamma-1 chain) (AMPKg). [Source:Uniprot/SWISSPROT;Acc:P54619]	12	47682325	ensembl cDNA
Ssc.29494.1.A1_at	-2.38248	-3.07486	-1.69009	6.30908	-6.74416	2.56177e-06	2.09834e-05	4.64759	PHCA	PHCA	Alkaline phytoceramidase (EC 3.5.1.-) (aPHC) (Alkaline ceramidase) (Alkaline dihydroceramidase SB89). [Source:Uniprot/SWISSPROT;Acc:Q9NUN7]	11	76249601	ensembl genome
Ssc.11995.1.A1_at	1.81009	1.28396	2.33623	4.76382	6.74299	2.56761e-06	2.10171e-05	4.64528	MTHFD2	MTHFD2	Bifunctional methylenetetrahydrofolate dehydrogenase/cyclohydrolase, mitochondrial precursor [Includes: NAD-dependent methylenetetrahydrofolate dehydrogenase (EC 1.5.1.15); Methenyltetrahydrofolate cyclohydrolase (EC 3.5.4.9)]. [Source:Uniprot/SWISSPROT;A	2	74279198	ensembl cDNA
Ssc.21832.1.S1_at	-1.26218	-1.62909	-0.895263	4.13001	-6.74222	2.57146e-06	2.10345e-05	4.64376	FAM173B	FAM173B		5	10279438	ensembl cDNA
Ssc.18205.1.S1_at	2.10941	1.49606	2.72275	3.50999	6.74064	2.57938e-06	2.10851e-05	4.64064	C12orf32	C12orf32		12	2856650	ensembl cDNA
Ssc.11113.1.S1_at	0.875348	0.62064	1.13006	6.91985	6.73576	2.60401e-06	2.12722e-05	4.63099	CLTA	CLTA	Clathrin light chain A (Lca). [Source:Uniprot/SWISSPROT;Acc:P09496]	9	36180892	ensembl cDNA
Ssc.16940.1.A1_at	-1.01984	-1.31666	-0.723026	7.41981	-6.73433	2.6113e-06	2.13174e-05	4.62815	KAT2B	KAT2B	P300/CBP-associated factor (EC 2.3.1.-) (P/CAF) (Histone acetylase PCAF). [Source:Uniprot/SWISSPROT;Acc:Q92831]	3	20056528	ensembl cDNA
Ssc.10110.1.A1_at	-1.00125	-1.2927	-0.709804	7.00665	-6.7333	2.61653e-06	2.13458e-05	4.62612	MEIS2	MEIS2	Homeobox protein Meis2 (Meis1-related protein 1). [Source:Uniprot/SWISSPROT;Acc:O14770]	15	34970519	ensembl cDNA
Ssc.1296.1.S1_at	1.09664	0.7772	1.41609	8.13013	6.72851	2.64105e-06	2.15315e-05	4.61664	YWHAZ	YWHAZ	tyrosine 3/tryptophan 5 -monooxygenase activation protein, zeta polypeptide; protein kinase C inhibitor protein-1; phospholipase A2; 14-3-3 zeta [Homo sapiens]. [Source:RefSeq;Acc:NM_003406]	8	101999980	ensembl cDNA
Ssc.6980.1.A1_at	-1.40052	-1.80852	-0.992529	3.80596	-6.72795	2.64394e-06	2.15406e-05	4.61553	BCL7A	BCL7A	B-cell CLL/lymphoma 7A; B-cell CLL/lymphoma-7 [Homo sapiens]. [Source:RefSeq;Acc:NM_020993]	12	120944244	ensembl cDNA
Ssc.3994.1.S1_at	-1.30052	-1.67944	-0.921608	4.03091	-6.72703	2.64869e-06	2.15649e-05	4.61371	PDCD2L	PDCD2L		19	39587143	ensembl cDNA
Ssc.1881.1.S2_at	-0.792863	-1.02397	-0.561754	9.30611	-6.72404	2.6642e-06	2.16767e-05	4.60778	EIF1	EIF1	Eukaryotic translation initiation factor 1 (eIF1) (Protein translation factor SUI1 homolog) (Sui1iso1). [Source:Uniprot/SWISSPROT;Acc:P41567]	17	37098653	ensembl cDNA
Ssc.19611.1.S1_at	-1.52802	-1.97353	-1.08252	5.20346	-6.72243	2.67256e-06	2.17302e-05	4.6046	RDH13	RDH13	Retinol dehydrogenase 13 (EC 1.1.1.-). [Source:Uniprot/SWISSPROT;Acc:Q8NBN7]	19	60247523	ensembl cDNA
Ssc.23247.1.S1_at	2.41759	1.71261	3.12257	7.81412	6.72131	2.67841e-06	2.17632e-05	4.60237	MYLK	MYLK	Myosin light chain kinase, smooth muscle and non-muscle isozymes (EC 2.7.1.117) (MLCK) [Contains: Telokin (Kinase related protein) (KRP)]. [Source:Uniprot/SWISSPROT;Acc:Q15746]	3	124811586	ensembl cDNA
Ssc.8580.1.S1_at	1.45692	1.03202	1.88183	5.42636	6.72042	2.68309e-06	2.17867e-05	4.6006	C1orf85	C1orf85	kidney predominant protein NCU-G1 [Homo sapiens]. [Source:RefSeq;Acc:NM_144580]	1	154514766	ensembl genome
Ssc.13519.2.A1_at	1.58148	1.12018	2.04278	3.7658	6.71932	2.68883e-06	2.18187e-05	4.59843	XPR1	XPR1	xenotropic and polytropic retrovirus receptor [Homo sapiens]. [Source:RefSeq;Acc:NM_004736]	1	178867763	ensembl cDNA
Ssc.4919.1.S1_at	1.0918	0.773219	1.41039	4.56289	6.71689	2.70161e-06	2.18952e-05	4.59362	USP6NL	USP6NL	USP6 N-terminal like protein (Related to the N terminus of tre) (RN- tre). [Source:Uniprot/SWISSPROT;Acc:Q92738]	10	11542517	ensembl cDNA
Ssc.947.1.S1_at	-1.16712	-1.50768	-0.826555	5.97165	-6.71685	2.70184e-06	2.18952e-05	4.59353	RPS28		ribosomal protein S28; 40S ribosomal protein S28 [Homo sapiens]. [Source:RefSeq;Acc:NM_001031]		.	ensembl cDNA
Ssc.3799.3.A1_at	-1.26008	-1.62779	-0.892365	7.28031	-6.7164	2.7042e-06	2.18997e-05	4.59264	RBPMS	RBPMS	RNA-binding protein with multiple splicing (RBP-MS). [Source:Uniprot/SWISSPROT;Acc:Q93062]	8	30361486	ensembl cDNA
Ssc.24389.1.S1_at	1.46943	1.04057	1.89829	3.87249	6.7155	2.70896e-06	2.19237e-05	4.59086	NAT1	NAT1	Arylamine N-acetyltransferase 1 (EC 2.3.1.5) (Arylamide acetylase 1) (Arylamine N-acetyltransferase, monomorphic) (MNAT) (N- acetyltransferase type 1) (NAT-1). [Source:Uniprot/SWISSPROT;Acc:P18440]	8	18111895	ensembl cDNA
Ssc.6768.1.A1_at	1.39395	0.987003	1.8009	3.97341	6.71359	2.71903e-06	2.19906e-05	4.58709	UBE2J1	UBE2J1	Ubiquitin-conjugating enzyme E2 J1 (EC 6.3.2.19) (Non-canonical ubiquitin conjugating enzyme 1) (NCUBE1) (Yeast ubiquitin conjugating enzyme UBC6 homolog E) (HSUBC6e) (CGI-76) (HSPC153/HSPC205). [Source:Uniprot/SWISSPROT;Acc:Q9Y385]	6	90093066	ensembl cDNA
Ssc.8529.1.A1_at	1.77698	1.2581	2.29585	9.01376	6.71228	2.72605e-06	2.20327e-05	4.58447	ZFP36L1	ZFP36L1	Butyrate response factor 1 (TIS11B protein) (EGF-response factor 1) (ERF-1). [Source:Uniprot/SWISSPROT;Acc:Q07352]	14	68325077	ensembl cDNA
Ssc.428.5.S1_at	3.96634	2.80776	5.12493	5.43553	6.70981	2.73918e-06	2.21241e-05	4.57959	TCA		T-cell receptor alpha chain C region. [Source:Uniprot/SWISSPROT;Acc:P01848]		.	ensembl cDNA
Ssc.10082.1.A1_at	1.03159	0.730111	1.33308	4.91801	6.70646	2.75715e-06	2.22546e-05	4.57295	GNPTAB	GNPTAB	MGC4170 protein [Source:RefSeq_peptide;Acc:NP_077288]	12	100663409	ensembl cDNA
Ssc.6328.1.A1_at	1.01681	0.719627	1.31399	6.94196	6.70601	2.75957e-06	2.22593e-05	4.57206	ARCN1	ARCN1	Coatomer delta subunit (Delta-coat protein) (Delta-COP) (Archain). [Source:Uniprot/SWISSPROT;Acc:P48444]	11	117948321	ensembl cDNA
Ssc.2993.2.A1_a_at	-1.40513	-1.81586	-0.994396	8.50352	-6.70509	2.76455e-06	2.22847e-05	4.57023	TET1	TET1	CXXC finger 6; leukemia-associated protein with a CXXC domain; ten-eleven translocation-1 [Homo sapiens]. [Source:RefSeq;Acc:NM_030625]	10	69990123	ensembl genome
Ssc.23516.1.S1_at	-1.28835	-1.66504	-0.911665	5.90476	-6.70352	2.77306e-06	2.23046e-05	4.56711	SATB1	SATB1	DNA-binding protein SATB1 (Special AT-rich sequence binding protein 1). [Source:Uniprot/SWISSPROT;Acc:Q01826]	3	18364439	ensembl cDNA
Ssc.6687.2.S1_a_at	1.06929	0.756652	1.38193	6.27466	6.70351	2.77309e-06	2.23046e-05	4.5671	CDC42	CDC42	Growth-regulating protein BB1. [Source:Uniprot/SWISSPROT;Acc:P50290]	1	22235157	ensembl cDNA
Ssc.24269.1.A1_at	-1.66891	-2.15687	-1.18095	3.94536	-6.70346	2.77337e-06	2.23046e-05	4.56699	Q8N976				.	ensembl cDNA
Ssc.2263.1.S1_at	-1.691	-2.18543	-1.19657	6.4101	-6.70328	2.77434e-06	2.23046e-05	4.56664	LARGE	LARGE	Glycosyltransferase-like protein LARGE (EC 2.4.-.-) (Acetylglucosaminyltransferase-like protein). [Source:Uniprot/SWISSPROT;Acc:O95461]	22	31998847	ensembl cDNA
Ssc.19136.1.S1_at	4.41775	3.12587	5.70963	4.77588	6.70235	2.7794e-06	2.23305e-05	4.56479	LTBP2	LTBP2	Latent transforming growth factor-beta-binding protein 2 precursor (LTBP-2). [Source:Uniprot/SWISSPROT;Acc:Q14767]	14	74034642	ensembl cDNA
Ssc.11570.3.A1_a_at	-1.3746	-1.77659	-0.9726	6.1734	-6.70195	2.78156e-06	2.23332e-05	4.564	TRIB2	TRIB2	tribbles homolog 2 [Homo sapiens]. [Source:RefSeq;Acc:NM_021643]	2	12774466	ensembl cDNA
Ssc.21114.1.S1_at	1.95109	1.3804	2.52179	3.78996	6.70075	2.78808e-06	2.23707e-05	4.56162	TWF1	TWF1	Twinfilin 1 (A6 protein) (Protein tyrosine kinase 9). [Source:Uniprot/SWISSPROT;Acc:Q12792]	12	42473795	ensembl cDNA
Ssc.22464.1.S1_at	1.0573	0.747947	1.36665	3.91685	6.69873	2.79911e-06	2.24445e-05	4.55761	USP44	USP44	Ubiquitin carboxyl-terminal hydrolase 44 (EC 3.1.2.15) (Ubiquitin thiolesterase 44) (Ubiquitin-specific processing protease 44) (Deubiquitinating enzyme 44). [Source:Uniprot/SWISSPROT;Acc:Q9H0E7]	12	94435021	ensembl genome
Ssc.5220.1.S1_at	1.07284	0.758918	1.38677	6.86385	6.69821	2.80194e-06	2.24524e-05	4.55659	SFRS9	SFRS9	Splicing factor, arginine/serine-rich 9 (Pre-mRNA splicing factor SRp30C). [Source:Uniprot/SWISSPROT;Acc:Q13242]	12	119383855	ensembl cDNA
Ssc.5133.1.S1_at	-1.08702	-1.40532	-0.768717	9.0782	-6.69339	2.82848e-06	2.26501e-05	4.54701	FXYD1		Phospholemman precursor (FXYD domain-containing ion transport regulator 1). [Source:Uniprot/SWISSPROT;Acc:O00168]		.	ensembl cDNA
Ssc.30088.1.A1_at	-1.33323	-1.72376	-0.942695	5.23814	-6.69108	2.84125e-06	2.27375e-05	4.54244	SH3KBP1	SH3KBP1	SH3-domain kinase binding protein 1 (Cbl-interacting protein of 85 kDa) (Human Src-family kinase binding protein 1) (HSB-1) (CD2 binding protein 3) (CD2BP3). [Source:Uniprot/SWISSPROT;Acc:Q96B97]	X	19462046	ensembl cDNA
Ssc.25126.1.S1_at	-1.7175	-2.22065	-1.21436	8.38449	-6.6904	2.84501e-06	2.27526e-05	4.5411	OGFOD1	OGFOD1		16	55042925	ensembl genome
Ssc.5988.1.A1_at	1.49044	1.05377	1.92711	6.84164	6.68976	2.84859e-06	2.27663e-05	4.53982	TCF12	TCF12	Transcription factor 12 (Transcription factor HTF-4) (E-box-binding protein) (DNA-binding protein HTF4). [Source:Uniprot/SWISSPROT;Acc:Q99081]	15	54998125	ensembl cDNA
Ssc.26167.1.S1_at	-1.11371	-1.44005	-0.787372	5.87471	-6.68885	2.85368e-06	2.2792e-05	4.53801	ST3GAL3	ST3GAL3	CMP-N-acetylneuraminate-beta-1,4-galactoside alpha-2,3- sialyltransferase (EC 2.4.99.6) (N-acetyllactosaminide alpha-2,3- sialyltransferase) (Gal beta-1,3(4) GlcNAc alpha-2,3 sialyltransferase) (ST3N) (ST3GalIII) (Sialyltransferase 6). [Source:Uniprot/SWI	1	43945805	ensembl cDNA
Ssc.5347.1.A1_at	-0.945093	-1.22205	-0.668137	9.11674	-6.68824	2.85709e-06	2.27961e-05	4.53679	ARID1B	ARID1B	AT rich interactive domain 1B (SWI1-like) isoform 1; BRG1-binding protein ELD/OSA1; Eld (eyelid)/Osa protein [Homo sapiens]. [Source:RefSeq;Acc:NM_017519]	6	157140756	ensembl genome
Ssc.24863.1.A1_at	-0.932057	-1.2052	-0.658915	5.97308	-6.68809	2.85794e-06	2.27961e-05	4.53649	PPP2R5E	PPP2R5E	Serine/threonine protein phosphatase 2A, 56 kDa regulatory subunit, epsilon isoform (PP2A, B subunit, B epsilon isoform) (PP2A, B subunit, B56 epsilon isoform) (PP2A, B subunit, PR61 epsilon isoform) (PP2A, B subunit, R5 epsilon isoform). [Source:Uniprot	14	62911108	ensembl cDNA
Ssc.7204.2.S1_at	-1.37153	-1.77358	-0.96947	4.88059	-6.68599	2.86967e-06	2.28747e-05	4.53233	HAGH	HAGH	Hydroxyacylglutathione hydrolase (EC 3.1.2.6) (Glyoxalase II) (GLX II). [Source:Uniprot/SWISSPROT;Acc:Q16775]	16	1799109	ensembl cDNA
Ssc.1649.1.A1_at	-1.37835	-1.78253	-0.974166	10.6002	-6.68392	2.88133e-06	2.29526e-05	4.52821	ATP5G1	ATP5G1	ATP synthase lipid-binding protein, mitochondrial precursor (EC 3.6.3.14) (ATP synthase proteolipid P1) (ATPase protein 9) (ATPase subunit C). [Source:Uniprot/SWISSPROT;Acc:P05496]	17	44325147	ensembl cDNA
Ssc.11297.1.A1_at	-1.38348	-1.78931	-0.97764	4.37927	-6.68142	2.89543e-06	2.30499e-05	4.52326	KCNK1	KCNK1	Potassium channel subfamily K member 1 (Inward rectifying potassium channel protein TWIK-1) (Potassium channel KCNO1). [Source:Uniprot/SWISSPROT;Acc:O00180]	1	231816373	ensembl genome
Ssc.18512.1.S1_at	-1.16736	-1.50982	-0.824902	4.18728	-6.68106	2.89747e-06	2.30511e-05	4.52254	C1orf93	C1orf93		1	2508097	ensembl cDNA
Ssc.11046.2.S1_at	1.49427	1.05579	1.93275	3.96289	6.67929	2.9075e-06	2.31157e-05	4.51903	SEC22L1		Vesicle trafficking protein SEC22b (SEC22 vesicle trafficking protein- like 1). [Source:Uniprot/SWISSPROT;Acc:O75396]		.	ensembl cDNA
Ssc.23810.1.S1_at	-1.1589	-1.49915	-0.818642	4.87766	-6.67557	2.92878e-06	2.32674e-05	4.51163	NFIA	NFIA	Nuclear factor 1 A-type (Nuclear factor 1/A) (NF1-A) (NFI-A) (NF-I/A) (CCAAT-box binding transcription factor) (CTF) (TGGCA-binding protein). [Source:Uniprot/SWISSPROT;Acc:Q12857]	1	61103519	ensembl cDNA
Ssc.28484.1.S1_at	-0.776479	-1.00446	-0.548493	4.16537	-6.67528	2.93039e-06	2.32674e-05	4.51107	RIMBP2	RIMBP2	RIM binding protein 2 (RIM-BP2). [Source:Uniprot/SWISSPROT;Acc:O15034]	12	129446635	ensembl genome
Ssc.13435.1.A1_at	3.24605	2.29236	4.19975	4.67732	6.67106	2.9547e-06	2.34451e-05	4.50268	MMP16				.	ensembl genome
Ssc.8987.1.A1_at	1.32687	0.93691	1.71683	4.90485	6.66893	2.96703e-06	2.35277e-05	4.49845	ARHGAP1	ARHGAP1	Rho-GTPase-activating protein 1 (GTPase-activating protein rhoOGAP) (Rho-related small GTPase protein activator) (CDC42 GTPase-activating protein) (p50-rhoGAP). [Source:Uniprot/SWISSPROT;Acc:Q07960]	11	46655210	ensembl cDNA
Ssc.2714.1.S1_a_at	1.01546	0.71679	1.31413	5.60371	6.66377	2.99719e-06	2.37513e-05	4.48818	FYN	FYN	Proto-oncogene tyrosine-protein kinase FYN (EC 2.7.1.112) (P59-FYN) (SYN) (SLK). [Source:Uniprot/SWISSPROT;Acc:P06241]	6	112089190	ensembl cDNA
Ssc.14408.1.A1_at	-1.11612	-1.44442	-0.787816	3.60618	-6.6632	3.00055e-06	2.37625e-05	4.48704	USP34	USP34	ubiquitin specific protease 34 [Homo sapiens]. [Source:RefSeq;Acc:NM_014709]	2	61268095	ensembl cDNA
Ssc.20283.1.S1_at	-1.001	-1.29549	-0.706512	10.1519	-6.66215	3.00672e-06	2.37959e-05	4.48496	ATPIF1	ATPIF1	ATPase inhibitor, mitochondrial precursor. [Source:Uniprot/SWISSPROT;Acc:Q9UII2]	1	28435198	ensembl cDNA
Ssc.15145.1.S1_at	-1.06439	-1.3776	-0.751176	6.7676	-6.66057	3.01605e-06	2.38542e-05	4.48181	MRPS31	MRPS31	28S ribosomal protein S31, mitochondrial precursor (S31mt) (MRP-S31) (Imogen 38). [Source:Uniprot/SWISSPROT;Acc:Q92665]	13	40201440	ensembl cDNA
Ssc.1465.1.S1_at	-1.29846	-1.68068	-0.916235	8.84691	-6.65827	3.02966e-06	2.39463e-05	4.47724	DECR1	DECR1	2,4-dienoyl-CoA reductase, mitochondrial precursor (EC 1.3.1.34) (2,4- dienoyl-CoA reductase [NADPH]) (4-enoyl-CoA reductase [NADPH]). [Source:Uniprot/SWISSPROT;Acc:Q16698]	8	91082756	ensembl cDNA
Ssc.11694.1.S1_at	3.15669	2.22723	4.08614	7.48104	6.65659	3.03964e-06	2.40096e-05	4.4739	ID2	ID2	DNA-binding protein inhibitor ID-2. [Source:Uniprot/SWISSPROT;Acc:Q02363]	2	8736426	ensembl cDNA
Ssc.15590.1.S1_at	-1.03698	-1.34247	-0.731477	6.71275	-6.65285	3.06201e-06	2.41636e-05	4.46645	PSMG4	PSMG4		6	3200327	ensembl genome
Ssc.1459.1.S1_at	-1.34878	-1.74614	-0.951408	7.80919	-6.65266	3.06311e-06	2.41636e-05	4.46609	ETFB	ETFB	Electron transfer flavoprotein beta-subunit (Beta-ETF). [Source:Uniprot/SWISSPROT;Acc:P38117]	19	56540222	ensembl cDNA
Ssc.11401.1.A1_a_at	1.76876	1.24763	2.2899	4.73699	6.65224	3.06562e-06	2.41639e-05	4.46526	TEP1	TEP1	Telomerase protein component 1 (Telomerase-associated protein 1) (Telomerase protein 1) (p240) (p80 telomerase homolog). [Source:Uniprot/SWISSPROT;Acc:Q99973]	14	19905766	ensembl cDNA
Ssc.9348.1.S1_at	-1.72004	-2.22683	-1.21324	7.73838	-6.65197	3.06726e-06	2.41639e-05	4.46471	PPARA	PPARA	Peroxisome proliferator activated receptor alpha (PPAR-alpha). [Source:Uniprot/SWISSPROT;Acc:Q07869]	22	44925163	ensembl genome
Ssc.5490.1.A1_at	1.10178	0.777134	1.42644	7.48605	6.65163	3.06932e-06	2.41639e-05	4.46403	PAPOLA	PAPOLA	Poly(A) polymerase alpha (EC 2.7.7.19) (PAP) (Polynucleotide adenylyltransferase alpha) (Fragment). [Source:Uniprot/SWISSPROT;Acc:P51003]	14	96038515	ensembl cDNA
Ssc.24625.1.A1_at	-1.02623	-1.32863	-0.723827	4.19642	-6.65134	3.07108e-06	2.41639e-05	4.46345	THOC1	THOC1	THO complex subunit 1 (Tho1) (Nuclear matrix protein p84). [Source:Uniprot/SWISSPROT;Acc:Q96FV9]	18	204527	ensembl cDNA
Ssc.9334.1.S1_at	-1.22766	-1.58949	-0.865834	6.91881	-6.65003	3.07895e-06	2.42102e-05	4.46085	RPIA	RPIA	Ribose-5-phosphate isomerase (EC 5.3.1.6) (Phosphoriboisomerase). [Source:Uniprot/SWISSPROT;Acc:P49247]	2	88772291	ensembl cDNA
Ssc.20478.1.S1_at	-1.64191	-2.12602	-1.15779	3.87484	-6.6473	3.09549e-06	2.43144e-05	4.45541	C4orf33	C4orf33		4	130234279	ensembl cDNA
Ssc.16994.2.S1_a_at	-1.45932	-1.88961	-1.02903	6.00489	-6.64718	3.0962e-06	2.43144e-05	4.45518	PNKD	PNKD	myofibrillogenesis regulator 1; trans-activated by hepatitis C virus core protein 2; likely ortholog of mouse brain protein 17 [Homo sapiens]. [Source:RefSeq;Acc:NM_022572]	2	218843359	ensembl cDNA
Ssc.8731.1.S1_at	-1.45762	-1.88744	-1.0278	7.38331	-6.64674	3.09888e-06	2.43198e-05	4.4543	NP_957712		homolog of yeast TIM14 isoform d; similar to RIKEN cDNA 1810055D05 [Homo sapiens]. [Source:RefSeq;Acc:NM_201261]		.	ensembl cDNA
Ssc.16561.1.S1_at	-0.973851	-1.26107	-0.686634	6.64938	-6.64555	3.10614e-06	2.43611e-05	4.45192	TRDN	TRDN	Triadin. [Source:Uniprot/SWISSPROT;Acc:Q13061]	6	123579182	ensembl genome
Ssc.31058.1.S1_at	1.66696	1.17516	2.15876	4.28335	6.6433	3.11986e-06	2.44385e-05	4.44745	SEMA4A	SEMA4A	Semaphorin 4A precursor (Semaphorin B) (Sema B) (UNQ783/PRO1317). [Source:Uniprot/SWISSPROT;Acc:Q9H3S1]	1	154386434	ensembl cDNA
Ssc.2586.1.S1_at	-1.01069	-1.30887	-0.712505	9.63414	-6.64327	3.12002e-06	2.44385e-05	4.4474	SDHD					ensembl cDNA
Ssc.12641.1.S1_at	-1.56999	-2.03322	-1.10677	6.32105	-6.6428	3.12289e-06	2.44452e-05	4.44646	NKIRAS1	NKIRAS1	kappa B-ras 1; I-kappa-B-interacting Ras-like protein 1; NFKB inhibitor interacting Ras-like protein 1 [Homo sapiens]. [Source:RefSeq;Acc:NM_020345]	3	23908578	ensembl cDNA
Ssc.19358.1.S1_at	-0.962509	-1.2467	-0.678322	7.34162	-6.63818	3.15133e-06	2.4652e-05	4.43725	ZDHHC9	ZDHHC9	Zinc finger DHHC domain containing protein 9 (Zinc finger protein 379) (CGI-89) (UNQ261/PRO298). [Source:Uniprot/SWISSPROT;Acc:Q9Y397]	X	128766596	ensembl cDNA
Ssc.8205.1.A1_at	-0.978057	-1.26694	-0.68917	5.92851	-6.63567	3.16691e-06	2.4758e-05	4.43225	ZNF547	ZNF547	Sedlin (Trafficking protein particle complex protein 2) (MBP-1 interacting protein-2A) (MIP-2A). [Source:Uniprot/SWISSPROT;Acc:O14582]	19	62566703	ensembl cDNA
Ssc.24864.1.A1_at	2.24663	1.58285	2.9104	3.97819	6.63374	3.17889e-06	2.48357e-05	4.42841	MEIS1	MEIS1	Homeobox protein Meis1. [Source:Uniprot/SWISSPROT;Acc:O00470]	2	66516036	ensembl cDNA
Ssc.3358.1.S1_at	-1.61802	-2.09611	-1.13994	7.51422	-6.63331	3.18156e-06	2.48407e-05	4.42756	MCEE	MCEE	methylmalonyl-CoA epimerase [Homo sapiens]. [Source:RefSeq;Acc:NM_032601]	2	71190322	ensembl cDNA
Ssc.26371.1.S1_at	-1.61153	-2.08779	-1.13528	5.67946	-6.63202	3.18964e-06	2.48878e-05	4.42499	METTL11A	METTL11A	AD-003 protein [Homo sapiens]. [Source:RefSeq;Acc:NM_014064]	9	131410984	ensembl cDNA
Ssc.9970.1.A1_at	-0.955916	-1.23848	-0.67335	9.62576	-6.63051	3.19912e-06	2.49457e-05	4.42197	ATP5I	ATP5I	ATP synthase e chain, mitochondrial (EC 3.6.3.14). [Source:Uniprot/SWISSPROT;Acc:P56385]	4	656228	ensembl cDNA
Ssc.22953.1.A1_at	-2.39544	-3.10367	-1.68721	3.25778	-6.62915	3.20769e-06	2.49966e-05	4.41925	TXLNB	TXLNB	SLTP001. [Source:Uniprot/SPTREMBL;Acc:Q8TE09]	6	139602894	ensembl cDNA
Ssc.1490.1.S1_at	-1.24356	-1.61142	-0.87571	9.85806	-6.62583	3.22866e-06	2.51356e-05	4.41264	PRDX3	PRDX3	Thioredoxin-dependent peroxide reductase, mitochondrial precursor (EC 1.11.1.-) (Peroxiredoxin 3) (Antioxidant protein 1) (AOP-1) (MER5 protein homolog) (HBC189) (PRX III). [Source:Uniprot/SWISSPROT;Acc:P30048]	10	120917205	ensembl cDNA
Ssc.5026.2.S1_at	-1.00325	-1.30002	-0.706473	5.63197	-6.62567	3.22965e-06	2.51356e-05	4.41233	NUDT3	NUDT3	nudix-type motif 3; diphosphoinositol polyphosphate phosphohydrolase [Homo sapiens]. [Source:RefSeq;Acc:NM_006703]	6	34363982	ensembl cDNA
Ssc.4299.1.S1_at	-1.25369	-1.62474	-0.882637	5.69632	-6.62221	3.25167e-06	2.52908e-05	4.40543	CDK5RAP1	CDK5RAP1	CDK5 regulatory subunit-associated protein 1 (CDK5 activator-binding protein C42) (CGI-05) (HSPC167). [Source:Uniprot/SWISSPROT;Acc:Q96SZ6]	20	31410308	ensembl cDNA
Ssc.3139.1.A1_at	2.5235	1.77657	3.27042	6.09646	6.62178	3.25442e-06	2.5296e-05	4.40457	RGS2	RGS2	Regulator of G-protein signaling 2 (RGS2) (G0/G1 switch regulatory protein 8). [Source:Uniprot/SWISSPROT;Acc:P41220]	1	191044794	ensembl cDNA
Ssc.15308.1.A1_at	1.32172	0.930444	1.71299	7.93393	6.62076	3.26096e-06	2.53304e-05	4.40253	WWTR1	WWTR1	transcriptional co-activator with PDZ-binding motif (TAZ) [Homo sapiens]. [Source:RefSeq;Acc:NM_015472]	3	150717713	ensembl genome
Ssc.16607.1.A1_at	-0.872337	-1.13059	-0.614084	9.00551	-6.62044	3.263e-06	2.53304e-05	4.4019	COX17	COX17	Cytochrome c oxidase copper chaperone. [Source:Uniprot/SWISSPROT;Acc:Q14061]	3	120871062	ensembl cDNA
Ssc.11964.1.S1_at	1.1956	0.841328	1.54987	4.28642	6.61452	3.30114e-06	2.56097e-05	4.3901	DCUN1D4	DCUN1D4		4	52404033	ensembl cDNA
Ssc.7022.1.A1_at	1.01332	0.713045	1.31359	5.28195	6.61421	3.30319e-06	2.56097e-05	4.38947	LRRC42	LRRC42		1	54184338	ensembl cDNA
Ssc.21977.1.S1_at	-1.26408	-1.63871	-0.889447	5.0334	-6.61329	3.30917e-06	2.56398e-05	4.38763	TIMM44	TIMM44	Import inner membrane translocase subunit TIM44, mitochondrial precursor. [Source:Uniprot/SWISSPROT;Acc:O43615]	19	7897604	ensembl cDNA
Ssc.11141.1.S1_at	1.1692	0.822658	1.51574	6.93137	6.61274	3.31276e-06	2.56512e-05	4.38653	SEC11A	SEC11A	Microsomal signal peptidase 18 kDa subunit (EC 3.4.-.-) (SPase 18 kDa subunit) (SPC18) (Endopeptidase SP18). [Source:Uniprot/SWISSPROT;Acc:P21378]	15	83013781	ensembl cDNA
Ssc.3649.1.A1_at	1.92448	1.35388	2.49509	4.21409	6.61039	3.32805e-06	2.57533e-05	4.38185	RCAN3	RCAN3	Calcipressin 3 (Down syndrome candidate region 1-like protein 2) (Myocyte-enriched calcineurin interacting protein 3) (MCIP3). [Source:Uniprot/SWISSPROT;Acc:Q9UKA8]	1	24701974	ensembl cDNA
Ssc.13241.1.A1_at	-3.17427	-4.11584	-2.2327	7.14265	-6.60754	3.34677e-06	2.58817e-05	4.37616	MAP3K14	MAP3K14	Mitogen-activated protein kinase kinase kinase 14 (EC 2.7.1.37) (NF- kappa beta-inducing kinase) (Serine/threonine-protein kinase NIK) (HsNIK). [Source:Uniprot/SWISSPROT;Acc:Q99558]	17	40696271	ensembl genome
Ssc.16515.1.A1_at	1.46346	1.02927	1.89765	5.95209	6.60613	3.35608e-06	2.59205e-05	4.37333	FOXN2	FOXN2	Human T-cell leukemia virus enhancer factor (Forkhead box protein N2). [Source:Uniprot/SWISSPROT;Acc:P32314]	2	48395299	ensembl cDNA
Ssc.19798.1.S1_at	1.78524	1.25556	2.31491	3.899	6.60595	3.35721e-06	2.59205e-05	4.37299	C12orf23	C12orf23		12	105873815	ensembl cDNA
Ssc.16864.1.S1_at	-3.13101	-4.05999	-2.20203	6.78271	-6.60581	3.35818e-06	2.59205e-05	4.3727	PPARGC1A	PPARGC1A	Peroxisome proliferator activated receptor gamma coactivator 1 alpha (PPAR gamma coactivator-1 alpha) (PPARGC-1 alpha) (PGC-1 alpha) (Ligand effect modulator-6). [Source:Uniprot/SWISSPROT;Acc:Q9UBK2]	4	23402742	ensembl cDNA
Ssc.21270.1.S1_at	1.82654	1.28437	2.36871	3.60777	6.60303	3.37655e-06	2.60458e-05	4.36716	SLC7A10	SLC7A10	Asc-type amino acid transporter 1 (Asc-1). [Source:Uniprot/SWISSPROT;Acc:Q9NS82]	19	38391410	ensembl cDNA
Ssc.11954.3.S1_at	-1.179	-1.52923	-0.828779	3.11827	-6.59807	3.40966e-06	2.62846e-05	4.35725	EPB41	EPB41	Protein 4.1 (Band 4.1) (P4.1) (EPB4.1) (4.1R). [Source:Uniprot/SWISSPROT;Acc:P11171]	1	29086215	ensembl cDNA
Ssc.2589.1.S1_at	-0.815018	-1.05716	-0.572877	12.507	-6.59701	3.41678e-06	2.63228e-05	4.35514	TNNI3	TNNI3	Troponin I, cardiac muscle. [Source:Uniprot/SWISSPROT;Acc:P19429]	19	60354950	ensembl cDNA
Ssc.30893.1.A1_at	-1.06665	-1.38368	-0.749613	6.22269	-6.59419	3.43579e-06	2.64526e-05	4.3495	GULP1	GULP1	GULP, engulfment adaptor PTB domain containing 1; engulfment adapter protein; PTB domain adaptor protein CED-6 [Homo sapiens]. [Source:RefSeq;Acc:NM_016315]	2	188865635	ensembl cDNA
Ssc.2926.1.S1_at	-1.2936	-1.67819	-0.909017	6.08347	-6.59257	3.44674e-06	2.65201e-05	4.34627	HMOX2	HMOX2	Heme oxygenase 2 (EC 1.14.99.3) (HO-2). [Source:Uniprot/SWISSPROT;Acc:P30519]	16	4466381	ensembl cDNA
Ssc.3430.1.A1_at	0.948786	0.666618	1.23095	4.34671	6.59036	3.4618e-06	2.66192e-05	4.34184	TNKS1BP1	TNKS1BP1	182 kDa tankyrase 1-binding protein. [Source:Uniprot/SWISSPROT;Acc:Q9C0C2]	11	56823679	ensembl cDNA
Ssc.8905.1.A1_at	1.67334	1.17552	2.17115	5.51352	6.58815	3.47686e-06	2.67181e-05	4.33744	SHC4	SHC4	rai-like protein [Homo sapiens]. [Source:RefSeq;Acc:NM_203349]	15	46903227	ensembl genome
Ssc.31097.1.A1_at	1.17873	0.828039	1.52941	6.53406	6.58782	3.47913e-06	2.67187e-05	4.33677	MIB1	MIB1	mindbomb homolog 1; ubiquitin ligase mind bomb; DAPK-interacting protein 1 [Homo sapiens]. [Source:RefSeq;Acc:NM_020774]	18	17575543	ensembl genome
AFFX-Ssc-ef1a-5_at	1.46808	1.03098	1.90519	9.71538	6.5828	3.51373e-06	2.69673e-05	4.32673	EEF1A1	EEF1A1	Elongation factor 1-alpha 1 (EF-1-alpha-1) (Elongation factor 1 A-1) (eEF1A-1) (Elongation factor Tu) (EF-Tu). [Source:Uniprot/SWISSPROT;Acc:P04720]	6	74282194	ensembl cDNA
Ssc.20590.1.A1_at	0.97818	0.686916	1.26944	7.26165	6.58233	3.51696e-06	2.69752e-05	4.32579	CD47	CD47	Leukocyte surface antigen CD47 precursor (Antigenic surface determinant protein OA3) (Integrin associated protein) (IAP) (MER6). [Source:Uniprot/SWISSPROT;Acc:Q08722]	3	109244631	ensembl cDNA
Ssc.26369.2.S1_at	-2.17052	-2.81715	-1.52388	3.95987	-6.57889	3.54084e-06	2.7121e-05	4.31892	KIAA0774	KIAA0774	PREDICTED: KIAA0774 [Source:RefSeq_peptide;Acc:XP_166270]	13	28496748	ensembl cDNA
Ssc.20009.1.S1_at	1.02703	0.721048	1.333	6.28126	6.57869	3.54224e-06	2.7121e-05	4.31852	EPS8	EPS8	Epidermal growth factor receptor kinase substrate EPS8. [Source:Uniprot/SWISSPROT;Acc:Q12929]	12	15664343	ensembl cDNA
Ssc.3201.1.A1_at	1.06555	0.748094	1.38301	3.42539	6.57863	3.54265e-06	2.7121e-05	4.3184	AP21		cAMP-regulated phosphoprotein 21 (ARPP-21). [Source:Uniprot/SWISSPROT;Acc:Q9UBL0]		.	ensembl genome
Ssc.5087.1.A1_at	1.18847	0.834242	1.5427	4.77115	6.57586	3.56205e-06	2.72523e-05	4.31286	RPS6KC1	RPS6KC1	ribosomal protein S6 kinase, 52kDa, polypeptide 1; ribosomal protein S6 kinase, 52kD, polypeptide 1 [Homo sapiens]. [Source:RefSeq;Acc:NM_012424]	1	211291211	ensembl genome
Ssc.20818.1.S1_at	2.13137	1.49602	2.76671	4.5711	6.57502	3.56793e-06	2.72802e-05	4.31119	IL2RB	IL2RB	Interleukin-2 receptor beta chain precursor (IL-2 receptor) (P70-75) (High affinity IL-2 receptor beta subunit) (CD122 antigen). [Source:Uniprot/SWISSPROT;Acc:P14784]	22	35851824	ensembl cDNA
Ssc.29036.1.S1_at	-2.15852	-2.80207	-1.51497	3.35616	-6.57385	3.57616e-06	2.7326e-05	4.30885	TUBA4A	TUBA4A	Tubulin alpha-4 chain (Alpha-tubulin 4). [Source:Uniprot/SWISSPROT;Acc:P05215]	2	219822677	ensembl cDNA
Ssc.5522.1.S1_at	-0.955502	-1.24054	-0.670466	4.52679	-6.57023	3.60177e-06	2.75044e-05	4.3016	ZNF142	ZNF142	Zinc finger protein 142 (HA4654). [Source:Uniprot/SWISSPROT;Acc:P52746]	2	219210883	ensembl cDNA
Ssc.11012.1.A1_at	-2.03715	-2.64508	-1.42923	5.41022	-6.56779	3.61912e-06	2.76196e-05	4.29672	MSRB2	MSRB2	Methionine-R-sulfoxide reductase B (EC 1.8.4.-) (CGI-131). [Source:Uniprot/SWISSPROT;Acc:Q9Y3D2]	10	23424433	ensembl cDNA
Ssc.15352.1.S1_at	1.09845	0.770622	1.42628	4.28531	6.5672	3.62334e-06	2.76345e-05	4.29554	FAM117A	FAM117A	C/EBP-induced protein [Homo sapiens]. [Source:RefSeq;Acc:NM_030802]	17	45142688	ensembl cDNA
Ssc.7066.1.S1_at	1.11397	0.781358	1.44659	6.26439	6.56416	3.64512e-06	2.77794e-05	4.28945	GARNL3		24 kDa protein [Source:IPI;Acc:IPI00413638]		.	ensembl genome
Ssc.27693.1.A1_a_at	1.43492	1.00646	1.86339	4.27245	6.56392	3.6469e-06	2.77794e-05	4.28896	ADCY3	ADCY3	Adenylate cyclase type III (EC 4.6.1.1) (Adenylate cyclase, olfactive type) (ATP pyrophosphate-lyase) (Adenylyl cyclase) (AC-III) (AC3). [Source:Uniprot/SWISSPROT;Acc:O60266]	2	24895545	ensembl cDNA
Ssc.4863.1.S1_at	-1.48944	-1.93424	-1.04463	5.31839	-6.56301	3.65342e-06	2.78116e-05	4.28714	CTNNAL1	CTNNAL1	catenin, alpha-like 1; alpha-catulin [Homo sapiens]. [Source:RefSeq;Acc:NM_003798]	9	110744679	ensembl cDNA
Ssc.2104.1.S1_at	2.01415	1.41219	2.61611	6.32598	6.55799	3.6898e-06	2.80711e-05	4.27708	Q8TAL6		similar to RIKEN cDNA 1110018M03 [Source:RefSeq_peptide;Acc:NP_976249]		.	ensembl cDNA
Ssc.18380.1.S1_at	-0.769807	-0.99999	-0.539624	5.16646	-6.55476	3.71333e-06	2.82324e-05	4.27063	ADA	ADA	Adenosine deaminase (EC 3.5.4.4) (Adenosine aminohydrolase). [Source:Uniprot/SWISSPROT;Acc:P00813]	20	42681578	ensembl genome
Ssc.15332.1.S1_at	1.71671	1.20328	2.23013	6.39211	6.55344	3.72304e-06	2.82798e-05	4.26798	FAM46A	FAM46A	family with sequence similarity 46, member A [Source:RefSeq_peptide;Acc:NP_060103]	6	82512166	ensembl cDNA
Ssc.21976.1.S1_at	-1.08022	-1.4033	-0.757143	6.00276	-6.55316	3.72507e-06	2.82798e-05	4.26742	KIAA0141	KIAA0141		5	141283593	ensembl genome
Ssc.2184.1.S1_at	-1.01998	-1.32506	-0.714911	4.85106	-6.55296	3.72653e-06	2.82798e-05	4.26703	COX6A2	COX6A2	Cytochrome c oxidase polypeptide VIa-heart, mitochondrial precursor (EC 1.9.3.1) (COXVIAH). [Source:Uniprot/SWISSPROT;Acc:Q02221]	16	31346556	ensembl cDNA
Ssc.5550.1.S1_at	1.04759	0.734237	1.36094	7.46652	6.55253	3.72976e-06	2.82867e-05	4.26615	DDOST	DDOST	Dolichyl-diphosphooligosaccharide--protein glycosyltransferase 48 kDa subunit precursor (EC 2.4.1.119) (Oligosaccharyl transferase 48 kDa subunit) (DDOST 48 kDa subunit) (OK/SW-cl.45). [Source:Uniprot/SWISSPROT;Acc:P39656]	1	20850847	ensembl cDNA
Ssc.20054.1.S1_at	1.00824	0.706499	1.30998	6.38022	6.54906	3.75536e-06	2.84632e-05	4.2592	ATP6V0D1	ATP6V0D1	Vacuolar ATP synthase subunit d (EC 3.6.3.14) (V-ATPase d subunit) (Vacuolar proton pump d subunit) (V-ATPase AC39 subunit) (V-ATPase 40 kDa accessory protein) (P39) (32 kDa accessory protein). [Source:Uniprot/SWISSPROT;Acc:P61421]	16	66029418	ensembl cDNA
Ssc.28923.2.S1_a_at	-0.893044	-1.16041	-0.625675	4.09044	-6.54651	3.77434e-06	2.85757e-05	4.25408	ING1	ING1	Inhibitor of growth protein 1. [Source:Uniprot/SWISSPROT;Acc:Q9UK53]	13	110163322	ensembl cDNA
Ssc.16335.1.S2_at	-1.81514	-2.35858	-1.2717	8.54007	-6.54643	3.7749e-06	2.85757e-05	4.25393	LPL	LPL	Lipoprotein lipase precursor (EC 3.1.1.34) (LPL). [Source:Uniprot/SWISSPROT;Acc:P06858]	8	19840870	ensembl cDNA
Ssc.24929.1.S1_at	0.968864	0.67859	1.25914	6.72182	6.54189	3.80891e-06	2.88152e-05	4.24483	SP3	SP3	Transcription factor Sp3 (SPR-2). [Source:Uniprot/SWISSPROT;Acc:Q02447]	2	174481505	ensembl cDNA
Ssc.1147.2.S1_at	-1.73196	-2.25134	-1.21258	9.54097	-6.53585	3.8546e-06	2.91428e-05	4.23272	LPL	LPL	Lipoprotein lipase precursor (EC 3.1.1.34) (LPL). [Source:Uniprot/SWISSPROT;Acc:P06858]	8	19840870	ensembl cDNA
Ssc.19642.1.S1_at	1.11874	0.78303	1.45446	3.49651	6.53146	3.8882e-06	2.93785e-05	4.22391	FZD2	FZD2	Frizzled 2 precursor (Frizzled-2) (Fz-2) (hFz2) (FzE2). [Source:Uniprot/SWISSPROT;Acc:Q14332]	17	39990451	ensembl cDNA
Ssc.22914.1.A1_at	-3.11429	-4.04924	-2.17933	6.53152	-6.52852	3.91082e-06	2.95312e-05	4.21802	PPARGC1A	PPARGC1A	Peroxisome proliferator activated receptor gamma coactivator 1 alpha (PPAR gamma coactivator-1 alpha) (PPARGC-1 alpha) (PGC-1 alpha) (Ligand effect modulator-6). [Source:Uniprot/SWISSPROT;Acc:Q9UBK2]	4	23402742	ensembl cDNA
Ssc.2595.1.S1_at	-1.13651	-1.47774	-0.795281	4.06802	-6.52794	3.9153e-06	2.95467e-05	4.21686	OSGEPL1		O-sialoglycoprotein endopeptidase-like 1; O-sialoglycoprotein endopeptidase like 1; putative sialoglycoprotease type 2 [Homo sapiens]. [Source:RefSeq;Acc:NM_022353]		.	ensembl cDNA
Ssc.18227.1.S1_a_at	1.17306	0.82083	1.52529	4.27791	6.52742	3.91934e-06	2.95589e-05	4.21581	RAG1AP1	RAG1AP1	stromal cell protein [Homo sapiens]. [Source:RefSeq;Acc:NM_018845]	1	153374444	ensembl cDNA
Ssc.5163.1.S1_at	-1.55666	-2.02411	-1.08921	8.33412	-6.52685	3.92375e-06	2.95738e-05	4.21467	GCNT2	GCNT2	N-acetyllactosaminide beta-1,6-N-acetylglucosaminyl-transferase (EC 2.4.1.150) (N-acetylglucosaminyltransferase) (I-branching enzyme) (IGNT). [Source:Uniprot/SWISSPROT;Acc:Q06430]	6	10636575	ensembl cDNA
Ssc.17186.2.S2_at	1.02635	0.717828	1.33487	7.30061	6.52015	3.97607e-06	2.99496e-05	4.20122	IGFBP7	IGFBP7	Insulin-like growth factor binding protein 7 precursor (IGFBP-7) (IBP- 7) (IGF-binding protein 7) (MAC25 protein) (Prostacyclin-stimulating factor) (PGI2-stimulating factor). [Source:Uniprot/SWISSPROT;Acc:Q16270]	4	57592000	ensembl cDNA
Ssc.3225.1.S1_at	1.43123	1.00089	1.86156	3.79979	6.51855	3.98869e-06	3.00261e-05	4.198	LEPREL2	LEPREL2	leprecan-like 2; B protein; gene rich cluster, B gene; leprecan-like 2 protein; prolyl 3-hydroxylase 3 [Homo sapiens]. [Source:RefSeq;Acc:NM_014262]	12	6807833	ensembl cDNA
Ssc.2439.1.S1_at	-0.961959	-1.25123	-0.672693	6.69918	-6.51788	3.99396e-06	3.00472e-05	4.19666	WDR13	WDR13	WD-repeat protein 13. [Source:Uniprot/SWISSPROT;Acc:Q9H1Z4]	X	48332467	ensembl cDNA
Ssc.20986.2.S1_at	2.74943	1.92255	3.57631	4.51739	6.517	4.00094e-06	3.00811e-05	4.19489	GRN	GRN	Granulins precursor (Acrogranin) (Proepithelin) (PEPI) [Contains: Paragranulin; Granulin 1 (Granulin G); Granulin 2 (Granulin F); Granulin 3 (Granulin B); Granulin 4 (Granulin A); Granulin 5 (Granulin C); Granulin 6 (Granulin D); Granulin 7 (Granulin E)].	17	39778017	ensembl cDNA
Ssc.1262.1.S1_at	-1.11665	-1.45253	-0.780768	10.1962	-6.51596	4.00916e-06	3.01243e-05	4.19281	RGS3	RGS3	Regulator of G-protein signaling 3 (RGS3) (RGP3). [Source:Uniprot/SWISSPROT;Acc:P49796]	9	115262358	ensembl genome
Ssc.2834.1.A1_at	-1.05175	-1.36829	-0.735205	6.8793	-6.51222	4.03897e-06	3.03296e-05	4.18529	GPC6	GPC6	Glypican-6 precursor (UNQ369/PRO705). [Source:Uniprot/SWISSPROT;Acc:Q9Y625]	13	92677711	ensembl genome
Ssc.13266.1.A1_at	-1.68116	-2.18722	-1.17511	4.63991	-6.5112	4.0471e-06	3.03654e-05	4.18325	GCDH	GCDH	Glutaryl-CoA dehydrogenase, mitochondrial precursor (EC 1.3.99.7) (GCD). [Source:Uniprot/SWISSPROT;Acc:Q92947]	19	12862974	ensembl cDNA
Ssc.4109.1.S1_at	0.970044	0.678038	1.26205	3.59216	6.511	4.04871e-06	3.03654e-05	4.18284	STIM2	STIM2	Stromal interaction molecule 2 precursor. [Source:Uniprot/SWISSPROT;Acc:Q9P246]	4	26471561	ensembl cDNA
Ssc.6381.1.S1_at	-0.836629	-1.08851	-0.584742	6.81158	-6.50993	4.05728e-06	3.04109e-05	4.18069	SIRT2	SIRT2	NAD-dependent deacetylase sirtuin 2 (EC 3.5.1.-) (SIR2-like) (SIR2- like protein 2). [Source:Uniprot/SWISSPROT;Acc:Q8IXJ6]	19	44061037	ensembl cDNA
Ssc.1862.1.S1_at	-1.69338	-2.20326	-1.1835	5.13053	-6.50931	4.06229e-06	3.04297e-05	4.17944	WDR23	WDR23	WD-repeat protein 23 (GL014) (PRO2389). [Source:Uniprot/SWISSPROT;Acc:Q8TEB1]	14	23653861	ensembl cDNA
Ssc.1527.2.A1_at	1.16838	0.816495	1.52026	3.12399	6.50781	4.07432e-06	3.04837e-05	4.17644	SLC20A1	SLC20A1	solute carrier family 20 (phosphate transporter), member 1; Glvr-1; PiT-1; gibbon ape leukemia virus receptor 1 [Homo sapiens]. [Source:RefSeq;Acc:NM_005415]	2	113119998	ensembl cDNA
Ssc.3971.1.S1_at	0.99133	0.692769	1.28989	6.30606	6.50779	4.0745e-06	3.04837e-05	4.17639	CHID1	CHID1		11	858396	ensembl cDNA
Ssc.30074.1.A1_at	-1.15081	-1.49747	-0.804159	3.64559	-6.50662	4.08394e-06	3.05356e-05	4.17404	RASA1	RASA1	Ras GTPase-activating protein 1 (GTPase-activating protein) (GAP) (Ras p21 protein activator) (p120GAP) (RasGAP). [Source:Uniprot/SWISSPROT;Acc:P20936]	5	86599838	ensembl genome
Ssc.1527.1.A1_at	1.46442	1.0231	1.90574	5.16301	6.5037	4.10761e-06	3.06937e-05	4.16818	SLC20A1	SLC20A1	solute carrier family 20 (phosphate transporter), member 1; Glvr-1; PiT-1; gibbon ape leukemia virus receptor 1 [Homo sapiens]. [Source:RefSeq;Acc:NM_005415]	2	113119998	ensembl cDNA
Ssc.2290.1.S1_at	-1.16788	-1.52017	-0.815581	4.84056	-6.49737	4.15941e-06	3.10617e-05	4.15546	TBC1D9	TBC1D9		4	141762799	ensembl genome
Ssc.5287.1.S1_at	1.45631	1.01677	1.89585	4.28931	6.49387	4.18836e-06	3.12587e-05	4.14842	FCRL1	FCRL1	Fc receptor-like protein 1 [Homo sapiens]. [Source:RefSeq;Acc:NM_052938]	1	156014989	ensembl cDNA
Ssc.11203.1.S1_at	1.08622	0.758332	1.41411	9.24528	6.49291	4.19631e-06	3.12898e-05	4.14649	SSR2	SSR2	Translocon-associated protein, beta subunit precursor (TRAP-beta) (Signal sequence receptor beta subunit) (SSR-beta). [Source:Uniprot/SWISSPROT;Acc:P43308]	1	154245463	ensembl cDNA
AFFX-Ssc-gapdh-M_at	-0.833122	-1.08462	-0.581628	12.175	-6.49275	4.19766e-06	3.12898e-05	4.14616	GAPDH	GAPDH	Glyceraldehyde-3-phosphate dehydrogenase, liver (EC 1.2.1.12) (GAPDH). [Source:Uniprot/SWISSPROT;Acc:P04406]	12	6513918	ensembl cDNA
Ssc.2034.1.S1_at	0.689144	0.481002	0.897286	7.10101	6.4893	4.22644e-06	3.14686e-05	4.13923	LMAN2	LMAN2	Vesicular integral-membrane protein VIP36 precursor (GP36b glycoprotein) (Lectin, mannose-binding 2). [Source:Uniprot/SWISSPROT;Acc:Q12907]	5	176691357	ensembl cDNA
Ssc.4345.1.S1_at	1.15214	0.804156	1.50012	7.60119	6.48926	4.22681e-06	3.14686e-05	4.13914	COL4A1	COL4A1	Collagen alpha 1(IV) chain precursor. [Source:Uniprot/SWISSPROT;Acc:P02462]	13	109599312	ensembl cDNA
Ssc.20515.1.S1_at	2.17394	1.51713	2.83074	7.3171	6.48724	4.24375e-06	3.15754e-05	4.13508	EFEMP1	EFEMP1	EGF-containing fibulin-like extracellular matrix protein 1 precursor (Fibulin-3) (FIBL-3) (Fibrillin-like protein) (Extracellular protein S1-5). [Source:Uniprot/SWISSPROT;Acc:Q12805]	2	55946607	ensembl cDNA
Ssc.15114.1.S1_at	1.07852	0.75234	1.4047	4.18835	6.48068	4.29932e-06	3.19693e-05	4.12187	DDEF1		130-kDa phosphatidylinositol 4,5-biphosphate-dependent ARF1 GTPase- activating protein (PIP2-dependent ARF1 GAP) (ADP-ribosylation factor- directed GTPase-activating protein 1) (ARF GTPase-activating protein 1) (Development and differentiation-enhancing f		.	ensembl cDNA
Ssc.4666.1.A1_at	1.1969	0.834878	1.55893	4.34836	6.47992	4.30578e-06	3.19978e-05	4.12035	AP3B1	AP3B1	Adapter-related protein complex 3 beta 1 subunit (Beta3A-adaptin) (Adaptor protein complex AP-3 beta-1 subunit) (AP-3 complex beta-1 subunit) (Clathrin assembly protein complex 3 beta-1 large chain). [Source:Uniprot/SWISSPROT;Acc:O00203]	5	77333909	ensembl cDNA
Ssc.4522.1.S1_at	-1.22788	-1.59932	-0.85645	4.52387	-6.47924	4.31161e-06	3.20216e-05	4.11897	ACAD9	ACAD9	Acyl-CoA dehydrogenase family member 9, mitochondrial precursor (EC 1.3.99.-) (ACAD-9). [Source:Uniprot/SWISSPROT;Acc:Q9H845]	3	130081144	ensembl cDNA
Ssc.29222.1.S1_at	-1.06179	-1.38305	-0.740529	3.62548	-6.47782	4.32374e-06	3.20921e-05	4.11612	DOPEY1	DOPEY1		6	83834104	ensembl cDNA
Ssc.27359.1.S1_at	-1.16671	-1.52006	-0.81337	3.55521	-6.47165	4.37701e-06	3.24677e-05	4.10369	Q9NXD5				.	ensembl cDNA
Ssc.13411.2.A1_at	-1.02217	-1.33195	-0.712384	5.86357	-6.46717	4.4161e-06	3.27377e-05	4.09467	SUPT3H	SUPT3H	Transcription initiation protein SPT3 homolog (SPT3-like protein). [Source:Uniprot/SWISSPROT;Acc:O75486]	6	44904447	ensembl cDNA
Ssc.17285.1.A1_at	-1.03025	-1.34252	-0.717976	8.17196	-6.46633	4.42347e-06	3.27724e-05	4.09297	COPS5	COPS5	COP9 signalosome subunit 5; Jun activation domain-binding protein; 38 kDa Mov34 homolog; COP9 (constitutive photomorphogenic, Arabidopsis, homolog) subunit 5 [Homo sapiens]. [Source:RefSeq;Acc:NM_006837]	8	68117871	ensembl cDNA
Ssc.29223.1.A1_at	-1.04108	-1.35671	-0.725444	10.169	-6.4647	4.43779e-06	3.28585e-05	4.08969	NDUFB1	NDUFB1	NADH-ubiquinone oxidoreductase MNLL subunit (EC 1.6.5.3) (EC 1.6.99.3) (Complex I-MNLL) (CI-MNLL). [Source:Uniprot/SWISSPROT;Acc:O75438]	14	91652223	ensembl cDNA
Ssc.7701.1.A1_at	1.79792	1.25275	2.34309	7.21419	6.46376	4.44606e-06	3.28914e-05	4.0878	STMN1	STMN1	Stathmin (Phosphoprotein p19) (pp19) (Oncoprotein 18) (Op18) (Leukemia-associated phosphoprotein p18) (pp17) (Prosolin) (Metablastin) (Pr22 protein). [Source:Uniprot/SWISSPROT;Acc:P16949]	1	26099196	ensembl cDNA
Ssc.3337.1.A1_at	0.916048	0.638273	1.19382	8.00286	6.46359	4.44762e-06	3.28914e-05	4.08744	ZC3H11A	ZC3H11A		1	202031422	ensembl cDNA
Ssc.68.1.A1_at	-1.5073	-1.96449	-1.05011	8.47429	-6.46178	4.4636e-06	3.29773e-05	4.0838	SUCLA2	SUCLA2	Succinyl-CoA ligase [ADP-forming] beta-chain, mitochondrial precursor (EC 6.2.1.5) (Succinyl-CoA synthetase, betaA chain) (SCS-betaA) (ATP- specific succinyl-CoA synthetase beta subunit). [Source:Uniprot/SWISSPROT;Acc:Q9P2R7]	13	47414792	ensembl cDNA
Ssc.25730.1.S1_at	-1.03528	-1.34931	-0.721259	5.78136	-6.46166	4.46466e-06	3.29773e-05	4.08356	Q8WVI0		PREDICTED: similar to CG32736-PA [Source:RefSeq_peptide;Acc:XP_496644]		.	ensembl cDNA
Ssc.3037.1.S1_at	2.05932	1.43455	2.68409	4.82895	6.46026	4.47712e-06	3.30493e-05	4.08074	SCPEP1	SCPEP1	Retinoid-inducible serine carboxypeptidase precursor (EC 3.4.16.-) (Serine carboxypeptidase 1) (MSTP034) (UNQ265/PRO302). [Source:Uniprot/SWISSPROT;Acc:Q9HB40]	17	52410467	ensembl cDNA
Ssc.25112.1.S1_at	-0.831787	-1.08423	-0.579348	6.37278	-6.45809	4.49642e-06	3.31716e-05	4.07637	PARD3B	PARD3B	Amyotrophic lateral sclerosis 2 chromosome region candidate gene protein 19 (Partitioning-defective 3-like protein) (PAR3-L protein) (PAR3-beta). [Source:Uniprot/SWISSPROT;Acc:Q8TEW8]	2	205118968	ensembl genome
Ssc.24368.1.S1_at	-1.24298	-1.6203	-0.865667	10.4319	-6.45667	4.50912e-06	3.32452e-05	4.07351	NDUFAB1	NDUFAB1	Acyl carrier protein, mitochondrial precursor (ACP) (NADH-ubiquinone oxidoreductase 9.6 kDa subunit) (CI-SDAP). [Source:Uniprot/SWISSPROT;Acc:O14561]	16	23499838	ensembl cDNA
Ssc.9470.1.S1_at	0.946404	0.659052	1.23376	5.21517	6.4552	4.52228e-06	3.33221e-05	4.07055	ZHX1	ZHX1	Zinc fingers and homeoboxes protein 1. [Source:Uniprot/SWISSPROT;Acc:Q9UKY1]	8	124329878	ensembl cDNA
Ssc.2422.1.S1_at	-0.705827	-0.920286	-0.491368	6.1347	-6.45063	4.56355e-06	3.36058e-05	4.06133	OBFC2B	OBFC2B		12	54904410	ensembl cDNA
Ssc.19537.1.S1_at	1.15051	0.800732	1.5003	5.94477	6.44678	4.59857e-06	3.38409e-05	4.05357	IRF2	IRF2	Interferon regulatory factor 2 (IRF-2). [Source:Uniprot/SWISSPROT;Acc:P14316]	4	185545886	ensembl cDNA
Ssc.9513.1.S1_at	-0.879876	-1.14739	-0.612364	7.43489	-6.44651	4.60103e-06	3.38409e-05	4.05302	CHCHD1	CHCHD1	coiled-coil-helix-coiled-coil-helix domain containing 1; chromosome 10 open reading frame 34 [Homo sapiens]. [Source:RefSeq;Acc:NM_203298]	10	75211811	ensembl cDNA
Ssc.24275.1.A1_at	-0.941669	-1.228	-0.655335	3.7438	-6.44575	4.60802e-06	3.38719e-05	4.05148	BZRPL1	BZRPL1	benzodiazapine receptor (peripheral)-like 1 [Source:RefSeq_peptide;Acc:NP_001010873]	6	41118271	ensembl cDNA
Ssc.18460.2.S1_at	-0.92386	-1.20495	-0.642775	3.20838	-6.44193	4.64314e-06	3.41094e-05	4.04378	MTMR15	MTMR15		15	28983399	ensembl cDNA
Ssc.1708.1.S1_at	-1.71305	-2.23461	-1.19148	4.21526	-6.43737	4.68545e-06	3.43995e-05	4.03457	SAMD12	SAMD12	sterile alpha motif domain containing 12 [Homo sapiens]. [Source:RefSeq;Acc:NM_207506]	8	119459408	ensembl cDNA
Ssc.21942.3.A1_a_at	1.94666	1.35391	2.53941	5.2727	6.43676	4.69117e-06	3.44208e-05	4.03333	TSKU	TSKU	tsukushi [Source:RefSeq_peptide;Acc:NP_056331]	11	76171933	ensembl cDNA
Ssc.20472.1.S1_at	1.19565	0.831011	1.5603	3.90134	6.42668	4.7862e-06	3.50969e-05	4.01297	RIPK3	RIPK3	Receptor-interacting serine/threonine-protein kinase 3 (EC 2.7.1.37) (RIP-like protein kinase 3) (Receptor-interacting protein 3) (RIP-3). [Source:Uniprot/SWISSPROT;Acc:Q9Y572]	14	23875068	ensembl cDNA
Ssc.6805.1.A1_at	1.22502	0.851374	1.59867	6.81423	6.42582	4.79431e-06	3.51352e-05	4.01125	C2orf12		Cervical cancer oncogene 4. [Source:Uniprot/SPTREMBL;Acc:Q8TDM3]		.	ensembl cDNA
Ssc.23536.2.A1_at	-0.978504	-1.27726	-0.67975	4.53716	-6.41942	4.85579e-06	3.55643e-05	3.99832	PATZ1	PATZ1	Zinc finger protein 278 (POZ-, AT hook-, and zinc finger-containing protein) (Zinc finger sarcoma gene protein) (BTB-POZ domain zinc finger transcription factor) (Protein kinase A RI-alpha subunit- associated protein) (Zinc finger and BTB domain containin	22	30051790	ensembl cDNA
[truncated: 4,935 more rows]
