# Supplementary material for: Identification of Temporal and Region-Specific Myocardial Gene Expression Patterns in Response to Infarction in Swine
Source: PLoS One. 2013 Jan 25;8(1):e54785. doi: 10.1371/journal.pone.0054785 (PMC3556027; doi:10.1371/journal.pone.0054785)
Supplement: Table S6 — Differentially expressed probe sets in the remote myocardium compared with control tissue at 6 weeks post-MI. (XLSX) [file pone.0054785.s008.xlsx]

## Sheet: Suppl Table 6.ICvsControl.4w
ID	logFC	CI.025	CI.975	AveExpr	t	P.Value	adj.P.Val	B	geneName	Hugo.Symbol	Description	Chromosome	Start	Origin
Ssc.992.1.S1_at	5.33731	4.88557	5.78905	6.93182	23.1568	7.76517e-15	9.45798e-11	23.9302	THBS2	THBS2	Thrombospondin 2 precursor. [Source:Uniprot/SWISSPROT;Acc:P35442]	6	169357801	ensembl cDNA
Ssc.5943.1.S1_at	4.54796	4.10433	4.99159	7.65832	20.0928	9.10088e-14	3.95298e-10	21.6611	BGN	BGN	Biglycan precursor (Bone/cartilage proteoglycan I) (PG-S1). [Source:Uniprot/SWISSPROT;Acc:P21810]	X	152413605	ensembl cDNA
Ssc.8698.1.S1_at	4.53856	4.09013	4.98699	5.71772	19.8369	1.13522e-13	3.95298e-10	21.4538	CDH11	CDH11	Cadherin-11 precursor (Osteoblast-cadherin) (OB-cadherin) (OSF-4). [Source:Uniprot/SWISSPROT;Acc:P55287]	16	63535157	ensembl cDNA
Ssc.16743.1.S1_at	4.61827	4.15697	5.07958	9.11457	19.6219	1.36956e-13	3.95298e-10	21.2773	FN1	FN1	Fibronectin precursor (FN) (Cold-insoluble globulin) (CIG). [Source:Uniprot/SWISSPROT;Acc:P02751]	2	215933426	ensembl cDNA
Ssc.21109.1.S1_a_at	4.551	4.08878	5.01323	6.17153	19.2976	1.82441e-13	3.95298e-10	21.0069	S100A6	S100A6	Calcyclin (Prolactin receptor associated protein) (PRA) (Growth factor-inducible protein 2A9) (S100 calcium-binding protein A6) (MLN 4). [Source:Uniprot/SWISSPROT;Acc:P06703]	1	151773699	ensembl cDNA
Ssc.6566.1.A1_at	2.86972	2.57715	3.16229	6.12952	19.2245	1.94728e-13	3.95298e-10	20.9454	AXL	AXL	Tyrosine-protein kinase receptor UFO precursor (EC 2.7.1.112) (AXL oncogene). [Source:Uniprot/SWISSPROT;Acc:P30530]	19	46416948	ensembl cDNA
Ssc.16584.1.A1_at	5.82332	5.21546	6.43118	6.48923	18.7766	2.91898e-13	5.07903e-10	20.5619	AEBP1	AEBP1	adipocyte enhancer binding protein 1 precursor; aortic carboxypeptidase-like protein; AE-binding protein 1 [Homo sapiens]. [Source:RefSeq;Acc:NM_001129]	7	44110485	ensembl cDNA
Ssc.11858.1.S1_at	6.8481	6.11356	7.58263	7.15491	18.2729	4.65064e-13	6.35627e-10	20.1187	FMOD	FMOD	Fibromodulin precursor (FM) (Collagen-binding 59 kDa protein) (Keratan sulfate proteoglycan fibromodulin) (KSPG fibromodulin). [Source:Uniprot/SWISSPROT;Acc:Q06828]	1	201576376	ensembl cDNA
Ssc.25168.1.S1_a_at	3.56848	3.1855	3.95146	6.20697	18.2623	4.69675e-13	6.35627e-10	20.1093	COL16A1	COL16A1	Collagen alpha 1(XVI) chain precursor. [Source:Uniprot/SWISSPROT;Acc:Q07092]	1	31890435	ensembl cDNA
Ssc.7021.1.A1_at	2.33548	2.07739	2.59357	7.00277	17.7356	7.7431e-13	9.4311e-10	19.6312	EPB41L2	EPB41L2	Band 4.1-like protein 2 (Generally expressed protein 4.1) (4.1G). [Source:Uniprot/SWISSPROT;Acc:O43491]	6	131202180	ensembl cDNA
Ssc.17300.1.S1_at	3.92134	3.48325	4.35942	8.79776	17.5438	9.31936e-13	1.03191e-09	19.4534	TAGLN2		Transgelin 2 (SM22-alpha homolog). [Source:Uniprot/SWISSPROT;Acc:P37802]		.	ensembl genome
Ssc.11016.1.S1_at	3.34247	2.96225	3.72269	6.04693	17.2299	1.26722e-12	1.2261e-09	19.1579	EMP3	EMP3	Epithelial membrane protein-3 (EMP-3) (YMP protein) (Hematopoietic neural membrane protein) (HNMP-1). [Source:Uniprot/SWISSPROT;Acc:P54852]	19	53520454	ensembl cDNA
Ssc.3825.1.S1_at	4.94222	4.37708	5.50737	7.88378	17.1401	1.38495e-12	1.2261e-09	19.0723	CCDC80	CCDC80	steroid-sensitive protein 1 [Homo sapiens]. [Source:RefSeq;Acc:NM_199511]	3	113806103	ensembl cDNA
Ssc.5334.1.S1_at	-2.59728	-2.89509	-2.29947	9.06489	-17.0935	1.45047e-12	1.2261e-09	19.0277	COQ9	COQ9		16	56038903	ensembl cDNA
Ssc.25199.1.S1_at	2.45099	2.16929	2.73268	5.00097	17.0531	1.50998e-12	1.2261e-09	18.9889	ASPH					ensembl cDNA
Ssc.5663.1.S1_at	4.76252	4.20982	5.31523	6.17918	16.8885	1.7802e-12	1.30399e-09	18.83	VCAN	VCAN	Versican core protein precursor (Large fibroblast proteoglycan) (Chondroitin sulfate proteoglycan core protein 2) (PG-M) (Glial hyaluronate-binding protein) (GHAP). [Source:Uniprot/SWISSPROT;Acc:P13611]	5	82803339	ensembl cDNA
Ssc.4543.1.S1_at	3.6443	3.22025	4.06836	6.87538	16.8437	1.8623e-12	1.30399e-09	18.7865	FAP	FAP	Seprase (EC 3.4.21.-) (Fibroblast activation protein alpha) (Integral membrane serine protease) (170-kDa melanoma membrane-bound gelatinase). [Source:Uniprot/SWISSPROT;Acc:Q12884]	2	162735448	ensembl cDNA
Ssc.17912.1.A1_s_at	4.24837	3.75146	4.74527	5.02828	16.757	2.03252e-12	1.30399e-09	18.7019	PRRX2	PRRX2	Paired mesoderm homeobox protein 2 (PRX-2) (Paired related homeobox protein 2). [Source:Uniprot/SWISSPROT;Acc:Q99811]	9	131467741	ensembl cDNA
Ssc.1020.1.S1_at	3.22209	2.84413	3.60005	6.68008	16.7086	2.13469e-12	1.30399e-09	18.6545	CTSK	CTSK	Cathepsin K precursor (EC 3.4.22.38) (Cathepsin O) (Cathepsin X) (Cathepsin O2). [Source:Uniprot/SWISSPROT;Acc:P43235]	1	149035311	ensembl cDNA
Ssc.941.1.S1_at	2.83818	2.50519	3.17116	9.50048	16.7056	2.1412e-12	1.30399e-09	18.6515	ACTA2	ACTA2	alpha 2 actin; alpha-cardiac actin [Homo sapiens]. [Source:RefSeq;Acc:NM_001613]	10	90684814	ensembl cDNA
Ssc.18360.1.S1_at	3.66125	3.22806	4.09444	4.83159	16.5654	2.46988e-12	1.43253e-09	18.5133	CAPG	CAPG	Macrophage capping protein (Actin-regulatory protein CAP-G). [Source:Uniprot/SWISSPROT;Acc:P40121]	2	85475382	ensembl cDNA
Ssc.20172.1.A1_at	3.66597	3.22826	4.10369	6.86385	16.4152	2.88139e-12	1.59524e-09	18.3639	ANTXR1	ANTXR1	Anthrax toxin receptor 1 precursor (Tumor endothelial marker 8). [Source:Uniprot/SWISSPROT;Acc:Q9H6X2]	2	69093993	ensembl cDNA
Ssc.25863.1.S1_at	-2.13469	-2.39037	-1.87902	5.91345	-16.3641	3.03726e-12	1.60434e-09	18.3128	AHCYL2	AHCYL2	Putative adenosylhomocysteinase 3 (EC 3.3.1.1) (S-adenosyl-L- homocysteine hydrolase) (AdoHcyase). [Source:Uniprot/SWISSPROT;Acc:Q96HN2]	7	128652100	ensembl genome
Ssc.3547.1.S1_at	3.18291	2.79989	3.56592	8.37182	16.2876	3.28745e-12	1.60434e-09	18.2359	HTRA1	HTRA1	Serine protease HTRA1 precursor (EC 3.4.21.-) (L56). [Source:Uniprot/SWISSPROT;Acc:Q92743]	10	124211047	ensembl cDNA
Ssc.9688.1.S1_at	3.63358	3.19629	4.07087	4.42654	16.286	3.29298e-12	1.60434e-09	18.2343	NP_079045		adipocyte-specific adhesion molecule; CAR-like membrane protein [Homo sapiens]. [Source:RefSeq;Acc:NM_024769]		.	ensembl genome
Ssc.4705.2.A1_at	4.68474	4.11795	5.25153	4.50786	16.1999	3.60141e-12	1.65638e-09	18.1473	SMOC2	SMOC2	SPARC related modular calcium-binding protein 2 precursor (Secreted modular calcium-binding protein 2) (SMOC-2) (Smooth muscle-associated protein 2) (SMAP-2) (MSTP117). [Source:Uniprot/SWISSPROT;Acc:Q9H3U7]	6	168584680	ensembl cDNA
Ssc.23505.1.S1_at	2.20874	1.941	2.47648	5.83029	16.169	3.71922e-12	1.65638e-09	18.1161	MAOA	MAOA	Amine oxidase [flavin-containing] A (EC 1.4.3.4) (Monoamine oxidase) (MAO-A). [Source:Uniprot/SWISSPROT;Acc:P21397]	X	43400353	ensembl cDNA
Ssc.1681.1.S1_at	-2.43225	-2.72807	-2.13644	9.57209	-16.1154	3.93371e-12	1.65638e-09	18.0615	NDUFS7	NDUFS7	NADH-ubiquinone oxidoreductase 20 kDa subunit, mitochondrial precursor (EC 1.6.5.3) (EC 1.6.99.3) (Complex I-20KD) (CI-20KD) (PSST subunit). [Source:Uniprot/SWISSPROT;Acc:O75251]	19	1334906	ensembl cDNA
Ssc.29226.1.S1_at	3.16082	2.77634	3.5453	4.88564	16.113	3.94376e-12	1.65638e-09	18.0591	DCLK1	DCLK1	Serine/threonine-protein kinase DCAMKL1 (EC 2.7.1.37) (Doublecortin- like and CAM kinase-like 1). [Source:Uniprot/SWISSPROT;Acc:O15075]	13	35243478	ensembl genome
Ssc.19892.1.A1_at	2.86151	2.51255	3.21047	6.18069	16.0717	4.11805e-12	1.67193e-09	18.017	NOTCH2	NOTCH2	Neurogenic locus notch homolog protein 2 precursor (Notch 2) (hN2). [Source:Uniprot/SWISSPROT;Acc:Q04721]	1	120255701	ensembl cDNA
Ssc.1091.1.S1_at	4.95148	4.34503	5.55794	7.28209	16.0024	4.42955e-12	1.74039e-09	17.9461	COL1A1	COL1A1	Collagen alpha 1(I) chain precursor. [Source:Uniprot/SWISSPROT;Acc:P02452]	17	45616456	ensembl cDNA
Ssc.27911.1.S1_at	6.51788	5.70474	7.33103	7.18622	15.7104	6.04004e-12	2.29899e-09	17.6439	NAV2	NAV2	neuron navigator 2 isoform 2; pore membrane and/or filament interacting like protein 2; retinoic acid inducible gene in neuroblastoma 1; helicase, APC down-regulated 1 [Homo sapiens]. [Source:RefSeq;Acc:NM_145117]	11	19691457	ensembl genome
Ssc.10720.1.S1_at	3.81535	3.32271	4.30799	3.98351	15.1795	1.07544e-11	3.96937e-09	17.0798	ARMCX2	ARMCX2	ALEX2 protein; arm protein lost in epithelial cancers, X chromosome, 2; armadillo repeat protein ALEX2 [Homo sapiens]. [Source:RefSeq;Acc:NM_014782]	X	100796923	ensembl cDNA
Ssc.16589.1.S1_at	2.82181	2.45555	3.18807	8.89523	15.1004	1.17364e-11	4.20438e-09	16.9941	COL6A3	COL6A3	Collagen alpha 3(VI) chain precursor. [Source:Uniprot/SWISSPROT;Acc:P12111]	2	237897401	ensembl cDNA
Ssc.2283.1.S1_at	6.19706	5.39044	7.00369	7.42005	15.0578	1.23044e-11	4.23115e-09	16.9478	SFRP1	SFRP1	secreted frizzled-related protein 1; secreted apoptosis-related protein 2 [Homo sapiens]. [Source:RefSeq;Acc:NM_003012]	8	41238640	ensembl cDNA
Ssc.1161.2.S1_at	3.01559	2.62269	3.40849	3.83314	15.0432	1.25059e-11	4.23115e-09	16.9319	PDGFRL	PDGFRL	platelet-derived growth factor receptor-like protein; platelet-derived growth factor-beta-like tumor suppressor [Homo sapiens]. [Source:RefSeq;Acc:NM_006207]	8	17478443	ensembl cDNA
Ssc.1161.1.A1_at	3.43177	2.98103	3.88251	6.89278	14.9224	1.43093e-11	4.61636e-09	16.7997	PDGFRL	PDGFRL	platelet-derived growth factor receptor-like protein; platelet-derived growth factor-beta-like tumor suppressor [Homo sapiens]. [Source:RefSeq;Acc:NM_006207]	8	17478443	ensembl cDNA
Ssc.3327.1.A1_at	3.46529	3.00913	3.92144	5.13104	14.8893	1.48498e-11	4.61636e-09	16.7633	DACT3	DACT3	thymus expressed gene 3-like [Homo sapiens]. [Source:RefSeq;Acc:NM_145056]	19	51842712	ensembl genome
Ssc.9813.2.S1_at	4.10043	3.56036	4.64051	4.44225	14.8808	1.49936e-11	4.61636e-09	16.7538	PRRX1	PRRX1	Paired mesoderm homeobox protein 1 (PRX-1) (Paired related homeobox protein 1) (Homeobox protein PHOX1). [Source:Uniprot/SWISSPROT;Acc:P54821]	1	168899937	ensembl cDNA
Ssc.7243.1.A1_at	3.41616	2.9654	3.86692	5.20895	14.8539	1.54523e-11	4.61636e-09	16.7242	CXCL12	CXCL12	Stromal cell-derived factor 1 precursor (SDF-1) (CXCL12) (Pre-B cell growth stimulating factor) (PBSF) (hIRH) [Contains: SDF-1-beta(3-72); SDF-1-alpha(3-67)]. [Source:Uniprot/SWISSPROT;Acc:P48061]	10	44185619	ensembl cDNA
Ssc.4993.1.A1_at	3.49418	3.03297	3.9554	6.52605	14.8489	1.55395e-11	4.61636e-09	16.7187	COL5A1	COL5A1	Collagen alpha 1(V) chain precursor. [Source:Uniprot/SWISSPROT;Acc:P20908]	9	136673473	ensembl cDNA
Ssc.2312.1.S1_at	-1.84082	-2.08542	-1.59622	8.76575	-14.7505	1.73624e-11	5.03509e-09	16.6097	NDUFS8	NDUFS8	NADH-ubiquinone oxidoreductase 23 kDa subunit, mitochondrial precursor (EC 1.6.5.3) (EC 1.6.99.3) (Complex I-23KD) (CI-23KD) (TYKY subunit). [Source:Uniprot/SWISSPROT;Acc:O00217]	11	67554670	ensembl cDNA
Ssc.17313.1.A1_at	2.24973	1.95009	2.54936	8.95859	14.7158	1.80589e-11	5.08715e-09	16.571	CALD1	CALD1	Caldesmon (CDM). [Source:Uniprot/SWISSPROT;Acc:Q05682]	7	134114711	ensembl cDNA
Ssc.30886.1.S1_at	2.67591	2.31902	3.03279	5.89542	14.6958	1.84723e-11	5.08715e-09	16.5488	RNGTT	RNGTT	mRNA capping enzyme (HCE) (HCAP1) [Includes: Polynucleotide 5- triphosphatase (EC 3.1.3.33) (mRNA 5-triphosphatase) (TPase); mRNA guanylyltransferase (EC 2.7.7.50) (GTP--RNA guanylyltransferase) (GTase)]. [Source:Uniprot/SWISSPROT;Acc:O60942]	6	89376708	ensembl genome
Ssc.30055.1.A1_at	2.82771	2.45019	3.20524	4.14852	14.6805	1.87949e-11	5.08715e-09	16.5317	RUNX1	RUNX1	Runt-related transcription factor 1 (Core-binding factor, alpha 2 subunit) (CBF-alpha 2) (Acute myeloid leukemia 1 protein) (Oncogene AML-1) (Polyomavirus enhancer binding protein 2 alpha B subunit) (PEBP2-alpha B) (PEA2-alpha B) (SL3-3 enhancer factor 1	21	35081971	ensembl cDNA
Ssc.5154.1.A1_at	5.50013	4.76024	6.24002	5.47688	14.5698	2.13206e-11	5.49477e-09	16.4077	LRRC17	LRRC17	Leucine-rich repeat-containing protein 17 precursor (p37NB) (UNQ3076/PRO9909). [Source:Uniprot/SWISSPROT;Acc:Q8N6Y2]	7	102340683	ensembl cDNA
Ssc.18223.1.A1_at	4.60926	3.98858	5.22994	5.11312	14.555	2.16842e-11	5.49477e-09	16.391	RAP1A	RAP1A	RAP1A, member of RAS oncogene family; RAS-related protein RAP1A [Homo sapiens]. [Source:RefSeq;Acc:NM_002884]	1	111886363	ensembl genome
Ssc.7863.1.A1_at	-2.91538	-3.30848	-2.52228	4.68086	-14.5359	2.21629e-11	5.49477e-09	16.3695	GPR137C	GPR137C	G protein-coupled receptor TM7SF1L2 (Fragment). [Source:Uniprot/SPTREMBL;Acc:Q86SM2]	14	52089616	ensembl genome
Ssc.29710.1.A1_at	2.35007	2.03299	2.66715	6.4346	14.5265	2.24044e-11	5.49477e-09	16.3588	Q96ND2		IKK interacting protein isoform 1 [Source:RefSeq_peptide;Acc:NP_710154]		.	ensembl genome
Ssc.5713.1.S1_at	3.52185	3.04612	3.99757	6.83448	14.5098	2.28362e-11	5.49477e-09	16.34	MMP2	MMP2	72 kDa type IV collagenase precursor (EC 3.4.24.24) (72 kDa gelatinase) (Matrix metalloproteinase-2) (MMP-2) (Gelatinase A) (TBE- 1). [Source:Uniprot/SWISSPROT;Acc:P08253]	16	54070589	ensembl cDNA
Ssc.15592.1.S1_at	4.4195	3.82225	5.01674	5.58438	14.5033	2.30076e-11	5.49477e-09	16.3327	OLFML3	OLFML3	Olfactomedin-like protein 3 precursor (HNOEL-iso) (UNQ663/PRO1294). [Source:Uniprot/SWISSPROT;Acc:Q9NRN5]	1	114323553	ensembl cDNA
Ssc.3626.1.S1_at	2.20466	1.90499	2.50434	4.19179	14.419	2.53475e-11	5.93716e-09	16.2373	OAF	OAF	NS5ATP13TP2 protein [Homo sapiens]. [Source:RefSeq;Acc:NM_178507]	11	119586957	ensembl cDNA
Ssc.5334.3.S1_a_at	-2.48356	-2.82633	-2.14079	6.88809	-14.201	3.2641e-11	7.50127e-09	15.9878	COQ9	COQ9		16	56038903	ensembl cDNA
Ssc.21985.1.S1_at	-2.53633	-2.88742	-2.18523	4.87532	-14.1588	3.42942e-11	7.73524e-09	15.9391	PPP1R1A	PPP1R1A	Protein phosphatase inhibitor 1 (IPP-1) (I-1). [Source:Uniprot/SWISSPROT;Acc:Q13522]	12	53257439	ensembl cDNA
Ssc.25206.1.S1_at	-2.96994	-3.38192	-2.55796	6.69164	-14.1294	3.54968e-11	7.86093e-09	15.905	PPIF	PPIF	Peptidyl-prolyl cis-trans isomerase, mitochondrial precursor (EC 5.2.1.8) (PPIase) (Rotamase) (Cyclophilin F). [Source:Uniprot/SWISSPROT;Acc:P30405]	10	80777226	ensembl cDNA
Ssc.30247.1.A1_at	-2.11321	-2.41017	-1.81626	6.37235	-13.9476	4.39775e-11	9.56511e-09	15.6933	MRPS35	MRPS35	mitochondrial ribosomal protein S35; mitochondrial ribosomal protein S28 [Homo sapiens]. [Source:RefSeq;Acc:NM_021821]	12	27754996	ensembl cDNA
Ssc.3833.1.S1_at	-2.44605	-2.79147	-2.10063	6.95038	-13.8793	4.76964e-11	1.0192e-08	15.613	SLC25A30	SLC25A30	solute carrier family 25, member 30 [Source:RefSeq_peptide;Acc:NP_001010875]	13	44865456	ensembl cDNA
Ssc.4899.1.S1_at	3.25482	2.79398	3.71566	3.73767	13.8428	4.9815e-11	1.04612e-08	15.57	SRPX2	SRPX2	sushi-repeat-containing protein, X-linked 2; sushi-repeat protein [Homo sapiens]. [Source:RefSeq;Acc:NM_014467]	X	99785819	ensembl cDNA
Ssc.19466.1.A1_at	-2.80773	-3.20581	-2.40965	5.85748	-13.8241	5.09441e-11	1.04915e-08	15.5478	HOMER1	HOMER1	Homer protein homolog 1. [Source:Uniprot/SWISSPROT;Acc:Q86YM7]	5	78704215	ensembl cDNA
Ssc.25953.1.S1_at	-3.52277	-4.02282	-3.02273	7.01935	-13.8078	5.19428e-11	1.04915e-08	15.5286	Q8NBX4				.	ensembl cDNA
Ssc.23242.1.A1_at	3.19377	2.74011	3.64743	9.73714	13.7982	5.25437e-11	1.04915e-08	15.5172	FSTL1	FSTL1	Follistatin-related protein 1 precursor (Follistatin-like 1). [Source:Uniprot/SWISSPROT;Acc:Q12841]	3	121595817	ensembl cDNA
Ssc.17560.1.S1_at	2.76287	2.36888	3.15686	5.1097	13.7443	5.60462e-11	1.07069e-08	15.4534	GPR177	GPR177	putative NFkB activating protein 373 isoform 2 [Homo sapiens]. [Source:RefSeq;Acc:NM_001002292]	1	68336740	ensembl cDNA
Ssc.3706.1.S2_at	-2.53	-2.8908	-2.16921	8.49777	-13.7437	5.60853e-11	1.07069e-08	15.4527	SOD2	SOD2	Superoxide dismutase [Mn], mitochondrial precursor (EC 1.15.1.1). [Source:Uniprot/SWISSPROT;Acc:P04179]	6	160020141	ensembl cDNA
Ssc.26296.1.S1_at	2.88306	2.47183	3.29428	5.5292	13.7412	5.62594e-11	1.07069e-08	15.4496	TRAM2	TRAM2	Translocation associated membrane protein 2. [Source:Uniprot/SWISSPROT;Acc:Q15035]	6	52470163	ensembl cDNA
Ssc.21745.1.S1_at	-2.02443	-2.31393	-1.73493	10.4685	-13.7056	5.87129e-11	1.0916e-08	15.4073	ANK1	ANK1	Ankyrin 1 (Erythrocyte ankyrin) (Ankyrin R). [Source:Uniprot/SWISSPROT;Acc:P16157]	8	41629901	ensembl cDNA
Ssc.4768.1.A1_at	2.11652	1.81372	2.41933	5.82807	13.6995	5.91506e-11	1.0916e-08	15.4	Q96BA5		LNK protein. [Source:Uniprot/SPTREMBL;Acc:Q96BA5]		.	ensembl genome
Ssc.30967.1.A1_at	3.37924	2.89419	3.8643	6.70087	13.6545	6.24459e-11	1.10943e-08	15.3462	CRISPLD2	CRISPLD2		16	83411113	ensembl cDNA
Ssc.20870.1.S1_at	4.17433	3.5748	4.77386	5.76372	13.6467	6.30366e-11	1.10943e-08	15.3369	FBLN1	FBLN1	Fibulin-1 precursor. [Source:Uniprot/SWISSPROT;Acc:P23142]	22	44277383	ensembl cDNA
Ssc.2684.1.S1_at	3.48355	2.9831	3.98401	5.56394	13.6429	6.33264e-11	1.10943e-08	15.3324	TRPM7	TRPM7	transient receptor potential cation channel, subfamily M, member 7; LTRPC ion channel family member 7 [Homo sapiens]. [Source:RefSeq;Acc:NM_017672]	15	48639785	ensembl genome
Ssc.27593.1.S1_at	4.69047	4.01635	5.3646	5.46991	13.6372	6.37601e-11	1.10943e-08	15.3256	TGFB3	TGFB3	Transforming growth factor beta 3 precursor (TGF-beta 3). [Source:Uniprot/SWISSPROT;Acc:P10600]	14	75494195	ensembl cDNA
Ssc.30059.1.A1_at	3.37346	2.88546	3.86146	5.66097	13.5489	7.096e-11	1.2167e-08	15.2196	MXRA8	MXRA8	limitrin [Homo sapiens]. [Source:RefSeq;Acc:NM_032348]	1	1277935	ensembl cDNA
Ssc.5895.1.A2_at	2.87648	2.46003	3.29293	6.67995	13.5378	7.19232e-11	1.2167e-08	15.2062	COL6A1	COL6A1	Collagen alpha 1(VI) chain precursor. [Source:Uniprot/SWISSPROT;Acc:P12109]	21	46226091	ensembl cDNA
Ssc.31124.1.S1_at	3.60319	3.08075	4.12563	8.97257	13.5175	7.37213e-11	1.23003e-08	15.1817	COL14A1	COL14A1	COL14A1 protein. [Source:Uniprot/SPTREMBL;Acc:Q96C67]	8	121206533	ensembl cDNA
Ssc.5274.1.S1_at	3.57144	3.05094	4.09193	3.99092	13.4486	8.01843e-11	1.29286e-08	15.0983	RGS10	RGS10	Regulator of G-protein signaling 10 (RGS10). [Source:Uniprot/SWISSPROT;Acc:O43665]	10	121249330	ensembl cDNA
Ssc.3899.1.S1_at	3.4833	2.97552	3.99109	7.2114	13.445	8.05354e-11	1.29286e-08	15.094	RRBP1	RRBP1	Ribosome-binding protein 1 (Ribosome receptor protein) (180 kDa ribosome receptor homolog) (ES/130 related protein). [Source:Uniprot/SWISSPROT;Acc:Q9P2E9]	20	17542323	ensembl cDNA
Ssc.1064.1.A1_at	3.40343	2.90724	3.89963	5.27262	13.4436	8.06709e-11	1.29286e-08	15.0923	ISLR	ISLR	immunoglobulin superfamily containing leucine-rich repeat [Homo sapiens]. [Source:RefSeq;Acc:NM_005545]	15	72253115	ensembl cDNA
Ssc.3303.1.S1_at	2.10031	1.79307	2.40756	4.87209	13.3982	8.52847e-11	1.34905e-08	15.0371	DOCK11	DOCK11	dedicator of cytokinesis 11; Cdc42-associated guanine nucleotide exchange factor ACG/DOCK11 [Homo sapiens]. [Source:RefSeq;Acc:NM_144658]	X	117513900	ensembl genome
Ssc.3593.1.S1_at	3.89082	3.32104	4.4606	6.16908	13.384	8.67831e-11	1.35515e-08	15.0198	CTSH	CTSH	Cathepsin H precursor (EC 3.4.22.16). [Source:Uniprot/SWISSPROT;Acc:P09668]	15	77001147	ensembl cDNA
Ssc.19533.1.S1_at	-2.76816	-3.17438	-2.36193	7.41328	-13.3558	8.98425e-11	1.38517e-08	14.9854	CCDC93	CCDC93		2	118389524	ensembl genome
Ssc.1082.1.S1_at	2.9994	2.55753	3.44127	7.17921	13.3042	9.57348e-11	1.45244e-08	14.9224	TIMP2	TIMP2	Metalloproteinase inhibitor 2 precursor (TIMP-2) (Tissue inhibitor of metalloproteinases-2) (CSC-21K). [Source:Uniprot/SWISSPROT;Acc:P16035]	17	74360658	ensembl cDNA
Ssc.12782.1.A1_at	-1.88022	-2.15737	-1.60308	9.30358	-13.297	9.65906e-11	1.45244e-08	14.9135	C6orf103	C6orf103	PREDICTED: chromosome 6 open reading frame 103 [Source:RefSeq_peptide;Acc:XP_371850]	6	146961829	ensembl genome
Ssc.11143.1.S1_at	-2.52862	-2.90305	-2.15418	8.16789	-13.2359	1.04156e-10	1.48963e-08	14.8386	PGAM2	PGAM2	Phosphoglycerate mutase 2 (EC 5.4.2.1) (EC 5.4.2.4) (EC 3.1.3.13) (Phosphoglycerate mutase isozyme M) (PGAM-M) (BPG-dependent PGAM 2) (Muscle-specific phosphoglycerate mutase). [Source:Uniprot/SWISSPROT;Acc:P15259]	7	44068855	ensembl cDNA
Ssc.5941.1.S1_at	2.53254	2.1575	2.90757	7.43656	13.2352	1.04248e-10	1.48963e-08	14.8377	ACTN1	ACTN1	Alpha-actinin 1 (Alpha-actinin cytoskeletal isoform) (Non-muscle alpha-actinin 1) (F-actin cross linking protein). [Source:Uniprot/SWISSPROT;Acc:P12814]	14	68410793	ensembl cDNA
AFFX-Ssc-ef1a-M_at	1.94528	1.657	2.23357	11.0367	13.2255	1.05513e-10	1.48963e-08	14.8257	EEF1A1	EEF1A1	Elongation factor 1-alpha 1 (EF-1-alpha-1) (Elongation factor 1 A-1) (eEF1A-1) (Elongation factor Tu) (EF-Tu). [Source:Uniprot/SWISSPROT;Acc:P04720]	6	74282194	ensembl cDNA
Ssc.12849.1.A1_at	-4.03105	-4.62864	-3.43346	7.74828	-13.221	1.061e-10	1.48963e-08	14.8202	ASB11	ASB11	Ankyrin repeat and SOCS box containing protein 11 (ASB-11). [Source:Uniprot/SWISSPROT;Acc:Q8WXH4]	X	15209759	ensembl cDNA
Ssc.11147.1.S1_at	4.66868	3.97657	5.3608	5.37312	13.221	1.06102e-10	1.48963e-08	14.8202	ALDH2	ALDH2	Aldehyde dehydrogenase, mitochondrial precursor (EC 1.2.1.3) (ALDH class 2) (ALDHI) (ALDH-E2). [Source:Uniprot/SWISSPROT;Acc:P05091]	12	110688729	ensembl cDNA
Ssc.21750.1.A1_at	-2.34654	-2.69448	-1.9986	4.76234	-13.2182	1.06467e-10	1.48963e-08	14.8168	NUDT8	NUDT8	nudix (nucleoside diphosphate linked moiety X)-type motif 8 [Homo sapiens]. [Source:RefSeq;Acc:NM_181843]	11	67151986	ensembl cDNA
Ssc.1547.1.S1_at	-1.87195	-2.1497	-1.5942	8.42373	-13.2095	1.07625e-10	1.48963e-08	14.806	NDUFV1	NDUFV1	NADH-ubiquinone oxidoreductase 51 kDa subunit, mitochondrial precursor (EC 1.6.5.3) (EC 1.6.99.3) (Complex I-51KD) (CI-51KD). [Source:Uniprot/SWISSPROT;Acc:P49821]	11	67130983	ensembl cDNA
Ssc.13266.3.A1_at	-2.82154	-3.24079	-2.40228	4.22911	-13.1902	1.1023e-10	1.50855e-08	14.7823	SYCE2	SYCE2		19	12870894	ensembl cDNA
Ssc.15513.1.S1_at	-1.79955	-2.068	-1.53109	10.7934	-13.1384	1.17577e-10	1.55839e-08	14.7181	COX7A1	COX7A1	Cytochrome c oxidase polypeptide VIIa-heart, mitochondrial precursor (EC 1.9.3.1) (Cytochrome c oxidase subunit VIIa-H) (COX VIIa-M). [Source:Uniprot/SWISSPROT;Acc:P24310]	19	41333664	ensembl cDNA
Ssc.26647.1.S1_at	4.62491	3.93473	5.3151	4.09165	13.1337	1.18253e-10	1.55839e-08	14.7124	VCAN	VCAN	Versican core protein precursor (Large fibroblast proteoglycan) (Chondroitin sulfate proteoglycan core protein 2) (PG-M) (Glial hyaluronate-binding protein) (GHAP). [Source:Uniprot/SWISSPROT;Acc:P13611]	5	82803339	ensembl genome
Ssc.26539.1.S1_at	3.64972	3.10505	4.1944	6.69437	13.1333	1.18327e-10	1.55839e-08	14.7118	C16orf45	C16orf45		16	15435826	ensembl genome
Ssc.2502.1.S1_at	3.48125	2.96154	4.00096	6.2239	13.1288	1.18991e-10	1.55839e-08	14.7062	PTGIS	PTGIS	Prostacyclin synthase (EC 5.3.99.4) (Prostaglandin I2 synthase). [Source:Uniprot/SWISSPROT;Acc:Q16647]	20	47553818	ensembl cDNA
Ssc.20409.1.S1_at	1.57163	1.33669	1.80656	7.44197	13.1115	1.21586e-10	1.57545e-08	14.6848	ARMC10	ARMC10	SVH protein [Homo sapiens]. [Source:RefSeq;Acc:NM_031905]	7	102502564	ensembl cDNA
Ssc.7039.1.A1_at	3.50525	2.98083	4.02968	4.94955	13.1003	1.23292e-10	1.57614e-08	14.6709	NGFRAP1	NGFRAP1	p75NTR-associated cell death executor (Nerve growth factor receptor associated protein 1) (Ovarian granulosa cell 13.0 kDa protein HGR74). [Source:Uniprot/SWISSPROT;Acc:Q00994]	X	102517910	ensembl cDNA
Ssc.11131.1.S1_at	2.71153	2.30545	3.11762	10.8519	13.0871	1.2534e-10	1.57614e-08	14.6545	VIM	VIM	Vimentin. [Source:Uniprot/SWISSPROT;Acc:P08670]	10	17311250	ensembl cDNA
Ssc.20674.1.A1_at	-1.76256	-2.02655	-1.49857	10.3966	-13.086	1.25522e-10	1.57614e-08	14.6531	MAP3K15	MAP3K15	mitogen-activated protein kinase kinase kinase 15 [Source:RefSeq_peptide;Acc:NP_001001671]	X	19288095	ensembl cDNA
Ssc.7201.1.A1_at	-1.64339	-1.89065	-1.39612	9.54023	-13.0264	1.35239e-10	1.68082e-08	14.5789	NDUFS2	NDUFS2	NADH-ubiquinone oxidoreductase 49 kDa subunit, mitochondrial precursor (EC 1.6.5.3) (EC 1.6.99.3) (Complex I-49KD) (CI-49KD). [Source:Uniprot/SWISSPROT;Acc:O75306]	1	159435729	ensembl cDNA
Ssc.16257.1.S1_at	-2.54816	-2.93192	-2.16439	8.15121	-13.0139	1.37383e-10	1.69023e-08	14.5633	PRKAA2	PRKAA2	5-AMP-activated protein kinase, catalytic alpha-2 chain (EC 2.7.1.-) (AMPK alpha-2 chain). [Source:Uniprot/SWISSPROT;Acc:P54646]	1	56883578	ensembl cDNA
Ssc.1049.1.S1_at	5.11574	4.34353	5.88795	5.79352	12.9844	1.42575e-10	1.72771e-08	14.5263	COL12A1	COL12A1	Collagen alpha 1(XII) chain precursor. [Source:Uniprot/SWISSPROT;Acc:Q99715]	6	75850762	ensembl cDNA
Ssc.5797.1.A1_at	-2.03181	-2.33865	-1.72498	5.76877	-12.9786	1.43611e-10	1.72771e-08	14.5191	CECR5	CECR5	Cat eye syndrome critical region protein 5 precursor. [Source:Uniprot/SWISSPROT;Acc:Q9BXW7]	22	15998411	ensembl cDNA
Ssc.12831.1.A1_at	2.94383	2.4988	3.38886	5.36414	12.965	1.46095e-10	1.72771e-08	14.5021	RAI14	RAI14	retinoic acid induced 14; novel retinal pigment epithelial gene [Homo sapiens]. [Source:RefSeq;Acc:NM_015577]	5	34692275	ensembl cDNA
Ssc.2558.1.S1_at	-1.78223	-2.05174	-1.51272	8.87985	-12.9609	1.46845e-10	1.72771e-08	14.497	DCI	DCI	3,2-trans-enoyl-CoA isomerase, mitochondrial precursor (EC 5.3.3.8) (Dodecenoyl-CoA delta-isomerase). [Source:Uniprot/SWISSPROT;Acc:P42126]	16	2229901	ensembl cDNA
Ssc.3692.1.A1_at	3.3017	2.80227	3.80113	3.96688	12.9573	1.47522e-10	1.72771e-08	14.4924	FER1L3	FER1L3	Myoferlin (Fer-1 like protein 3). [Source:Uniprot/SWISSPROT;Acc:Q9NZM1]	10	95056177	ensembl cDNA
Ssc.7460.1.A1_at	-2.3886	-2.75036	-2.02683	5.71637	-12.9409	1.50604e-10	1.73212e-08	14.4718	IVNS1ABP	IVNS1ABP	influenza virus NS1A binding protein; NS1-binding protein [Homo sapiens]. [Source:RefSeq;Acc:NM_006469]	1	183532147	ensembl cDNA
Ssc.9101.1.A1_at	2.90653	2.46603	3.34704	4.34086	12.9322	1.52266e-10	1.73212e-08	14.4609	PTPN13	PTPN13	Protein tyrosine phosphatase, non-receptor type 13 (EC 3.1.3.48) (Protein-tyrosine phosphatase 1E) (PTP-E1) (hPTPE1) (PTP-BAS) (Protein-tyrosine phosphatase PTPL1) (Fas-associated protein-tyrosine phosphatase 1) (FAP-1). [Source:Uniprot/SWISSPROT;Acc:Q129	4	87734909	ensembl cDNA
Ssc.6092.1.A1_at	3.28424	2.78629	3.78219	4.05503	12.9269	1.53281e-10	1.73212e-08	14.4543	NCAM1	NCAM1	Neural cell adhesion molecule 1, 140 kDa isoform precursor (N-CAM 140) (NCAM-140) (CD56 antigen). [Source:Uniprot/SWISSPROT;Acc:P13591]	11	112337302	ensembl cDNA
Ssc.1850.1.A1_at	3.40022	2.88462	3.91582	5.15854	12.9253	1.53587e-10	1.73212e-08	14.4523	C9orf19		Golgi-associated plant pathogenesis-related protein 1 (Golgi- associated PR-1 protein) (GAPR-1) (Glioma pathogenesis-related protein 2) (GliPR 2). [Source:Uniprot/SWISSPROT;Acc:Q9H4G4]		.	ensembl cDNA
Ssc.6634.1.A1_at	4.0774	3.45513	4.69966	8.03278	12.8427	1.70529e-10	1.90554e-08	14.3481	SIDT1	SIDT1	SID1 transmembrane family, member 1 [Homo sapiens]. [Source:RefSeq;Acc:NM_017699]	3	114733908	ensembl genome
Ssc.15624.1.S1_at	2.29578	1.94443	2.64714	4.73037	12.8066	1.78519e-10	1.97669e-08	14.3024	SLC26A10	SLC26A10	RAC/CDC42 exchange factor isoform 2 [Homo sapiens]. [Source:RefSeq;Acc:NM_133483]	12	56290230	ensembl cDNA
Ssc.26617.1.A1_at	4.33226	3.66799	4.99653	4.04332	12.7825	1.84077e-10	1.99043e-08	14.2719	PRRX1	PRRX1	Paired mesoderm homeobox protein 1 (PRX-1) (Paired related homeobox protein 1) (Homeobox protein PHOX1). [Source:Uniprot/SWISSPROT;Acc:P54821]	1	168899937	ensembl cDNA
Ssc.1381.1.S1_at	3.67358	3.11023	4.23694	4.62894	12.7808	1.84482e-10	1.99043e-08	14.2697	FKBP10	FKBP10	FK506 binding protein 10 precursor (EC 5.2.1.8) (Peptidyl-prolyl cis- trans isomerase) (PPIase) (Rotamase) (65 kDa FK506-binding protein) (FKBP65) (Immunophilin FKBP65). [Source:Uniprot/SWISSPROT;Acc:Q96AY3]	17	37222727	ensembl cDNA
Ssc.29413.1.A1_at	-3.19373	-3.68375	-2.7037	6.81381	-12.7741	1.86067e-10	1.99043e-08	14.2612	B3GALT2	B3GALT2	UDP-Gal:betaGlcNAc beta 1,3-galactosyltransferase 2; beta-3-galt2 [Homo sapiens]. [Source:RefSeq;Acc:NM_003783]	1	191414825	ensembl cDNA
Ssc.27516.1.S1_at	2.07783	1.759	2.39667	5.55683	12.7731	1.86296e-10	1.99043e-08	14.2599	RAB13	RAB13	Ras-related protein Rab-13. [Source:Uniprot/SWISSPROT;Acc:P51153]	1	152220756	ensembl cDNA
Ssc.6145.1.A1_at	2.7952	2.36555	3.22486	6.24756	12.7508	1.91677e-10	2.03011e-08	14.2316	CYBRD1	CYBRD1	cytochrome b reductase 1; duodenal cytochrome b; cytochrome b reducatse 1 [Homo sapiens]. [Source:RefSeq;Acc:NM_024843]	2	172087229	ensembl cDNA
Ssc.8137.1.A1_at	-2.41219	-2.78372	-2.04065	8.3629	-12.7251	1.9807e-10	2.07973e-08	14.1989	ALS2CR2		amyotrophic lateral sclerosis 2 (juvenile) chromosome region, candidate 2; ILP-interacting protein ILPIPA [Homo sapiens]. [Source:RefSeq;Acc:NM_018571]		.	ensembl cDNA
Ssc.8939.1.S1_at	-1.83431	-2.1174	-1.55121	9.88794	-12.6996	2.04657e-10	2.11402e-08	14.1662	SDHB	SDHB	Succinate dehydrogenase [ubiquinone] iron-sulfur protein, mitochondrial precursor (EC 1.3.5.1) (Ip) (Iron-sulfur subunit of complex II). [Source:Uniprot/SWISSPROT;Acc:P21912]	1	17217817	ensembl cDNA
Ssc.12121.1.S1_at	2.30366	1.94811	2.6592	4.82138	12.699	2.04806e-10	2.11402e-08	14.1655	OSBPL9	OSBPL9	Oxysterol binding protein-related protein 9 (OSBP-related protein 9) (ORP-9). [Source:Uniprot/SWISSPROT;Acc:Q96SU4]	1	51815439	ensembl genome
Ssc.29929.1.S1_at	3.69721	3.12599	4.26844	5.80421	12.6857	2.08322e-10	2.13224e-08	14.1485	ANGPTL2	ANGPTL2	Angiopoietin-related protein 2 precursor (Angiopoietin-like 2) (UNQ170/PRO196). [Source:Uniprot/SWISSPROT;Acc:Q9UKU9]	9	128889449	ensembl cDNA
Ssc.17186.2.S2_at	1.99508	1.68656	2.3036	7.30061	12.6743	2.11404e-10	2.14575e-08	14.1339	IGFBP7	IGFBP7	Insulin-like growth factor binding protein 7 precursor (IGFBP-7) (IBP- 7) (IGF-binding protein 7) (MAC25 protein) (Prostacyclin-stimulating factor) (PGI2-stimulating factor). [Source:Uniprot/SWISSPROT;Acc:Q16270]	4	57592000	ensembl cDNA
Ssc.17815.1.S1_at	4.25262	3.59253	4.91271	4.08103	12.6271	2.24612e-10	2.26097e-08	14.0734	LGALS3	LGALS3	Galectin-3 (Galactose-specific lectin 3) (Mac-2 antigen) (IgE-binding protein) (35 kDa lectin) (Carbohydrate binding protein 35) (CBP 35) (Laminin-binding protein) (Lectin L-29) (L-31) (Galactoside-binding protein) (GALBP). [Source:Uniprot/SWISSPROT;Acc:P	14	54665574	ensembl cDNA
Ssc.9813.1.A1_at	4.08701	3.4512	4.72282	4.90747	12.5987	2.32967e-10	2.32585e-08	14.037	PRRX1	PRRX1	Paired mesoderm homeobox protein 1 (PRX-1) (Paired related homeobox protein 1) (Homeobox protein PHOX1). [Source:Uniprot/SWISSPROT;Acc:P54821]	1	168899937	ensembl cDNA
Ssc.2185.2.S1_at	2.22991	1.88272	2.5771	4.09686	12.5884	2.36101e-10	2.33798e-08	14.0237	GLB1L	GLB1L	galactosidase, beta 1-like [Homo sapiens]. [Source:RefSeq;Acc:NM_024506]	2	219809572	ensembl cDNA
Ssc.19566.1.S1_at	5.11957	4.32061	5.91852	4.11758	12.5591	2.45198e-10	2.40251e-08	13.9859	TNNC1	TNNC1	Troponin C, slow skeletal and cardiac muscles (TN-C). [Source:Uniprot/SWISSPROT;Acc:P02590]	3	52460158	ensembl genome
Ssc.2807.1.A1_at	3.37312	2.84637	3.89988	5.33975	12.5508	2.47831e-10	2.40251e-08	13.9753	DAB2	DAB2	Disabled homolog 2 (Differentially expressed protein 2) (DOC-2). [Source:Uniprot/SWISSPROT;Acc:P98082]	5	39407537	ensembl cDNA
Ssc.415.1.S1_at	-1.46697	-1.69613	-1.23782	11.6411	-12.5471	2.49041e-10	2.40251e-08	13.9704	CKM	CKM	Creatine kinase, M chain (EC 2.7.3.2) (M-CK). [Source:Uniprot/SWISSPROT;Acc:P06732]	19	50501512	ensembl cDNA
Ssc.12507.1.S1_at	-1.56181	-1.80586	-1.31775	9.59689	-12.5425	2.50508e-10	2.40251e-08	13.9646	HADH	HADH	Short chain 3-hydroxyacyl-CoA dehydrogenase, mitochondrial precursor (EC 1.1.1.35) (HCDH) (Medium and short chain L-3-hydroxyacyl-coenzyme A dehydrogenase). [Source:Uniprot/SWISSPROT;Acc:Q16836]	4	109130319	ensembl cDNA
Ssc.18135.1.S1_at	4.33788	3.6587	5.01706	7.77133	12.5182	2.58532e-10	2.46009e-08	13.9331	PRELP	PRELP	Prolargin precursor (Proline-arginine-rich end leucine-rich repeat protein). [Source:Uniprot/SWISSPROT;Acc:P51888]	1	201711506	ensembl cDNA
Ssc.2760.1.A1_at	2.66169	2.24468	3.0787	7.38923	12.51	2.61287e-10	2.46704e-08	13.9225	GNG12	GNG12	Guanine nucleotide-binding protein G(I)/G(S)/G(O) gamma-12 subunit. [Source:Uniprot/SWISSPROT;Acc:Q9UBI6]	1	67939737	ensembl cDNA
Ssc.6219.1.A1_at	3.44539	2.90531	3.98547	2.93696	12.5035	2.63507e-10	2.46886e-08	13.9141	GLDN	GLDN	collomin [Homo sapiens]. [Source:RefSeq;Acc:NM_181789]	15	49421005	ensembl cDNA
Ssc.15466.1.S1_at	-2.38325	-2.75719	-2.00932	6.67615	-12.4918	2.67535e-10	2.48746e-08	13.8989	RRAGD	RRAGD	Ras-related GTP binding D; Rag D protein [Homo sapiens]. [Source:RefSeq;Acc:NM_021244]	6	90131436	ensembl cDNA
Ssc.8072.1.A1_at	2.75417	2.32135	3.187	6.24429	12.4716	2.74625e-10	2.53404e-08	13.8728	LTBP1	LTBP1	Latent transforming growth factor beta binding protein, isoform 1L precursor (LTBP-1) (Transforming growth factor beta-1 binding protein 1) (TGF-beta1-BP-1). [Source:Uniprot/SWISSPROT;Acc:Q14766]	2	33025543	ensembl cDNA
Ssc.16583.1.S1_at	1.90802	1.60798	2.20805	7.7195	12.464	2.77349e-10	2.53993e-08	13.8629	TSPAN6	TSPAN6	Transmembrane 4 superfamily member 6 (Tetraspanin 6) (Tspan-6) (T245 protein) (Tetraspanin TM4-D) (A15 homolog) (UNQ767/PRO1560). [Source:Uniprot/SWISSPROT;Acc:O43657]	X	99770451	ensembl cDNA
Ssc.5414.1.S1_at	-1.94749	-2.25408	-1.64089	6.12659	-12.4498	2.82549e-10	2.56824e-08	13.8444	ABLIM3	ABLIM3	actin binding LIM protein family, member 3 [Homo sapiens]. [Source:RefSeq;Acc:NM_014945]	5	148501247	ensembl cDNA
Ssc.897.1.S1_at	3.4577	2.9126	4.0028	6.31095	12.4326	2.8893e-10	2.57887e-08	13.8221	SRPX	SRPX	Sushi repeat-containing protein SRPX precursor. [Source:Uniprot/SWISSPROT;Acc:P78539]	X	37893539	ensembl cDNA
Ssc.18231.1.S1_at	2.16244	1.82144	2.50343	5.12746	12.4291	2.90243e-10	2.57887e-08	13.8176	RNF144A	RNF144A	Ubiquitin conjugating enzyme 7 interacting protein 4 (UbcM4- interacting protein 4) (RING finger protein 144). [Source:Uniprot/SWISSPROT;Acc:P50876]	2	6974974	ensembl cDNA
Ssc.27527.1.S1_at	-1.83457	-2.12398	-1.54517	3.60812	-12.4244	2.92043e-10	2.57887e-08	13.8114	MLLT10	MLLT10	AF-10 protein. [Source:Uniprot/SWISSPROT;Acc:P55197]	10	21863108	ensembl cDNA
Ssc.9766.3.A1_a_at	-2.3011	-2.66429	-1.93792	7.42756	-12.4181	2.94449e-10	2.57887e-08	13.8032	AK2	AK2	Adenylate kinase isoenzyme 2, mitochondrial (EC 2.7.4.3) (ATP-AMP transphosphorylase). [Source:Uniprot/SWISSPROT;Acc:P54819]	1	33246173	ensembl cDNA
Ssc.26469.1.A1_at	-2.76898	-3.20617	-2.33179	7.62332	-12.4137	2.9616e-10	2.57887e-08	13.7974	MACROD1	MACROD1	Protein LRP16. [Source:Uniprot/SWISSPROT;Acc:Q9BQ69]	11	63522607	ensembl cDNA
Ssc.3390.1.S1_at	-3.3025	-3.82416	-2.78084	7.07017	-12.4081	2.98311e-10	2.57887e-08	13.7902	ADHFE1	ADHFE1	alcohol dehydrogenase, iron containing, 1; alcohol dehydrogenase 8; Fe-containing alcohol dehydrogenase 1 [Homo sapiens]. [Source:RefSeq;Acc:NM_144650]	8	67507272	ensembl cDNA
Ssc.11215.1.S1_at	2.65389	2.23467	3.07311	6.25173	12.4075	2.98539e-10	2.57887e-08	13.7894	FRMD6	FRMD6		14	51025605	ensembl cDNA
Ssc.11913.1.S1_at	3.42168	2.88081	3.96255	6.89281	12.3992	3.0179e-10	2.58859e-08	13.7786	TAGLN	TAGLN	Transgelin (Smooth muscle protein 22-alpha) (SM22-alpha) (WS3-10) (22 kDa actin-binding protein). [Source:Uniprot/SWISSPROT;Acc:Q01995]	11	116575250	ensembl cDNA
Ssc.28502.1.S1_at	2.03924	1.71628	2.36219	6.11413	12.3758	3.11191e-10	2.65056e-08	13.7479	C11orf24	C11orf24		11	67785383	ensembl cDNA
Ssc.11174.1.S1_at	2.31917	1.94908	2.68925	4.7841	12.2824	3.51736e-10	2.97178e-08	13.6255	SLC26A2	SLC26A2	Sulfate transporter (Diastrophic dysplasia protein). [Source:Uniprot/SWISSPROT;Acc:P50443]	5	149320493	ensembl cDNA
Ssc.12901.2.A1_at	2.35541	1.97941	2.73141	4.42858	12.278	3.53784e-10	2.97178e-08	13.6197	CASK	CASK	Peripheral plasma membrane protein CASK (EC 2.7.1.-) (hCASK) (Calcium/calmodulin-dependent serine protein kinase) (Lin-2 homolog). [Source:Uniprot/SWISSPROT;Acc:O14936]	X	41263408	ensembl cDNA
Ssc.19873.1.S1_at	2.36779	1.98869	2.74689	6.24712	12.2416	3.71143e-10	3.09625e-08	13.5719	COL17A1	COL17A1	Collagen alpha 1(XVII) chain (Bullous pemphigoid antigen 2) (180 kDa bullous pemphigoid antigen 2). [Source:Uniprot/SWISSPROT;Acc:Q9UMD9]	10	105781036	ensembl genome
Ssc.10064.2.A1_at	2.91737	2.45002	3.38471	3.37182	12.2348	3.74487e-10	3.10289e-08	13.5629	KCNMB1	KCNMB1	Calcium-activated potassium channel beta subunit 1 (Calcium-activated potassium channel, subfamily M, beta subunit 1) (Maxi K channel beta subunit 1) (BK channel beta subunit 1) (Slo-beta 1) (K(VCA)beta 1) (Charybdotoxin receptor beta subunit 1) (BKbeta1)	5	169737745	ensembl cDNA
Ssc.2197.1.S1_at	3.5161	2.95247	4.07974	4.37928	12.2268	3.78464e-10	3.11466e-08	13.5523	TMEM45A	TMEM45A	Dermal papilla derived protein 7. [Source:Uniprot/SWISSPROT;Acc:Q9NWC5]	3	101694153	ensembl cDNA
Ssc.3277.1.S1_at	-1.94966	-2.2631	-1.63623	5.57093	-12.1916	3.96494e-10	3.22455e-08	13.5058	UQCC	UQCC	Basic FGF-repressed Zic binding protein (bFZb). [Source:Uniprot/SWISSPROT;Acc:Q9NVA1]	20	33353783	ensembl cDNA
Ssc.7067.1.A1_at	1.99191	1.67165	2.31217	6.19674	12.1904	3.97112e-10	3.22455e-08	13.5042	TSPAN6	TSPAN6	Transmembrane 4 superfamily member 6 (Tetraspanin 6) (Tspan-6) (T245 protein) (Tetraspanin TM4-D) (A15 homolog) (UNQ767/PRO1560). [Source:Uniprot/SWISSPROT;Acc:O43657]	X	99770451	ensembl cDNA
Ssc.25702.1.S1_at	-2.80416	-3.25521	-2.35312	9.85713	-12.1852	3.99893e-10	3.22563e-08	13.4972	B3GNT7	B3GNT7	UDP-GlcNAc:betaGal beta-1,3-N-acetylglucosaminyltransferase 7 [Homo sapiens]. [Source:RefSeq;Acc:NM_145236]	2	231953837	ensembl genome
Ssc.1169.1.A1_s_at	4.18844	3.51404	4.86283	8.01365	12.1726	4.06581e-10	3.24725e-08	13.4806	MFAP4	MFAP4	Microfibril-associated glycoprotein 4 precursor. [Source:Uniprot/SWISSPROT;Acc:P55083]	17	19227348	ensembl cDNA
Ssc.3761.1.A1_at	2.69806	2.26354	3.13259	7.15539	12.1698	4.08104e-10	3.24725e-08	13.4769	C6orf103	C6orf103	PREDICTED: chromosome 6 open reading frame 103 [Source:RefSeq_peptide;Acc:XP_371850]	6	146961829	ensembl genome
Ssc.10316.1.S1_at	5.34846	4.4867	6.21022	5.00475	12.1644	4.11042e-10	3.24725e-08	13.4697	ACTG2	ACTG2	Actin, gamma-enteric smooth muscle (Alpha-actin 3). [Source:Uniprot/SWISSPROT;Acc:P12718]	2	73973601	ensembl cDNA
Ssc.3021.1.A1_at	2.93482	2.46157	3.40808	5.43081	12.1544	4.16515e-10	3.24725e-08	13.4565	ENOX2	ENOX2	Tumor-associated hydroquinone oxidase (tNOX) (Cytosolic ovarian carcinoma antigen 1) (APK1 antigen) [Includes: Hydroquinone [NADH] oxidase (EC 1.-.-.-); Protein disulfide-thiol oxidoreductase (EC 1.-.-.-)]. [Source:Uniprot/SWISSPROT;Acc:Q16206]	X	129585031	ensembl genome
Ssc.16850.1.S1_at	1.79037	1.5016	2.07915	5.49378	12.1515	4.18121e-10	3.24725e-08	13.4526	BIN1	BIN1	Myc box dependent interacting protein 1 (Bridging integrator 1) (Amphiphysin-like protein) (Amphiphysin II) (Box-dependent myc- interacting protein-1). [Source:Uniprot/SWISSPROT;Acc:O00499]	2	127522073	ensembl cDNA
Ssc.16652.1.S1_at	2.67939	2.2472	3.11159	7.85613	12.1507	4.1857e-10	3.24725e-08	13.4516	DRGX	DRGX		10	50242243	ensembl genome
Ssc.950.1.S1_at	3.79497	3.18215	4.40779	4.6643	12.1374	4.26037e-10	3.28426e-08	13.4339	BASP1	BASP1	Brain acid soluble protein 1 (BASP1 protein) (Neuronal axonal membrane protein NAP-22) (Neuronal tissue-enriched acidic protein). [Source:Uniprot/SWISSPROT;Acc:P80723]	5	17270750	ensembl cDNA
Ssc.19569.1.S1_at	3.59617	3.01491	4.17744	3.93225	12.1259	4.32596e-10	3.31385e-08	13.4186	FOXC2	FOXC2	Forkhead box protein C2 (Forkhead-related protein FKHL14) (Mesenchyme fork head protein 1) (MFH-1 protein) (Transcription factor FKH-14). [Source:Uniprot/SWISSPROT;Acc:Q99958]	16	85158358	ensembl genome
Ssc.1856.1.A1_at	-2.11625	-2.45892	-1.77358	8.88896	-12.1042	4.4528e-10	3.37675e-08	13.3897	ACAA2	ACAA2	3-ketoacyl-CoA thiolase, mitochondrial (EC 2.3.1.16) (Beta- ketothiolase) (Acetyl-CoA acyltransferase) (Mitochondrial 3-oxoacyl- CoA thiolase) (T1). [Source:Uniprot/SWISSPROT;Acc:P42765]	18	45563873	ensembl cDNA
Ssc.26813.1.S1_at	2.94533	2.46834	3.42233	4.27164	12.1024	4.46352e-10	3.37675e-08	13.3873	Q96ND2		IKK interacting protein isoform 1 [Source:RefSeq_peptide;Acc:NP_710154]		.	ensembl cDNA
Ssc.5372.1.S1_at	3.78868	3.17432	4.40304	4.49627	12.0869	4.55648e-10	3.4258e-08	13.3666	NFRKB	NFRKB	nuclear factor related to kappa B binding protein [Homo sapiens]. [Source:RefSeq;Acc:NM_006165]	11	129238888	ensembl genome
Ssc.16434.1.A1_at	5.02019	4.20559	5.83478	5.27192	12.0788	4.60578e-10	3.44162e-08	13.3559	NOV	NOV	NOV protein homolog precursor (NovH) (Nephroblastoma overexpressed gene protein homolog). [Source:Uniprot/SWISSPROT;Acc:P48745]	8	120497882	ensembl cDNA
Ssc.1458.3.A1_a_at	2.44972	2.05205	2.84738	11.2788	12.0739	4.63614e-10	3.44318e-08	13.3493	SPARC	SPARC	SPARC precursor (Secreted protein acidic and rich in cysteine) (Osteonectin) (ON) (Basement membrane protein BM-40). [Source:Uniprot/SWISSPROT;Acc:P09486]	5	151021212	ensembl cDNA
Ssc.15393.1.S1_at	-1.94739	-2.26489	-1.62989	6.79234	-12.0214	4.97304e-10	3.67101e-08	13.2791	SIRT5	SIRT5	NAD-dependent deacetylase sirtuin 5 (EC 3.5.1.-) (SIR2-like protein 5). [Source:Uniprot/SWISSPROT;Acc:Q9NXA8]	6	13682812	ensembl cDNA
Ssc.11099.1.S1_at	2.20492	1.84518	2.56466	9.58323	12.013	5.02931e-10	3.69018e-08	13.2678	RPL3	RPL3	60S ribosomal protein L3 (HIV-1 TAR RNA binding protein B) (TARBP-B). [Source:Uniprot/SWISSPROT;Acc:P39023]	22	38038833	ensembl cDNA
Ssc.26344.1.S1_at	2.9393	2.45709	3.42151	4.22866	11.9469	5.49578e-10	4.0083e-08	13.179	PAK3	PAK3	Serine/threonine-protein kinase PAK 3 (EC 2.7.1.37) (p21-activated kinase 3) (PAK-3) (Beta-PAK) (Oligophrenin-3). [Source:Uniprot/SWISSPROT;Acc:O75914]	X	110226244	ensembl cDNA
Ssc.13961.1.A1_at	1.50039	1.25359	1.7472	11.4821	11.9152	5.73561e-10	4.13732e-08	13.1362	EEF1A1	EEF1A1	Elongation factor 1-alpha 1 (EF-1-alpha-1) (Elongation factor 1 A-1) (eEF1A-1) (Elongation factor Tu) (EF-Tu). [Source:Uniprot/SWISSPROT;Acc:P04720]	6	74282194	ensembl cDNA
Ssc.24194.1.S1_a_at	-1.8879	-2.19847	-1.57734	4.85781	-11.9145	5.74062e-10	4.13732e-08	13.1353	TCEA2	TCEA2	Transcription elongation factor A protein 2 (Transcription elongation factor S-II protein 2) (Testis-specific S-II) (Transcription elongation factor TFIIS.l). [Source:Uniprot/SWISSPROT;Acc:Q15560]	20	62158883	ensembl cDNA
Ssc.6785.1.S1_at	2.60996	2.18035	3.03957	5.77224	11.9072	5.79767e-10	4.15386e-08	13.1254	LRP1	LRP1	Low-density lipoprotein receptor-related protein 1 precursor (LRP) (Alpha-2-macroglobulin receptor) (A2MR) (Apolipoprotein E receptor) (APOER) (CD91). [Source:Uniprot/SWISSPROT;Acc:Q07954]	12	55808543	ensembl cDNA
Ssc.4479.1.S1_at	2.47787	2.06946	2.88629	7.07504	11.8912	5.92411e-10	4.21963e-08	13.1038	FBLN2	FBLN2	Fibulin-2 precursor. [Source:Uniprot/SWISSPROT;Acc:P98095]	3	13565625	ensembl cDNA
Ssc.1301.1.S1_at	-1.96024	-2.28366	-1.63683	7.91743	-11.8795	6.01834e-10	4.26183e-08	13.088	HSD17B10	HSD17B10	3-hydroxyacyl-CoA dehydrogenase type II (EC 1.1.1.35) (Type II HADH) (Endoplasmic reticulum-associated amyloid beta-peptide binding protein) (Short-chain type dehydrogenase/reductase XH98G2). [Source:Uniprot/SWISSPROT;Acc:Q99714]	X	53474931	ensembl cDNA
Ssc.26288.1.S1_at	-2.99103	-3.48493	-2.49712	4.92857	-11.8693	6.10186e-10	4.29599e-08	13.0742	WNK2	WNK2	Serine/threonine-protein kinase WNK2 (EC 2.7.1.37) (Protein kinase with no lysine 2) (Protein kinase, lysine-deficient 2) (P/OKcl.13). [Source:Uniprot/SWISSPROT;Acc:Q9Y3S1]	9	94987033	ensembl cDNA
Ssc.25213.1.S1_at	-2.16029	-2.51751	-1.80307	5.40052	-11.8529	6.23896e-10	4.36727e-08	13.0519	BCS1L	BCS1L	Mitochondrial chaperone BCS1 (BCS1-like protein) (H-BCS1). [Source:Uniprot/SWISSPROT;Acc:Q9Y276]	2	219232623	ensembl cDNA
Ssc.21626.1.A1_at	2.41213	2.01246	2.8118	8.54516	11.829	6.44436e-10	4.46593e-08	13.0194	GAS1	GAS1	Growth-arrest-specific protein 1 precursor (GAS-1). [Source:Uniprot/SWISSPROT;Acc:P54826]	9	88749098	ensembl cDNA
Ssc.7185.1.A1_at	-2.40149	-2.79943	-2.00355	8.13563	-11.828	6.45323e-10	4.46593e-08	13.0181	PDHX	PDHX	Pyruvate dehydrogenase protein X component, mitochondrial precursor (Dihydrolipoamide dehydrogenase-binding protein of pyruvate dehydrogenase complex) (E3-binding protein) (E3BP) (proX). [Source:Uniprot/SWISSPROT;Acc:O00330]	11	34894695	ensembl cDNA
Ssc.27302.1.S1_at	2.85258	2.37903	3.32613	5.99147	11.8065	6.64401e-10	4.57198e-08	12.9889	PPIC	PPIC	Peptidyl-prolyl cis-trans isomerase C (EC 5.2.1.8) (PPIase) (Rotamase) (Cyclophilin C). [Source:Uniprot/SWISSPROT;Acc:P45877]	5	122386979	ensembl cDNA
Ssc.16670.1.S1_a_at	-1.59556	-1.86099	-1.33013	7.3175	-11.7817	6.87168e-10	4.70208e-08	12.9551	IDH3G	IDH3G	Isocitrate dehydrogenase [NAD] subunit gamma, mitochondrial precursor (EC 1.1.1.41) (Isocitric dehydrogenase) (NAD+-specific ICDH). [Source:Uniprot/SWISSPROT;Acc:P51553]	X	152704416	ensembl cDNA
Ssc.29678.1.S1_at	2.41482	2.01252	2.81712	3.80791	11.7648	7.03147e-10	4.78454e-08	12.932	TSHZ2	TSHZ2		20	51022353	ensembl cDNA
Ssc.25700.1.S1_at	2.96972	2.4737	3.46573	3.4959	11.7346	7.32637e-10	4.9363e-08	12.8908	BANK1	BANK1	B-cell scaffold protein with ankyrin repeats 1 [Homo sapiens]. [Source:RefSeq;Acc:NM_017935]	4	102930787	ensembl cDNA
AFFX-Ssc-ef1a-5_at	2.61636	2.17925	3.05347	9.71538	11.7316	7.35695e-10	4.9363e-08	12.8867	EEF1A1	EEF1A1	Elongation factor 1-alpha 1 (EF-1-alpha-1) (Elongation factor 1 A-1) (eEF1A-1) (Elongation factor Tu) (EF-Tu). [Source:Uniprot/SWISSPROT;Acc:P04720]	6	74282194	ensembl cDNA
Ssc.9651.1.A1_a_at	-2.03905	-2.37977	-1.69834	7.92961	-11.7297	7.37608e-10	4.9363e-08	12.8841	POLDIP2	POLDIP2	DNA polymerase delta interacting protein 2; polymerase delta interacting protein 38 [Homo sapiens]. [Source:RefSeq;Acc:NM_015584]	17	23697786	ensembl cDNA
Ssc.21011.1.S1_at	3.53632	2.94488	4.12775	10.498	11.7191	7.48307e-10	4.94718e-08	12.8696	COL1A2	COL1A2	Collagen alpha 2(I) chain precursor. [Source:Uniprot/SWISSPROT;Acc:P08123]	7	93861809	ensembl cDNA
Ssc.25508.1.S1_at	-1.64787	-1.92354	-1.3722	6.40767	-11.716	7.51495e-10	4.94718e-08	12.8654	ATP5S	ATP5S	ATP synthase coupling factor B, mitochondrial precursor. [Source:Uniprot/SWISSPROT;Acc:Q99766]	14	49848797	ensembl cDNA
Ssc.20956.1.S1_at	-1.50859	-1.76101	-1.25616	9.18261	-11.7136	7.53957e-10	4.94718e-08	12.8621	NDUFA3	NDUFA3	NADH-ubiquinone oxidoreductase B9 subunit (EC 1.6.5.3) (EC 1.6.99.3) (Complex I-B9) (CI-B9). [Source:Uniprot/SWISSPROT;Acc:O95167]	19	59282233	ensembl cDNA
Ssc.21947.1.S1_at	-1.62916	-1.90183	-1.3565	4.28332	-11.7108	7.56884e-10	4.94718e-08	12.8582	NP_954697		methionine aminopeptidase 1D; similar to methionine aminopeptidase-like 1 [Homo sapiens]. [Source:RefSeq;Acc:NM_199227]		.	ensembl cDNA
Ssc.30914.1.S1_at	-2.25076	-2.62766	-1.87386	4.67602	-11.7045	7.63415e-10	4.94718e-08	12.8496	DDR2	DDR2	Discoidin domain receptor 2 precursor (EC 2.7.1.112) (Receptor protein-tyrosine kinase TKT) (Tyrosine-protein kinase TYRO 10) (Neurotrophic tyrosine kinase, receptor-related 3). [Source:Uniprot/SWISSPROT;Acc:Q16832]	1	160868852	ensembl genome
Ssc.26905.1.A1_at	-2.6523	-3.09683	-2.20777	6.87619	-11.6943	7.74138e-10	4.94718e-08	12.8356	PRKAA2					ensembl cDNA
Ssc.8822.1.A1_at	-1.84358	-2.15257	-1.53458	5.77591	-11.6939	7.74502e-10	4.94718e-08	12.8351	PRKD3	PRKD3	Protein kinase C, nu type (EC 2.7.1.-) (nPKC-nu) (Protein kinase EPK2). [Source:Uniprot/SWISSPROT;Acc:O94806]	2	37331149	ensembl cDNA
Ssc.24075.1.A1_at	2.93787	2.44543	3.43032	3.87238	11.6929	7.75617e-10	4.94718e-08	12.8337	DCLK1	DCLK1	Serine/threonine-protein kinase DCAMKL1 (EC 2.7.1.37) (Doublecortin- like and CAM kinase-like 1). [Source:Uniprot/SWISSPROT;Acc:O15075]	13	35243478	ensembl genome
Ssc.5464.1.A1_at	3.63646	3.02691	4.24601	5.67204	11.6927	7.75789e-10	4.94718e-08	12.8334	CPE	CPE	Carboxypeptidase E precursor (EC 3.4.17.10) (CPH) (Carboxypeptidase H) (CPE) (Enkephalin convertase) (Prohormone processing carboxypeptidase). [Source:Uniprot/SWISSPROT;Acc:P16870]	4	166519540	ensembl cDNA
Ssc.10392.1.A1_at	3.9138	3.25737	4.57024	7.45461	11.6857	7.83266e-10	4.96884e-08	12.8238	MYH11	MYH11	Myosin heavy chain, smooth muscle isoform (SMMHC). [Source:Uniprot/SWISSPROT;Acc:P35749]	16	15704493	ensembl cDNA
Ssc.19966.1.S1_at	-2.01732	-2.35685	-1.6778	8.03686	-11.6453	8.2782e-10	5.22427e-08	12.7683	AIFM1	AIFM1	Programmed cell death protein 8, mitochondrial precursor (EC 1.-.-.-) (Apoptosis-inducing factor). [Source:Uniprot/SWISSPROT;Acc:O95831]	X	129091018	ensembl cDNA
Ssc.2078.1.S1_at	1.89607	1.57622	2.21592	5.19791	11.6187	8.58717e-10	5.38664e-08	12.7316	EMILIN1	EMILIN1	EMILIN 1 precursor (Elastin microfibril interface-located protein 1) (Elastin microfibril interfacer 1). [Source:Uniprot/SWISSPROT;Acc:Q9Y6C2]	2	27155034	ensembl cDNA
Ssc.1017.1.S1_at	3.83382	3.18688	4.48077	7.30291	11.6148	8.63302e-10	5.38664e-08	12.7262	MXRA5	MXRA5	adlican [Homo sapiens]. [Source:RefSeq;Acc:NM_015419]	X	3236606	ensembl cDNA
Ssc.18519.1.S1_at	-3.38218	-3.95323	-2.81113	8.00473	-11.6083	8.71002e-10	5.38664e-08	12.7173	PPM1E	PPM1E	protein phosphatase 1E; partner of PIX 1 [Homo sapiens]. [Source:RefSeq;Acc:NM_014906]	17	54188231	ensembl cDNA
Ssc.26100.1.S1_at	-1.80442	-2.10909	-1.49976	8.24784	-11.6081	8.71239e-10	5.38664e-08	12.717	NDUFB7	NDUFB7	NADH-ubiquinone oxidoreductase B18 subunit (EC 1.6.5.3) (EC 1.6.99.3) (Complex I-B18) (CI-B18) (Cell adhesion protein SQM1). [Source:Uniprot/SWISSPROT;Acc:P17568]	19	14537892	ensembl cDNA
Ssc.4286.1.A1_at	2.65041	2.20262	3.09819	5.09949	11.601	8.79867e-10	5.3982e-08	12.7071	NP_060177		up-regulated in liver cancer 1; similar to development- and differentiation-enhancing factor 2 [Homo sapiens]. [Source:RefSeq;Acc:NM_017707]		.	ensembl cDNA
AFFX-Ssc-ef1a-3_at	1.32078	1.0976	1.54396	11.5015	11.5992	8.81972e-10	5.3982e-08	12.7047	EEF1A1	EEF1A1	Elongation factor 1-alpha 1 (EF-1-alpha-1) (Elongation factor 1 A-1) (eEF1A-1) (Elongation factor Tu) (EF-Tu). [Source:Uniprot/SWISSPROT;Acc:P04720]	6	74282194	ensembl cDNA
Ssc.12975.1.S1_at	6.31538	5.24722	7.38355	5.43367	11.588	8.95694e-10	5.45477e-08	12.6892	PTN	PTN	Pleiotrophin precursor (PTN) (Heparin-binding growth-associated molecule) (HB-GAM) (Heparin-binding growth factor 8) (HBGF-8) (Osteoblast specific factor 1) (OSF-1) (Heparin-binding neurite outgrowth promoting factor 1) (HBNF-1). [Source:Uniprot/SWISSPROT	7	136562637	ensembl cDNA
Ssc.1494.1.S1_at	3.60586	2.99572	4.216	7.43156	11.5832	9.01701e-10	5.46404e-08	12.6825	RARRES2	RARRES2	Retinoic acid receptor responder protein 2 precursor (Tazarotene- induced gene 2 protein) (RAR-responsive protein TIG2). [Source:Uniprot/SWISSPROT;Acc:Q99969]	7	149666351	ensembl cDNA
Ssc.23807.1.A1_at	-1.67115	-1.95416	-1.38815	6.46061	-11.5735	9.13792e-10	5.5099e-08	12.6692	MRPS18C	MRPS18C	28S ribosomal protein S18c, mitochondrial precursor (MRP-S18-c) (Mrps18c) (MRP-S18-1) (CGI-134). [Source:Uniprot/SWISSPROT;Acc:Q9Y3D5]	4	84596196	ensembl cDNA
Ssc.17540.1.S1_at	-1.63384	-1.9109	-1.35679	8.805	-11.5582	9.33268e-10	5.59961e-08	12.648	CCDC114	CCDC114		19	53491526	ensembl genome
Ssc.7032.1.S1_at	-1.32793	-1.55322	-1.10264	9.71489	-11.5527	9.40358e-10	5.61449e-08	12.6404	ECHS1	ECHS1	Enoyl-CoA hydratase, mitochondrial precursor (EC 4.2.1.17) (Short chain enoyl-CoA hydratase) (SCEH) (Enoyl-CoA hydratase 1). [Source:Uniprot/SWISSPROT;Acc:P30084]	10	135025980	ensembl cDNA
Ssc.18026.1.S1_a_at	-2.4797	-2.90093	-2.05846	7.18433	-11.5379	9.59832e-10	5.70281e-08	12.6198	NP_981947		similar to CG10671-like [Homo sapiens]. [Source:RefSeq;Acc:NM_203402]		.	ensembl cDNA
Ssc.26564.1.S1_at	-2.15076	-2.51676	-1.78476	6.43165	-11.5175	9.87266e-10	5.82346e-08	12.5915	COQ7	COQ7	Ubiquinone biosynthesis protein COQ7 homolog (Coenzyme Q biosynthesis protein 7 homolog) (Timing protein clk-1 homolog). [Source:Uniprot/SWISSPROT;Acc:Q99807]	16	18986428	ensembl cDNA
Ssc.12900.1.A1_at	2.58121	2.14189	3.02053	3.85542	11.5157	9.89701e-10	5.82346e-08	12.5891	C1QTNF2	C1QTNF2	Complement C1q tumor necrosis factor-related protein 2 precursor (UNQ6349/PRO21054). [Source:Uniprot/SWISSPROT;Acc:Q9BXJ5]	5	159707365	ensembl cDNA
Ssc.15456.1.S1_at	2.66785	2.21355	3.12216	7.39126	11.5096	9.98098e-10	5.84463e-08	12.5806	ARPC1B	ARPC1B	ARP2/3 complex 41 kDa subunit (P41-ARC) (Actin-related protein 2/3 complex subunit 1B). [Source:Uniprot/SWISSPROT;Acc:O15143]	7	98810265	ensembl cDNA
Ssc.5790.1.S1_at	-1.8803	-2.2009	-1.5597	9.37452	-11.495	1.01849e-09	5.93552e-08	12.5603	UQCRC1	UQCRC1	Ubiquinol-cytochrome-c reductase complex core protein I, mitochondrial precursor (EC 1.10.2.2). [Source:Uniprot/SWISSPROT;Acc:P31930]	3	48611436	ensembl cDNA
Ssc.27539.2.A1_a_at	2.25145	1.86728	2.63562	4.82297	11.4864	1.03073e-09	5.97825e-08	12.5483	RLBP1L1	RLBP1L1		8	62363104	ensembl cDNA
Ssc.25575.1.S1_at	-1.91622	-2.24352	-1.58893	6.97529	-11.475	1.04717e-09	6.04482e-08	12.5324	RRAGD	RRAGD	Ras-related GTP binding D; Rag D protein [Homo sapiens]. [Source:RefSeq;Acc:NM_021244]	6	90131436	ensembl cDNA
Ssc.26180.1.S1_at	3.44374	2.85458	4.0329	8.47834	11.4563	1.07479e-09	6.17496e-08	12.5062	OGN	OGN	Mimecan precursor (Osteoglycin) (Osteoinductive factor) (OIF). [Source:Uniprot/SWISSPROT;Acc:P20774]	9	94186070	ensembl cDNA
Ssc.10550.1.A1_at	-2.33831	-2.73858	-1.93804	5.43801	-11.4499	1.08441e-09	6.20097e-08	12.4973	CACNB2	CACNB2	Voltage-dependent L-type calcium channel beta-2 subunit (CAB2) (Calcium channel, voltage-dependent, beta 2 subunit) (Lambert-Eaton myasthenic syndrome antigen B) (MYSB). [Source:Uniprot/SWISSPROT;Acc:Q08289]	10	18469612	ensembl cDNA
Ssc.4741.1.S1_at	-2.73173	-3.19988	-2.26359	9.10502	-11.4368	1.10432e-09	6.26669e-08	12.479	PFKM	PFKM	6-phosphofructokinase, muscle type (EC 2.7.1.11) (Phosphofructokinase 1) (Phosphohexokinase) (Phosphofructo-1-kinase isozyme A) (PFK-A) (Phosphofructokinase-M). [Source:Uniprot/SWISSPROT;Acc:P08237]	12	46787424	ensembl cDNA
Ssc.7688.1.A1_at	-1.37281	-1.6081	-1.13752	9.35705	-11.4356	1.10619e-09	6.26669e-08	12.4773	ACAT1	ACAT1	Acetyl-CoA acetyltransferase, mitochondrial precursor (EC 2.3.1.9) (Acetoacetyl-CoA thiolase) (T2). [Source:Uniprot/SWISSPROT;Acc:P24752]	11	107497468	ensembl cDNA
Ssc.10055.1.A1_at	2.57066	2.12953	3.01179	6.13683	11.4215	1.12805e-09	6.36097e-08	12.4577	PDGFRA	PDGFRA	Alpha platelet-derived growth factor receptor precursor (EC 2.7.1.112) (PDGF-R-alpha) (CD140a antigen). [Source:Uniprot/SWISSPROT;Acc:P16234]	4	54790204	ensembl cDNA
Ssc.5396.1.S1_at	2.98743	2.47446	3.5004	6.03351	11.4144	1.13928e-09	6.36645e-08	12.4477	TCF21	TCF21	Transcription factor 21 (Podocyte-expressed 1) (Pod-1) (Epicardin) (Capsulin). [Source:Uniprot/SWISSPROT;Acc:O43680]	6	134251969	ensembl cDNA
Ssc.12062.1.S1_at	-2.84998	-3.33935	-2.3606	3.47415	-11.4143	1.13948e-09	6.36645e-08	12.4475	AMT	AMT	Aminomethyltransferase, mitochondrial precursor (EC 2.1.2.10) (Glycine cleavage system T protein) (GCVT). [Source:Uniprot/SWISSPROT;Acc:P48728]	3	49429216	ensembl cDNA
Ssc.5488.1.S1_at	2.26124	1.87274	2.64974	3.54635	11.4078	1.14975e-09	6.39452e-08	12.4385	TCTN3	TCTN3		10	97413148	ensembl cDNA
Ssc.1228.1.S1_at	2.50233	2.07229	2.93238	8.46965	11.4045	1.15506e-09	6.39481e-08	12.4339	MARCKS	MARCKS	Myristoylated alanine-rich C-kinase substrate (MARCKS) (Protein kinase C substrate, 80 kDa protein, light chain) (PKCSL) (80K-L protein). [Source:Uniprot/SWISSPROT;Acc:P29966]	6	114285249	ensembl cDNA
Ssc.12417.1.S1_at	-1.84859	-2.16755	-1.52964	9.90576	-11.3596	1.22981e-09	6.74515e-08	12.3709	MDH2	MDH2	Malate dehydrogenase, mitochondrial precursor (EC 1.1.1.37). [Source:Uniprot/SWISSPROT;Acc:P40926]	7	75515329	ensembl cDNA
Ssc.4048.1.A1_at	1.83249	1.51605	2.14894	5.62522	11.35	1.24656e-09	6.74515e-08	12.3573	NEO1	NEO1	Neogenin precursor. [Source:Uniprot/SWISSPROT;Acc:Q92859]	15	71131928	ensembl cDNA
Ssc.14381.1.A1_at	-2.79345	-3.27589	-2.31101	6.91893	-11.3487	1.24878e-09	6.74515e-08	12.3555	UBE2D1	UBE2D1	Ubiquitin-conjugating enzyme E2 D1 (EC 6.3.2.19) (Ubiquitin-protein ligase D1) (Ubiquitin carrier protein D1) (Ubiquitin-conjugating enzyme E2-17 kDa 1) (E2(17)KB 1). [Source:Uniprot/SWISSPROT;Acc:P51668]	10	59764774	ensembl cDNA
Ssc.1411.1.S1_at	3.71298	3.07167	4.35429	9.29433	11.3476	1.25072e-09	6.74515e-08	12.3539	THBS4	THBS4	Thrombospondin 4 precursor. [Source:Uniprot/SWISSPROT;Acc:P35443]	5	79366859	ensembl cDNA
AFFX-Ssc-actin-5_at	2.58308	2.13691	3.02925	6.62717	11.3471	1.25152e-09	6.74515e-08	12.3533	ACTG1	ACTG1	Actin, cytoplasmic 2 (Gamma-actin). [Source:Uniprot/SWISSPROT;Acc:P02571]	17	77091594	ensembl cDNA
Ssc.14480.1.S1_at	-1.6196	-1.89942	-1.33979	10.3353	-11.3445	1.25607e-09	6.74515e-08	12.3497	CAMK2D	CAMK2D	Calcium/calmodulin-dependent protein kinase type II delta chain (EC 2.7.1.123) (CaM-kinase II delta chain) (CaM kinase II delta subunit) (CaMK-II delta subunit). [Source:Uniprot/SWISSPROT;Acc:Q13557]	4	114591637	ensembl cDNA
Ssc.4221.1.S1_at	2.33765	1.93376	2.74154	6.35529	11.3439	1.2571e-09	6.74515e-08	12.3488	COPZ2	COPZ2	Coatomer zeta-2 subunit (Zeta-2 coat protein) (Zeta-2 COP). [Source:Uniprot/SWISSPROT;Acc:Q9P299]	17	43458534	ensembl cDNA
Ssc.27102.1.A1_at	-1.89943	-2.22776	-1.5711	4.43145	-11.3385	1.2667e-09	6.74891e-08	12.3412	FAM59A	FAM59A		18	28101461	ensembl cDNA
Ssc.3219.1.S1_at	2.45166	2.02783	2.8755	6.08717	11.3373	1.26888e-09	6.74891e-08	12.3395	LRP1	LRP1	Low-density lipoprotein receptor-related protein 1 precursor (LRP) (Alpha-2-macroglobulin receptor) (A2MR) (Apolipoprotein E receptor) (APOER) (CD91). [Source:Uniprot/SWISSPROT;Acc:Q07954]	12	55808543	ensembl cDNA
Ssc.11079.1.A1_at	2.14902	1.77724	2.52081	8.23091	11.3291	1.28346e-09	6.79678e-08	12.328	RNASE4	RNASE4	Angiogenin precursor (EC 3.1.27.-) (Ribonuclease 5) (RNase 5). [Source:Uniprot/SWISSPROT;Acc:P03950]	14	20222212	ensembl cDNA
Ssc.21154.1.A1_at	2.17843	1.80112	2.55574	5.75048	11.3161	1.3072e-09	6.88463e-08	12.3095	PAPSS1	PAPSS1	Bifunctional 3-phosphoadenosine 5-phosphosulfate synthethase 1 (PAPS synthethase 1) (PAPSS 1) (Sulfurylase kinase 1) (SK1) (SK 1) [Includes: Sulfate adenylyltransferase (EC 2.7.7.4) (Sulfate adenylate transferase) (SAT) (ATP-sulfurylase); Adenylyl-sulfa	4	108754272	ensembl cDNA
Ssc.1534.1.A1_at	-1.85016	-2.17068	-1.52965	9.19775	-11.3138	1.31136e-09	6.88463e-08	12.3064	SORBS1	SORBS1	Sorbin and SH3 domain-containing protein 1 (Ponsin) (c-Cbl-associated protein) (CAP) (SH3 domain protein 5) (SH3P12). [Source:Uniprot/SWISSPROT;Acc:Q9BX66]	10	97061518	ensembl cDNA
Ssc.1122.1.S1_at	3.29867	2.72662	3.87072	7.07622	11.302	1.33328e-09	6.96967e-08	12.2897	PCOLCE	PCOLCE	Procollagen C-proteinase enhancer protein precursor (PCPE) (Type I procollagen COOH-terminal proteinase enhancer) (Type 1 procollagen C- proteinase enhancer protein). [Source:Uniprot/SWISSPROT;Acc:Q15113]	7	100037818	ensembl cDNA
Ssc.21117.2.S1_at	2.75934	2.28067	3.23801	5.23752	11.2985	1.3399e-09	6.97433e-08	12.2847	MAGM		Mitochondria-associated granulocyte macrophage CSF signaling molecule, mitochondrial precursor (CGI-136). [Source:Uniprot/SWISSPROT;Acc:Q9Y3D7]		.	ensembl cDNA
Ssc.21626.2.S1_at	3.24138	2.67837	3.8044	6.47374	11.2838	1.36771e-09	7.07357e-08	12.2641	GAS1	GAS1	Growth-arrest-specific protein 1 precursor (GAS-1). [Source:Uniprot/SWISSPROT;Acc:P54826]	9	88749098	ensembl cDNA
Ssc.16248.1.S1_at	-2.12281	-2.49159	-1.75404	7.56364	-11.2824	1.37058e-09	7.07357e-08	12.262	PDHA1	PDHA1	Pyruvate dehydrogenase E1 component alpha subunit, somatic form, mitochondrial precursor (EC 1.2.4.1) (PDHE1-A type I). [Source:Uniprot/SWISSPROT;Acc:P08559]	X	19271972	ensembl cDNA
Ssc.4659.1.S1_at	-1.73142	-2.03257	-1.43028	6.42001	-11.2687	1.3971e-09	7.18002e-08	12.2427	ATPAF1	ATPAF1	ATP synthase mitochondrial F1 complex assembly factor 1; homolog of yeast ATP11 [Homo sapiens]. [Source:RefSeq;Acc:NM_022745]	1	46871000	ensembl cDNA
Ssc.14532.1.S2_at	1.92853	1.59275	2.26431	5.26454	11.2569	1.42054e-09	7.26985e-08	12.226	FUT8	FUT8	Alpha-(1,6)-fucosyltransferase (EC 2.4.1.68) (Glycoprotein 6-alpha-L- fucosyltransferase) (GDP-fucose--glycoprotein fucosyltransferase) (GDP-L-Fuc:N-acetyl-beta-D-glucosaminide alpha1,6-fucosyltransferase) (alpha1-6FucT) (Fucosyltransferase 8). [Source:Un	14	64947063	ensembl cDNA
AFFX-Ssc-actin-M_at	2.10579	1.739	2.47258	8.65471	11.2525	1.42948e-09	7.28496e-08	12.2197	ACTG1	ACTG1	Actin, cytoplasmic 2 (Gamma-actin). [Source:Uniprot/SWISSPROT;Acc:P02571]	17	77091594	ensembl cDNA
Ssc.16012.1.S1_at	3.30661	2.72977	3.88345	4.7191	11.2351	1.46492e-09	7.43449e-08	12.195	CASP1	CASP1	Interleukin-1 beta convertase precursor (EC 3.4.22.36) (IL-1BC) (IL-1 beta converting enzyme) (ICE) (Interleukin-1 beta converting enzyme) (P45) (Caspase-1) (CASP-1). [Source:Uniprot/SWISSPROT;Acc:P29466]	11	104401458	ensembl cDNA
Ssc.2115.1.S1_at	2.72379	2.24776	3.19982	7.84436	11.2147	1.50769e-09	7.58043e-08	12.1661	S100A11	S100A11	Calgizzarin (S100C protein) (MLN 70). [Source:Uniprot/SWISSPROT;Acc:P31949]	1	150271606	ensembl cDNA
Ssc.864.1.S1_at	2.61436	2.15734	3.07138	7.36597	11.2119	1.51371e-09	7.58043e-08	12.1621	CFH	CFH	Complement factor H precursor (H factor 1). [Source:Uniprot/SWISSPROT;Acc:P08603]	1	194887764	ensembl cDNA
Ssc.18370.1.A1_at	-1.93319	-2.27127	-1.59511	6.80682	-11.2074	1.52326e-09	7.58043e-08	12.1558	TSFM	TSFM	Elongation factor Ts, mitochondrial precursor (EF-Ts) (EF-TsMt). [Source:Uniprot/SWISSPROT;Acc:P43897]	12	56462826	ensembl cDNA
Ssc.17317.1.S1_at	-1.9928	-2.34134	-1.64426	8.76986	-11.2063	1.52577e-09	7.58043e-08	12.1541	NDUFA9	NDUFA9	NADH-ubiquinone oxidoreductase 39 kDa subunit, mitochondrial precursor (EC 1.6.5.3) (EC 1.6.99.3) (Complex I-39KD) (CI-39KD). [Source:Uniprot/SWISSPROT;Acc:Q16795]	12	4628544	ensembl cDNA
Ssc.11060.1.S1_at	1.91148	1.57711	2.24585	5.36108	11.2043	1.52994e-09	7.58043e-08	12.1514	BOP1	BOP1	Ribosome biogenesis protein BOP1 (Block of proliferation 1 protein). [Source:Uniprot/SWISSPROT;Acc:Q14137]	8	145456869	ensembl genome
Ssc.373.1.S1_at	2.50884	2.06987	2.94781	10.8483	11.2017	1.5356e-09	7.58043e-08	12.1477	MGP	MGP	Matrix Gla-protein precursor (MGP). [Source:Uniprot/SWISSPROT;Acc:P08493]	12	14925119	ensembl cDNA
Ssc.7431.1.A1_at	-1.56658	-1.84071	-1.29246	5.37624	-11.2009	1.53745e-09	7.58043e-08	12.1464	SNAP91	SNAP91	Clathrin coat assembly protein AP180 (Clathrin coat associated protein AP180) (91 kDa synaptosomal-associated protein). [Source:Uniprot/SWISSPROT;Acc:O60641]	6	84319323	ensembl genome
Ssc.1902.1.A1_at	2.73746	2.25815	3.21676	6.7835	11.194	1.55245e-09	7.58043e-08	12.1367	CCDC144B	CCDC144B		17	18381842	ensembl genome
Ssc.11165.1.S1_at	1.52514	1.25806	1.79223	7.51598	11.1921	1.5566e-09	7.58043e-08	12.134	SEC31A	SEC31A	SEC31-like 1 isoform 1; yeast Sec31p homolog; protein-transport protein SEC31 [Homo sapiens]. [Source:RefSeq;Acc:NM_014933]	4	83958839	ensembl cDNA
Ssc.9002.1.A1_at	3.20105	2.64047	3.76164	6.87944	11.1918	1.55734e-09	7.58043e-08	12.1335	COL5A1	COL5A1	Collagen alpha 1(V) chain precursor. [Source:Uniprot/SWISSPROT;Acc:P20908]	9	136673473	ensembl cDNA
Ssc.3528.1.S1_at	-2.43055	-2.85629	-2.00482	8.66896	-11.1896	1.56214e-09	7.58043e-08	12.1304	GOT1	GOT1	Aspartate aminotransferase, cytoplasmic (EC 2.6.1.1) (Transaminase A) (Glutamate oxaloacetate transaminase-1). [Source:Uniprot/SWISSPROT;Acc:P17174]	10	101146618	ensembl cDNA
Ssc.7756.1.A1_at	2.98113	2.45846	3.5038	6.74319	11.1789	1.58603e-09	7.6513e-08	12.1152	MATN2	MATN2	Matrilin-2 precursor. [Source:Uniprot/SWISSPROT;Acc:O00339]	8	98950487	ensembl cDNA
Ssc.27542.1.S1_at	2.33958	1.92931	2.74985	4.87159	11.1768	1.59078e-09	7.6513e-08	12.1122	ZNF423	ZNF423	zinc finger protein 423; Smad- and Olf-interacting zinc finger protein; OLF-1/EBF associated zinc finger gene [Homo sapiens]. [Source:RefSeq;Acc:NM_015069]	16	48082023	ensembl cDNA
Ssc.24105.1.A1_at	-2.39084	-2.81018	-1.9715	2.72271	-11.1746	1.59559e-09	7.6513e-08	12.1091	TRPM3	TRPM3	Long transient receptor potential channel 3 (LTrpC3) (Fragment). [Source:Uniprot/SWISSPROT;Acc:Q9HCF6]	9	72339769	ensembl genome
Ssc.12219.1.A1_at	-1.35987	-1.59862	-1.12113	10.9975	-11.1639	1.62013e-09	7.71655e-08	12.0938	COX4I1	COX4I1	Cytochrome c oxidase subunit IV isoform 1, mitochondrial precursor (EC 1.9.3.1) (COX IV-1) (Cytochrome c oxidase polypeptide IV). [Source:Uniprot/SWISSPROT;Acc:P13073]	16	84390697	ensembl cDNA
Ssc.23816.1.S1_at	2.18703	1.80304	2.57102	4.52271	11.1631	1.62187e-09	7.71655e-08	12.0927	COL27A1	COL27A1	collagen, type XXVII, alpha 1 [Homo sapiens]. [Source:RefSeq;Acc:NM_032888]	9	115957661	ensembl cDNA
Ssc.18073.1.A1_at	-1.9212	-2.25923	-1.58317	5.41651	-11.1394	1.67739e-09	7.92038e-08	12.0588	FN3K	FN3K	Fructosamine-3-kinase (EC 2.7.1.-). [Source:Uniprot/SWISSPROT;Acc:Q9H479]	17	78286797	ensembl cDNA
Ssc.17254.1.A1_at	1.83694	1.51373	2.16015	6.5844	11.1393	1.67772e-09	7.92038e-08	12.0586	ARPC5	ARPC5	ARP2/3 complex 16 kDa subunit (p16-ARC) (Actin-related protein 2/3 complex subunit 5). [Source:Uniprot/SWISSPROT;Acc:O15511]	1	181859024	ensembl cDNA
Ssc.31059.1.S1_at	1.96751	1.6212	2.31383	3.04868	11.1351	1.68775e-09	7.93697e-08	12.0526	TLE1	TLE1	Transducin-like enhancer protein 1 (ESG1). [Source:Uniprot/SWISSPROT;Acc:Q04724]	9	83388423	ensembl genome
Ssc.25781.1.S1_at	-2.14384	-2.52169	-1.76599	8.52847	-11.1204	1.72318e-09	8.07243e-08	12.0317	CMYA5	CMYA5	cardiomyopathy associated 5; 2310076E16Rik [Homo sapiens]. [Source:RefSeq;Acc:NM_153610]	5	79021415	ensembl cDNA
Ssc.5227.1.S2_at	-1.95577	-2.30093	-1.6106	9.38054	-11.1056	1.75996e-09	8.21316e-08	12.0105	0		2 kDa protein [Source:IPI;Acc:IPI00479055]		.	ensembl genome
Ssc.5192.1.S1_at	1.7805	1.466	2.09501	6.38566	11.096	1.78425e-09	8.2947e-08	11.9967	SLC44A1	SLC44A1	CDW92 antigen; choline transporter-like protein 1; CD92 protein [Homo sapiens]. [Source:RefSeq;Acc:NM_080546]	9	107046724	ensembl cDNA
AFFX-Ssc-actin-5_x_at	2.55351	2.10221	3.00481	6.5318	11.0897	1.80031e-09	8.33754e-08	11.9877	ACTG1	ACTG1	Actin, cytoplasmic 2 (Gamma-actin). [Source:Uniprot/SWISSPROT;Acc:P02571]	17	77091594	ensembl cDNA
Ssc.4141.2.S1_at	2.85888	2.35319	3.36457	5.32601	11.0805	1.82409e-09	8.40741e-08	11.9745	KCTD12	KCTD12	Potassium channel tetramerisation domain containing protein 12 (Pfetin) (Predominantly fetal expressed T1 domain). [Source:Uniprot/SWISSPROT;Acc:Q96CX2]	13	76352313	ensembl genome
Ssc.26182.1.S1_at	2.85199	2.34743	3.35655	5.18251	11.0785	1.8292e-09	8.40741e-08	11.9716	DSE	DSE	squamous cell carcinoma antigen recognized by T cells 2 [Homo sapiens]. [Source:RefSeq;Acc:NM_013352]	6	116798214	ensembl cDNA
Ssc.31019.1.S1_at	2.4586	2.02327	2.89393	3.41642	11.0692	1.85359e-09	8.47855e-08	11.9583	KDELC2	KDELC2	KDEL (Lys-Asp-Glu-Leu) containing 2 [Homo sapiens]. [Source:RefSeq;Acc:NM_153705]	11	107848062	ensembl cDNA
Ssc.27539.1.A1_at	2.23951	1.8429	2.63611	4.03249	11.0673	1.8586e-09	8.47855e-08	11.9556	RLBP1L1	RLBP1L1		8	62363104	ensembl cDNA
Ssc.4892.1.S1_at	1.86563	1.53502	2.19625	6.4426	11.0599	1.87833e-09	8.53658e-08	11.945	COL18A1	COL18A1	Collagen alpha 1(XVIII) chain precursor [Contains: Endostatin]. [Source:Uniprot/SWISSPROT;Acc:P39060]	21	45649480	ensembl cDNA
Ssc.5685.1.S1_at	1.67196	1.37545	1.96846	5.74489	11.052	1.89966e-09	8.60141e-08	11.9336	ANKFY1	ANKFY1	Ankyrin repeats- and FYVE domain-containing protein 1 (Ankyrin repeats hooked to a zinc finger motif). [Source:Uniprot/SWISSPROT;Acc:Q9P2R3]	17	4013414	ensembl cDNA
Ssc.17758.1.S1_at	-1.21347	-1.42883	-0.998102	8.4083	-11.0433	1.92338e-09	8.6766e-08	11.9211	TMEM147	TMEM147	seven transmembrane domain protein [Homo sapiens]. [Source:RefSeq;Acc:NM_032635]	19	40728372	ensembl cDNA
Ssc.19282.1.S1_at	2.90273	2.38732	3.41814	6.85921	11.0383	1.93733e-09	8.70727e-08	11.9138	MXRA7	MXRA7		17	72183404	ensembl cDNA
Ssc.21043.1.S1_at	1.80285	1.48245	2.12324	6.23409	11.0286	1.9644e-09	8.79646e-08	11.8999	SEC61A1	SEC61A1	Protein transport protein Sec61 alpha subunit isoform 1 (Sec61 alpha- 1). [Source:Uniprot/SWISSPROT;Acc:P61619]	3	129253902	ensembl cDNA
Ssc.1238.1.S1_at	-2.30109	-2.71054	-1.89163	7.22003	-11.0147	2.00371e-09	8.93962e-08	11.8799	CYB5R1	CYB5R1	NAD(P)H:quinone oxidoreductase type 3, polypeptide A2; cytochrome b5 reductase 1 (B5R.1); 1500005G05Rik [Homo sapiens]. [Source:RefSeq;Acc:NM_016243]	1	201197627	ensembl cDNA
Ssc.20133.1.A1_at	3.359	2.76097	3.95704	4.91562	11.0086	2.02143e-09	8.98575e-08	11.8711	THY1	THY1	Thy-1 membrane glycoprotein precursor (Thy-1 antigen) (CDw90) (CD90 antigen). [Source:Uniprot/SWISSPROT;Acc:P04216]	11	118794097	ensembl cDNA
Ssc.12241.1.A1_at	2.33104	1.91575	2.74634	8.71676	11.0013	2.04275e-09	9.04751e-08	11.8605	ANXA2	ANXA2	Annexin A2 (Annexin II) (Lipocortin II) (Calpactin I heavy chain) (Chromobindin 8) (P36) (Protein I) (Placental anticoagulant protein IV) (PAP-IV). [Source:Uniprot/SWISSPROT;Acc:P07355]	15	58426625	ensembl cDNA
Ssc.3014.1.S1_at	2.58175	2.12163	3.04187	4.08147	10.9974	2.05415e-09	9.05659e-08	11.8549	MAGED4		Melanoma-associated antigen D4 (MAGE-D4 antigen) (MAGE-E1 antigen). [Source:Uniprot/SWISSPROT;Acc:Q96JG8]		.	ensembl cDNA
Ssc.6974.1.A1_at	3.81644	3.13615	4.49673	4.75805	10.9955	2.05967e-09	9.05659e-08	11.8522	SYTL2	SYTL2	Synaptotagmin-like protein 2 (Exophilin 4). [Source:Uniprot/SWISSPROT;Acc:Q9HCH5]	11	85082915	ensembl cDNA
Ssc.17183.1.S1_at	-1.3176	-1.55258	-1.08262	8.3869	-10.99	2.07605e-09	9.0958e-08	11.8442	ATP5D	ATP5D	ATP synthase delta chain, mitochondrial precursor (EC 3.6.3.14). [Source:Uniprot/SWISSPROT;Acc:P30049]	19	1192749	ensembl cDNA
Ssc.30478.1.A1_at	-2.33713	-2.75488	-1.91939	2.70038	-10.9653	2.15096e-09	9.39019e-08	11.8086	CFTR	CFTR	Cystic fibrosis transmembrane conductance regulator (CFTR) (cAMP- dependent chloride channel). [Source:Uniprot/SWISSPROT;Acc:P13569]	7	116907253	ensembl cDNA
Ssc.24126.1.A1_at	2.80684	2.30483	3.30886	6.07321	10.9585	2.17215e-09	9.44886e-08	11.7987	PLOD2	PLOD2	Procollagen-lysine,2-oxoglutarate 5-dioxygenase 2 precursor (EC 1.14.11.4) (Lysyl hydroxylase 2) (LH2). [Source:Uniprot/SWISSPROT;Acc:O00469]	3	147269922	ensembl cDNA
Ssc.17611.1.S1_at	-2.39519	-2.82375	-1.96664	7.47948	-10.9543	2.18518e-09	9.46988e-08	11.7927	AK1	AK1	Adenylate kinase isoenzyme 1 (EC 2.7.4.3) (ATP-AMP transphosphorylase) (AK1) (Myokinase). [Source:Uniprot/SWISSPROT;Acc:P00568]	9	129668580	ensembl cDNA
Ssc.11559.2.A1_at	3.594	2.95082	4.23719	3.98705	10.952	2.19253e-09	9.46988e-08	11.7893	THBS3	THBS3	Thrombospondin 3 precursor. [Source:Uniprot/SWISSPROT;Acc:P49746]	1	153432005	ensembl cDNA
Ssc.455.1.S1_at	2.79096	2.2912	3.29072	5.81704	10.9457	2.21249e-09	9.52231e-08	11.7801	AIF1		Allograft inflammatory factor-1 (AIF-1) (Ionized calcium-binding adapter molecule 1) (G1). [Source:Uniprot/SWISSPROT;Acc:P55008]		.	ensembl cDNA
Ssc.14062.2.S1_a_at	2.83449	2.32681	3.34217	5.72861	10.9429	2.22131e-09	9.5266e-08	11.7761	IGFBP6	IGFBP6	Insulin-like growth factor binding protein 6 precursor (IGFBP-6) (IBP- 6) (IGF-binding protein 6). [Source:Uniprot/SWISSPROT;Acc:P24592]	12	51777703	ensembl cDNA
Ssc.4406.1.A1_at	-1.74779	-2.06094	-1.43463	9.48138	-10.9388	2.23434e-09	9.54888e-08	11.7703	SDHA	SDHA	Succinate dehydrogenase [ubiquinone] flavoprotein subunit, mitochondrial precursor (EC 1.3.5.1) (Fp) (Flavoprotein subunit of complex II). [Source:Uniprot/SWISSPROT;Acc:P31040]	5	271439	ensembl cDNA
Ssc.22558.1.A1_at	-1.6289	-1.92126	-1.33655	5.40216	-10.9202	2.29502e-09	9.77389e-08	11.7433	GADD45GIP1	GADD45GIP1	growth arrest and DNA-damage-inducible, gamma interacting protein 1; papillomavirus L2 interacting nuclear protein 1; CKII beta binding protein 2; CR6 interacting factor 1; p53-responsive gene 6 [Homo sapiens]. [Source:RefSeq;Acc:NM_052850]	19	12925972	ensembl cDNA
Ssc.13584.1.A1_at	-2.78535	-3.28647	-2.28422	3.83418	-10.8938	2.38422e-09	1.01184e-07	11.7049	NHLRC2		NHL repeat containing 2; Similar to RIKEN cDNA 1200003G01 gene; 1200003G01Rik [Homo sapiens]. [Source:RefSeq;Acc:NM_198514]		.	ensembl genome
Ssc.11601.1.A1_at	-2.62354	-3.09581	-2.15126	7.66678	-10.8879	2.40475e-09	1.01701e-07	11.6962	DAPL1	DAPL1	PREDICTED: similar to death-associated protein [Source:RefSeq_peptide;Acc:XP_043500]	2	159360075	ensembl cDNA
Ssc.19873.2.S1_at	2.29869	1.88468	2.71271	3.46207	10.8821	2.42496e-09	1.02201e-07	11.6878	KIAA0774	KIAA0774	PREDICTED: KIAA0774 [Source:RefSeq_peptide;Acc:XP_166270]	13	28496748	ensembl genome
Ssc.23544.1.S1_at	2.58087	2.1158	3.04594	7.45038	10.8766	2.44434e-09	1.02662e-07	11.6798	XPO6	XPO6	exportin 6; RAN binding protein 20 [Homo sapiens]. [Source:RefSeq;Acc:NM_015171]	16	28016817	ensembl genome
Ssc.12138.1.A1_at	3.08685	2.52995	3.64375	4.27288	10.8639	2.48943e-09	1.04197e-07	11.6614	ROBO1	ROBO1	Roundabout homolog 1 precursor (H-Robo-1) (Deleted in U twenty twenty). [Source:Uniprot/SWISSPROT;Acc:Q9Y6N7]	3	78729080	ensembl genome
Ssc.21543.1.S1_at	-1.30348	-1.53874	-1.06822	7.68514	-10.8593	2.50633e-09	1.04545e-07	11.6546	0		18 kDa protein [Source:IPI;Acc:IPI00414515]		.	ensembl genome
Ssc.21591.1.S1_at	1.87923	1.53978	2.21868	4.41766	10.8506	2.53814e-09	1.05227e-07	11.6419	TLE3	TLE3	Transducin-like enhancer protein 3 (ESG3). [Source:Uniprot/SWISSPROT;Acc:Q04726]	15	68127597	ensembl cDNA
Ssc.12578.1.A1_at	3.16162	2.5905	3.73274	7.66152	10.8501	2.53996e-09	1.05227e-07	11.6411	IGF1	IGF1	Insulin-like growth factor IA precursor (IGF-IA) (Somatomedin C). [Source:Uniprot/SWISSPROT;Acc:P01343]	12	101313809	ensembl cDNA
Ssc.4141.1.A1_at	2.39486	1.96169	2.82804	7.18445	10.8359	2.59269e-09	1.0667e-07	11.6204	KCTD12	KCTD12	Potassium channel tetramerisation domain containing protein 12 (Pfetin) (Predominantly fetal expressed T1 domain). [Source:Uniprot/SWISSPROT;Acc:Q96CX2]	13	76352313	ensembl genome
Ssc.19154.1.S1_at	-2.00165	-2.3637	-1.63959	6.22945	-10.8357	2.59336e-09	1.0667e-07	11.6202	CLPP	CLPP	Putative ATP-dependent Clp protease proteolytic subunit, mitochondrial precursor (EC 3.4.21.92) (Endopeptidase Clp). [Source:Uniprot/SWISSPROT;Acc:Q16740]	19	6312463	ensembl cDNA
Ssc.11454.1.S1_at	3.96153	3.24481	4.67825	4.86308	10.8334	2.60213e-09	1.0667e-07	11.6168	NAV1	NAV1	neuron navigator 1; neuron navigator-1; pore membrane and/or filament interacting like protein 3 [Homo sapiens]. [Source:RefSeq;Acc:NM_020443]	1	199859224	ensembl genome
Ssc.23925.1.A1_at	-2.54621	-3.00695	-2.08547	4.5937	-10.8313	2.60982e-09	1.0667e-07	11.6138	TRIM44	TRIM44	DIPB protein [Homo sapiens]. [Source:RefSeq;Acc:NM_017583]	11	35640929	ensembl genome
Ssc.1696.1.A1_at	2.39303	1.95983	2.82622	4.8251	10.8271	2.62606e-09	1.06975e-07	11.6075	FMNL2	FMNL2	formin-like 2 isoform D; formin homology 2 domain containing 1; formin homology 2 domain containing 2 [Homo sapiens]. [Source:RefSeq;Acc:NM_001004417]	2	153107550	ensembl cDNA
Ssc.2648.1.S1_at	2.24414	1.83779	2.65049	7.8049	10.8243	2.63643e-09	1.07039e-07	11.6036	TMEM49	TMEM49		17	55139811	ensembl cDNA
Ssc.5330.1.A1_at	1.68781	1.38209	1.99353	7.68044	10.8204	2.65165e-09	1.07277e-07	11.5978	TGFBR2	TGFBR2	TGF-beta receptor type II precursor (EC 2.7.1.37) (TGFR-2) (TGF-beta type II receptor). [Source:Uniprot/SWISSPROT;Acc:P37173]	3	30622998	ensembl cDNA
Ssc.27210.1.S1_at	-1.57568	-1.86123	-1.29013	5.36289	-10.8151	2.67188e-09	1.07277e-07	11.5901	FASTK	FASTK	Fas-activated serine/threonine kinase (EC 2.7.1.-) (FAST kinase). [Source:Uniprot/SWISSPROT;Acc:Q14296]	7	150404641	ensembl cDNA
Ssc.5611.1.S1_at	-1.9947	-2.35629	-1.63311	10.7015	-10.8121	2.68363e-09	1.07277e-07	11.5857	CHCHD10	CHCHD10		22	22438021	ensembl cDNA
Ssc.30816.1.A1_s_at	-1.65598	-1.95617	-1.35578	10.499	-10.8119	2.68466e-09	1.07277e-07	11.5853	UQCRB	UQCRB	Ubiquinol-cytochrome C reductase complex 14 kDa protein (EC 1.10.2.2) (Complex III subunit VI) (QP-C). [Source:Uniprot/SWISSPROT;Acc:P14927]	8	97311911	ensembl cDNA
Ssc.27151.1.S1_at	4.23979	3.47117	5.0084	5.78591	10.8114	2.68634e-09	1.07277e-07	11.5847	CCDC80	CCDC80	steroid-sensitive protein 1 [Homo sapiens]. [Source:RefSeq;Acc:NM_199511]	3	113806103	ensembl cDNA
Ssc.21536.1.A1_at	1.97845	1.61963	2.33728	5.70123	10.8067	2.70494e-09	1.07667e-07	11.5777	MAPKAP1	MAPKAP1	Stress-activated map kinase interacting protein 1 (SAPK interacting protein 1) (Putative Ras inhibitor JC310). [Source:Uniprot/SWISSPROT;Acc:Q9BPZ7]	9	127239494	ensembl genome
Ssc.11338.1.S1_a_at	-1.88343	-2.22602	-1.54084	8.01997	-10.7752	2.83157e-09	1.11757e-07	11.5316	GLRX5	GLRX5	Glutaredoxin-related protein C14orf87. [Source:Uniprot/SWISSPROT;Acc:Q86SX6]	14	95071076	ensembl cDNA
Ssc.8594.1.A1_at	3.02926	2.47818	3.58034	3.71402	10.7738	2.83731e-09	1.11757e-07	11.5296	BLNK	BLNK	B-cell linker; B cell linker protein [Homo sapiens]. [Source:RefSeq;Acc:NM_013314]	10	97941453	ensembl cDNA
Ssc.18422.1.S1_at	2.06675	1.69064	2.44286	4.81549	10.7702	2.85253e-09	1.11757e-07	11.5242	DNASE1L1	DNASE1L1	Muscle-specific DNase I-like precursor (EC 3.1.21.-) (DNase X) (XIB). [Source:Uniprot/SWISSPROT;Acc:P49184]	X	153282773	ensembl cDNA
Ssc.25969.1.S1_at	-2.29268	-2.70995	-1.87541	5.59268	-10.769	2.85717e-09	1.11757e-07	11.5225	PRKD3	PRKD3	Protein kinase C, nu type (EC 2.7.1.-) (nPKC-nu) (Protein kinase EPK2). [Source:Uniprot/SWISSPROT;Acc:O94806]	2	37331149	ensembl cDNA
Ssc.3588.1.S1_at	-1.80047	-2.12822	-1.47272	9.69685	-10.7669	2.86609e-09	1.11757e-07	11.5194	GOT2	GOT2	Aspartate aminotransferase, mitochondrial precursor (EC 2.6.1.1) (Transaminase A) (Glutamate oxaloacetate transaminase-2). [Source:Uniprot/SWISSPROT;Acc:P00505]	16	57298538	ensembl cDNA
Ssc.30074.1.A1_at	-1.90415	-2.2508	-1.55749	3.64559	-10.7659	2.87017e-09	1.11757e-07	11.518	RASA1	RASA1	Ras GTPase-activating protein 1 (GTPase-activating protein) (GAP) (Ras p21 protein activator) (p120GAP) (RasGAP). [Source:Uniprot/SWISSPROT;Acc:P20936]	5	86599838	ensembl genome
Ssc.17091.1.A1_at	1.96836	1.61	2.32672	4.4456	10.7655	2.87192e-09	1.11757e-07	11.5174	ETNK1	ETNK1	Ethanolamine kinase (EC 2.7.1.82) (EKI). [Source:Uniprot/SWISSPROT;Acc:Q9HBU6]	12	22669343	ensembl genome
Ssc.66.1.S3_at	-2.58164	-3.05202	-2.11127	3.6512	-10.7572	2.90696e-09	1.12501e-07	11.5051	FRK	FRK	Tyrosine-protein kinase FRK (EC 2.7.1.112) (Nuclear tyrosine protein kinase RAK). [Source:Uniprot/SWISSPROT;Acc:P42685]	6	116369389	ensembl genome
Ssc.9844.1.A1_at	-2.41856	-2.85925	-1.97788	3.88884	-10.7566	2.9095e-09	1.12501e-07	11.5043	PCDH9	PCDH9	Protocadherin 9 precursor. [Source:Uniprot/SWISSPROT;Acc:Q9HC56]	13	65774970	ensembl genome
Ssc.28915.1.S1_at	2.10196	1.71755	2.48638	4.78716	10.7169	3.08307e-09	1.18364e-07	11.4459	FAM176B	FAM176B		1	36560219	ensembl cDNA
Ssc.10053.1.A1_at	2.00004	1.63415	2.36593	6.81714	10.7137	3.09741e-09	1.18364e-07	11.4412	CHSY1	CHSY1	carbohydrate (chondroitin) synthase 1; chondroitin synthase [Homo sapiens]. [Source:RefSeq;Acc:NM_014918]	15	99533456	ensembl cDNA
Ssc.25759.1.S1_at	-2.02185	-2.39174	-1.65196	5.28166	-10.7133	3.09938e-09	1.18364e-07	11.4405	SYNPO	SYNPO	Synaptopodin. [Source:Uniprot/SWISSPROT;Acc:Q8N3V7]	5	149960835	ensembl cDNA
Ssc.3967.1.A1_at	1.96409	1.60476	2.32342	5.46039	10.7131	3.10002e-09	1.18364e-07	11.4403	B4GALT1	B4GALT1	Beta-1,4-galactosyltransferase 1 (EC 2.4.1.-) (Beta-1,4-GalTase 1) (Beta4Gal-T1) (b4Gal-T1) (UDP-galactose:beta-N-acetylglucosamine beta- 1,4-galactosyltransferase 1) (UDP-Gal:beta-GlcNAc beta-1,4- galactosyltransferase 1) [Includes: Lactose synthase A pr	9	33100642	ensembl cDNA
Ssc.4493.1.S1_at	1.95383	1.59569	2.31197	8.63123	10.6926	3.19465e-09	1.21596e-07	11.41	S100A10	S100A10	Calpactin I light chain (S100 calcium-binding protein A10) (p10 protein) (p11) (Cellular ligand of annexin II). [Source:Uniprot/SWISSPROT;Acc:P60903]	1	150222011	ensembl cDNA
Ssc.6560.1.S1_at	1.49307	1.21927	1.76686	4.53953	10.6883	3.21491e-09	1.21763e-07	11.4036	ARFGAP3	ARFGAP3	ADP-ribosylation factor GTPase-activating protein 3 (ARF GAP 3). [Source:Uniprot/SWISSPROT;Acc:Q9NP61]	22	41522476	ensembl cDNA
Ssc.21806.1.A1_at	2.54264	2.07628	3.00899	7.24526	10.686	3.22557e-09	1.21763e-07	11.4003	LHFP	LHFP	lipoma HMGIC fusion partner [Homo sapiens]. [Source:RefSeq;Acc:NM_005780]	13	38815033	ensembl cDNA
Ssc.2742.1.S1_at	-1.72942	-2.04664	-1.4122	7.52359	-10.6853	3.22902e-09	1.21763e-07	11.3992	C11orf67	C11orf67	PTD015 protein [Homo sapiens]. [Source:RefSeq;Acc:NM_024684]	11	77209849	ensembl cDNA
Ssc.15283.1.A1_at	2.97488	2.42895	3.52081	6.21685	10.6802	3.2533e-09	1.22052e-07	11.3917	USH2A	USH2A	usherin isoform A [Homo sapiens]. [Source:RefSeq;Acc:NM_007123]	1	213862859	ensembl genome
Ssc.25615.1.A1_at	2.36704	1.93262	2.80145	7.44616	10.6795	3.25673e-09	1.22052e-07	11.3906	RYR2	RYR2	Ryanodine receptor 2 (Cardiac muscle-type ryanodine receptor) (RyR2) (RYR-2) (Cardiac muscle ryanodine receptor-calcium release channel) (hRYR-2). [Source:Uniprot/SWISSPROT;Acc:Q92736]	1	235272128	ensembl genome
Ssc.3920.1.S1_at	3.52382	2.87566	4.17199	6.2049	10.6556	3.37277e-09	1.25909e-07	11.3553	PMEPA1	PMEPA1	Transmembrane prostate androgen-induced protein (Solid tumor- associated 1 protein). [Source:Uniprot/SWISSPROT;Acc:Q969W9]	20	55656854	ensembl cDNA
Ssc.17042.1.A1_at	-1.9158	-2.26824	-1.56336	9.58881	-10.6541	3.38032e-09	1.25909e-07	11.3531	SOD2	SOD2	Superoxide dismutase [Mn], mitochondrial precursor (EC 1.15.1.1). [Source:Uniprot/SWISSPROT;Acc:P04179]	6	160020141	ensembl cDNA
Ssc.10949.1.S1_at	-1.73609	-2.05554	-1.41665	9.42609	-10.6518	3.39175e-09	1.2595e-07	11.3496	GBAS	GBAS	NipSnap2 protein (Glioblastoma amplified sequence). [Source:Uniprot/SWISSPROT;Acc:O75323]	7	55999790	ensembl cDNA
Ssc.27097.1.A1_at	-2.45883	-2.91165	-2.00601	8.32225	-10.6426	3.43756e-09	1.26959e-07	11.3361	MLF1	MLF1	Myeloid leukemia factor 1 (Myelodysplasia-myeloid leukemia factor 1). [Source:Uniprot/SWISSPROT;Acc:P58340]	3	159771677	ensembl genome
Ssc.14143.1.A1_at	-1.44521	-1.71137	-1.17904	7.81304	-10.6422	3.43979e-09	1.26959e-07	11.3355	TOMM70A	TOMM70A	Mitochondrial precursor proteins import receptor (Translocase of outer membrane TOM70). [Source:Uniprot/SWISSPROT;Acc:O94826]	3	101564999	ensembl cDNA
Ssc.4263.1.A1_at	-2.21917	-2.62819	-1.81015	8.75347	-10.6339	3.48183e-09	1.28123e-07	11.3232	ACO2	ACO2	Aconitate hydratase, mitochondrial precursor (EC 4.2.1.3) (Citrate hydro-lyase) (Aconitase). [Source:Uniprot/SWISSPROT;Acc:Q99798]	22	40195075	ensembl cDNA
Ssc.10771.1.A1_at	2.33967	1.90795	2.77139	3.80191	10.6219	3.5439e-09	1.30014e-07	11.3054	UBTD2	UBTD2	dendritic cell-derived ubiquitin-like protein [Homo sapiens]. [Source:RefSeq;Acc:NM_152277]	5	171569255	ensembl genome
Ssc.4157.1.A1_at	-1.87747	-2.22402	-1.53092	7.14937	-10.6182	3.56341e-09	1.30337e-07	11.2999	SAMM50	SAMM50	SAM50-like protein CGI-51. [Source:Uniprot/SWISSPROT;Acc:Q9Y512]	22	42673949	ensembl cDNA
Ssc.26481.1.A1_at	-2.09027	-2.47633	-1.70421	6.06517	-10.6119	3.59642e-09	1.31151e-07	11.2906	PTP4A3	PTP4A3	protein tyrosine phosphatase type IVA, member 3 isoform 2; potentially prenylated protein tyrosine phosphatase [Homo sapiens]. [Source:RefSeq;Acc:NM_007079]	8	142501189	ensembl cDNA
Ssc.11155.1.S1_at	1.32275	1.07832	1.56719	4.14017	10.6063	3.62624e-09	1.31844e-07	11.2822	PTPRA	PTPRA	Protein-tyrosine phosphatase alpha precursor (EC 3.1.3.48) (R-PTP- alpha). [Source:Uniprot/SWISSPROT;Acc:P18433]	20	2792841	ensembl cDNA
Ssc.5607.1.S1_at	-2.25208	-2.66848	-1.83568	5.33468	-10.6003	3.6583e-09	1.32613e-07	11.2734	ALDH4A1	ALDH4A1	Delta-1-pyrroline-5-carboxylate dehydrogenase, mitochondrial precursor (EC 1.5.1.12) (P5C dehydrogenase). [Source:Uniprot/SWISSPROT;Acc:P30038]	1	19070513	ensembl cDNA
Ssc.10137.1.A1_at	5.42087	4.41626	6.42549	5.68927	10.5759	3.7926e-09	1.37074e-07	11.237	LOXL1	LOXL1	Lysyl oxidase homolog 1 precursor (EC 1.4.3.-) (Lysyl oxidase-like protein 1) (LOL). [Source:Uniprot/SWISSPROT;Acc:Q08397]	15	72005842	ensembl cDNA
Ssc.4841.2.S1_a_at	-1.90489	-2.25811	-1.55167	5.80517	-10.5698	3.82659e-09	1.37893e-07	11.228	KC71		Putative NF-kappa-B activating protein KIAA1271. [Source:Uniprot/SWISSPROT;Acc:Q7Z434]		.	ensembl cDNA
Ssc.2456.1.S1_at	1.54245	1.2556	1.82931	8.41761	10.539	4.00525e-09	1.43906e-07	11.182	YWHAQ	YWHAQ	14-3-3 protein tau (14-3-3 protein theta) (14-3-3 protein T-cell) (HS1 protein). [Source:Uniprot/SWISSPROT;Acc:P27348]	2	9641552	ensembl cDNA
Ssc.17540.2.A1_at	-1.79771	-2.1325	-1.46292	7.87708	-10.5244	4.09256e-09	1.4661e-07	11.1602	PRKAR2A	PRKAR2A	cAMP-dependent protein kinase type II-alpha regulatory chain. [Source:Uniprot/SWISSPROT;Acc:P13861]	3	48763097	ensembl cDNA
Ssc.5649.1.S1_at	1.3436	1.09327	1.59393	7.06676	10.5198	4.12073e-09	1.47186e-07	11.1533	ATP1B3	ATP1B3	Sodium/potassium-transporting ATPase beta-3 chain (Sodium/potassium- dependent ATPase beta-3 subunit) (ATPB-3). [Source:Uniprot/SWISSPROT;Acc:P54709]	3	143078160	ensembl cDNA
Ssc.886.1.S1_at	-1.92685	-2.28613	-1.56757	9.71415	-10.5114	4.1722e-09	1.48589e-07	11.1408	CYC1	CYC1	Cytochrome c1, heme protein, mitochondrial precursor (Cytochrome c-1). [Source:Uniprot/SWISSPROT;Acc:P08574]	8	145221948	ensembl cDNA
Ssc.13874.1.S1_at	1.88857	1.53635	2.24078	10.3287	10.5094	4.18482e-09	1.48604e-07	11.1377	ACTG1	ACTG1	Actin, cytoplasmic 2 (Gamma-actin). [Source:Uniprot/SWISSPROT;Acc:P02571]	17	77091594	ensembl cDNA
Ssc.4015.1.S1_at	-2.45116	-2.9084	-1.99393	4.77785	-10.507	4.19943e-09	1.48689e-07	11.1342	OPLAH	OPLAH	5-oxoprolinase (EC 3.5.2.9) (5-oxo-L-prolinase) (Pyroglutamase) (5- OPase) (Fragment). [Source:Uniprot/SWISSPROT;Acc:O14841]	8	145178156	ensembl cDNA
Ssc.1403.1.S1_at	1.92416	1.56484	2.28348	4.91681	10.4956	4.27111e-09	1.50789e-07	11.1171	SH3BGRL3	SH3BGRL3	SH3 domain-binding glutamic acid-rich-like protein 3 (SH3 domain- binding protein SH3BP-1) (P1725). [Source:Uniprot/SWISSPROT;Acc:Q9H299]	1	26478833	ensembl cDNA
Ssc.2675.1.S1_at	1.26546	1.02847	1.50245	5.43662	10.4656	4.4658e-09	1.57206e-07	11.0721	TGFB1I1	TGFB1I1	androgen receptor coactivator ARA55 [Homo sapiens]. [Source:RefSeq;Acc:NM_015927]	16	31390985	ensembl cDNA
Ssc.25889.1.S1_at	-1.72685	-2.05036	-1.40334	7.64583	-10.462	4.48968e-09	1.57592e-07	11.0667	CHCHD7	CHCHD7	coiled-coil-helix-coiled-coil-helix domain containing 7 [Homo sapiens]. [Source:RefSeq;Acc:NM_024300]	8	57286869	ensembl cDNA
Ssc.11108.1.A1_at	2.60426	2.11591	3.09261	6.12693	10.452	4.55714e-09	1.595e-07	11.0517	PMP22	PMP22	Peripheral myelin protein 22 (PMP-22). [Source:Uniprot/SWISSPROT;Acc:Q01453]	17	15073822	ensembl cDNA
AFFX-Ssc-actin-3_at	1.94551	1.58051	2.31051	10.4436	10.4469	4.59211e-09	1.59851e-07	11.044	ACTG1	ACTG1	Actin, cytoplasmic 2 (Gamma-actin). [Source:Uniprot/SWISSPROT;Acc:P02571]	17	77091594	ensembl cDNA
Ssc.17522.1.A1_at	2.15067	1.74717	2.55417	6.14225	10.4467	4.59343e-09	1.59851e-07	11.0437	ALDH1A2	ALDH1A2	Aldehyde dehydrogenase 1A2 (EC 1.2.1.3) (Retinaldehyde-specific dehydrogenase type 2) (RALDH(II)) (RALDH-2). [Source:Uniprot/SWISSPROT;Acc:O94788]	15	56032920	ensembl cDNA
Ssc.809.1.S1_at	3.25174	2.64151	3.86198	5.69867	10.444	4.61207e-09	1.60043e-07	11.0396	IFI30		Gamma-interferon inducible lysosomal thiol reductase precursor (Gamma- interferon-inducible protein IP-30). [Source:Uniprot/SWISSPROT;Acc:P13284]		.	ensembl cDNA
Ssc.10245.2.A1_a_at	2.00503	1.62852	2.38154	10.3156	10.4373	4.65801e-09	1.61178e-07	11.0296	DCN	DCN	Decorin precursor (Bone proteoglycan II) (PG-S2) (PG40). [Source:Uniprot/SWISSPROT;Acc:P07585]	12	90063167	ensembl cDNA
Ssc.529.1.S1_at	2.11229	1.71507	2.50951	7.82975	10.4224	4.76269e-09	1.64333e-07	11.0072	NPC2	NPC2	Epididymal secretory protein E1 precursor (Niemann-Pick disease type C2 protein) (hE1). [Source:Uniprot/SWISSPROT;Acc:P61916]	14	74016397	ensembl cDNA
Ssc.17295.1.S1_at	1.9076	1.54849	2.26671	8.21012	10.4114	4.84191e-09	1.66595e-07	10.9905	MYH9	MYH9	Myosin heavy chain, nonmuscle type A (Cellular myosin heavy chain, type A) (Nonmuscle myosin heavy chain-A) (NMMHC-A). [Source:Uniprot/SWISSPROT;Acc:P35579]	22	35007273	ensembl cDNA
Ssc.24866.1.A1_at	1.45331	1.17942	1.72719	5.43401	10.4	4.925e-09	1.68976e-07	10.9733	HMGB3	HMGB3	High mobility group protein 4 (HMG-4) (High mobility group protein 2a) (HMG-2a). [Source:Uniprot/SWISSPROT;Acc:O15347]	X	149902421	ensembl cDNA
Ssc.30848.1.A1_s_at	-1.66121	-1.97456	-1.34785	5.74673	-10.3904	4.99589e-09	1.70927e-07	10.9589	MRPL46	MRPL46	mitochondrial ribosomal protein L46; chromosome 15 open reading frame 4 [Homo sapiens]. [Source:RefSeq;Acc:NM_022163]	15	86803713	ensembl cDNA
Ssc.24270.1.S1_at	3.44539	2.7945	4.09628	4.45132	10.3748	5.11425e-09	1.73891e-07	10.9353	COL21A1	COL21A1	alpha 1 type XXI collagen precursor; collagen XXI [Homo sapiens]. [Source:RefSeq;Acc:NM_030820]	6	56029347	ensembl cDNA
Ssc.7783.1.A1_at	-1.80074	-2.14095	-1.46054	3.11446	-10.3742	5.11836e-09	1.73891e-07	10.9345	USP45	USP45	USP45 protein. [Source:Uniprot/SPTREMBL;Acc:Q9BRU1]	6	99986911	ensembl cDNA
Ssc.6618.1.A1_at	2.33313	1.8923	2.77396	4.97012	10.3733	5.12536e-09	1.73891e-07	10.9331	ENDOD1	ENDOD1	Probable endonuclease KIAA0830 precursor (EC 3.1.30.-). [Source:Uniprot/SWISSPROT;Acc:O94919]	11	94462665	ensembl cDNA
Ssc.23542.1.A1_at	-2.01676	-2.39836	-1.63516	8.83059	-10.3584	5.24113e-09	1.77325e-07	10.9105	NDUFB11	NDUFB11	NADH-ubiquinone oxidoreductase ESSS subunit, mitochondrial precursor (EC 1.6.5.3) (EC 1.6.99.3) (Complex I-ESSS) (CI-ESSS) (Neuronal protein 17.3) (p17.3) (Np17.3) (UNQ111/PRO1064). [Source:Uniprot/SWISSPROT;Acc:Q9NX14]	X	46886559	ensembl cDNA
Ssc.2697.1.S1_at	-1.6237	-1.93109	-1.3163	7.34726	-10.3528	5.2856e-09	1.78265e-07	10.902	ADCY10	ADCY10	soluble adenylyl cyclase; adenylate cyclase; ATP pyrophosphate-lyase; 3,5-cyclic AMP synthetase; AH-related protein; Hypercalciuria, absorptive, 2 [Homo sapiens]. [Source:RefSeq;Acc:NM_018417]	1	166045507	ensembl genome
Ssc.5374.1.A1_at	1.49115	1.2088	1.77349	6.50787	10.3512	5.29818e-09	1.78265e-07	10.8996	TATDN1	TATDN1	TatD DNase domain containing 1; CDA11 protein; hepatocarcinoma high expression protein; CDA11-like protein 2 [Homo sapiens]. [Source:RefSeq;Acc:NM_032026]	8	125569932	ensembl genome
Ssc.18649.1.S1_at	1.65397	1.34071	1.96722	6.05637	10.3484	5.32038e-09	1.78519e-07	10.8954	COX4I2	COX4I2	Cytochrome c oxidase subunit IV isoform 2, mitochondrial precursor (EC 1.9.3.1) (COX IV-2). [Source:Uniprot/SWISSPROT;Acc:Q96KJ9]	20	29689352	ensembl cDNA
Ssc.3007.1.A1_at	-1.87598	-2.23138	-1.52058	9.29837	-10.3457	5.34231e-09	1.78762e-07	10.8912	LDB3	LDB3	LIM domain binding 3; Z-band alternatively spliced PDZ-motif; PDZ and LIM domain 6 [Homo sapiens]. [Source:RefSeq;Acc:NM_007078]	10	88418350	ensembl cDNA
Ssc.5008.1.A1_at	2.40024	1.94509	2.85539	4.08878	10.3358	5.42208e-09	1.80533e-07	10.8763	GSTA4	GSTA4	Glutathione S-transferase A4-4 (EC 2.5.1.18) (GST class-alpha). [Source:Uniprot/SWISSPROT;Acc:O15217]	6	52950710	ensembl cDNA
Ssc.25550.1.S1_at	3.01233	2.44108	3.58357	4.98848	10.3355	5.42489e-09	1.80533e-07	10.8757	LY96	LY96	Lymphocyte antigen 96 precursor (MD-2 protein) (ESOP-1). [Source:Uniprot/SWISSPROT;Acc:Q9Y6Y9]	8	75066141	ensembl cDNA
Ssc.2147.1.A1_at	2.2227	1.80062	2.64478	6.97897	10.3214	5.54076e-09	1.83887e-07	10.8544	CKAP4	CKAP4	cytoskeleton-associated protein 4; transmembrane protein (63kD), endoplasmic reticulum/Golgi intermediate compartment; type-II transmembrane protein p63 [Homo sapiens]. [Source:RefSeq;Acc:NM_006825]	12	105155933	ensembl cDNA
Ssc.18585.1.S1_at	3.23424	2.61954	3.84894	5.40275	10.3123	5.61677e-09	1.85744e-07	10.8406	GUSB	GUSB	Beta-glucuronidase precursor (EC 3.2.1.31) (Beta-G1). [Source:Uniprot/SWISSPROT;Acc:P08236]	7	65063106	ensembl cDNA
Ssc.11570.3.A1_a_at	-2.11484	-2.51684	-1.71285	6.1734	-10.3111	5.62721e-09	1.85744e-07	10.8388	TRIB2	TRIB2	tribbles homolog 2 [Homo sapiens]. [Source:RefSeq;Acc:NM_021643]	2	12774466	ensembl cDNA
Ssc.9402.1.A1_at	1.68985	1.36848	2.01123	5.31824	10.3059	5.67141e-09	1.86697e-07	10.8309	ARHGEF10	ARHGEF10	Rho guanine nucleotide exchange factor 10. [Source:Uniprot/SWISSPROT;Acc:O15013]	8	1759549	ensembl cDNA
Ssc.12954.1.S1_at	-1.64477	-1.95798	-1.33157	6.03128	-10.2926	5.78621e-09	1.89962e-07	10.8106	HARSL		Histidyl-tRNA synthetase homolog (EC 6.1.1.21) (Histidine--tRNA ligase homolog) (HisRS). [Source:Uniprot/SWISSPROT;Acc:P49590]		.	ensembl cDNA
Ssc.26221.1.S1_at	2.97157	2.40527	3.53787	5.07598	10.2846	5.85588e-09	1.91733e-07	10.7985	CXCL12	CXCL12	Stromal cell-derived factor 1 precursor (SDF-1) (CXCL12) (Pre-B cell growth stimulating factor) (PBSF) (hIRH) [Contains: SDF-1-beta(3-72); SDF-1-alpha(3-67)]. [Source:Uniprot/SWISSPROT;Acc:P48061]	10	44185619	ensembl cDNA
Ssc.3214.1.S1_at	2.66127	2.15359	3.16894	5.98172	10.2742	5.94825e-09	1.94235e-07	10.7827	RNASET2	RNASET2	Ribonuclease T2 precursor (EC 3.1.27.-) (Ribonuclease 6). [Source:Uniprot/SWISSPROT;Acc:O00584]	6	167263003	ensembl cDNA
Ssc.14559.1.S1_at	2.46672	1.99559	2.93784	7.99885	10.2619	6.05989e-09	1.97219e-07	10.7639	ANXA1	ANXA1	Annexin A1 (Annexin I) (Lipocortin I) (Calpactin II) (Chromobindin 9) (P35) (Phospholipase A2 inhibitory protein). [Source:Uniprot/SWISSPROT;Acc:P04083]	9	74956601	ensembl cDNA
Ssc.15316.1.S1_at	2.18559	1.7681	2.60308	6.77135	10.2606	6.072e-09	1.97219e-07	10.7619	CRIP1		Cysteine-rich protein 1 (Cysteine-rich intestinal protein) (CRIP) (Cysteine-rich heart protein) (hCRHP). [Source:Uniprot/SWISSPROT;Acc:P50238]		.	ensembl cDNA
Ssc.4438.1.A1_at	2.41909	1.95656	2.88161	3.6716	10.251	6.16057e-09	1.99563e-07	10.7473	PAWR	PAWR	apoptosis response protein; prostate apoptosis response protein 4 [Homo sapiens]. [Source:RefSeq;Acc:NM_002583]	12	78509878	ensembl genome
Ssc.25540.1.S1_at	1.89603	1.53316	2.25889	3.87438	10.2412	6.25273e-09	2.00868e-07	10.7323	KLHL10	KLHL10	kelch-like 10 [Homo sapiens]. [Source:RefSeq;Acc:NM_152467]	17	37247569	ensembl genome
Ssc.18344.1.S1_at	-2.83386	-3.37633	-2.29138	7.37265	-10.2387	6.27625e-09	2.00868e-07	10.7285	PYGM	PYGM	Glycogen phosphorylase, muscle form (EC 2.4.1.1) (Myophosphorylase). [Source:Uniprot/SWISSPROT;Acc:P11217]	11	64270437	ensembl cDNA
Ssc.3196.1.S1_at	2.18953	1.77039	2.60867	5.45966	10.2385	6.27801e-09	2.00868e-07	10.7282	HEXB	HEXB	Beta-hexosaminidase beta chain precursor (EC 3.2.1.52) (N-acetyl-beta- glucosaminidase) (Beta-N-acetylhexosaminidase) (Hexosaminidase B) (Cervical cancer proto-oncogene 7) (HCC-7). [Source:Uniprot/SWISSPROT;Acc:P07686]	5	74016767	ensembl cDNA
Ssc.15103.1.S1_at	-1.9412	-2.31281	-1.56959	7.84582	-10.2383	6.27977e-09	2.00868e-07	10.7279	NDUFS6	NDUFS6	NADH-ubiquinone oxidoreductase 13 kDa-A subunit, mitochondrial precursor (EC 1.6.5.3) (EC 1.6.99.3) (Complex I-13KD-A) (CI-13KD-A). [Source:Uniprot/SWISSPROT;Acc:O75380]	5	1854509	ensembl cDNA
Ssc.7708.1.S1_at	-2.12182	-2.52809	-1.71556	6.374	-10.2363	6.29878e-09	2.00868e-07	10.7249	LIAS	LIAS	Lipoic acid synthetase, mitochondrial precursor (Lip-syn) (Lipoate synthase) (HUSSY-01). [Source:Uniprot/SWISSPROT;Acc:O43766]	4	39137060	ensembl cDNA
Ssc.5099.1.S1_at	-2.01702	-2.40323	-1.63082	6.8873	-10.2362	6.29981e-09	2.00868e-07	10.7247	ECH1	ECH1	Delta3,5-delta2,4-dienoyl-CoA isomerase, mitochondrial precursor (EC 5.3.3.-). [Source:Uniprot/SWISSPROT;Acc:Q13011]	19	43997908	ensembl cDNA
Ssc.14535.1.S1_at	-1.40335	-1.67212	-1.13458	6.38293	-10.2339	6.3223e-09	2.01059e-07	10.7211	PCCB	PCCB	Propionyl-CoA carboxylase beta chain, mitochondrial precursor (EC 6.4.1.3) (PCCase beta subunit) (Propanoyl-CoA:carbon dioxide ligase beta subunit). [Source:Uniprot/SWISSPROT;Acc:P05166]	3	137451857	ensembl cDNA
Ssc.7229.1.S1_at	2.36743	1.91331	2.82156	6.59689	10.2177	6.47917e-09	2.05511e-07	10.6964	SH3BGRL	SH3BGRL	SH3 domain-binding glutamic acid-rich-like protein. [Source:Uniprot/SWISSPROT;Acc:O75368]	X	80344278	ensembl cDNA
Ssc.21885.1.S1_at	-1.74466	-2.07953	-1.40978	5.01889	-10.2112	6.54276e-09	2.06989e-07	10.6865	KIAA0664	KIAA0664	Putative eukaryotic translation initiation factor 3 subunit (eIF-3) (Fragment). [Source:Uniprot/SWISSPROT;Acc:O75153]	17	2539430	ensembl cDNA
Ssc.3500.1.A1_at	2.24549	1.81428	2.6767	5.12954	10.2063	6.59174e-09	2.07899e-07	10.679	EML4	EML4	Echinoderm microtubule-associated protein-like 4 (EMAP-4) (Restrictedly overexpressed proliferation-associated protein) (Ropp 120). [Source:Uniprot/SWISSPROT;Acc:Q9HC35]	2	42249997	ensembl cDNA
Ssc.16986.1.S1_at	2.86847	2.31755	3.4194	4.77782	10.2049	6.60566e-09	2.07899e-07	10.6768	SBF2	SBF2	SET binding factor 2 [Homo sapiens]. [Source:RefSeq;Acc:NM_030962]	11	9756790	ensembl genome
Ssc.1341.1.S1_at	2.13492	1.72403	2.54581	5.3518	10.1836	6.82239e-09	2.14167e-07	10.6442	TKT	TKT	Transketolase (EC 2.2.1.1) (TK). [Source:Uniprot/SWISSPROT;Acc:P29401]	3	53234715	ensembl cDNA
Ssc.28140.1.S1_at	-1.33169	-1.58862	-1.07477	6.65043	-10.159	7.08251e-09	2.21761e-07	10.6064	C6orf203	C6orf203		6	107456110	ensembl cDNA
Ssc.19540.1.S1_at	2.2125	1.78519	2.63981	4.10165	10.1482	7.19984e-09	2.24857e-07	10.5898	TPPP3	TPPP3	Protein CGI-38. [Source:Uniprot/SWISSPROT;Acc:Q9BW30]	16	65981215	ensembl cDNA
Ssc.2790.1.S1_at	1.46893	1.18513	1.75274	4.12679	10.1446	7.23901e-09	2.25502e-07	10.5843	NXN	NXN	nucleoredoxin; nucleoredoxin 1 [Homo sapiens]. [Source:RefSeq;Acc:NM_022463]	17	649335	ensembl cDNA
Ssc.4216.1.S1_at	2.1723	1.75223	2.59237	3.87424	10.1355	7.34044e-09	2.28078e-07	10.5702	RNPEP	RNPEP	Aminopeptidase B (EC 3.4.11.6) (Ap-B) (Arginyl aminopeptidase) (Arginine aminopeptidase). [Source:Uniprot/SWISSPROT;Acc:Q9H4A4]	1	200218389	ensembl cDNA
Ssc.922.2.S1_at	-1.95403	-2.3321	-1.57596	9.58352	-10.13	7.40124e-09	2.29382e-07	10.5619	NDUFV2	NDUFV2	NADH-ubiquinone oxidoreductase 24 kDa subunit, mitochondrial precursor (EC 1.6.5.3) (EC 1.6.99.3). [Source:Uniprot/SWISSPROT;Acc:P19404]	18	9092725	ensembl cDNA
Ssc.21049.1.S1_at	1.6593	1.33802	1.98057	4.26949	10.1227	7.48394e-09	2.31356e-07	10.5507	ATRNL1	ATRNL1	attractin-like 1; attractin-like [Homo sapiens]. [Source:RefSeq;Acc:NM_207303]	10	116843114	ensembl genome
Ssc.7130.1.S1_at	-3.66187	-4.3713	-2.95244	5.33595	-10.1168	7.55236e-09	2.3288e-07	10.5415	PAH	PAH	Phenylalanine-4-hydroxylase (EC 1.14.16.1) (PAH) (Phe-4- monooxygenase). [Source:Uniprot/SWISSPROT;Acc:P00439]	12	101756234	ensembl cDNA
Ssc.20297.1.S1_a_at	-1.88564	-2.25103	-1.52025	8.8543	-10.1147	7.57652e-09	2.33035e-07	10.5383	NDUFB3	NDUFB3	NADH-ubiquinone oxidoreductase B12 subunit (EC 1.6.5.3) (EC 1.6.99.3) (Complex I-B12) (CI-B12). [Source:Uniprot/SWISSPROT;Acc:O43676]	2	201644759	ensembl cDNA
Ssc.31025.2.S1_at	-1.44919	-1.73015	-1.16824	4.3146	-10.1096	7.63503e-09	2.33717e-07	10.5305	C16orf5	C16orf5		16	4500677	ensembl cDNA
Ssc.5087.1.A1_at	1.82711	1.47288	2.18134	4.77115	10.1095	7.63707e-09	2.33717e-07	10.5302	RPS6KC1	RPS6KC1	ribosomal protein S6 kinase, 52kDa, polypeptide 1; ribosomal protein S6 kinase, 52kD, polypeptide 1 [Homo sapiens]. [Source:RefSeq;Acc:NM_012424]	1	211291211	ensembl genome
Ssc.8585.1.A1_at	2.18397	1.75911	2.60883	7.18955	10.0751	8.04863e-09	2.45695e-07	10.4772	PLSCR4	PLSCR4	Phospholipid scramblase 4 (PL scramblase 4) (Ca(2+)-dependent phospholipid scramblase 4). [Source:Uniprot/SWISSPROT;Acc:Q9NRQ2]	3	147392882	ensembl cDNA
Ssc.21850.1.S1_at	-1.53675	-1.83582	-1.23767	7.74822	-10.0709	8.10095e-09	2.46674e-07	10.4706	C21orf33	C21orf33	ES1 protein homolog, mitochondrial precursor (Protein KNP-I) (GT335 protein). [Source:Uniprot/SWISSPROT;Acc:P30042]	21	44377922	ensembl cDNA
Ssc.3331.1.A1_at	1.73158	1.39403	2.06914	7.41724	10.0542	8.31036e-09	2.52419e-07	10.4448	CAPZA1	CAPZA1	F-actin capping protein alpha-1 subunit (CapZ alpha-1). [Source:Uniprot/SWISSPROT;Acc:P52907]	1	112963306	ensembl cDNA
Ssc.7849.1.S1_at	-2.67025	-3.19094	-2.14957	7.96792	-10.0514	8.34567e-09	2.52861e-07	10.4405	KBTBD10	KBTBD10	Kelch repeat and BTB domain containing protein 10 (Kelch-related protein 1) (Kel-like protein 23) (Sarcosin). [Source:Uniprot/SWISSPROT;Acc:O60662]	2	170074458	ensembl cDNA
Ssc.11310.2.A1_at	2.70822	2.17946	3.23699	5.70546	10.0385	8.51227e-09	2.57269e-07	10.4205	CHRDL1	CHRDL1	Chordin-like protein 1 precursor (Neuralin) (Ventroptin). [Source:Uniprot/SWISSPROT;Acc:Q9BU40]	X	109803740	ensembl genome
Ssc.17186.2.S1_at	1.37089	1.10308	1.63869	10.438	10.033	8.58525e-09	2.58833e-07	10.4119	IGFBP7	IGFBP7	Insulin-like growth factor binding protein 7 precursor (IGFBP-7) (IBP- 7) (IGF-binding protein 7) (MAC25 protein) (Prostacyclin-stimulating factor) (PGI2-stimulating factor). [Source:Uniprot/SWISSPROT;Acc:Q16270]	4	57592000	ensembl cDNA
Ssc.25126.1.S1_at	-2.57301	-3.07616	-2.06987	8.38449	-10.023	8.71781e-09	2.60655e-07	10.3964	OGFOD1	OGFOD1		16	55042925	ensembl genome
Ssc.973.1.A1_at	2.93617	2.362	3.51034	4.38886	10.0228	8.72023e-09	2.60655e-07	10.3961	FAM149A	FAM149A		4	187302989	ensembl cDNA
Ssc.10793.1.A1_at	3.46924	2.7908	4.14767	5.18514	10.0224	8.72473e-09	2.60655e-07	10.3956	SDC2	SDC2	Syndecan-2 precursor (Fibroglycan) (Heparan sulfate proteoglycan core protein) (HSPG) (SYND2). [Source:Uniprot/SWISSPROT;Acc:P34741]	8	97575058	ensembl cDNA
Ssc.3226.1.A1_at	2.07042	1.66547	2.47537	6.47774	10.0208	8.74729e-09	2.60655e-07	10.393	DAP	DAP	Death-associated protein 1 (DAP-1). [Source:Uniprot/SWISSPROT;Acc:P51397]	5	10732355	ensembl cDNA
Ssc.6498.1.A1_at	-2.18545	-2.61297	-1.75792	6.62857	-10.0191	8.77021e-09	2.60655e-07	10.3903	MAPK12	MAPK12	Mitogen-activated protein kinase 12 (EC 2.7.1.37) (Extracellular signal-regulated kinase 6) (ERK-6) (ERK5) (Stress-activated protein kinase-3) (Mitogen-activated protein kinase p38 gamma) (MAP kinase p38 gamma). [Source:Uniprot/SWISSPROT;Acc:P53778]	22	49033458	ensembl cDNA
Ssc.7266.1.A1_at	4.37218	3.51685	5.2275	7.7812	10.0188	8.77409e-09	2.60655e-07	10.3899	POSTN	POSTN	Periostin precursor (PN) (Osteoblast specific factor 2) (OSF-2). [Source:Uniprot/SWISSPROT;Acc:Q15063]	13	37034779	ensembl cDNA
Ssc.25933.1.A1_at	-2.36201	-2.82432	-1.89971	7.32347	-10.0139	8.83945e-09	2.61958e-07	10.3824	TTN	TTN	titin isoform novex-3; connectin; CMH9, included; cardiomyopathy, dilated 1G (autosomal dominant) [Homo sapiens]. [Source:RefSeq;Acc:NM_133379]	2	179098962	ensembl cDNA
Ssc.21747.1.A1_at	-1.68432	-2.01406	-1.35457	7.69584	-10.0114	8.8734e-09	2.62325e-07	10.3785	IMMT	IMMT	Mitochondrial inner membrane protein (Mitofilin) (p87/89). [Source:Uniprot/SWISSPROT;Acc:Q16891]	2	86224574	ensembl cDNA
Ssc.30967.2.S1_at	3.6262	2.91599	4.33641	3.50539	10.0072	8.93107e-09	2.63341e-07	10.372	CRISPLD2	CRISPLD2		16	83411113	ensembl cDNA
Ssc.16452.1.S1_at	-1.58599	-1.89666	-1.27531	7.84952	-10.0057	8.95237e-09	2.63341e-07	10.3696	ZADH2	ZADH2	zinc binding alcohol dehydrogenase, domain containing 2 [Homo sapiens]. [Source:RefSeq;Acc:NM_175907]	18	71039477	ensembl cDNA
Ssc.16607.1.A1_at	-1.3182	-1.57645	-1.05994	9.00551	-10.0042	8.97263e-09	2.63341e-07	10.3673	COX17	COX17	Cytochrome c oxidase copper chaperone. [Source:Uniprot/SWISSPROT;Acc:Q14061]	3	120871062	ensembl cDNA
Ssc.997.2.S1_at	1.54497	1.24214	1.84779	6.48562	9.99936	9.0397e-09	2.64462e-07	10.3597	KDELR2	KDELR2	ER lumen protein retaining receptor 2 (KDEL receptor 2) (ELP-1). [Source:Uniprot/SWISSPROT;Acc:P33947]	7	6467238	ensembl cDNA
Ssc.11257.1.S1_at	2.10924	1.69577	2.52271	7.17603	9.99832	9.05424e-09	2.64462e-07	10.3581	TIMP2	TIMP2	Metalloproteinase inhibitor 2 precursor (TIMP-2) (Tissue inhibitor of metalloproteinases-2) (CSC-21K). [Source:Uniprot/SWISSPROT;Acc:P16035]	17	74360658	ensembl cDNA
Ssc.227.1.S1_at	-2.31929	-2.77414	-1.86444	4.03411	-9.99381	9.11729e-09	2.65667e-07	10.3511	ATP4B	ATP4B	Potassium-transporting ATPase beta chain (Proton pump beta chain) (Gastric H+/K+ ATPase beta subunit). [Source:Uniprot/SWISSPROT;Acc:P51164]	13	113351125	ensembl cDNA
Ssc.20310.1.S1_at	-2.85773	-3.41866	-2.2968	5.85103	-9.98523	9.23847e-09	2.68555e-07	10.3378	GPT	GPT	Alanine aminotransferase (EC 2.6.1.2) (Glutamic--pyruvic transaminase) (GPT) (Glutamic--alanine transaminase). [Source:Uniprot/SWISSPROT;Acc:P24298]	8	145632834	ensembl cDNA
Ssc.2184.1.S1_at	-1.55359	-1.85867	-1.24852	4.85106	-9.98118	9.29615e-09	2.69588e-07	10.3315	COX6A2	COX6A2	Cytochrome c oxidase polypeptide VIa-heart, mitochondrial precursor (EC 1.9.3.1) (COXVIAH). [Source:Uniprot/SWISSPROT;Acc:Q02221]	16	31346556	ensembl cDNA
Ssc.20816.1.S1_at	3.09131	2.48357	3.69904	4.46004	9.96958	9.46377e-09	2.73797e-07	10.3134	NCAM1	NCAM1	Neural cell adhesion molecule 1, 140 kDa isoform precursor (N-CAM 140) (NCAM-140) (CD56 antigen). [Source:Uniprot/SWISSPROT;Acc:P13591]	11	112337302	ensembl cDNA
Ssc.14246.1.S1_at	2.65204	2.12995	3.17414	10.4443	9.95585	9.6662e-09	2.78991e-07	10.292	GSN	GSN	Gelsolin precursor, plasma (Actin-depolymerizing factor) (ADF) (Brevin) (AGEL). [Source:Uniprot/SWISSPROT;Acc:P06396]	9	123009896	ensembl cDNA
Ssc.25584.1.S1_at	1.72524	1.38554	2.06493	5.87871	9.9543	9.68933e-09	2.78998e-07	10.2896	SLC44A1	SLC44A1	CDW92 antigen; choline transporter-like protein 1; CD92 protein [Homo sapiens]. [Source:RefSeq;Acc:NM_080546]	9	107046724	ensembl cDNA
Ssc.27263.1.S1_at	-1.82865	-2.18957	-1.46772	7.23434	-9.93021	1.00565e-08	2.88886e-07	10.252	RIMBP2	RIMBP2	RIM binding protein 2 (RIM-BP2). [Source:Uniprot/SWISSPROT;Acc:O15034]	12	129446635	ensembl genome
Ssc.2227.1.S1_at	1.41823	1.13818	1.69828	5.90713	9.92575	1.01261e-08	2.90176e-07	10.245	GLT25D1	GLT25D1	glycosyltransferase 25 domain containing 1 [Homo sapiens]. [Source:RefSeq;Acc:NM_024656]	19	17527460	ensembl cDNA
Ssc.15596.1.S1_at	2.15348	1.72818	2.57877	5.35484	9.92428	1.0149e-08	2.90176e-07	10.2427	SLC9A11	SLC9A11	solute carrier family 9, isoform 11 [Source:RefSeq_peptide;Acc:NP_848622]	1	171736227	ensembl genome
Ssc.1876.1.S1_at	2.0182	1.61881	2.41759	8.15521	9.90406	1.04714e-08	2.98693e-07	10.2111	MYH10	MYH10	Myosin heavy chain, nonmuscle type B (Cellular myosin heavy chain, type B) (Nonmuscle myosin heavy chain-B) (NMMHC-B). [Source:Uniprot/SWISSPROT;Acc:P35580]	17	8318248	ensembl cDNA
Ssc.12083.2.S1_at	-3.34773	-4.01075	-2.68472	5.33366	-9.89634	1.05975e-08	3.01336e-07	10.1989	SLC41A1	SLC41A1	solute carrier family 41 member 1 [Homo sapiens]. [Source:RefSeq;Acc:NM_173854]	1	204024847	ensembl cDNA
Ssc.20242.1.A1_at	1.72564	1.38384	2.06744	5.2499	9.89536	1.06136e-08	3.01336e-07	10.1974	ZC3HAV1	ZC3HAV1	Zinc finger CCCH type antiviral protein 1 (Zinc finger CCCH type domain containing protein 2) (PRO1677). [Source:Uniprot/SWISSPROT;Acc:Q7Z2W4]	7	138378808	ensembl cDNA
Ssc.14307.1.A1_at	-3.20723	-3.84259	-2.57187	8.54177	-9.89367	1.06413e-08	3.01422e-07	10.1948	ATP13A4	ATP13A4	ATPase type 13A4 [Source:RefSeq_peptide;Acc:NP_115655]	3	194602563	ensembl genome
Ssc.1177.1.S1_at	2.92771	2.34742	3.508	8.05446	9.88855	1.07261e-08	3.03118e-07	10.1867	C1S	C1S	Complement C1s subcomponent precursor (EC 3.4.21.42) (C1 esterase). [Source:Uniprot/SWISSPROT;Acc:P09871]	12	6966612	ensembl cDNA
Ssc.1310.1.S1_at	3.19271	2.55977	3.82566	3.72721	9.88644	1.07612e-08	3.03406e-07	10.1834	PTGES	PTGES	Prostaglandin E synthase (EC 5.3.99.3) (Microsomal glutathione S- transferase 1-like 1) (MGST1-L1) (p53-induced apoptosis protein 12). [Source:Uniprot/SWISSPROT;Acc:O14684]	9	131540433	ensembl cDNA
Ssc.1262.1.S1_at	-1.69283	-2.02872	-1.35695	10.1962	-9.87816	1.09003e-08	3.06619e-07	10.1704	RGS3	RGS3	Regulator of G-protein signaling 3 (RGS3) (RGP3). [Source:Uniprot/SWISSPROT;Acc:P49796]	9	115262358	ensembl genome
Ssc.25858.1.S1_at	2.41878	1.93868	2.89888	4.1479	9.87444	1.09633e-08	3.0768e-07	10.1646	IL17D	IL17D	Interleukin-17D precursor (IL-17D) (Interleukin-27) (IL-27) (UNQ3096/PRO21175). [Source:Uniprot/SWISSPROT;Acc:Q8TAD2]	13	20175479	ensembl cDNA
Ssc.11554.1.S1_at	-1.87896	-2.25201	-1.50592	8.04636	-9.87205	1.10042e-08	3.08117e-07	10.1609	MRPL39	MRPL39	Mitochondrial 39s ribosomal protein L39 (L39mt) (MRP-L39) (MRP-L5) (Protein PRED22). [Source:Uniprot/SWISSPROT;Acc:Q9NYK5]	21	25879839	ensembl cDNA
Ssc.21930.3.S1_a_at	-1.59133	-1.90739	-1.27527	6.27024	-9.8682	1.10701e-08	3.08791e-07	10.1548	ISOC2	ISOC2		19	60656168	ensembl cDNA
Ssc.25853.1.A1_at	1.93731	1.55251	2.3221	5.18312	9.86768	1.1079e-08	3.08791e-07	10.154	RAB23	RAB23	Ras-related protein Rab-23 (HSPC137). [Source:Uniprot/SWISSPROT;Acc:Q9ULC3]	6	57161566	ensembl cDNA
Ssc.14204.3.S1_at	-1.39982	-1.67805	-1.1216	3.49608	-9.86102	1.11942e-08	3.1129e-07	10.1435	C7orf23	C7orf23		7	86663412	ensembl genome
Ssc.12934.1.S1_at	-2.02369	-2.42608	-1.6213	6.89381	-9.85706	1.12632e-08	3.12e-07	10.1373	TMEM126A	TMEM126A		11	85036669	ensembl cDNA
Ssc.9483.1.A1_s_at	3.19206	2.5573	3.82683	4.70454	9.8561	1.128e-08	3.12e-07	10.1358	OSBPL6	OSBPL6	Oxysterol binding protein-related protein 6 (OSBP-related protein 6) (ORP-6). [Source:Uniprot/SWISSPROT;Acc:Q9BZF3]	2	178767454	ensembl cDNA
Ssc.10789.1.A1_at	2.10949	1.68991	2.52906	3.79452	9.85407	1.13156e-08	3.12e-07	10.1326	TPRG1	TPRG1		3	190372457	ensembl genome
Ssc.272.1.S1_a_at	3.51952	2.81946	4.21957	3.7465	9.85369	1.13222e-08	3.12e-07	10.132	CD55	CD55	Complement decay-accelerating factor precursor (CD55 antigen). [Source:Uniprot/SWISSPROT;Acc:P08174]	1	205561488	ensembl cDNA
Ssc.27505.1.A1_at	-1.88303	-2.25787	-1.50818	8.15143	-9.84578	1.14622e-08	3.15147e-07	10.1196	THEM2	THEM2	Thioesterase superfamily member 2 (PNAS-27) (HT012). [Source:Uniprot/SWISSPROT;Acc:Q9NPJ3]	6	24775254	ensembl cDNA
Ssc.4267.1.A1_at	2.06787	1.65594	2.47981	6.84729	9.83884	1.15867e-08	3.1785e-07	10.1087	EFEMP2	EFEMP2	EGF-containing fibulin-like extracellular matrix protein 2 precursor (Fibulin-4) (FIBL-4) (UPH1 protein) (UNQ200/PRO226). [Source:Uniprot/SWISSPROT;Acc:O95967]	11	65390488	ensembl cDNA
Ssc.5753.1.S1_at	3.01351	2.41263	3.61438	3.58772	9.82962	1.1754e-08	3.21717e-07	10.0942	SLIT3	SLIT3	Slit homolog 3 protein precursor (Slit-3) (Multiple epidermal growth factor-like domains 5) (UNQ691/PRO1336). [Source:Uniprot/SWISSPROT;Acc:O75094]	5	168025857	ensembl cDNA
Ssc.4267.3.S1_at	2.33308	1.86773	2.79842	4.90623	9.82659	1.18096e-08	3.22514e-07	10.0894	EFEMP2	EFEMP2	EGF-containing fibulin-like extracellular matrix protein 2 precursor (Fibulin-4) (FIBL-4) (UPH1 protein) (UNQ200/PRO226). [Source:Uniprot/SWISSPROT;Acc:O95967]	11	65390488	ensembl cDNA
Ssc.21930.1.S1_a_at	-1.7307	-2.0762	-1.38519	6.64485	-9.81775	1.19733e-08	3.26253e-07	10.0754	ISOC2	ISOC2		19	60656168	ensembl cDNA
Ssc.25934.1.S1_at	-2.10889	-2.53005	-1.68774	5.88343	-9.81442	1.20356e-08	3.27217e-07	10.0702	HIBCH	HIBCH	3-hydroxyisobutyryl-Coenzyme A hydrolase isoform 1 [Homo sapiens]. [Source:RefSeq;Acc:NM_014362]	2	190777606	ensembl cDNA
Ssc.14563.1.S1_at	1.6148	1.29201	1.93759	6.34014	9.80493	1.22149e-08	3.30788e-07	10.0552	GRN	GRN	Granulins precursor (Acrogranin) (Proepithelin) (PEPI) [Contains: Paragranulin; Granulin 1 (Granulin G); Granulin 2 (Granulin F); Granulin 3 (Granulin B); Granulin 4 (Granulin A); Granulin 5 (Granulin C); Granulin 6 (Granulin D); Granulin 7 (Granulin E)].	17	39778017	ensembl cDNA
Ssc.1181.1.S1_at	1.35141	1.08126	1.62156	10.0603	9.8046	1.22212e-08	3.30788e-07	10.0547	CTSB	CTSB	Cathepsin B precursor (EC 3.4.22.1) (Cathepsin B1) (APP secretase) (APPS). [Source:Uniprot/SWISSPROT;Acc:P07858]	8	11737442	ensembl cDNA
Ssc.27576.1.S1_at	3.37438	2.6995	4.04926	4.95842	9.79974	1.23141e-08	3.32563e-07	10.047	MN1	MN1	Probable tumor suppressor protein MN1. [Source:Uniprot/SWISSPROT;Acc:Q10571]	22	26474266	ensembl cDNA
Ssc.8072.2.A1_at	2.80813	2.24632	3.36994	6.24431	9.79659	1.23748e-08	3.33368e-07	10.0421	LTBP1	LTBP1	Latent transforming growth factor beta binding protein, isoform 1L precursor (LTBP-1) (Transforming growth factor beta-1 binding protein 1) (TGF-beta1-BP-1). [Source:Uniprot/SWISSPROT;Acc:Q14766]	2	33025543	ensembl cDNA
Ssc.15489.1.S1_at	-1.93732	-2.32497	-1.54968	3.86233	-9.79536	1.23987e-08	3.33368e-07	10.0401	ERBB4					ensembl cDNA
Ssc.983.1.S1_at	3.07253	2.45761	3.68745	8.17932	9.79326	1.24393e-08	3.33724e-07	10.0368	C1R		Complement C1r subcomponent precursor (EC 3.4.21.41). [Source:Uniprot/SWISSPROT;Acc:P00736]		.	ensembl cDNA
Ssc.5231.1.S1_at	1.97881	1.58268	2.37495	6.81196	9.79069	1.24893e-08	3.34329e-07	10.0328	AP3S1	AP3S1	Adapter-related protein complex 3 sigma 1 subunit (Sigma-adaptin 3a) (AP-3 complex sigma-3A subunit) (Sigma-3A-adaptin) (Clathrin- associated/assembly/adapter protein, small 3). [Source:Uniprot/SWISSPROT;Acc:Q92572]	5	115205518	ensembl cDNA
Ssc.6106.1.S1_at	2.14159	1.7117	2.57148	4.24861	9.76397	1.30216e-08	3.47814e-07	9.99051	PTPRD	PTPRD	Protein-tyrosine phosphatase delta precursor (EC 3.1.3.48) (R-PTP- delta). [Source:Uniprot/SWISSPROT;Acc:P23468]	9	8304246	ensembl cDNA
Ssc.16579.1.S1_at	-1.42317	-1.70923	-1.1371	10.5442	-9.75086	1.32913e-08	3.54242e-07	9.96976	ATP5C1	ATP5C1	ATP synthase gamma chain, mitochondrial precursor (EC 3.6.3.14). [Source:Uniprot/SWISSPROT;Acc:P36542]	10	7870099	ensembl cDNA
AFFX-Ss_Gapdh_3_at	-1.23376	-1.48227	-0.985243	10.7385	-9.73037	1.37249e-08	3.64999e-07	9.93727	AFFX-Ss_Gapdh_3				.
Ssc.3932.2.S1_a_at	1.72184	1.37495	2.06874	7.13571	9.72853	1.37645e-08	3.65255e-07	9.93435	SEC61B	SEC61B	Protein transport protein SEC61 beta subunit. [Source:Uniprot/SWISSPROT;Acc:P60468]	9	101024380	ensembl cDNA
Ssc.28547.1.S1_at	-2.10544	-2.53028	-1.6806	6.60622	-9.71321	1.40992e-08	3.73177e-07	9.91004	ESRRG	ESRRG	estrogen-related receptor gamma isoform 2 [Homo sapiens]. [Source:RefSeq;Acc:NM_206594]	1	214743211	ensembl cDNA
Ssc.13817.1.A1_at	-1.51436	-1.81997	-1.20875	9.37473	-9.71198	1.41266e-08	3.73177e-07	9.90807	VDAC3	VDAC3	Voltage-dependent anion-selective channel protein 3 (VDAC-3) (hVDAC3) (Outer mitochondrial membrane protein porin 3). [Source:Uniprot/SWISSPROT;Acc:Q9Y277]	8	42368547	ensembl cDNA
Ssc.23760.1.S1_at	-2.04512	-2.4579	-1.63235	7.13186	-9.7107	1.4155e-08	3.73177e-07	9.90604	ECSIT	ECSIT	evolutionarily conserved signaling intermediate in Toll pathway; ECSIT; evolutionarily conserved signaling intermediate in Toll pathways [Homo sapiens]. [Source:RefSeq;Acc:NM_016581]	19	11477745	ensembl cDNA
Ssc.2930.1.S1_at	1.25802	1.00402	1.51202	5.01525	9.70729	1.4231e-08	3.74371e-07	9.90062	WASF2	WASF2	WAS protein family, member 2; suppressor of cyclic-AMP receptor (WASP-family); WASP family Verprolin-homologous protein 2; IMD2 [Homo sapiens]. [Source:RefSeq;Acc:NM_006990]	1	27604713	ensembl cDNA
Ssc.11118.1.S1_at	-1.2781	-1.53649	-1.01972	11.0743	-9.69491	1.45104e-08	3.80898e-07	9.88093	ATP5B	ATP5B	ATP synthase beta chain, mitochondrial precursor (EC 3.6.3.14). [Source:Uniprot/SWISSPROT;Acc:P06576]	12	55318230	ensembl cDNA
Ssc.21117.1.A1_at	-1.94182	-2.33457	-1.54907	5.99332	-9.69033	1.46151e-08	3.82821e-07	9.87365	MAGM		Mitochondria-associated granulocyte macrophage CSF signaling molecule, mitochondrial precursor (CGI-136). [Source:Uniprot/SWISSPROT;Acc:Q9Y3D7]		.	ensembl cDNA
Ssc.9839.1.S1_at	1.70686	1.36152	2.0522	8.10003	9.68719	1.46874e-08	3.8389e-07	9.86866	PPIB	PPIB	Peptidyl-prolyl cis-trans isomerase B precursor (EC 5.2.1.8) (PPIase) (Rotamase) (Cyclophilin B) (S-cyclophilin) (SCYLP) (CYP-S1). [Source:Uniprot/SWISSPROT;Acc:P23284]	15	62235070	ensembl cDNA
Ssc.16407.2.S1_at	1.86677	1.48877	2.24477	4.39273	9.6794	1.48685e-08	3.8779e-07	9.85625	MYO9B	MYO9B	Myosin IXb (Unconventional myosin-9b). [Source:Uniprot/SWISSPROT;Acc:Q13459]	19	17073466	ensembl cDNA
Ssc.4778.1.S1_at	-1.41869	-1.70605	-1.13133	6.6651	-9.6763	1.49412e-08	3.88854e-07	9.85132	MIPEP	MIPEP	Mitochondrial intermediate peptidase, mitochondrial precursor (EC 3.4.24.59) (MIP). [Source:Uniprot/SWISSPROT;Acc:Q99797]	13	23202329	ensembl cDNA
Ssc.30657.1.S1_at	-2.3137	-2.78252	-1.84487	7.96984	-9.67256	1.50295e-08	3.90318e-07	9.84535	SLC41A1	SLC41A1	solute carrier family 41 member 1 [Homo sapiens]. [Source:RefSeq;Acc:NM_173854]	1	204024847	ensembl cDNA
Ssc.2181.2.A1_a_at	1.86303	1.48497	2.24109	5.15914	9.65842	1.53678e-08	3.98256e-07	9.82281	SLC22A17	SLC22A17	Brain-type organic cation transporter (Solute carrier family 22, member 17). [Source:Uniprot/SWISSPROT;Acc:Q8WUG5]	14	22885352	ensembl cDNA
Ssc.21205.1.S1_at	-1.80671	-2.17351	-1.43991	6.54739	-9.65403	1.54746e-08	4.00172e-07	9.8158	MRPL19	MRPL19	60S ribosomal protein L19, mitochondrial precursor (L19mt) (MRP-L15). [Source:Uniprot/SWISSPROT;Acc:P49406]	2	75727417	ensembl cDNA
Ssc.22083.1.S1_at	-1.29389	-1.55666	-1.03112	7.01088	-9.65098	1.5549e-08	4.01244e-07	9.81094	NAMPT	NAMPT	Pre-B cell enhancing factor precursor. [Source:Uniprot/SWISSPROT;Acc:P43490]	7	105675970	ensembl cDNA
Ssc.18354.1.S1_at	1.47872	1.17829	1.77916	6.3988	9.64683	1.56513e-08	4.03028e-07	9.80431	LHFPL2	LHFPL2	lipoma HMGIC fusion partner-like 2 [Homo sapiens]. [Source:RefSeq;Acc:NM_005779]	5	77816796	ensembl cDNA
Ssc.68.1.A1_at	-2.24968	-2.70687	-1.79249	8.47429	-9.64435	1.57126e-08	4.0361e-07	9.80035	SUCLA2	SUCLA2	Succinyl-CoA ligase [ADP-forming] beta-chain, mitochondrial precursor (EC 6.2.1.5) (Succinyl-CoA synthetase, betaA chain) (SCS-betaA) (ATP- specific succinyl-CoA synthetase beta subunit). [Source:Uniprot/SWISSPROT;Acc:Q9P2R7]	13	47414792	ensembl cDNA
Ssc.30472.1.A1_at	-2.19242	-2.63818	-1.74666	6.42597	-9.63988	1.58237e-08	4.0361e-07	9.79321	SATB1	SATB1	DNA-binding protein SATB1 (Special AT-rich sequence binding protein 1). [Source:Uniprot/SWISSPROT;Acc:Q01826]	3	18364439	ensembl cDNA
Ssc.26204.1.S1_at	-2.47169	-2.97426	-1.96913	8.45788	-9.63942	1.58352e-08	4.0361e-07	9.79248	TMEFF2	TMEFF2	transmembrane protein with EGF-like and two follistatin-like domains 2; putative transmembrane protein with EGF-like and two follistatin-like domains 2; transmembrane protein TENB2; tomoregulin [Homo sapiens]. [Source:RefSeq;Acc:NM_016192]	2	192522014	ensembl genome
Ssc.5285.1.S1_at	-1.54276	-1.85646	-1.22906	7.20961	-9.63901	1.58454e-08	4.0361e-07	9.79182	TUFM	TUFM	Elongation factor Tu, mitochondrial precursor (EF-Tu) (P43). [Source:Uniprot/SWISSPROT;Acc:P49411]	16	28761615	ensembl cDNA
Ssc.11307.1.A1_at	2.17676	1.7341	2.61942	4.4628	9.63803	1.587e-08	4.0361e-07	9.79025	CERCAM	CERCAM	cerebral endothelial cell adhesion molecule 1; cerebral cell adhesion molecule; glycosyltransferase 25 domain containing 3 [Homo sapiens]. [Source:RefSeq;Acc:NM_016174]	9	130213866	ensembl cDNA
Ssc.1716.1.S1_at	2.39417	1.90729	2.88104	9.73801	9.63792	1.58727e-08	4.0361e-07	9.79008	ASPN	ASPN	Asporin precursor (Periodontal ligament associated protein-1) (PLAP-1) (UNQ215/PRO241). [Source:Uniprot/SWISSPROT;Acc:Q9BXN1]	9	94258308	ensembl cDNA
Ssc.13377.1.S1_at	1.25773	1.00176	1.5137	5.03795	9.6306	1.60572e-08	4.06718e-07	9.77838	TMEM30A	TMEM30A	transmembrane protein 30A; chromosome 6 open reading frame 67 [Homo sapiens]. [Source:RefSeq;Acc:NM_018247]	6	76019369	ensembl cDNA
Ssc.6989.1.A1_at	2.12779	1.69474	2.56083	3.59981	9.63042	1.60617e-08	4.06718e-07	9.7781	SFXN1	SFXN1	Sideroflexin 1. [Source:Uniprot/SWISSPROT;Acc:Q9H9B4]	5	174838189	ensembl genome
Ssc.1376.1.S1_at	-1.51438	-1.82274	-1.20602	7.00041	-9.62552	1.61865e-08	4.09027e-07	9.77026	PHTF2	PHTF2	putative homeodomain transcription factor 2 [Homo sapiens]. [Source:RefSeq;Acc:NM_020432]	7	77266058	ensembl cDNA
Ssc.3433.1.S1_at	-2.10265	-2.5314	-1.6739	6.42868	-9.61193	1.65377e-08	4.17037e-07	9.74852	GMPR	GMPR	GMP reductase 1 (EC 1.7.1.7) (Guanosine 5-monophosphate oxidoreductase 1) (Guanosine monophosphate reductase 1). [Source:Uniprot/SWISSPROT;Acc:P36959]	6	16346790	ensembl cDNA
Ssc.16315.1.S1_at	-1.30365	-1.56969	-1.03761	10.1567	-9.60414	1.67427e-08	4.21335e-07	9.73605	CS	CS	Citrate synthase, mitochondrial precursor (EC 2.3.3.1). [Source:Uniprot/SWISSPROT;Acc:O75390]	12	54951750	ensembl cDNA
Ssc.5127.1.S1_at	2.63941	2.10028	3.17854	4.90446	9.59537	1.69767e-08	4.26344e-07	9.72199	FBP1	FBP1	Fructose-1,6-bisphosphatase (EC 3.1.3.11) (D-fructose-1,6-bisphosphate 1-phosphohydrolase) (FBPase). [Source:Uniprot/SWISSPROT;Acc:P09467]	9	96405244	ensembl cDNA
Ssc.17853.1.A1_at	2.43408	1.93657	2.9316	4.27481	9.58914	1.71449e-08	4.2968e-07	9.71201	REM1	REM1	GTP-binding protein REM 1 (Rad and Gem like GTP-binding protein 1) (GTPase regulating endothelial cell sprouting). [Source:Uniprot/SWISSPROT;Acc:O75628]	20	29526766	ensembl cDNA
Ssc.1219.1.S1_at	-1.33255	-1.60525	-1.05984	10.5774	-9.57728	1.74701e-08	4.36379e-07	9.69297	ATP5H	ATP5H	ATP synthase D chain, mitochondrial (EC 3.6.3.14) (My032 protein). [Source:Uniprot/SWISSPROT;Acc:O75947]	17	70546550	ensembl cDNA
Ssc.24393.1.S1_at	3.20614	2.54998	3.86231	4.91004	9.57678	1.74838e-08	4.36379e-07	9.69218	RCN3	RCN3	Reticulocalbin 3 precursor (EF-hand calcium binding protein RLP49) (UNQ239/PRO272). [Source:Uniprot/SWISSPROT;Acc:Q96D15]	19	54722687	ensembl cDNA
Ssc.25233.1.S1_at	2.11088	1.67876	2.543	4.17053	9.57428	1.75533e-08	4.37217e-07	9.68816	LRRK1	LRRK1	leucine-rich repeat kinase 1 [Homo sapiens]. [Source:RefSeq;Acc:NM_024652]	15	99276983	ensembl cDNA
Ssc.18879.2.S1_at	-1.68921	-2.03515	-1.34328	4.18412	-9.57052	1.76582e-08	4.38932e-07	9.68213	CCDC21	CCDC21		1	26433280	ensembl cDNA
Ssc.16640.1.A1_at	2.58776	2.05772	3.1178	5.41122	9.56894	1.77027e-08	4.39142e-07	9.67958	VSIG4	VSIG4	V-set and immunoglobulin domain containing 4; Ig superfamily protein [Homo sapiens]. [Source:RefSeq;Acc:NM_007268]	X	65158307	ensembl cDNA
Ssc.23852.1.A1_at	-2.72041	-3.27776	-2.16307	4.40067	-9.56665	1.77671e-08	4.39845e-07	9.6759	HTRA4	HTRA4	Probable serine protease HTRA4 precursor (EC 3.4.21.-). [Source:Uniprot/SWISSPROT;Acc:P83105]	8	38950862	ensembl genome
Ssc.14234.1.A1_at	-1.49038	-1.79612	-1.18464	4.39876	-9.55419	1.81217e-08	4.47714e-07	9.65588	TAF11	TAF11	Transcription initiation factor TFIID subunit 11 (Transcription initiation factor TFIID 28 kDa subunit) (TAF(II)28) (TAFII-28) (TAFII28) (TFIID subunit p30-beta). [Source:Uniprot/SWISSPROT;Acc:Q15544]	6	34953533	ensembl genome
Ssc.19316.2.A1_at	-2.26742	-2.73265	-1.80218	6.57867	-9.55233	1.81755e-08	4.48132e-07	9.65289	ALS2CR2		amyotrophic lateral sclerosis 2 (juvenile) chromosome region, candidate 2; ILP-interacting protein ILPIPA [Homo sapiens]. [Source:RefSeq;Acc:NM_018571]		.	ensembl cDNA
Ssc.850.1.S1_at	-1.56794	-1.88973	-1.24616	7.21549	-9.55015	1.82383e-08	4.48773e-07	9.64939	MRPS25	MRPS25	Mitochondrial 28S ribosomal protein S25 (S25mt) (MRP-S25). [Source:Uniprot/SWISSPROT;Acc:P82663]	3	15065024	ensembl cDNA
Ssc.23470.1.S1_at	1.41621	1.12534	1.70707	3.26394	9.54304	1.84456e-08	4.52959e-07	9.63794	BAX	BAX	BAX protein, cytoplasmic isoform delta. [Source:Uniprot/SWISSPROT;Acc:P55269]	19	54149929	ensembl cDNA
Ssc.2795.1.S1_at	-2.20313	-2.6558	-1.75046	4.47253	-9.53904	1.85631e-08	4.54926e-07	9.63151	CCBL1	CCBL1	Kynurenine--oxoglutarate transaminase I (EC 2.6.1.7) (Kynurenine aminotransferase I) (KATI) (Glutamine--phenylpyruvate transaminase) (EC 2.6.1.64) (Glutamine transaminase K) (GTK) (Cysteine-S-conjugate beta-lyase) (EC 4.4.1.13). [Source:Uniprot/SWISSPROT;	9	130635213	ensembl cDNA
Ssc.29870.1.A1_at	-2.0079	-2.4206	-1.59521	4.82868	-9.53591	1.86557e-08	4.56278e-07	9.62647	PPP1R12B	PPP1R12B	Protein phosphatase 1 regulatory subunit 12B (Myosin phosphatase targeting subunit 2) (Myosin phosphatase target subunit 2). [Source:Uniprot/SWISSPROT;Acc:O60237]	1	200584459	ensembl genome
Ssc.28156.1.A1_at	-1.62435	-1.95863	-1.29007	5.08204	-9.52401	1.90122e-08	4.64065e-07	9.6073	ZNF782	ZNF782	Zinc finger protein 126 (HZF-2) (Fragment). [Source:Uniprot/SWISSPROT;Acc:P35275]	9	98619094	ensembl genome
Ssc.21563.1.A1_at	-1.59664	-1.92528	-1.268	6.33248	-9.52206	1.9071e-08	4.64162e-07	9.60417	RASGEF1C	RASGEF1C	RasGEF domain family, member 1C [Homo sapiens]. [Source:RefSeq;Acc:NM_175062]	5	179460397	ensembl genome
Ssc.10454.1.A1_at	2.11501	1.67964	2.55038	5.55705	9.52136	1.90924e-08	4.64162e-07	9.60303	TPK1	TPK1	Thiamin pyrophosphokinase 1 (EC 2.7.6.2) (Thiamine pyrophosphokinase 1) (hTPK1) (Placental protein 20) (PP20). [Source:Uniprot/SWISSPROT;Acc:Q9H3S4]	7	143779976	ensembl genome
Ssc.13572.1.A1_at	-3.03828	-3.664	-2.41256	3.88193	-9.51687	1.92292e-08	4.6481e-07	9.5958	CPN1	CPN1	Carboxypeptidase N catalytic chain precursor (EC 3.4.17.3) (Lysine carboxypeptidase) (Arginine carboxypeptidase) (Kininase 1) (Serum carboxypeptidase N) (SCPN) (Anaphylatoxin inactivator) (Plasma carboxypeptidase B). [Source:Uniprot/SWISSPROT;Acc:P15169]	10	101792055	ensembl genome
Ssc.16045.2.A1_at	2.82176	2.2406	3.40293	9.03218	9.51632	1.92463e-08	4.6481e-07	9.5949	FBN1	FBN1	Fibrillin 1 precursor. [Source:Uniprot/SWISSPROT;Acc:P35555]	15	46487797	ensembl cDNA
Ssc.9029.1.S1_at	2.36862	1.88076	2.85648	9.37954	9.5159	1.92591e-08	4.6481e-07	9.59423	CST3	CST3	Cystatin C precursor (Neuroendocrine basic polypeptide) (Gamma-trace) (Post-gamma-globulin). [Source:Uniprot/SWISSPROT;Acc:P01034]	20	23556534	ensembl cDNA
Ssc.26358.2.S1_at	1.73501	1.37756	2.09246	5.20376	9.51346	1.93339e-08	4.6481e-07	9.5903	CORO1C	CORO1C	Coronin 1C (Coronin 3) (hCRNN4). [Source:Uniprot/SWISSPROT;Acc:Q9ULV4]	12	107563020	ensembl cDNA
Ssc.3086.1.S1_at	-2.17516	-2.62329	-1.72702	6.82434	-9.51326	1.93402e-08	4.6481e-07	9.58997	OXCT1	OXCT1	Succinyl-CoA:3-ketoacid-coenzyme A transferase 1, mitochondrial precursor (EC 2.8.3.5) (Somatic-type succinyl CoA:3-oxoacid CoA- transferase) (Scot-S). [Source:Uniprot/SWISSPROT;Acc:P55809]	5	41765925	ensembl genome
Ssc.16163.1.S1_at	-2.94063	-3.54649	-2.33477	3.34966	-9.513	1.9348e-08	4.6481e-07	9.58956	GNMT	GNMT	Glycine N-methyltransferase (EC 2.1.1.20). [Source:Uniprot/SWISSPROT;Acc:Q14749]	6	43036478	ensembl cDNA
Ssc.2056.1.S1_at	2.65141	2.10505	3.19777	5.51313	9.51144	1.93962e-08	4.65051e-07	9.58704	C9orf19		Golgi-associated plant pathogenesis-related protein 1 (Golgi- associated PR-1 protein) (GAPR-1) (Glioma pathogenesis-related protein 2) (GliPR 2). [Source:Uniprot/SWISSPROT;Acc:Q9H4G4]		.	ensembl cDNA
Ssc.10828.1.S1_at	-1.90325	-2.296	-1.5105	5.36247	-9.49801	1.98157e-08	4.74174e-07	9.56537	HIF1AN	HIF1AN	Hypoxia-inducible factor 1 alpha inhibitor (EC 1.14.11.16) (Hypoxia- inducible factor asparagine hydroxylase) (Factor inhibiting HIF-1) (FIH-1). [Source:Uniprot/SWISSPROT;Acc:Q9NWT6]	10	102285686	ensembl cDNA
Ssc.28652.1.A1_at	-1.42978	-1.72501	-1.13455	4.50606	-9.49191	2.00095e-08	4.77511e-07	9.55551	PAQR3	PAQR3	progestin and adipoQ receptor family member III [Homo sapiens]. [Source:RefSeq;Acc:NM_177453]	4	80027331	ensembl cDNA
Ssc.12024.1.A1_at	2.15238	1.70791	2.59686	3.66239	9.49115	2.00335e-08	4.77511e-07	9.55429	PTGFRN	PTGFRN	Prostaglandin F2 receptor negative regulator precursor (Prostaglandin F2-alpha receptor regulatory protein) (Prostaglandin F2-alpha receptor associated protein) (CD9 partner 1) (CD9P-1). [Source:Uniprot/SWISSPROT;Acc:Q9P2B2]	1	117254207	ensembl cDNA
Ssc.9096.1.S1_at	2.01161	1.59586	2.42736	4.86016	9.48333	2.0285e-08	4.82562e-07	9.54165	MDFIC	MDFIC	I-mfa domain-containing protein isoform p40 [Homo sapiens]. [Source:RefSeq;Acc:NM_199072]	7	114349445	ensembl cDNA
Ssc.4177.1.A1_at	1.91882	1.52196	2.31568	5.0419	9.47642	2.05102e-08	4.86967e-07	9.53047	WASF3	WASF3	Wiskott-Aldrich syndrome protein family member 3 (WASP-family protein member 3) (Verprolin homology domain-containing protein 3). [Source:Uniprot/SWISSPROT;Acc:Q9UPY6]	13	26029840	ensembl cDNA
Ssc.12963.1.S2_at	1.85098	1.46764	2.23432	7.89401	9.46372	2.09302e-08	4.95862e-07	9.50993	TPM4	TPM4	Tropomyosin alpha 4 chain (Tropomyosin 4) (TM30p1). [Source:Uniprot/SWISSPROT;Acc:P07226]	19	16039348	ensembl cDNA
Ssc.8139.1.S1_at	-1.46448	-1.76782	-1.16115	9.01038	-9.46264	2.09663e-08	4.95862e-07	9.50818	PHYH	PHYH	Phytanoyl-CoA dioxygenase, peroxisomal precursor (EC 1.14.11.18) (Phytanoyl-CoA alpha-hydroxylase) (PhyH) (Phytanic acid oxidase). [Source:Uniprot/SWISSPROT;Acc:O14832]	10	13359806	ensembl cDNA
Ssc.6276.1.S1_at	-1.54572	-1.86602	-1.22542	6.21344	-9.45851	2.11054e-08	4.98186e-07	9.50148	ABHD6	ABHD6	abhydrolase domain containing 6; lipase protein [Homo sapiens]. [Source:RefSeq;Acc:NM_020676]	3	58198349	ensembl cDNA
Ssc.2104.1.S1_at	2.90242	2.30046	3.50439	6.32598	9.45017	2.13885e-08	5.0389e-07	9.48798	Q8TAL6		similar to RIKEN cDNA 1110018M03 [Source:RefSeq_peptide;Acc:NP_976249]		.	ensembl cDNA
Ssc.15747.1.S1_at	1.92582	1.52635	2.3253	5.5491	9.44874	2.14376e-08	5.04073e-07	9.48566	CD34	CD34	Hematopoietic progenitor cell antigen CD34 precursor. [Source:Uniprot/SWISSPROT;Acc:P28906]	1	206116942	ensembl cDNA
Ssc.20283.1.S1_at	-1.41937	-1.71386	-1.12488	10.1519	-9.4466	2.15112e-08	5.04829e-07	9.48219	ATPIF1	ATPIF1	ATPase inhibitor, mitochondrial precursor. [Source:Uniprot/SWISSPROT;Acc:Q9UII2]	1	28435198	ensembl cDNA
Ssc.5171.1.S1_at	1.60394	1.27062	1.93727	6.34602	9.43139	2.20413e-08	5.16276e-07	9.45752	CNRIP1	CNRIP1	cannabinoid receptor CB1-interacting protein 1 [Homo sapiens]. [Source:RefSeq;Acc:NM_015463]	2	68373647	ensembl cDNA
Ssc.6451.1.S1_at	2.37795	1.88368	2.87223	4.35172	9.4293	2.21151e-08	5.17009e-07	9.45413	ZNF267	ZNF267	zinc finger protein 616 [Homo sapiens]. [Source:RefSeq;Acc:NM_178523]	16	31792627	ensembl genome
Ssc.1128.1.S1_at	2.83025	2.24124	3.41925	8.99247	9.41782	2.25258e-08	5.25017e-07	9.43549	LUM	LUM	Lumican precursor (Keratan sulfate proteoglycan lumican) (KSPG lumican). [Source:Uniprot/SWISSPROT;Acc:P51884]	12	90021363	ensembl cDNA
Ssc.3916.1.A1_at	-1.24917	-1.50915	-0.98919	7.81241	-9.41732	2.25438e-08	5.25017e-07	9.43468	MRPL28	MRPL28	39S ribosomal protein L28, mitochondrial precursor (L28mt) (MRP-L28) (Melanoma antigen p15) (Melanoma-associated antigen recognized by T lymphocytes). [Source:Uniprot/SWISSPROT;Acc:Q13084]	16	356928	ensembl cDNA
Ssc.31047.1.A1_s_at	-2.41323	-2.91589	-1.91057	6.87172	-9.40961	2.28244e-08	5.30536e-07	9.42214	APOO	APOO		X	23761402	ensembl cDNA
Ssc.19631.1.S1_at	-1.56558	-1.89195	-1.23922	5.9377	-9.40207	2.31023e-08	5.35972e-07	9.40988	DNAJA3	DNAJA3	DnaJ homolog subfamily A member 3, mitochondrial precursor (Tumorous imaginal discs protein Tid56 homolog) (DnaJ protein Tid-1) (hTid-1). [Source:Uniprot/SWISSPROT;Acc:Q96EY1]	16	4415883	ensembl cDNA
Ssc.16978.2.S1_at	2.31541	1.83254	2.79828	5.162	9.39818	2.32467e-08	5.37762e-07	9.40356	SH3PXD2A	SH3PXD2A	BA416N2.2 (Similar to murine FISH (An SH3 and PX domain-containing protein, and Src substrate)) (Fragment). [Source:Uniprot/SPTREMBL;Acc:Q9H462]	10	105343776	ensembl cDNA
Ssc.15694.1.S1_at	-3.35255	-4.05176	-2.65333	6.77145	-9.3975	2.3272e-08	5.37762e-07	9.40246	MT3	MT3	Metallothionein-III (MT-III) (Growth inhibitory factor) (GIF) (GIFB). [Source:Uniprot/SWISSPROT;Acc:P25713]	16	55180768	ensembl cDNA
Ssc.16951.1.S1_at	1.64025	1.29811	1.98238	5.08338	9.39644	2.33118e-08	5.37762e-07	9.40073	EFEMP2	EFEMP2	EGF-containing fibulin-like extracellular matrix protein 2 precursor (Fibulin-4) (FIBL-4) (UPH1 protein) (UNQ200/PRO226). [Source:Uniprot/SWISSPROT;Acc:O95967]	11	65390488	ensembl cDNA
Ssc.11467.1.A1_at	2.7368	2.16526	3.30835	3.80321	9.38516	2.37381e-08	5.46557e-07	9.38236	C16orf73	C16orf73		16	1823990	ensembl cDNA
Ssc.7481.1.A1_at	3.05235	2.41482	3.68989	3.93899	9.3838	2.37899e-08	5.46557e-07	9.38015	PRTFDC1	PRTFDC1	phosphoribosyl transferase domain containing 1; HHGP protein [Homo sapiens]. [Source:RefSeq;Acc:NM_020200]	10	25177560	ensembl cDNA
Ssc.5070.1.A1_at	-1.09153	-1.31954	-0.863523	10.572	-9.38281	2.38277e-08	5.46557e-07	9.37854	CCNG1	CCNG1	Cyclin G1 (Cyclin G). [Source:Uniprot/SWISSPROT;Acc:P51959]	5	162797155	ensembl cDNA
Ssc.9714.2.S1_at	-1.63502	-1.9766	-1.29344	9.9485	-9.38154	2.38767e-08	5.46651e-07	9.37646	LMO4	LMO4	LIM domain transcription factor LMO4 (LIM-only protein 4) (LMO-4) (Breast tumor autoantigen). [Source:Uniprot/SWISSPROT;Acc:P61968]	1	87566739	ensembl cDNA
Ssc.1006.1.S1_at	-1.88217	-2.2759	-1.48845	8.1653	-9.36948	2.4344e-08	5.56305e-07	9.35682	PGM1	PGM1	Phosphoglucomutase (EC 5.4.2.2) (Glucose phosphomutase) (PGM). [Source:Uniprot/SWISSPROT;Acc:P36871]	1	63831535	ensembl cDNA
Ssc.24193.1.S1_at	-1.67195	-2.02175	-1.32214	4.69651	-9.36794	2.44047e-08	5.56445e-07	9.3543	GRTP1	GRTP1	growth hormone regulated TBC protein 1 [Homo sapiens]. [Source:RefSeq;Acc:NM_024719]	13	113026507	ensembl cDNA
Ssc.1741.1.S1_at	-2.66042	-3.21709	-2.10375	8.8614	-9.367	2.44415e-08	5.56445e-07	9.35277	ANKRD23	ANKRD23	diabetes related ankyrin repeat protein; muscle ankyrin repeat protein 3 [Homo sapiens]. [Source:RefSeq;Acc:NM_144994]	2	96867379	ensembl cDNA
Ssc.1854.1.A1_at	-1.43514	-1.73548	-1.13479	10.7566	-9.36533	2.45071e-08	5.56826e-07	9.35005	UQCRFS1	UQCRFS1	Ubiquinol-cytochrome c reductase iron-sulfur subunit, mitochondrial precursor (EC 1.10.2.2) (Rieske iron-sulfur protein) (RISP). [Source:Uniprot/SWISSPROT;Acc:P47985]	19	34390137	ensembl cDNA
Ssc.9774.1.A1_at	2.16223	1.70965	2.61481	4.63966	9.36391	2.45635e-08	5.56826e-07	9.34772	TRPS1	TRPS1	Zinc finger transcription factor Trps1 (Zinc finger protein GC79) (Tricho-rhino-phalangeal syndrome type I protein). [Source:Uniprot/SWISSPROT;Acc:Q9UHF7]	8	116489900	ensembl cDNA
Ssc.6771.1.S1_a_at	1.52236	1.20369	1.84104	7.27553	9.3631	2.45954e-08	5.56826e-07	9.34641	SRI	SRI	Sorcin (22 kDa protein) (CP-22) (V19). [Source:Uniprot/SWISSPROT;Acc:P30626]	7	87672371	ensembl cDNA
Ssc.22132.1.A1_at	-1.69254	-2.04698	-1.3381	3.46995	-9.35934	2.47445e-08	5.58852e-07	9.34028	PIGU	PIGU	GPI transamidase component PIG-U (Phosphatidylinositol-glycan biosynthesis, class U protein) (Cell division cycle protein 91-like 1) (CDC91-like 1 protein) (UNQ3055/PRO9875). [Source:Uniprot/SWISSPROT;Acc:Q9H490]	20	32612007	ensembl genome
Ssc.19562.1.S1_at	-1.4094	-1.70457	-1.11423	5.48637	-9.35854	2.47767e-08	5.58852e-07	9.33896	GSTZ1	GSTZ1	Maleylacetoacetate isomerase (EC 5.2.1.2) (MAAI) (Glutathione S- transferase zeta 1) (EC 2.5.1.18) (GSTZ1-1). [Source:Uniprot/SWISSPROT;Acc:O43708]	14	76844849	ensembl cDNA
Ssc.11374.1.S1_at	2.49278	1.97062	3.01493	5.37883	9.35684	2.48447e-08	5.5935e-07	9.33619	GPX7	GPX7	Glutathione peroxidase 7 precursor (EC 1.11.1.9) (CL683) (UNQ469/PRO828). [Source:Uniprot/SWISSPROT;Acc:Q96SL4]	1	52840632	ensembl cDNA
Ssc.31062.1.S1_at	2.31511	1.8301	2.80013	4.03546	9.35543	2.49011e-08	5.59586e-07	9.33389	LPAR1	LPAR1	Lysophosphatidic acid receptor Edg-2 (LPA receptor 1) (LPA-1). [Source:Uniprot/SWISSPROT;Acc:Q92633]	9	112675365	ensembl cDNA
Ssc.1447.1.A1_at	2.38977	1.88891	2.89063	6.16398	9.35162	2.50543e-08	5.61991e-07	9.32767	CGNL1	CGNL1	paracingulin [Homo sapiens]. [Source:RefSeq;Acc:NM_032866]	15	55455997	ensembl cDNA
Ssc.8422.1.A1_at	1.51488	1.19733	1.83244	6.11575	9.34995	2.51218e-08	5.6247e-07	9.32494	ZFHX3	ZFHX3	Alpha-fetoprotein enhancer binding protein (AT motif-binding factor) (AT-binding transcription factor 1). [Source:Uniprot/SWISSPROT;Acc:Q15911]	16	71374285	ensembl genome
Ssc.2861.1.A1_at	1.50827	1.19204	1.8245	3.20518	9.34812	2.5196e-08	5.63097e-07	9.32195	ARMET	ARMET	ARMET protein precursor (Arginine-rich protein). [Source:Uniprot/SWISSPROT;Acc:P55145]	3	51397743	ensembl cDNA
Ssc.5604.1.S1_at	1.92555	1.52173	2.32936	6.83659	9.34589	2.52866e-08	5.64005e-07	9.31832	PROS1	PROS1	Vitamin K-dependent protein S precursor. [Source:Uniprot/SWISSPROT;Acc:P07225]	3	95074643	ensembl cDNA
Ssc.11224.1.S1_at	-1.84863	-2.23636	-1.4609	8.07353	-9.34484	2.53293e-08	5.64005e-07	9.31661	POLDIP2	POLDIP2	DNA polymerase delta interacting protein 2; polymerase delta interacting protein 38 [Homo sapiens]. [Source:RefSeq;Acc:NM_015584]	17	23697786	ensembl cDNA
Ssc.24184.1.S1_at	-1.78998	-2.1655	-1.41446	8.86653	-9.34247	2.54264e-08	5.65134e-07	9.31273	GPD1L	GPD1L	glycerol-3-phosphate dehydrogenase 1-like [Homo sapiens]. [Source:RefSeq;Acc:NM_015141]	3	32123027	ensembl cDNA
Ssc.4848.1.S1_at	1.88456	1.48912	2.27999	8.0241	9.34085	2.54928e-08	5.65579e-07	9.31008	CNN3	CNN3	Calponin, acidic isoform (Calponin 3). [Source:Uniprot/SWISSPROT;Acc:Q15417]	1	95135097	ensembl cDNA
Ssc.13537.1.A1_at	-1.9845	-2.40115	-1.56785	6.52044	-9.33535	2.57199e-08	5.69579e-07	9.3011	PRKAB2	PRKAB2	5-AMP-activated protein kinase, beta-2 subunit (AMPK beta-2 chain). [Source:Uniprot/SWISSPROT;Acc:O43741]	1	145093314	ensembl cDNA
Ssc.23516.1.S1_at	-1.79324	-2.16993	-1.41655	5.90476	-9.33054	2.59202e-08	5.72972e-07	9.29323	SATB1	SATB1	DNA-binding protein SATB1 (Special AT-rich sequence binding protein 1). [Source:Uniprot/SWISSPROT;Acc:Q01826]	3	18364439	ensembl cDNA
Ssc.4599.1.A1_at	-1.65805	-2.00649	-1.3096	7.29825	-9.32636	2.60958e-08	5.7581e-07	9.28639	CACNA1C	CACNA1C	Voltage-dependent L-type calcium channel alpha-1C subunit (Voltage- gated calcium channel alpha subunit Cav1.2) (Calcium channel, L type, alpha-1 polypeptide, isoform 1, cardiac muscle). [Source:Uniprot/SWISSPROT;Acc:Q13936]	12	2032725	ensembl cDNA
Ssc.19575.1.S1_at	2.75446	2.17499	3.33392	5.64742	9.31655	2.65122e-08	5.8394e-07	9.27034	DACT1	DACT1	Dapper homolog 1 (hDPR1) (Heptacellular carcinoma novel gene-3 protein). [Source:Uniprot/SWISSPROT;Acc:Q9NYF0]	14	58170555	ensembl cDNA
Ssc.5227.1.S1_at	-1.45663	-1.7632	-1.15006	11.2468	-9.31239	2.6691e-08	5.86816e-07	9.26353	PLN	PLN	Cardiac phospholamban (PLB). [Source:Uniprot/SWISSPROT;Acc:P26678]	6	118976165	ensembl cDNA
Ssc.29223.1.A1_at	-1.49949	-1.81512	-1.18385	10.169	-9.31126	2.67399e-08	5.86831e-07	9.26168	NDUFB1	NDUFB1	NADH-ubiquinone oxidoreductase MNLL subunit (EC 1.6.5.3) (EC 1.6.99.3) (Complex I-MNLL) (CI-MNLL). [Source:Uniprot/SWISSPROT;Acc:O75438]	14	91652223	ensembl cDNA
Ssc.29222.1.S1_at	-1.5254	-1.84666	-1.20414	3.62548	-9.30623	2.6958e-08	5.90554e-07	9.25344	DOPEY1	DOPEY1		6	83834104	ensembl cDNA
Ssc.18640.1.S1_at	-1.87712	-2.27269	-1.48156	4.71323	-9.30094	2.71894e-08	5.94555e-07	9.24477	UBE2D4	UBE2D4	ubiquitin-conjugating enzyme HBUCE1 [Homo sapiens]. [Source:RefSeq;Acc:NM_015983]	7	43932572	ensembl cDNA
Ssc.2007.1.S1_at	1.6608	1.31077	2.01083	3.75472	9.29942	2.72563e-08	5.9495e-07	9.24228	DCTD	DCTD	Deoxycytidylate deaminase (EC 3.5.4.12) (dCMP deaminase). [Source:Uniprot/SWISSPROT;Acc:P32321]	4	184048238	ensembl cDNA
Ssc.12144.1.S1_at	2.30148	1.81629	2.78666	4.5409	9.29709	2.73591e-08	5.95225e-07	9.23847	PRKCA	PRKCA	Protein kinase C, alpha type (EC 2.7.1.37) (PKC-alpha) (PKC-A). [Source:Uniprot/SWISSPROT;Acc:P17252]	17	61729216	ensembl genome
Ssc.5412.2.A1_at	1.26096	0.995123	1.5268	5.72382	9.29671	2.73763e-08	5.95225e-07	9.23783	KCTD20	KCTD20		6	36518522	ensembl cDNA
Ssc.18475.2.S1_at	-1.70818	-2.06834	-1.34802	7.72952	-9.29582	2.74155e-08	5.95225e-07	9.23638	ACOT1	ACOT1	Cytosolic acyl coenzyme A thioester hydrolase, inducible (EC 3.1.2.2) (Long chain acyl-CoA thioester hydrolase) (Long chain acyl-CoA hydrolase) (CTE-I) (CTE-Ib). [Source:Uniprot/SWISSPROT;Acc:Q86TX2]	14	73073571	ensembl cDNA
Ssc.3706.1.S1_at	-2.01183	-2.43611	-1.58755	6.10061	-9.29369	2.75101e-08	5.96215e-07	9.23289	SOD2	SOD2	Superoxide dismutase [Mn], mitochondrial precursor (EC 1.15.1.1). [Source:Uniprot/SWISSPROT;Acc:P04179]	6	160020141	ensembl cDNA
Ssc.21903.1.S1_at	1.59324	1.25701	1.92947	4.94304	9.28749	2.77875e-08	6.00183e-07	9.22272	EXT2	EXT2	Exostosin-2 (EC 2.4.1.224) (EC 2.4.1.225) (Glucuronosyl-N- acetylglucosaminyl-proteoglycan/N-acetylglucosaminyl-proteoglycan 4- alpha-N-acetylglucosaminyltransferase) (Putative tumor suppressor protein EXT2) (Multiple exostoses protein 2). [Source:Uniprot	11	44073675	ensembl cDNA
Ssc.13758.1.A1_at	1.63198	1.28757	1.97638	5.11445	9.28735	2.77938e-08	6.00183e-07	9.22249	RAP2A	RAP2A	Ras-related protein Rap-2a (RbBP-30). [Source:Uniprot/SWISSPROT;Acc:P10114]	13	96884475	ensembl cDNA
Ssc.26816.1.S1_at	-1.98985	-2.40983	-1.56987	3.10993	-9.28624	2.78438e-08	6.00183e-07	9.22066	SLC2A12	SLC2A12	solute carrier family 2 (facilitated glucose transporter), member 12 [Homo sapiens]. [Source:RefSeq;Acc:NM_145176]	6	134349964	ensembl cDNA
Ssc.4580.1.A1_at	1.8703	1.47548	2.26512	3.25343	9.28449	2.79229e-08	6.00183e-07	9.21779	UBTD2	UBTD2	dendritic cell-derived ubiquitin-like protein [Homo sapiens]. [Source:RefSeq;Acc:NM_152277]	5	171569255	ensembl cDNA
Ssc.9513.1.S1_at	-1.26718	-1.53469	-0.999665	7.43489	-9.28412	2.79395e-08	6.00183e-07	9.21719	CHCHD1	CHCHD1	coiled-coil-helix-coiled-coil-helix domain containing 1; chromosome 10 open reading frame 34 [Homo sapiens]. [Source:RefSeq;Acc:NM_203298]	10	75211811	ensembl cDNA
Ssc.6166.1.S1_at	-1.52337	-1.84528	-1.20145	6.34898	-9.275	2.83551e-08	6.08038e-07	9.20222	ME3	ME3	NADP-dependent malic enzyme, mitochondrial precursor (EC 1.1.1.40) (NADP-ME) (Malic enzyme 3). [Source:Uniprot/SWISSPROT;Acc:Q16798]	11	85829798	ensembl cDNA
Ssc.11185.1.A1_at	-1.76429	-2.13724	-1.39134	4.96179	-9.27186	2.84998e-08	6.10066e-07	9.19706	SH3KBP1	SH3KBP1	SH3-domain kinase binding protein 1 (Cbl-interacting protein of 85 kDa) (Human Src-family kinase binding protein 1) (HSB-1) (CD2 binding protein 3) (CD2BP3). [Source:Uniprot/SWISSPROT;Acc:Q96B97]	X	19462046	ensembl cDNA
Ssc.2756.1.A1_at	-1.28195	-1.55312	-1.01079	7.35149	-9.26576	2.87831e-08	6.15049e-07	9.18703	MRPL22	MRPL22	mitochondrial ribosomal protein L22 [Homo sapiens]. [Source:RefSeq;Acc:NM_014180]	5	154300839	ensembl cDNA
Ssc.6798.1.S1_at	-1.74053	-2.10886	-1.3722	8.05845	-9.26174	2.89711e-08	6.17982e-07	9.18043	HSPA9	HSPA9	Stress-70 protein, mitochondrial precursor (75 kDa glucose regulated protein) (GRP 75) (Peptide-binding protein 74) (PBP74) (Mortalin) (MOT). [Source:Uniprot/SWISSPROT;Acc:P38646]	5	137918923	ensembl cDNA
Ssc.3948.1.S1_at	-1.57874	-1.91342	-1.24407	7.652	-9.24565	2.97373e-08	6.33218e-07	9.15396	NDUFA10	NDUFA10	NADH-ubiquinone oxidoreductase 42 kDa subunit, mitochondrial precursor (EC 1.6.5.3) (EC 1.6.99.3) (Complex I-42KD) (CI-42KD). [Source:Uniprot/SWISSPROT;Acc:O95299]	2	240548829	ensembl cDNA
Ssc.14334.1.S1_at	2.63769	2.07809	3.19728	5.01239	9.23842	3.00886e-08	6.37632e-07	9.14206	GPM6B	GPM6B	Neuronal membrane glycoprotein M6-b (M6b). [Source:Uniprot/SWISSPROT;Acc:Q13491]	X	13698983	ensembl cDNA
Ssc.4325.1.S1_at	5.38264	4.24067	6.52462	5.76723	9.23819	3.00996e-08	6.37632e-07	9.14168	CCBL2	CCBL2	kynurenine aminotransferase III [Homo sapiens]. [Source:RefSeq;Acc:NM_019610]	1	89174044	ensembl genome
Ssc.20897.1.S1_at	-1.29167	-1.56571	-1.01763	10.8908	-9.23815	3.01017e-08	6.37632e-07	9.14162	ATP5F1	ATP5F1	ATP synthase B chain, mitochondrial precursor (EC 3.6.3.14). [Source:Uniprot/SWISSPROT;Acc:P24539]	1	111793266	ensembl cDNA
Ssc.27942.1.A1_at	1.73913	1.37007	2.10818	3.98247	9.23614	3.02004e-08	6.38613e-07	9.13829	AHCTF1P	AHCTF1P	transcription factor ELYS [Homo sapiens]. [Source:RefSeq;Acc:NM_015446]	1	245069023	ensembl genome
Ssc.10451.1.S1_at	3.8031	2.99593	4.61026	8.05182	9.23471	3.02703e-08	6.3898e-07	9.13595	SERPINF1	SERPINF1	Pigment epithelium-derived factor precursor (PEDF) (EPC-1). [Source:Uniprot/SWISSPROT;Acc:P36955]	17	1612009	ensembl cDNA
Ssc.20441.3.S1_at	-1.14929	-1.39332	-0.905252	3.89955	-9.23051	3.04774e-08	6.42241e-07	9.12904	USF2	USF2	Upstream stimulatory factor 2 (Upstream transcription factor 2) (FOS- interacting protein) (FIP) (Major late transcription factor 2). [Source:Uniprot/SWISSPROT;Acc:Q15853]	19	40451736	ensembl cDNA
Ssc.7256.1.A1_at	2.31559	1.82375	2.80743	5.40063	9.22757	3.06238e-08	6.43347e-07	9.12418	Q9H373				.	ensembl cDNA
Ssc.29392.1.A1_at	-2.39304	-2.90134	-1.88474	5.06469	-9.22733	3.06356e-08	6.43347e-07	9.12379	KLHL24	KLHL24	DRE1 protein [Homo sapiens]. [Source:RefSeq;Acc:NM_017644]	3	184836105	ensembl genome
Ssc.12603.1.A1_at	2.83304	2.23116	3.43493	6.48361	9.22545	3.07296e-08	6.4421e-07	9.12068	PLXDC2	PLXDC2	plexin domain containing 2 precursor; 1200007L24Rik; tumor endothelial marker 7-related [Homo sapiens]. [Source:RefSeq;Acc:NM_032812]	10	20145174	ensembl cDNA
Ssc.11207.1.A1_at	3.38115	2.66262	4.09968	4.66374	9.22287	3.08586e-08	6.45803e-07	9.11644	ABI3BP	ABI3BP	Target of Nesh-SH3 precursor (Tarsh) (Nesh binding protein) (NeshBP). [Source:Uniprot/SWISSPROT;Acc:Q7Z7G0]	3	101950871	ensembl cDNA
Ssc.12825.1.A1_at	3.26925	2.57378	3.96472	4.76132	9.21333	3.1341e-08	6.54678e-07	9.10071	CLECL1	CLECL1	type II transmembrane protein DCAL1 [Homo sapiens]. [Source:RefSeq;Acc:NM_172004]	12	9766361	ensembl genome
Ssc.7523.1.A1_at	-1.87427	-2.27303	-1.47552	5.67138	-9.21237	3.13901e-08	6.54678e-07	9.09912	PHB	PHB	Prohibitin. [Source:Uniprot/SWISSPROT;Acc:P35232]	17	44836419	ensembl cDNA
Ssc.224.1.S1_at	-1.59291	-1.93194	-1.25388	9.24377	-9.20868	3.15791e-08	6.57492e-07	9.09303	DLD	DLD	Dihydrolipoyl dehydrogenase, mitochondrial precursor (EC 1.8.1.4) (Dihydrolipoamide dehydrogenase) (Glycine cleavage system L protein). [Source:Uniprot/SWISSPROT;Acc:P09622]	7	107318822	ensembl cDNA
Ssc.29623.1.A1_at	2.62343	2.06434	3.18252	6.39895	9.19677	3.21979e-08	6.69232e-07	9.07335	RNF144A	RNF144A	Ubiquitin conjugating enzyme 7 interacting protein 4 (UbcM4- interacting protein 4) (RING finger protein 144). [Source:Uniprot/SWISSPROT;Acc:P50876]	2	6974974	ensembl cDNA
Ssc.54.1.A1_at	2.27136	1.78723	2.7555	6.59799	9.19534	3.2273e-08	6.69651e-07	9.07099	CD9	CD9	CD9 antigen (p24) (Leukocyte antigen MIC3) (Motility-related protein) (MRP-1). [Source:Uniprot/SWISSPROT;Acc:P21926]	12	6179142	ensembl cDNA
Ssc.3994.1.S1_at	-1.77589	-2.15481	-1.39698	4.03091	-9.1859	3.2773e-08	6.77781e-07	9.0554	PDCD2L	PDCD2L		19	39587143	ensembl cDNA
Ssc.808.1.S1_at	-1.72225	-2.08976	-1.35474	6.73779	-9.18502	3.28203e-08	6.77781e-07	9.05394	PCCA	PCCA	Propionyl-CoA carboxylase alpha chain, mitochondrial precursor (EC 6.4.1.3) (PCCase alpha subunit) (Propanoyl-CoA:carbon dioxide ligase alpha subunit). [Source:Uniprot/SWISSPROT;Acc:P05165]	13	99539338	ensembl cDNA
Ssc.3118.2.S1_a_at	1.7705	1.39261	2.14839	8.84372	9.18281	3.29387e-08	6.77781e-07	9.05029	MYL6	MYL6	Myosin light polypeptide 6 (Myosin light chain alkali 3) (Myosin light chain 3) (MLC-3) (LC17). [Source:Uniprot/SWISSPROT;Acc:P60660]	12	54838367	ensembl cDNA
Ssc.30384.1.A1_at	-1.54636	-1.87645	-1.21628	6.16843	-9.18194	3.29854e-08	6.77781e-07	9.04885	SNAP91	SNAP91	Clathrin coat assembly protein AP180 (Clathrin coat associated protein AP180) (91 kDa synaptosomal-associated protein). [Source:Uniprot/SWISSPROT;Acc:O60641]	6	84319323	ensembl genome
Ssc.1829.1.S2_at	2.00009	1.57312	2.42706	7.24297	9.18119	3.30257e-08	6.77781e-07	9.04761	TPM3	TPM3	Tropomyosin alpha 3 chain (Tropomyosin 3) (Tropomyosin gamma) (hTM5). [Source:Uniprot/SWISSPROT;Acc:P06753]	1	152394404	ensembl cDNA
Ssc.16570.1.S1_at	4.07958	3.20863	4.95053	4.22825	9.1806	3.30575e-08	6.77781e-07	9.04664	ELN	ELN	Elastin precursor (Tropoelastin). [Source:Uniprot/SWISSPROT;Acc:P15502]	7	73080363	ensembl cDNA
Ssc.27693.1.A1_a_at	2.00693	1.57847	2.43539	4.27245	9.1805	3.30633e-08	6.77781e-07	9.04646	ADCY3	ADCY3	Adenylate cyclase type III (EC 4.6.1.1) (Adenylate cyclase, olfactive type) (ATP pyrophosphate-lyase) (Adenylyl cyclase) (AC-III) (AC3). [Source:Uniprot/SWISSPROT;Acc:O60266]	2	24895545	ensembl cDNA
Ssc.20300.1.S1_at	1.36041	1.06995	1.65088	5.23351	9.17963	3.311e-08	6.77781e-07	9.04503	KIAA0323	KIAA0323	KIAA0323 [Source:RefSeq_peptide;Acc:NP_056114]	14	23968981	ensembl genome
Ssc.6394.1.S1_at	2.15919	1.69801	2.62037	5.84659	9.17628	3.32914e-08	6.80351e-07	9.03949	DZIP1	DZIP1	Zinc finger protein DZIP1 (DAZ-interacting protein 1/2). [Source:Uniprot/SWISSPROT;Acc:Q86YF9]	13	95028458	ensembl cDNA
Ssc.6915.1.A1_at	-1.46323	-1.77585	-1.1506	7.11709	-9.17349	3.34432e-08	6.82308e-07	9.03487	UBR2					ensembl cDNA
Ssc.31169.1.S1_at	1.34386	1.05663	1.63109	4.71118	9.17017	3.3625e-08	6.83953e-07	9.02937	C12orf42	C12orf42		12	102195054	ensembl genome
Ssc.24230.2.S1_a_at	-1.80018	-2.18499	-1.41536	5.45801	-9.16883	3.36987e-08	6.83953e-07	9.02715	CCDC44	CCDC44	UPF0082 protein (PRO0477). [Source:Uniprot/SWISSPROT;Acc:Q9BSH4]	17	59031973	ensembl cDNA
Ssc.25218.1.A1_at	-2.22111	-2.69591	-1.7463	4.60184	-9.16864	3.37092e-08	6.83953e-07	9.02684	IVD	IVD	Isovaleryl-CoA dehydrogenase, mitochondrial precursor (EC 1.3.99.10) (IVD). [Source:Uniprot/SWISSPROT;Acc:P26440]	15	38484978	ensembl cDNA
Ssc.7705.1.A1_at	1.71875	1.35131	2.0862	6.68169	9.16793	3.37484e-08	6.83953e-07	9.02566	CAP1	CAP1	Adenylyl cyclase-associated protein 1 (CAP 1). [Source:Uniprot/SWISSPROT;Acc:Q01518]	1	40278492	ensembl cDNA
Ssc.7296.1.A1_at	-1.74494	-2.11851	-1.37137	6.87839	-9.15499	3.44689e-08	6.97393e-07	9.00424	PROX1	PROX1	Homeobox prospero-like protein PROX1 (PROX 1). [Source:Uniprot/SWISSPROT;Acc:Q92786]	1	212228483	ensembl genome
Ssc.29079.1.A1_at	2.95255	2.32016	3.58493	3.68394	9.15089	3.47006e-08	7.00918e-07	8.99744	ENTPD1					ensembl cDNA
Ssc.14062.1.S1_at	3.13198	2.46074	3.80321	4.89287	9.14514	3.50287e-08	7.06373e-07	8.9879	IGFBP6	IGFBP6	Insulin-like growth factor binding protein 6 precursor (IGFBP-6) (IBP- 6) (IGF-binding protein 6). [Source:Uniprot/SWISSPROT;Acc:P24592]	12	51777703	ensembl cDNA
Ssc.957.1.S1_at	2.92135	2.2949	3.54779	8.33578	9.13998	3.53252e-08	7.10689e-07	8.97935	SERPING1	SERPING1	Plasma protease C1 inhibitor precursor (C1 Inh) (C1Inh). [Source:Uniprot/SWISSPROT;Acc:P05155]	11	57121436	ensembl cDNA
Ssc.1725.1.S1_at	-1.86791	-2.26849	-1.46733	8.02684	-9.13939	3.53594e-08	7.10689e-07	8.97837	SLC25A12	SLC25A12	Calcium-binding mitochondrial carrier protein Aralar1 (Mitochondrial aspartate glutamate carrier 1) (Solute carrier family 25, member 12). [Source:Uniprot/SWISSPROT;Acc:O75746]	2	172349127	ensembl cDNA
Ssc.19873.1.S1_a_at	1.94865	1.53032	2.36697	5.85922	9.12998	3.59081e-08	7.19498e-07	8.96275	COL17A1	COL17A1	Collagen alpha 1(XVII) chain (Bullous pemphigoid antigen 2) (180 kDa bullous pemphigoid antigen 2). [Source:Uniprot/SWISSPROT;Acc:Q9UMD9]	10	105781036	ensembl genome
Ssc.859.1.S1_at	-1.50655	-1.82998	-1.18311	6.27183	-9.12953	3.59345e-08	7.19498e-07	8.962	MRPL48	MRPL48	mitochondrial ribosomal protein L48 [Homo sapiens]. [Source:RefSeq;Acc:NM_016055]	11	73176572	ensembl cDNA
Ssc.2029.1.S1_at	-1.32559	-1.61019	-1.04099	9.9866	-9.12885	3.59749e-08	7.19498e-07	8.96086	NDUFA13	NDUFA13	NADH-ubiquinone oxidoreductase B16.6 subunit (EC 1.6.5.3) (EC 1.6.99.3) (Complex I-B16.6) (CI-B16.6) (Gene associated with retinoic-interferon-induced mortality 19 protein) (GRIM-19) (Cell death-regulatory protein GRIM-19) (CGI-39) (CDA016). [Source:Unipr	19	19487799	ensembl cDNA
Ssc.19512.1.S1_at	1.70616	1.33978	2.07255	5.42561	9.12706	3.60806e-08	7.20429e-07	8.95789	SLC39A7	SLC39A7	Zinc transporter SLC39A7 (Solute carrier family 39 member 7) (Histidine-rich membrane protein Ke4). [Source:Uniprot/SWISSPROT;Acc:Q92504]	6	33276581	ensembl cDNA
Ssc.20303.1.S1_at	1.98397	1.55771	2.41024	3.77126	9.12229	3.6363e-08	7.24879e-07	8.94998	PMM1	PMM1	Phosphomannomutase 1 (EC 5.4.2.8) (PMM 1) (PMMH-22). [Source:Uniprot/SWISSPROT;Acc:Q92871]	22	40302853	ensembl cDNA
Ssc.15325.1.S1_at	2.45049	1.92379	2.97719	7.38882	9.11882	3.65708e-08	7.26671e-07	8.9442	MAF	MAF	Transcription factor Maf (Proto-oncogene c-maf). [Source:Uniprot/SWISSPROT;Acc:O75444]	16	78185729	ensembl genome
Ssc.3677.1.S1_at	-1.2672	-1.53957	-0.994834	5.92428	-9.11879	3.65722e-08	7.26671e-07	8.94416	ATG9A	ATG9A	APG9 autophagy 9-like 1 [Source:RefSeq_peptide;Acc:NP_076990]	2	219792349	ensembl cDNA
Ssc.6169.1.S1_at	2.70113	2.12028	3.28198	6.58749	9.11441	3.68356e-08	7.30713e-07	8.93688	ECM1	ECM1	Extracellular matrix protein 1 precursor (Secretory component p85). [Source:Uniprot/SWISSPROT;Acc:Q16610]	1	148747158	ensembl cDNA
Ssc.19895.1.S1_at	-2.09135	-2.54127	-1.64144	9.29172	-9.11051	3.70723e-08	7.33392e-07	8.93039	LRRC39	LRRC39		1	100386997	ensembl cDNA
Ssc.26978.1.S1_at	-1.83647	-2.23157	-1.44137	3.69012	-9.1102	3.70911e-08	7.33392e-07	8.92987	HPSE2	HPSE2	heparanase 2; heparanase-like protein; heparanase 3 [Homo sapiens]. [Source:RefSeq;Acc:NM_021828]	10	100208865	ensembl genome
Ssc.15738.1.S1_at	2.59752	2.03858	3.15646	4.46397	9.10841	3.71996e-08	7.34345e-07	8.92691	TMED3	TMED3	Membrane protein p24B precursor (UNQ5357/PRO1078). [Source:Uniprot/SWISSPROT;Acc:Q9Y3Q3]	15	77390540	ensembl cDNA
Ssc.8206.1.A1_at	2.80558	2.20127	3.40989	4.09179	9.09941	3.77528e-08	7.44061e-07	8.91194	DPYD	DPYD	Dihydropyrimidine dehydrogenase [NADP+] precursor (EC 1.3.1.2) (DPD) (DHPDHase) (Dihydrouracil dehydrogenase) (Dihydrothymine dehydrogenase). [Source:Uniprot/SWISSPROT;Acc:Q12882]	1	97315890	ensembl genome
Ssc.2745.1.S1_a_at	-1.63257	-1.98441	-1.28073	5.87355	-9.09438	3.80662e-08	7.49025e-07	8.90355	TIMM50	TIMM50	translocase of inner mitochondrial membrane 50 homolog; Tim50-like protein; homolog of yeast Tim50 [Homo sapiens]. [Source:RefSeq;Acc:NM_001001563]	19	44662892	ensembl cDNA
Ssc.2485.1.S1_at	2.78515	2.18469	3.38562	5.30637	9.09098	3.8279e-08	7.51997e-07	8.8979	SDC2	SDC2	Syndecan-2 precursor (Fibroglycan) (Heparan sulfate proteoglycan core protein) (HSPG) (SYND2). [Source:Uniprot/SWISSPROT;Acc:P34741]	8	97575058	ensembl cDNA
Ssc.775.1.S1_at	-1.5593	-1.89597	-1.22262	9.49486	-9.07754	3.91332e-08	7.67541e-07	8.87551	FAM162A	FAM162A	growth and transformation-dependent protein; HIF-1 alpha-responsive proapoptotic molecule [Homo sapiens]. [Source:RefSeq;Acc:NM_014367]	3	123585713	ensembl cDNA
Ssc.15678.1.A1_s_at	-1.21393	-1.47606	-0.951791	8.87093	-9.07642	3.92055e-08	7.67722e-07	8.87364	CHCHD6	CHCHD6	coiled-coil-helix-coiled-coil-helix domain containing 6 [Homo sapiens]. [Source:RefSeq;Acc:NM_032343]	3	127905808	ensembl genome
Ssc.10699.1.A1_at	-1.21226	-1.47416	-0.950369	6.73148	-9.07236	3.94681e-08	7.71448e-07	8.86686	UPRT	UPRT		X	74410650	ensembl cDNA
Ssc.1158.1.A1_at	1.5434	1.20992	1.87687	9.91639	9.07119	3.95439e-08	7.71448e-07	8.86492	PABPC1	PABPC1	Polyadenylate-binding protein 1 (Poly(A)-binding protein 1) (PABP 1). [Source:Uniprot/SWISSPROT;Acc:P11940]	8	101784320	ensembl cDNA
Ssc.6634.2.S1_at	2.33959	1.83405	2.84512	3.72064	9.07055	3.95858e-08	7.71448e-07	8.86384	THY1	THY1	Thy-1 membrane glycoprotein precursor (Thy-1 antigen) (CDw90) (CD90 antigen). [Source:Uniprot/SWISSPROT;Acc:P04216]	11	118794097	ensembl cDNA
Ssc.9721.1.A1_at	-1.65066	-2.00759	-1.29373	6.88892	-9.06399	4.00153e-08	7.78573e-07	8.8529	ASB8	ASB8	Ankyrin repeat and SOCS box containing protein 8 (ASB-8). [Source:Uniprot/SWISSPROT;Acc:Q9H765]	12	46827841	ensembl cDNA
Ssc.11096.1.S1_at	-1.92264	-2.33854	-1.50673	8.03353	-9.06045	4.02489e-08	7.81869e-07	8.84699	OXCT1	OXCT1	Succinyl-CoA:3-ketoacid-coenzyme A transferase 1, mitochondrial precursor (EC 2.8.3.5) (Somatic-type succinyl CoA:3-oxoacid CoA- transferase) (Scot-S). [Source:Uniprot/SWISSPROT;Acc:P55809]	5	41765925	ensembl cDNA
Ssc.2356.1.S1_at	-1.67458	-2.03691	-1.31225	8.39967	-9.05843	4.03825e-08	7.82424e-07	8.84363	SLC25A30	SLC25A30	solute carrier family 25, member 30 [Source:RefSeq_peptide;Acc:NP_001010875]	13	44865456	ensembl cDNA
Ssc.18021.1.A1_at	3.62598	2.8414	4.41056	3.48536	9.05808	4.0406e-08	7.82424e-07	8.84304	MGAM	MGAM	Maltase-glucoamylase, intestinal [Includes: Maltase (EC 3.2.1.20) (Alpha-glucosidase); Glucoamylase (EC 3.2.1.3) (Glucan 1,4-alpha- glucosidase)]. [Source:Uniprot/SWISSPROT;Acc:O43451]	7	141342148	ensembl genome
Ssc.29189.1.A1_at	-3.01658	-3.66968	-2.36349	6.87999	-9.05291	4.07513e-08	7.87858e-07	8.83441	NRK	NRK	Nik related kinase [Homo sapiens]. [Source:RefSeq;Acc:NM_198465]	X	104953192	ensembl genome
Ssc.17316.1.S1_at	2.81829	2.20793	3.42866	6.96505	9.04991	4.09532e-08	7.90506e-07	8.82939	C1QC	C1QC	Complement C1q subcomponent, C chain precursor. [Source:Uniprot/SWISSPROT;Acc:P02747]	1	22842713	ensembl cDNA
Ssc.21324.1.S1_at	-1.60692	-1.95507	-1.25876	5.81846	-9.04625	4.1201e-08	7.94033e-07	8.82327	MTCP1	MTCP1	P8 MTCP-1 protein (Mature T-cell proliferation-1 type A) (MTCP-1 type A) (P8MTCP1). [Source:Uniprot/SWISSPROT;Acc:P56277]	X	153943091	ensembl cDNA
Ssc.22885.1.S1_at	-1.06591	-1.29689	-0.834941	6.18708	-9.04503	4.12838e-08	7.94371e-07	8.82124	GNPAT	GNPAT	Dihydroxyacetone phosphate acyltransferase (EC 2.3.1.42) (DHAP-AT) (DAP-AT) (Glycerone-phosphate O-acyltransferase) (Acyl- CoA:dihydroxyacetonephosphateacyltransferase). [Source:Uniprot/SWISSPROT;Acc:O15228]	1	229443583	ensembl cDNA
Ssc.22015.1.A1_at	-1.86467	-2.26913	-1.46022	4.73673	-9.03607	4.18979e-08	8.04916e-07	8.80626	PHYHD1	PHYHD1	phytanoyl-CoA dioxygenase domain containing 1 [Homo sapiens]. [Source:RefSeq;Acc:NM_174933]	9	130722995	ensembl cDNA
Ssc.19381.1.A1_at	1.99621	1.56254	2.42988	4.61744	9.02188	4.28896e-08	8.22671e-07	8.78252	HOMER3	HOMER3	Homer protein homolog 3 (Homer-3). [Source:Uniprot/SWISSPROT;Acc:Q9NSC5]	19	18901012	ensembl cDNA
Ssc.6006.1.S1_at	1.14577	0.896827	1.39471	5.99171	9.0208	4.29659e-08	8.22838e-07	8.78072	CUL4B	CUL4B	Cullin homolog 4B (CUL-4B). [Source:Uniprot/SWISSPROT;Acc:Q13620]	X	119542476	ensembl cDNA
Ssc.4986.2.S1_at	-2.09235	-2.54709	-1.63761	4.25605	-9.01815	4.31544e-08	8.2515e-07	8.77628	Q8N799				.	ensembl cDNA
Ssc.7106.1.S1_at	2.576	2.0157	3.13631	5.45788	9.01089	4.36745e-08	8.33656e-07	8.76412	CDO1	CDO1	Cysteine dioxygenase type I (EC 1.13.11.20) (CDO) (CDO-I). [Source:Uniprot/SWISSPROT;Acc:Q16878]	5	115168333	ensembl cDNA
Ssc.26328.1.S1_at	3.14927	2.46421	3.83433	4.0653	9.01004	4.37361e-08	8.33656e-07	8.76269	CCR5	CCR5	C-C chemokine receptor type 5 (C-C CKR-5) (CC-CKR-5) (CCR-5) (CCR5) (HIV-1 fusion coreceptor) (CHEMR13) (CD195 antigen). [Source:Uniprot/SWISSPROT;Acc:P51681]	3	46386637	ensembl cDNA
Ssc.16440.1.S1_at	1.40157	1.09662	1.70652	8.51859	9.00809	4.38775e-08	8.35043e-07	8.75942	DAAM1	DAAM1	Disheveled associated activator of morphogenesis 1. [Source:Uniprot/SWISSPROT;Acc:Q9Y4D1]	14	58725152	ensembl genome
Ssc.9684.1.S1_at	-2.57324	-3.13334	-2.01313	4.27228	-9.00445	4.41421e-08	8.38768e-07	8.75332	SLC16A10	SLC16A10	solute carrier family 16, member 10; T-type amino acid transporter 1 [Homo sapiens]. [Source:RefSeq;Acc:NM_018593]	6	111515399	ensembl cDNA
Ssc.2874.1.S1_at	1.73106	1.35407	2.10805	5.60152	8.99982	4.44808e-08	8.43889e-07	8.74556	TGFBR1					ensembl cDNA
Ssc.31052.1.A1_at	-1.43305	-1.74525	-1.12084	5.68627	-8.99642	4.47315e-08	8.47325e-07	8.73986	FAM63B	FAM63B		15	56850685	ensembl genome
Ssc.27131.1.A1_at	-2.41184	-2.93737	-1.88631	6.26779	-8.99493	4.48422e-08	8.48102e-07	8.73735	WDR72	WDR72		15	51593230	ensembl genome
Ssc.24951.1.S1_at	1.18167	0.924045	1.4393	6.92122	8.98989	4.52175e-08	8.53874e-07	8.7289	PIGT	PIGT	GPI transamidase component PIG-T precursor (Phosphatidylinositol- glycan biosynthesis, class T protein) (CGI-06) (UNQ716/PRO1379). [Source:Uniprot/SWISSPROT;Acc:Q969N2]	20	43478138	ensembl cDNA
Ssc.12403.1.A1_at	-1.30422	-1.58884	-1.01961	5.08138	-8.98149	4.58498e-08	8.64475e-07	8.71481	C3orf31	C3orf31		3	11806920	ensembl cDNA
Ssc.13956.1.S1_at	1.72195	1.34603	2.09787	8.2656	8.97778	4.61323e-08	8.68378e-07	8.70857	TPM1	TPM1	Tropomyosin 1 alpha chain (Alpha-tropomyosin). [Source:Uniprot/SWISSPROT;Acc:P09493]	15	61121891	ensembl cDNA
Ssc.16536.1.S1_at	-1.15394	-1.40589	-0.901996	10.734	-8.9769	4.61994e-08	8.68378e-07	8.7071	ATP5J	ATP5J	ATP synthase coupling factor 6, mitochondrial precursor (EC 3.6.3.14) (F6). [Source:Uniprot/SWISSPROT;Acc:P18859]	21	26010686	ensembl cDNA
Ssc.8683.1.S1_at	-1.48062	-1.80399	-1.15726	10.7315	-8.97437	4.63936e-08	8.70684e-07	8.70284	0		2 kDa protein [Source:IPI;Acc:IPI00479055]		.	ensembl genome
Ssc.18879.1.A1_at	-1.64105	-1.99955	-1.28256	7.06363	-8.97199	4.65771e-08	8.72783e-07	8.69884	CCDC21	CCDC21		1	26433280	ensembl cDNA
Ssc.5950.1.S1_at	2.08896	1.6325	2.54542	3.59663	8.96958	4.67632e-08	8.74925e-07	8.69479	DNM1	DNM1	Dynamin-1 (EC 3.6.5.5). [Source:Uniprot/SWISSPROT;Acc:Q05193]	9	130005480	ensembl cDNA
Ssc.21783.1.S1_at	-1.50041	-1.82834	-1.17247	6.10123	-8.96734	4.6937e-08	8.7683e-07	8.69102	MRPL2	MRPL2	mitochondrial ribosomal protein L2 [Homo sapiens]. [Source:RefSeq;Acc:NM_015950]	6	43129745	ensembl cDNA
Ssc.2872.2.S1_at	1.53158	1.19677	1.86639	5.69998	8.96583	4.70545e-08	8.77677e-07	8.68849	SUMF1	SUMF1	Sulfatase modifying factor 1 precursor (C-alpha-formyglycine- generating enzyme 1). [Source:Uniprot/SWISSPROT;Acc:Q8NBK3]	3	3844104	ensembl cDNA
Ssc.1958.1.S1_at	-1.57478	-1.91937	-1.23018	6.48608	-8.95693	4.77533e-08	8.8935e-07	8.67353	COPB2	COPB2	Coatomer beta subunit (Beta-coat protein) (Beta-COP) (p102). [Source:Uniprot/SWISSPROT;Acc:P35606]	3	140559125	ensembl cDNA
Ssc.21074.1.A1_at	2.28201	1.78249	2.78152	9.27815	8.95396	4.79893e-08	8.92381e-07	8.66853	SAT1	SAT1	Diamine acetyltransferase 1 (EC 2.3.1.57) (Spermidine/spermine N(1)- acetyltransferase 1) (SSAT) (SSAT-1) (Putrescine acetyltransferase) (Polyamine N-acetyltransferase 1). [Source:Uniprot/SWISSPROT;Acc:P21673]	X	23711211	ensembl cDNA
Ssc.15823.1.S1_at	2.39636	1.87174	2.92098	3.62809	8.95267	4.80924e-08	8.92935e-07	8.66635	LAMB1	LAMB1	Laminin beta-1 chain precursor (Laminin B1 chain). [Source:Uniprot/SWISSPROT;Acc:P07942]	7	107351484	ensembl cDNA
Ssc.5287.1.S1_at	2.00651	1.56697	2.44605	4.28931	8.94728	4.85238e-08	8.97486e-07	8.65729	FCRL1	FCRL1	Fc receptor-like protein 1 [Homo sapiens]. [Source:RefSeq;Acc:NM_052938]	1	156014989	ensembl cDNA
Ssc.28961.1.S1_at	-2.07526	-2.52987	-1.62065	6.04965	-8.94714	4.85349e-08	8.97486e-07	8.65705	SLC4A3	SLC4A3	Anion exchange protein 3 (Neuronal band 3-like protein) (Cardiac/brain band 3-like protein) (CAE3/BAE3). [Source:Uniprot/SWISSPROT;Acc:P48751]	2	220200360	ensembl cDNA
Ssc.1348.1.A1_at	1.79427	1.40121	2.18734	7.50595	8.94685	4.85586e-08	8.97486e-07	8.65656	SYNPO2	SYNPO2	Synaptopodin 2 (Myopodin) (Genethonin 2). [Source:Uniprot/SWISSPROT;Acc:Q9UMS6]	4	120029444	ensembl genome
Ssc.22360.1.S1_at	-1.5541	-1.89538	-1.21282	6.67608	-8.92518	5.03378e-08	9.27829e-07	8.62004	MRPL1	MRPL1	mitochondrial ribosomal protein L1 [Homo sapiens]. [Source:RefSeq;Acc:NM_020236]	4	79002698	ensembl cDNA
Ssc.29090.1.A1_at	1.54913	1.20893	1.88933	7.1825	8.92489	5.03618e-08	9.27829e-07	8.61956	SASH1	SASH1	SAM and SH3 domains containing protein 1 (Proline-glutamate repeat- containing protein). [Source:Uniprot/SWISSPROT;Acc:O94885]	6	148635133	ensembl cDNA
Ssc.7652.1.A1_at	1.1674	0.911006	1.42379	7.37705	8.92409	5.04288e-08	9.27829e-07	8.61821	PTENP1					ensembl cDNA
Ssc.3798.1.A1_at	-1.59398	-1.94415	-1.2438	6.32585	-8.9216	5.06377e-08	9.29049e-07	8.61401	SFXN4	SFXN4	sideroflexin 4 isoform 1; breast cancer resistance marker 1 [Homo sapiens]. [Source:RefSeq;Acc:NM_213649]	10	120890424	ensembl cDNA
Ssc.8758.1.A1_at	2.858	2.23013	3.48588	5.89483	8.92149	5.06477e-08	9.29049e-07	8.61381	PCOLCE2	PCOLCE2	procollagen C-endopeptidase enhancer 2 [Homo sapiens]. [Source:RefSeq;Acc:NM_013363]	3	144019407	ensembl cDNA
Ssc.7506.1.S1_at	-1.58929	-1.93883	-1.23975	6.98653	-8.91165	5.14828e-08	9.42948e-07	8.59722	CHCHD3	CHCHD3	coiled-coil-helix-coiled-coil-helix domain containing 3 [Homo sapiens]. [Source:RefSeq;Acc:NM_017812]	7	132120170	ensembl cDNA
Ssc.29771.1.A1_at	1.78582	1.39267	2.17897	3.97717	8.90276	5.22498e-08	9.55559e-07	8.58221	KIRREL					ensembl cDNA
AFFX-Ssc-gapdh-M_s_at	-1.15258	-1.40652	-0.898635	11.2651	-8.89581	5.28585e-08	9.65241e-07	8.57045	GAPDH	GAPDH	Glyceraldehyde-3-phosphate dehydrogenase, liver (EC 1.2.1.12) (GAPDH). [Source:Uniprot/SWISSPROT;Acc:P04406]	12	6513918	ensembl cDNA
Ssc.101.1.S1_at	5.93035	4.62348	7.23722	5.33692	8.89397	5.30205e-08	9.66751e-07	8.56735	SPP1	SPP1	Osteopontin precursor (Bone sialoprotein 1) (Urinary stone protein) (Secreted phosphoprotein 1) (SPP-1) (Nephropontin) (Uropontin). [Source:Uniprot/SWISSPROT;Acc:P10451]	4	89115826	ensembl cDNA
Ssc.12963.1.S1_at	1.80492	1.40698	2.20287	8.34031	8.88955	5.34124e-08	9.71282e-07	8.55987	TPM4	TPM4	Tropomyosin alpha 4 chain (Tropomyosin 4) (TM30p1). [Source:Uniprot/SWISSPROT;Acc:P07226]	19	16039348	ensembl cDNA
Ssc.9866.1.A1_at	-1.45069	-1.77054	-1.13083	5.28381	-8.88928	5.34358e-08	9.71282e-07	8.55943	MPP7					ensembl cDNA
Ssc.8767.1.A1_at	3.91116	3.04872	4.77359	6.40866	8.88847	5.35083e-08	9.71282e-07	8.55805	CYP1B1	CYP1B1	Cytochrome P450 1B1 (EC 1.14.14.1) (CYPIB1). [Source:Uniprot/SWISSPROT;Acc:Q16678]	2	38148250	ensembl cDNA
Ssc.4520.1.S1_at	3.48923	2.71888	4.25958	4.53126	8.87746	5.44998e-08	9.87076e-07	8.53942	MYO1D	MYO1D	Myosin Id. [Source:Uniprot/SWISSPROT;Acc:O94832]	17	27843741	ensembl cDNA
Ssc.14446.1.A1_at	1.66068	1.29402	2.02734	7.13121	8.87701	5.45404e-08	9.87076e-07	8.53866	PLXDC2	PLXDC2	plexin domain containing 2 precursor; 1200007L24Rik; tumor endothelial marker 7-related [Homo sapiens]. [Source:RefSeq;Acc:NM_032812]	10	20145174	ensembl genome
Ssc.17653.1.S1_at	-1.67848	-2.0492	-1.30777	5.80121	-8.87411	5.48048e-08	9.89934e-07	8.53375	MRPL46	MRPL46	mitochondrial ribosomal protein L46; chromosome 15 open reading frame 4 [Homo sapiens]. [Source:RefSeq;Acc:NM_022163]	15	86803713	ensembl cDNA
Ssc.19839.1.S1_at	4.10969	3.20194	5.01743	5.17055	8.8735	5.48609e-08	9.89934e-07	8.53271	PSAT1	PSAT1	Phosphoserine aminotransferase (EC 2.6.1.52) (PSAT). [Source:Uniprot/SWISSPROT;Acc:Q9Y617]	9	80101879	ensembl cDNA
Ssc.24975.1.S1_at	1.93278	1.50583	2.35973	4.97493	8.87259	5.49437e-08	9.89963e-07	8.53118	COL1A2	COL1A2	Collagen alpha 2(I) chain precursor. [Source:Uniprot/SWISSPROT;Acc:P08123]	7	93861809	ensembl cDNA
Ssc.27334.1.S1_at	-2.55829	-3.12352	-1.99307	4.63609	-8.87105	5.50848e-08	9.91039e-07	8.52858	NHSL1	NHSL1	PREDICTED: chromosome 6 open reading frame 63 [Source:RefSeq_peptide;Acc:XP_496826]	6	138784876	ensembl cDNA
Ssc.16296.1.S1_at	2.78522	2.16946	3.40098	5.89283	8.86532	5.56142e-08	9.99086e-07	8.51887	CYBA	CYBA	Cytochrome b-245 light chain (p22 phagocyte B-cytochrome) (Neutrophil cytochrome B, 22 kDa polypeptide) (p22-phox) (p22phox) (Cytochrome B(558) alpha chain) (Cytochrome b558 alpha-subunit) (Superoxide- generating NADPH oxidase light chain subunit). [Sourc	16	87237199	ensembl cDNA
Ssc.26224.1.S1_at	2.97523	2.31722	3.63324	7.05476	8.86212	5.59126e-08	1.0023e-06	8.51344	PMEPA1	PMEPA1	Transmembrane prostate androgen-induced protein (Solid tumor- associated 1 protein). [Source:Uniprot/SWISSPROT;Acc:Q969W9]	20	55656854	ensembl cDNA
Ssc.1171.1.S1_at	1.30491	1.01628	1.59355	7.26189	8.86099	5.60179e-08	1.0023e-06	8.51153	VAMP8	VAMP8	vesicle-associated membrane protein 8; endobrevin [Homo sapiens]. [Source:RefSeq;Acc:NM_003761]	2	85658228	ensembl cDNA
Ssc.5421.1.S1_at	1.83266	1.42729	2.23804	5.46569	8.86075	5.60399e-08	1.0023e-06	8.51113	SYT11	SYT11	Synaptotagmin XI (SytXI). [Source:Uniprot/SWISSPROT;Acc:Q9BT88]	1	154095924	ensembl cDNA
Ssc.14502.1.S1_a_at	-1.48264	-1.81067	-1.15461	9.13349	-8.85872	5.62302e-08	1.00423e-06	8.50769	SUCLG1	SUCLG1	Succinyl-CoA ligase [GDP-forming] alpha-chain, mitochondrial precursor (EC 6.2.1.4) (Succinyl-CoA synthetase, alpha chain) (SCS-alpha). [Source:Uniprot/SWISSPROT;Acc:P53597]	2	84504165	ensembl cDNA
Ssc.3007.2.S1_at	-1.99249	-2.43372	-1.55127	7.63636	-8.85084	5.69751e-08	1.015e-06	8.49433	LDB3	LDB3	LIM domain binding 3; Z-band alternatively spliced PDZ-motif; PDZ and LIM domain 6 [Homo sapiens]. [Source:RefSeq;Acc:NM_007078]	10	88418350	ensembl cDNA
Ssc.1129.2.A1_a_at	-1.80401	-2.20351	-1.40451	5.97808	-8.85058	5.70001e-08	1.015e-06	8.49389	PDCD4	PDCD4	programmed cell death 4 isoform 1; nuclear antigen H731 [Homo sapiens]. [Source:RefSeq;Acc:NM_014456]	10	112621586	ensembl genome
Ssc.14281.2.S1_at	1.4938	1.16293	1.82466	3.34281	8.84879	5.71706e-08	1.01516e-06	8.49086	C10orf26	C10orf26		10	104525878	ensembl cDNA
Ssc.1955.1.A1_at	1.25949	0.980496	1.53849	8.43788	8.84795	5.72517e-08	1.01516e-06	8.48942	LAMP2	LAMP2	Lysosome-associated membrane glycoprotein 2 precursor (LAMP-2) (CD107b antigen). [Source:Uniprot/SWISSPROT;Acc:P13473]	X	119446367	ensembl genome
Ssc.9599.1.S1_at	1.49295	1.16223	1.82366	5.3	8.84787	5.72588e-08	1.01516e-06	8.48929	SMARCC1	SMARCC1	SWI/SNF-related matrix-associated actin-dependent regulator of chromatin c1; mammalian chromatin remodeling complex BRG1-associated factor 155; chromatin remodeling complex BAF155 subunit; SWI/SNF complex 155 kDa subunit [Homo sapiens]. [Source:RefSeq;Acc	3	47602391	ensembl cDNA
Ssc.3829.1.S1_a_at	-1.14828	-1.40269	-0.893882	6.18143	-8.84662	5.73792e-08	1.01555e-06	8.48716	C8orf33	C8orf33		8	146248630	ensembl cDNA
Ssc.9970.1.A1_at	-1.27531	-1.55787	-0.992741	9.62576	-8.8459	5.74478e-08	1.01555e-06	8.48595	ATP5I	ATP5I	ATP synthase e chain, mitochondrial (EC 3.6.3.14). [Source:Uniprot/SWISSPROT;Acc:P56385]	4	656228	ensembl cDNA
Ssc.29024.1.S1_at	2.69084	2.09449	3.28718	6.03559	8.84378	5.76515e-08	1.01673e-06	8.48235	MAN1A1	MAN1A1	Mannosyl-oligosaccharide 1,2-alpha-mannosidase IA (EC 3.2.1.113) (Processing alpha-1,2-mannosidase IA) (Alpha-1,2-mannosidase IA) (Mannosidase alpha class 1A member 1) (Man(9)-alpha-mannosidase) (Man9-mannosidase). [Source:Uniprot/SWISSPROT;Acc:P33908]	6	119540968	ensembl genome
Ssc.29514.1.A1_at	-3.0189	-3.68797	-2.34983	6.14269	-8.84347	5.76813e-08	1.01673e-06	8.48183	DTNA	DTNA	Dystrobrevin alpha (Dystrobrevin-alpha). [Source:Uniprot/SWISSPROT;Acc:Q9Y4J8]	18	30327279	ensembl cDNA
Ssc.24300.1.S1_at	-1.45468	-1.77713	-1.13222	6.56082	-8.84188	5.78354e-08	1.01797e-06	8.47912	MRPL45	MRPL45	39S ribosomal protein L45, mitochondrial precursor (L45mt) (MRP-L45). [Source:Uniprot/SWISSPROT;Acc:Q9BRJ2]	17	33706517	ensembl cDNA
Ssc.10015.1.A1_at	-1.52776	-1.86655	-1.18897	7.78881	-8.83832	5.81803e-08	1.02152e-06	8.47309	PTPRD	PTPRD	Protein-tyrosine phosphatase delta precursor (EC 3.1.3.48) (R-PTP- delta). [Source:Uniprot/SWISSPROT;Acc:P23468]	9	8304246	ensembl genome
Ssc.12931.2.A1_a_at	-1.45151	-1.77341	-1.1296	4.76814	-8.83772	5.8239e-08	1.02152e-06	8.47206	MECR	MECR	nuclear receptor-binding factor 1; homolog of yeast 2-enoyl thioester reductase [Homo sapiens]. [Source:RefSeq;Acc:NM_016011]	1	29391972	ensembl cDNA
Ssc.2803.1.S1_at	-1.16434	-1.42257	-0.906104	8.28687	-8.83721	5.82885e-08	1.02152e-06	8.4712	HINT2	HINT2	Histidine triad nucleotide-binding protein 2 (EC 3.-.-.-) (HINT-2) (HINT-3) (HIT-17kDa) (PKCI-1-related HIT protein). [Source:Uniprot/SWISSPROT;Acc:Q9BX68]	9	35802957	ensembl cDNA
Ssc.7919.1.A1_at	-1.37737	-1.68294	-1.07181	6.55172	-8.83478	5.85265e-08	1.02421e-06	8.46706	PMS1	PMS1	PMS1 protein homolog 1 (DNA mismatch repair protein PMS1). [Source:Uniprot/SWISSPROT;Acc:P54277]	2	190357355	ensembl cDNA
Ssc.15276.1.S1_at	3.11782	2.42555	3.8101	6.21142	8.82717	5.92761e-08	1.03584e-06	8.45414	C10orf116	C10orf116	Adipose most abundant gene transcript 2. [Source:Uniprot/SWISSPROT;Acc:Q15847]	10	88718168	ensembl cDNA
Ssc.1793.1.S1_a_at	-0.94805	-1.15869	-0.737411	8.79854	-8.82148	5.98435e-08	1.04298e-06	8.44447	AES	AES	GRG protein (ESP1 protein) (Amino enhancer of split) (AES-1/AES-2) (Gp130 associated protein GAM). [Source:Uniprot/SWISSPROT;Acc:Q08117]	19	3003908	ensembl cDNA
Ssc.14366.1.S1_at	1.78151	1.38569	2.17733	5.36455	8.82136	5.98557e-08	1.04298e-06	8.44427	SCN2A	SCN2A	Sodium channel protein type II alpha subunit (Voltage-gated sodium channel alpha subunit Nav1.2) (Sodium channel protein, brain II alpha subunit) (HBSC II). [Source:Uniprot/SWISSPROT;Acc:Q99250]	2	165804158	ensembl genome
Ssc.13791.1.A1_at	-1.45103	-1.77354	-1.12851	3.54135	-8.8181	6.01827e-08	1.04718e-06	8.43874	SATB1	SATB1	DNA-binding protein SATB1 (Special AT-rich sequence binding protein 1). [Source:Uniprot/SWISSPROT;Acc:Q01826]	3	18364439	ensembl cDNA
Ssc.19232.1.A1_at	2.45977	1.91297	3.00657	3.60212	8.81692	6.03024e-08	1.0472e-06	8.43672	FAT4	FAT4	fat-like cadherin FATJ [Homo sapiens]. [Source:RefSeq;Acc:NM_024582]	4	126457004	ensembl genome
Ssc.5163.1.S1_at	-2.10272	-2.57017	-1.63526	8.33412	-8.81639	6.03556e-08	1.0472e-06	8.43582	GCNT2	GCNT2	N-acetyllactosaminide beta-1,6-N-acetylglucosaminyl-transferase (EC 2.4.1.150) (N-acetylglucosaminyltransferase) (I-branching enzyme) (IGNT). [Source:Uniprot/SWISSPROT;Acc:Q06430]	6	10636575	ensembl cDNA
Ssc.4844.1.S1_at	-1.81687	-2.22099	-1.41275	4.16602	-8.81168	6.08335e-08	1.05399e-06	8.42782	UBE3C	UBE3C	ubiquitin protein ligase E3C [Source:RefSeq_peptide;Acc:NP_055486]	7	156624425	ensembl genome
Ssc.19608.1.S1_at	-2.87984	-3.5208	-2.23888	4.22344	-8.80614	6.14011e-08	1.06128e-06	8.41839	RXRG	RXRG	Retinoic acid receptor RXR-gamma. [Source:Uniprot/SWISSPROT;Acc:P48443]	1	163636975	ensembl cDNA
Ssc.16889.1.S1_at	2.13559	1.66023	2.61094	6.78452	8.8054	6.14777e-08	1.06128e-06	8.41712	TNNC1	TNNC1	Troponin C, slow skeletal and cardiac muscles (TN-C). [Source:Uniprot/SWISSPROT;Acc:P02590]	3	52460158	ensembl genome
Ssc.3061.1.A1_at	-1.53037	-1.87102	-1.18971	7.08341	-8.80503	6.15159e-08	1.06128e-06	8.41649	CRLS1	CRLS1	Protein C20orf155 (GCD10 protein homolog). [Source:Uniprot/SWISSPROT;Acc:Q9UJA2]	20	5934893	ensembl cDNA
Ssc.2551.1.A1_at	1.97554	1.53569	2.41539	5.48967	8.80302	6.17234e-08	1.06319e-06	8.41307	RAB31	RAB31	Ras-related protein Rab-31 (Rab-22B). [Source:Uniprot/SWISSPROT;Acc:Q13636]	18	9764874	ensembl cDNA
Ssc.19313.1.A1_at	0.933615	0.725731	1.1415	7.40606	8.80227	6.18012e-08	1.06319e-06	8.4118	MAX	MAX	Max protein. [Source:Uniprot/SWISSPROT;Acc:P61244]	14	64542645	ensembl cDNA
Ssc.8449.1.A1_at	2.35235	1.82847	2.87624	4.30344	8.80064	6.19704e-08	1.06326e-06	8.40902	P2RY12	P2RY12	P2Y purinoceptor 12 (P2Y12) (P2Y12 platelet ADP receptor) (P2Y(ADP)) (ADP-glucose receptor) (ADPG-R) (P2Y(AC)) (P2Y(cyc)) (P2T(AC)) (SP1999). [Source:Uniprot/SWISSPROT;Acc:Q9H244]	3	152537858	ensembl genome
Ssc.15403.1.S1_at	1.71071	1.32972	2.0917	6.00552	8.80055	6.19798e-08	1.06326e-06	8.40887	AMOTL1	AMOTL1	angiomotin like 1; junction-enriched and associated protein [Homo sapiens]. [Source:RefSeq;Acc:NM_130847]	11	94141156	ensembl genome
Ssc.2261.1.S1_at	-1.74867	-2.1383	-1.35904	7.53242	-8.79637	6.24152e-08	1.06655e-06	8.40176	ANAPC11	ANAPC11	Anaphase promoting complex subunit 11 (APC11) (Cyclosome subunit 11) (Hepatocellular carcinoma associated RING finger protein) (HSPC214). [Source:Uniprot/SWISSPROT;Acc:Q9NYG5]	17	77442895	ensembl cDNA
Ssc.21848.1.S1_at	1.58836	1.23445	1.94228	5.61998	8.79626	6.24275e-08	1.06655e-06	8.40156	CBX6		Chromobox protein homolog 6. [Source:Uniprot/SWISSPROT;Acc:O95503]		.	ensembl cDNA
Ssc.10911.1.A1_at	-1.33143	-1.6281	-1.03476	6.24025	-8.79619	6.24342e-08	1.06655e-06	8.40145	ADRBK2	ADRBK2	Beta-adrenergic receptor kinase 2 (EC 2.7.1.126) (Beta-ARK-2) (G- protein coupled receptor kinase 3). [Source:Uniprot/SWISSPROT;Acc:P35626]	22	24290861	ensembl cDNA
Ssc.6056.1.S1_at	-1.97413	-2.41438	-1.53389	5.25833	-8.78878	6.32157e-08	1.07775e-06	8.38882	KCNQ1	KCNQ1	Potassium voltage-gated channel subfamily KQT member 1 (Voltage-gated potassium channel subunit Kv7.1) (IKs producing slow voltage-gated potassium channel alpha subunit KvLQT1) (KQT-like 1). [Source:Uniprot/SWISSPROT;Acc:P51787]	11	2422797	ensembl cDNA
Ssc.9992.1.S1_at	-1.59371	-1.94914	-1.23828	8.89469	-8.78829	6.32671e-08	1.07775e-06	8.388	ETFA	ETFA	Electron transfer flavoprotein alpha-subunit, mitochondrial precursor (Alpha-ETF). [Source:Uniprot/SWISSPROT;Acc:P13804]	15	74295646	ensembl cDNA
Ssc.10857.1.A1_at	1.26917	0.986069	1.55228	6.13227	8.78661	6.34456e-08	1.07928e-06	8.38514	SPFH1		SPFH domain family, member 1 [Source:RefSeq_peptide;Acc:NP_006450]		.	ensembl cDNA
Ssc.4507.2.S1_at	-1.52305	-1.86322	-1.18288	5.39756	-8.77542	6.46497e-08	1.09823e-06	8.36605	MFN2	MFN2	Transmembrane GTPase MFN2 (EC 3.6.5.-) (Mitofusin 2). [Source:Uniprot/SWISSPROT;Acc:O95140]	1	11962956	ensembl cDNA
Ssc.8972.1.S1_at	-1.35292	-1.65526	-1.05058	9.81162	-8.77055	6.51811e-08	1.10499e-06	8.35774	BRP44L	BRP44L	Brain protein 44-like protein (HSPC040) (CGI-129) (PNAS-115). [Source:Uniprot/SWISSPROT;Acc:Q9Y5U8]	6	166698400	ensembl cDNA
Ssc.1195.1.S1_at	2.60314	2.02139	3.1849	8.11249	8.77011	6.52291e-08	1.10499e-06	8.35699	MORF4L1	MORF4L1	Transcription factor-like protein MRG15 (MORF-related gene 15 protein) (Mortality factor 4-like 1) (MSL3-1 protein) (HSPC008/HSPC061). [Source:Uniprot/SWISSPROT;Acc:Q9UBU8]	15	76952227	ensembl cDNA
Ssc.3185.1.S1_at	2.23462	1.73512	2.73413	7.07662	8.76817	6.54422e-08	1.10706e-06	8.35368	MUTED	MUTED	Thioredoxin domain containing protein 5 precursor (Thioredoxin-like protein p46) (Endoplasmic reticulum protein ERp46) (UNQ364/PRO700). [Source:Uniprot/SWISSPROT;Acc:Q8NBS9]	6	7958799	ensembl cDNA
Ssc.18245.1.A1_at	-2.82806	-3.46048	-2.19565	6.24604	-8.76463	6.58333e-08	1.11214e-06	8.34763	BDH1	BDH1	D-beta-hydroxybutyrate dehydrogenase, mitochondrial precursor (EC 1.1.1.30) (BDH) (3-hydroxybutyrate dehydrogenase). [Source:Uniprot/SWISSPROT;Acc:Q02338]	3	198721051	ensembl genome
Ssc.3708.1.S1_at	-1.47608	-1.80626	-1.1459	10.1664	-8.7621	6.61131e-08	1.1142e-06	8.34333	NDUFA12	NDUFA12	NADH-ubiquinone oxidoreductase subunit B17.2 (EC 1.6.5.3) (EC 1.6.99.3) (Complex I-B17.2) (CI-B17.2) (CIB17.2) (13 kDa differentiation-associated protein). [Source:Uniprot/SWISSPROT;Acc:Q9UI09]	12	93889240	ensembl cDNA
Ssc.21977.1.S1_at	-1.67476	-2.0494	-1.30013	5.0334	-8.76187	6.61387e-08	1.1142e-06	8.34293	TIMM44	TIMM44	Import inner membrane translocase subunit TIM44, mitochondrial precursor. [Source:Uniprot/SWISSPROT;Acc:O43615]	19	7897604	ensembl cDNA
Ssc.29926.1.A1_at	-1.62189	-1.98473	-1.25905	5.84091	-8.76094	6.62422e-08	1.11441e-06	8.34135	HAVCR1	HAVCR1	hepatitis A virus cellular receptor 1; kidney injury molecule 1; T cell immunoglobin domain and mucin domain protein 1 [Homo sapiens]. [Source:RefSeq;Acc:NM_012206]	5	156389109	ensembl genome
Ssc.29691.1.A1_s_at	1.76498	1.36939	2.16057	4.93382	8.74459	6.80904e-08	1.1434e-06	8.31341	KLHL10	KLHL10	kelch-like 10 [Homo sapiens]. [Source:RefSeq;Acc:NM_152467]	17	37247569	ensembl genome
Ssc.16132.2.S1_at	4.5785	3.55223	5.60476	5.35224	8.74404	6.81533e-08	1.1434e-06	8.31247	COL8A1	COL8A1	Collagen alpha 1(VIII) chain precursor (Endothelial collagen). [Source:Uniprot/SWISSPROT;Acc:P27658]	3	100840144	ensembl cDNA
Ssc.19358.1.S1_at	-1.26723	-1.55142	-0.983047	7.34162	-8.73979	6.86433e-08	1.15003e-06	8.3052	ZDHHC9	ZDHHC9	Zinc finger DHHC domain containing protein 9 (Zinc finger protein 379) (CGI-89) (UNQ261/PRO298). [Source:Uniprot/SWISSPROT;Acc:Q9Y397]	X	128766596	ensembl cDNA
Ssc.29046.1.S1_at	2.08024	1.61348	2.54699	4.40583	8.73519	6.91768e-08	1.15738e-06	8.29733	GPC4	GPC4	Glypican-4 precursor (K-glypican) (UNQ474/PRO937). [Source:Uniprot/SWISSPROT;Acc:O75487]	X	132262730	ensembl cDNA
Ssc.14942.1.S1_s_at	-1.08797	-1.33221	-0.843742	11.7916	-8.73099	6.96687e-08	1.16401e-06	8.29014	GAPDH	GAPDH	Glyceraldehyde-3-phosphate dehydrogenase, liver (EC 1.2.1.12) (GAPDH). [Source:Uniprot/SWISSPROT;Acc:P04406]	12	6513918	ensembl cDNA
Ssc.10965.1.A1_at	3.10708	2.4094	3.80476	5.7845	8.72858	6.99523e-08	1.16715e-06	8.28602	MAFB		Transcription factor MafB (V-maf musculoaponeurotic fibrosarcoma oncogene homolog B). [Source:Uniprot/SWISSPROT;Acc:Q9Y5Q3]		.	ensembl cDNA
Ssc.6531.1.A1_at	1.55848	1.20824	1.90871	9.37094	8.7215	7.07927e-08	1.17955e-06	8.27389	SPARCL1	SPARCL1	SPARC-like protein 1 precursor (High endothelial venule protein) (Hevin) (MAST 9). [Source:Uniprot/SWISSPROT;Acc:Q14515]	4	88613524	ensembl cDNA
Ssc.4341.1.A1_at	1.28408	0.995095	1.57307	7.11211	8.70883	7.23218e-08	1.20339e-06	8.25219	TM9SF3	TM9SF3	Transmembrane 9 superfamily protein member 3 precursor (SM-11044 binding protein) (EP70-P-iso). [Source:Uniprot/SWISSPROT;Acc:Q9HD45]	10	98270424	ensembl genome
Ssc.2207.2.S1_a_at	-1.67448	-2.05157	-1.2974	8.04884	-8.70336	7.29938e-08	1.21291e-06	8.2428	SMTN	SMTN	Smoothelin. [Source:Uniprot/SWISSPROT;Acc:P53814]	22	29807305	ensembl cDNA
Ssc.7572.1.A1_at	-1.82539	-2.23664	-1.41413	7.88355	-8.6994	7.34829e-08	1.21938e-06	8.23602	ACADSB	ACADSB	Acyl-CoA dehydrogenase, short/branched chain specific, mitochondrial precursor (EC 1.3.99.-) (SBCAD) (2-methyl branched chain acyl-CoA dehydrogenase) (2-MEBCAD) (2-methylbutyryl-coenzyme A dehydrogenase) (2-methylbutyryl-CoA dehydrogenase). [Source:Unipro	10	124758419	ensembl cDNA
Ssc.25002.1.S1_at	1.80968	1.40189	2.21748	5.5969	8.69778	7.36849e-08	1.22106e-06	8.23323	TCF7L1	TCF7L1	Transcription factor 7-like 1 (HMG-box transcription factor 3) (TCF- 3). [Source:Uniprot/SWISSPROT;Acc:Q9HCS4]	2	85214245	ensembl cDNA
Ssc.24814.1.S1_at	-1.76153	-2.15877	-1.36429	4.42944	-8.69134	7.4491e-08	1.23275e-06	8.22218	ZEB1	ZEB1	Transcription factor 8 (NIL-2-A zinc finger protein) (Negative regulator of IL2). [Source:Uniprot/SWISSPROT;Acc:P37275]	10	31648148	ensembl genome
Ssc.2064.1.A1_at	-1.87225	-2.2945	-1.44999	4.3639	-8.69039	7.46113e-08	1.23306e-06	8.22054	GPR137C	GPR137C	G protein-coupled receptor TM7SF1L2 (Fragment). [Source:Uniprot/SPTREMBL;Acc:Q86SM2]	14	52089616	ensembl cDNA
Ssc.16045.1.S1_at	3.48873	2.70081	4.27666	5.94365	8.67823	7.61607e-08	1.25696e-06	8.19967	FBN1	FBN1	Fibrillin 1 precursor. [Source:Uniprot/SWISSPROT;Acc:P35555]	15	46487797	ensembl cDNA
Ssc.16802.1.S1_at	-1.27584	-1.56409	-0.987589	10.4523	-8.67505	7.6572e-08	1.26204e-06	8.1942	ATP5J2	ATP5J2	ATP synthase f chain, mitochondrial (EC 3.6.3.14). [Source:Uniprot/SWISSPROT;Acc:P56134]	7	98893721	ensembl cDNA
Ssc.19182.1.A1_at	3.61779	2.80017	4.4354	3.8074	8.67245	7.69096e-08	1.26504e-06	8.18974	ANKRD29	ANKRD29	ankyrin repeat domain 29 [Homo sapiens]. [Source:RefSeq;Acc:NM_173505]	18	19433978	ensembl cDNA
Ssc.20618.1.A1_at	-0.921623	-1.12992	-0.713327	6.46127	-8.67205	7.6962e-08	1.26504e-06	8.18904	EXOSC9	EXOSC9	Exosome complex exonuclease RRP45 (EC 3.1.13.-) (Exosome component 9) (Polymyositis/scleroderma autoantigen 1) (Autoantigen PM/Scl 1) (Polymyositis/scleroderma autoantigen 75 kDa) (PM/Scl-75) (P75 polymyositis-scleroderma overlap syndrome associated autoa	4	122941922	ensembl cDNA
Ssc.28514.1.S1_at	1.48109	1.14623	1.81595	4.23531	8.6689	7.73736e-08	1.26898e-06	8.18363	CSPG4	CSPG4	melanoma-associated chondroitin sulfate proteoglycan 4 [Homo sapiens]. [Source:RefSeq;Acc:NM_001897]	15	73753721	ensembl cDNA
Ssc.8297.2.A1_at	2.03635	1.57593	2.49677	6.10419	8.66856	7.74185e-08	1.26898e-06	8.18304	GPM6B	GPM6B	Neuronal membrane glycoprotein M6-b (M6b). [Source:Uniprot/SWISSPROT;Acc:Q13491]	X	13698983	ensembl cDNA
Ssc.13805.1.S1_at	1.50242	1.16268	1.84216	4.75353	8.66755	7.75509e-08	1.26898e-06	8.1813	AMOT	AMOT	angiomotin [Homo sapiens]. [Source:RefSeq;Acc:NM_133265]	X	111904387	ensembl cDNA
Ssc.4507.1.A1_at	-1.90651	-2.33765	-1.47537	6.94729	-8.66703	7.76185e-08	1.26898e-06	8.18042	MFN2	MFN2	Transmembrane GTPase MFN2 (EC 3.6.5.-) (Mitofusin 2). [Source:Uniprot/SWISSPROT;Acc:O95140]	1	11962956	ensembl cDNA
Ssc.24021.1.S1_at	-2.05689	-2.52213	-1.59166	7.24013	-8.66545	7.78274e-08	1.27069e-06	8.17769	MLF1	MLF1	Myeloid leukemia factor 1 (Myelodysplasia-myeloid leukemia factor 1). [Source:Uniprot/SWISSPROT;Acc:P58340]	3	159771677	ensembl cDNA
Ssc.24409.1.S1_at	1.15297	0.892032	1.41392	5.7743	8.66009	7.85363e-08	1.28055e-06	8.16848	KCTD20	KCTD20		6	36518522	ensembl cDNA
Ssc.22401.1.S1_at	-1.67941	-2.05979	-1.29904	5.03532	-8.65357	7.94099e-08	1.29307e-06	8.15725	COX16	COX16		14	69680762	ensembl cDNA
Ssc.14866.1.S1_at	-1.9734	-2.42043	-1.52638	7.69402	-8.65233	7.95768e-08	1.29405e-06	8.15512	PKP2	PKP2	Plakophilin 2. [Source:Uniprot/SWISSPROT;Acc:Q99959]	12	32834947	ensembl cDNA
Ssc.10546.1.A1_at	1.50465	1.16375	1.84556	5.11727	8.65071	7.97958e-08	1.29588e-06	8.15232	COBL	COBL	cordon-bleu homolog [Homo sapiens]. [Source:RefSeq;Acc:NM_015198]	7	51051404	ensembl genome
Ssc.15309.2.S1_at	2.14816	1.6613	2.63502	5.14243	8.64795	8.01697e-08	1.30022e-06	8.14758	EPHX1	EPHX1	Epoxide hydrolase 1 (EC 3.3.2.3) (Microsomal epoxide hydrolase) (Epoxide hydratase). [Source:Uniprot/SWISSPROT;Acc:P07099]	1	224064459	ensembl genome
Ssc.13047.1.A1_at	-2.28279	-2.80024	-1.76535	5.78212	-8.64671	8.03389e-08	1.30045e-06	8.14544	MLPH	MLPH	Melanophilin (Exophilin 3) (Synaptotagmin-like protein 2a) (Slp homologue lacking C2 domains-a). [Source:Uniprot/SWISSPROT;Acc:Q9BV36]	2	238060617	ensembl cDNA
Ssc.1046.1.A1_at	1.67569	1.29584	2.05555	3.29531	8.64628	8.03975e-08	1.30045e-06	8.1447	UHRF1BP1L	UHRF1BP1L		12	98954996	ensembl cDNA
Ssc.1635.1.S1_at	2.02597	1.56659	2.48535	5.16418	8.64389	8.07234e-08	1.30281e-06	8.14059	PLEKHO2	PLEKHO2	PH domain-containing protein [Homo sapiens]. [Source:RefSeq;Acc:NM_025201]	15	62921186	ensembl cDNA
Ssc.2285.1.S1_at	-1.22391	-1.50143	-0.946384	6.43973	-8.64364	8.07573e-08	1.30281e-06	8.14016	LYRM1	LYRM1	LYR family protein A-211C6.1. [Source:Uniprot/SWISSPROT;Acc:O43325]	16	20819927	ensembl cDNA
Ssc.10618.2.A1_at	1.745	1.34919	2.1408	7.44994	8.64103	8.11167e-08	1.30485e-06	8.13565	NET1	NET1	neuroepithelial cell transforming gene 1; guanine nucleotide regulatory protein (oncogene); Rho guanine nucleotide exchange factor (GEF) 8 [Homo sapiens]. [Source:RefSeq;Acc:NM_005863]	10	5444518	ensembl cDNA
Ssc.16637.1.S1_at	-2.06004	-2.52734	-1.59275	8.75555	-8.64039	8.12049e-08	1.30485e-06	8.13455	ACADVL	ACADVL	Acyl-CoA dehydrogenase, very-long-chain specific, mitochondrial precursor (EC 1.3.99.-) (VLCAD). [Source:Uniprot/SWISSPROT;Acc:P49748]	17	7063855	ensembl cDNA
Ssc.19879.1.S1_at	-1.49779	-1.83755	-1.15803	11.7023	-8.64031	8.12148e-08	1.30485e-06	8.13442	MYL3	MYL3	Myosin light polypeptide 3 (Myosin light chain 1, slow-twitch muscle B/ventricular isoform) (MLC1SB) (Ventricular/slow twitch myosin alkali light chain) (Cardiac myosin light chain-1) (CMLC1). [Source:Uniprot/SWISSPROT;Acc:P08590]	3	46874361	ensembl cDNA
Ssc.11247.1.A1_at	-1.1869	-1.45615	-0.91764	10.1943	-8.63961	8.13121e-08	1.30485e-06	8.13321	NDUFS4	NDUFS4	NADH-ubiquinone oxidoreductase 18 kDa subunit, mitochondrial precursor (EC 1.6.5.3) (EC 1.6.99.3) (Complex I-18 kDa) (CI-18 kDa) (Complex I- AQDQ) (CI-AQDQ). [Source:Uniprot/SWISSPROT;Acc:O43181]	5	52892242	ensembl cDNA
Ssc.25172.1.S1_at	-1.13281	-1.38986	-0.875754	7.24626	-8.63731	8.16302e-08	1.30823e-06	8.12924	GAS6	GAS6	Growth-arrest-specific protein 6 precursor (GAS-6). [Source:Uniprot/SWISSPROT;Acc:Q14393]	13	113546919	ensembl cDNA
Ssc.53.1.S1_at	1.66855	1.28976	2.04733	7.98678	8.63361	8.21442e-08	1.31474e-06	8.12287	OSTF1	OSTF1	Osteoclast stimulating factor 1. [Source:Uniprot/SWISSPROT;Acc:Q92882]	9	76893275	ensembl cDNA
Ssc.23014.1.S1_at	2.36865	1.83066	2.90664	4.06288	8.62925	8.27545e-08	1.32277e-06	8.11535	S100A4	S100A4	S100 calcium-binding protein A4 (Metastasin) (Mts1 protein) (Placental calcium-binding protein) (Calvasculin). [Source:Uniprot/SWISSPROT;Acc:P26447]	1	151782713	ensembl cDNA
Ssc.17230.1.S1_at	1.42843	1.10389	1.75298	10.5499	8.62649	8.31438e-08	1.32725e-06	8.11058	TMSB10	TMSB10	Thymosin beta-10. [Source:Uniprot/SWISSPROT;Acc:P13472]	2	84986274	ensembl cDNA
Ssc.13832.1.S1_at	-1.55543	-1.90894	-1.20191	9.06798	-8.62355	8.35601e-08	1.33208e-06	8.10551	AGL	AGL	Glycogen debranching enzyme (Glycogen debrancher) [Includes: 4-alpha- glucanotransferase (EC 2.4.1.25) (Oligo-1,4-1,4-glucantransferase); Amylo-alpha-1,6-glucosidase (EC 3.2.1.33) (Amylo-1,6-glucosidase) (Dextrin 6-alpha-D-glucosidase)]. [Source:Uniprot/S	1	100088228	ensembl cDNA
Ssc.21255.1.S1_at	1.81949	1.40592	2.23306	5.20646	8.62281	8.36654e-08	1.33208e-06	8.10423	MPZL1	MPZL1	myelin protein zero-like 1 isoform a; protein zero related [Homo sapiens]. [Source:RefSeq;Acc:NM_003953]	1	165957826	ensembl cDNA
Ssc.1309.1.S1_at	-1.8563	-2.27839	-1.4342	8.57816	-8.61962	8.41191e-08	1.33491e-06	8.09874	PTPMT1	PTPMT1	NADH-ubiquinone oxidoreductase 30 kDa subunit, mitochondrial precursor (EC 1.6.5.3) (EC 1.6.99.3) (Complex I-30KD) (CI-30KD). [Source:Uniprot/SWISSPROT;Acc:O75489]	11	47543751	ensembl cDNA
Ssc.3548.1.S1_at	-1.5112	-1.85483	-1.16756	10.3262	-8.61923	8.4176e-08	1.33491e-06	8.09805	CDKAL1	CDKAL1	CDK5 regulatory subunit associated protein 1-like 1 [Homo sapiens]. [Source:RefSeq;Acc:NM_017774]	6	20642667	ensembl genome
Ssc.16533.1.S1_at	1.74336	1.34692	2.1398	3.97249	8.61903	8.42041e-08	1.33491e-06	8.09771	NR2C1	NR2C1	Orphan nuclear receptor TR2. [Source:Uniprot/SWISSPROT;Acc:P13056]	12	93939802	ensembl cDNA
Ssc.21758.1.S1_at	1.72233	1.33064	2.11402	5.13105	8.61834	8.43033e-08	1.33491e-06	8.09652	FLNA	FLNA	Filamin A (Alpha-filamin) (Filamin 1) (Endothelial actin-binding protein) (ABP-280) (Nonmuscle filamin). [Source:Uniprot/SWISSPROT;Acc:P21333]	X	153230091	ensembl cDNA
Ssc.10673.1.A1_at	-1.87156	-2.29721	-1.4459	6.34544	-8.61772	8.4391e-08	1.33491e-06	8.09546	PKHD1	PKHD1	Polycystic kidney and hepatic disease 1 precursor (Fibrocystin) (Polyductin) (Tigmin). [Source:Uniprot/SWISSPROT;Acc:Q8TCZ9]	6	51588104	ensembl genome
Ssc.26438.1.S1_at	-1.29204	-1.5862	-0.997874	5.81169	-8.6087	8.56961e-08	1.3538e-06	8.07988	TATDN1	TATDN1	TatD DNase domain containing 1; CDA11 protein; hepatocarcinoma high expression protein; CDA11-like protein 2 [Homo sapiens]. [Source:RefSeq;Acc:NM_032026]	8	125569932	ensembl cDNA
Ssc.12763.1.S1_at	-1.64955	-2.02535	-1.27376	8.47511	-8.60321	8.64997e-08	1.36472e-06	8.0704	STARD7	STARD7	StAR-related lipid transfer protein 7 (StARD7) (START domain- containing protein 7) (GTT1 protein). [Source:Uniprot/SWISSPROT;Acc:Q9NQZ5]	2	96214324	ensembl cDNA
Ssc.18182.1.S1_at	-1.70795	-2.09755	-1.31836	7.25637	-8.59234	8.81159e-08	1.38765e-06	8.05159	COQ5	COQ5		12	119425466	ensembl cDNA
Ssc.7315.1.S1_at	-1.29808	-1.59419	-1.00196	11.6504	-8.5919	8.81807e-08	1.38765e-06	8.05085	NDUFA4	NDUFA4	NADH-ubiquinone oxidoreductase MLRQ subunit (EC 1.6.5.3) (EC 1.6.99.3) (Complex I-MLRQ) (CI-MLRQ). [Source:Uniprot/SWISSPROT;Acc:O00483]	7	10939609	ensembl cDNA
Ssc.1986.1.S1_at	2.22744	1.71898	2.7359	5.29644	8.5861	8.90564e-08	1.39962e-06	8.04081	PTGS1	PTGS1	Prostaglandin G/H synthase 1 precursor (EC 1.14.99.1) (Cyclooxygenase -1) (COX-1) (Prostaglandin-endoperoxide synthase 1) (Prostaglandin H2 synthase 1) (PGH synthase 1) (PGHS-1) (PHS 1). [Source:Uniprot/SWISSPROT;Acc:P23219]	9	124173050	ensembl cDNA
Ssc.1108.1.S1_at	-1.48143	-1.82001	-1.14284	9.4902	-8.57548	9.06829e-08	1.42234e-06	8.02243	NDUFA8	NDUFA8	NADH-ubiquinone oxidoreductase 19 kDa subunit (EC 1.6.5.3) (EC 1.6.99.3) (Complex I-19KD) (CI-19KD) (Complex I-PGIV) (CI-PGIV). [Source:Uniprot/SWISSPROT;Acc:P51970]	9	123946161	ensembl cDNA
Ssc.4857.1.S1_at	-1.27099	-1.56149	-0.980487	7.14649	-8.57514	9.07355e-08	1.42234e-06	8.02184	PGAM5	PGAM5		12	131797509	ensembl cDNA
Ssc.9977.1.A1_at	2.37408	1.83091	2.91726	4.93061	8.56652	9.20801e-08	1.44156e-06	8.0069	PUS7L	PUS7L		12	42408683	ensembl genome
Ssc.22283.1.A1_at	-1.32058	-1.62279	-1.01837	6.37744	-8.56456	9.23879e-08	1.44453e-06	8.00351	C2orf47	C2orf47		2	200528285	ensembl cDNA
Ssc.6123.1.S1_at	-1.44812	-1.77963	-1.11661	10.2326	-8.56168	9.28432e-08	1.44978e-06	7.99851	UQCR	UQCR	Ubiquinol-cytochrome C reductase complex 6.4 kDa protein (EC 1.10.2.2) (Complex III subunit XI). [Source:Uniprot/SWISSPROT;Acc:O14957]	19	1548180	ensembl cDNA
Ssc.10576.1.S1_at	1.15899	0.893597	1.42437	8.20906	8.55942	9.32022e-08	1.45352e-06	7.99459	Q96N32				.	ensembl cDNA
Ssc.3037.3.A1_at	1.60703	1.23899	1.97507	5.70167	8.55808	9.34158e-08	1.45499e-06	7.99227	SCPEP1	SCPEP1	Retinoid-inducible serine carboxypeptidase precursor (EC 3.4.16.-) (Serine carboxypeptidase 1) (MSTP034) (UNQ265/PRO302). [Source:Uniprot/SWISSPROT;Acc:Q9HB40]	17	52410467	ensembl cDNA
Ssc.5395.1.S1_at	-1.33148	-1.63655	-1.0264	7.1936	-8.55409	9.40535e-08	1.46305e-06	7.98536	UBR3	UBR3	similar to F10G7.10.p [Homo sapiens]. [Source:RefSeq;Acc:NM_172070]	2	170392214	ensembl cDNA
Ssc.19651.1.S1_at	-1.31443	-1.61574	-1.01313	7.61339	-8.55022	9.46771e-08	1.47088e-06	7.97865	WDR42A	WDR42A	H326 [Homo sapiens]. [Source:RefSeq;Acc:NM_015726]	1	158452129	ensembl cDNA
Ssc.1355.1.S1_at	1.91883	1.47871	2.35894	3.86183	8.5451	9.55096e-08	1.48192e-06	7.96975	MTUS1	MTUS1	mitochondrial tumor suppressor 1 isoform 3; transcription factor MTSG1; erythroid differentiation-related gene; mitochondrial tumor suppressor gene 1; AT2 receptor-interacting protein [Homo sapiens]. [Source:RefSeq;Acc:NM_001001927]	8	17545584	ensembl genome
Ssc.11163.1.S1_at	1.60074	1.23332	1.96816	5.4146	8.53897	9.6516e-08	1.49563e-06	7.95911	SP140	SP140	LYSp100 protein (Lymphoid-restricted homolog of Sp100) (Nuclear autoantigen Sp-140) (Speckled 140 kDa) (Nuclear body protein Sp140). [Source:Uniprot/SWISSPROT;Acc:Q13342]	2	230798690	ensembl cDNA
Ssc.11212.2.S1_a_at	-1.15017	-1.41433	-0.886007	8.0758	-8.53369	9.739e-08	1.50726e-06	7.94995	MRPS21		Mitochondrial 28S ribosomal protein S21 (MRP-S21) (MDS016). [Source:Uniprot/SWISSPROT;Acc:P82921]		.	ensembl cDNA
Ssc.19476.2.A1_s_at	-2.49126	-3.06357	-1.91894	8.08683	-8.53159	9.7741e-08	1.51077e-06	7.94629	PYGM	PYGM	Glycogen phosphorylase, muscle form (EC 2.4.1.1) (Myophosphorylase). [Source:Uniprot/SWISSPROT;Acc:P11217]	11	64270437	ensembl cDNA
Ssc.10743.1.A1_at	-2.01545	-2.47856	-1.55234	7.14646	-8.52975	9.80486e-08	1.5136e-06	7.9431	PKP2	PKP2	Plakophilin 2. [Source:Uniprot/SWISSPROT;Acc:Q99959]	12	32834947	ensembl cDNA
Ssc.22641.2.S1_a_at	-1.38964	-1.70898	-1.07029	11.2528	-8.52874	9.82184e-08	1.5143e-06	7.94134	ATP2A2	ATP2A2	Sarcoplasmic/endoplasmic reticulum calcium ATPase 2 (EC 3.6.3.8) (Calcium pump 2) (SERCA2) (SR Ca(2+)-ATPase 2) (Calcium-transporting ATPase sarcoplasmic reticulum type, slow twitch skeletal muscle isoform) (Endoplasmic reticulum class 1/2 Ca(2+) ATPase).	12	109203815	ensembl cDNA
Ssc.3621.1.S1_at	1.36945	1.05458	1.68433	6.71196	8.52432	9.89651e-08	1.52389e-06	7.93365	DPYSL3	DPYSL3	Dihydropyrimidinase related protein-3 (DRP-3) (Unc-33-like phosphoprotein) (ULIP protein) (Collapsin response mediator protein 4) (CRMP-4). [Source:Uniprot/SWISSPROT;Acc:Q14195]	5	146750566	ensembl cDNA
Ssc.19562.2.S1_at	-1.08241	-1.33178	-0.833053	2.85458	-8.5077	1.01821e-07	1.56589e-06	7.90475	GSTZ1	GSTZ1	Maleylacetoacetate isomerase (EC 5.2.1.2) (MAAI) (Glutathione S- transferase zeta 1) (EC 2.5.1.18) (GSTZ1-1). [Source:Uniprot/SWISSPROT;Acc:O43708]	14	76844849	ensembl cDNA
Ssc.5389.1.S1_at	-1.97033	-2.42445	-1.51621	7.48933	-8.50386	1.02494e-07	1.57425e-06	7.89806	IDH3A	IDH3A	Isocitrate dehydrogenase [NAD] subunit alpha, mitochondrial precursor (EC 1.1.1.41) (Isocitric dehydrogenase) (NAD+-specific ICDH). [Source:Uniprot/SWISSPROT;Acc:P50213]	15	76228774	ensembl cDNA
Ssc.997.3.A1_at	1.66996	1.28474	2.05518	3.32502	8.49666	1.03766e-07	1.59177e-06	7.88553	KDELR2	KDELR2	ER lumen protein retaining receptor 2 (KDEL receptor 2) (ELP-1). [Source:Uniprot/SWISSPROT;Acc:P33947]	7	6467238	ensembl cDNA
Ssc.9407.1.A1_at	-1.72666	-2.12502	-1.3283	4.40071	-8.4953	1.04008e-07	1.59349e-06	7.88316	SPAG16	SPAG16	PF20; WD repeat domain 29; sperm-associated WD repeat protein [Homo sapiens]. [Source:RefSeq;Acc:NM_024532]	2	213857361	ensembl genome
Ssc.11694.1.S1_at	4.02616	3.09671	4.95562	7.48104	8.49008	1.04944e-07	1.6058e-06	7.87406	ID2	ID2	DNA-binding protein inhibitor ID-2. [Source:Uniprot/SWISSPROT;Acc:Q02363]	2	8736426	ensembl cDNA
Ssc.14470.1.S2_at	1.06857	0.821862	1.31528	7.63509	8.4892	1.05102e-07	1.6062e-06	7.87253	MSN	MSN	Moesin (Membrane-organizing extension spike protein). [Source:Uniprot/SWISSPROT;Acc:P26038]	X	64804283	ensembl genome
Ssc.16439.1.S1_at	1.31257	1.00943	1.61572	6.45779	8.4864	1.05608e-07	1.61124e-06	7.86765	CTTN	CTTN	Src substrate cortactin (Amplaxin) (Oncogene EMS1). [Source:Uniprot/SWISSPROT;Acc:Q14247]	11	69922292	ensembl cDNA
Ssc.11369.1.S1_at	-1.52746	-1.88027	-1.17465	8.10021	-8.48543	1.05785e-07	1.61124e-06	7.86595	DERL1	DERL1	Derlin-1 (Der1-like protein 1) (DERtrin 1) (UNQ243/PRO276). [Source:Uniprot/SWISSPROT;Acc:Q9BUN8]	8	124094769	ensembl cDNA
Ssc.21519.1.S1_s_at	2.69763	2.07451	3.32074	3.75457	8.48519	1.05829e-07	1.61124e-06	7.86553	SDC2	SDC2	Syndecan-2 precursor (Fibroglycan) (Heparan sulfate proteoglycan core protein) (HSPG) (SYND2). [Source:Uniprot/SWISSPROT;Acc:P34741]	8	97575058	ensembl cDNA
Ssc.14544.1.S1_at	2.33936	1.7987	2.88002	5.69521	8.48045	1.06694e-07	1.62239e-06	7.85726	FOLR2	FOLR2	Folate receptor beta precursor (FR-beta) (Folate receptor 2) (Folate receptor, fetal/placental) (Placental folate-binding protein) (FBP). [Source:Uniprot/SWISSPROT;Acc:P14207]	11	71605476	ensembl cDNA
Ssc.4713.1.S1_a_at	-1.7592	-2.16582	-1.35259	5.94237	-8.47969	1.06832e-07	1.62246e-06	7.85595	DHPS	DHPS	Deoxyhypusine synthase (EC 2.5.1.46) (DHS). [Source:Uniprot/SWISSPROT;Acc:P49366]	19	12647537	ensembl cDNA
Ssc.17824.2.A1_at	1.45762	1.12064	1.79461	8.31332	8.47774	1.0719e-07	1.62587e-06	7.85255	SEMA3E	SEMA3E	Semaphorin 3E precursor. [Source:Uniprot/SWISSPROT;Acc:O15041]	7	82831158	ensembl genome
Ssc.24304.1.S1_at	-1.76302	-2.17085	-1.35518	3.64162	-8.4726	1.08142e-07	1.63656e-06	7.84357	EGFLAM	EGFLAM		5	38294290	ensembl cDNA
Ssc.2264.1.S1_at	1.60386	1.23284	1.97489	5.60301	8.47248	1.08163e-07	1.63656e-06	7.84337	SLC1A5	SLC1A5	Neutral amino acid transporter B(0) (ATB(0)) (Sodium-dependent neutral amino acid transporter type 2) (RD114/simian type D retrovirus receptor) (Baboon M7 virus receptor). [Source:Uniprot/SWISSPROT;Acc:Q15758]	19	51969982	ensembl cDNA
Ssc.12083.3.A1_at	-2.20621	-2.71672	-1.6957	4.08263	-8.47021	1.08586e-07	1.64092e-06	7.8394	SLC41A1	SLC41A1	solute carrier family 41 member 1 [Homo sapiens]. [Source:RefSeq;Acc:NM_173854]	1	204024847	ensembl cDNA
Ssc.4589.1.S1_at	1.43963	1.10643	1.77284	6.43029	8.46808	1.08984e-07	1.64489e-06	7.83569	PRELID1	PRELID1	Px19-like protein (25 kDa protein of relevant evolutionary and lymphoid interest) (PRELI) (CGI-106) (SBBI12). [Source:Uniprot/SWISSPROT;Acc:Q9Y255]	5	176663441	ensembl cDNA
Ssc.10341.1.S1_at	1.72642	1.32678	2.12606	3.96474	8.46696	1.09194e-07	1.64601e-06	7.83373	HELZ	HELZ	Potential helicase with zinc-finger domain. [Source:Uniprot/SWISSPROT;Acc:P42694]	17	62497017	ensembl genome
Ssc.19642.1.S1_at	1.44994	1.11423	1.78566	3.49651	8.46506	1.09551e-07	1.64871e-06	7.83041	FZD2	FZD2	Frizzled 2 precursor (Frizzled-2) (Fz-2) (hFz2) (FzE2). [Source:Uniprot/SWISSPROT;Acc:Q14332]	17	39990451	ensembl cDNA
Ssc.6432.1.A1_at	-1.27862	-1.57469	-0.982559	7.14348	-8.46457	1.09643e-07	1.64871e-06	7.82956	EGLN1	EGLN1	Egl nine homolog 1 (EC 1.14.11.-) (Hypoxia-inducible factor prolyl hydroxylase 2) (HIF-prolyl hydroxylase 2) (HIF-PH2) (HPH-2) (Prolyl hydroxylase domain-containing protein 2) (PHD2) (SM-20) (PNAS-118 / PNAS-137). [Source:Uniprot/SWISSPROT;Acc:Q9GZT9]	1	229568054	ensembl cDNA
Ssc.2976.1.S1_at	-1.84978	-2.27824	-1.42132	3.58838	-8.46171	1.10185e-07	1.65481e-06	7.82455	HAND1	HAND1	Heart- and neural crest derivatives-expressed protein 1 (Extraembryonic tissues, heart, autonomic nervous sytem and neural crest derivatives-expressed protein 1) (eHAND). [Source:Uniprot/SWISSPROT;Acc:O96004]	5	153834726	ensembl cDNA
Ssc.2997.1.A1_at	-2.77343	-3.41608	-2.13078	4.8382	-8.45845	1.10804e-07	1.66152e-06	7.81886	BDH1	BDH1	D-beta-hydroxybutyrate dehydrogenase, mitochondrial precursor (EC 1.1.1.30) (BDH) (3-hydroxybutyrate dehydrogenase). [Source:Uniprot/SWISSPROT;Acc:Q02338]	3	198721051	ensembl cDNA
Ssc.16671.1.S1_at	2.61929	2.01232	3.22627	8.28162	8.45787	1.10914e-07	1.66152e-06	7.81785	TGFBI	TGFBI	Transforming growth factor-beta induced protein IG-H3 precursor (Beta IG-H3) (Kerato-epithelin) (RGD-containing collagen associated protein) (RGD-CAP). [Source:Uniprot/SWISSPROT;Acc:Q15582]	5	135392590	ensembl cDNA
Ssc.21829.3.A1_at	1.96942	1.51301	2.42584	4.08821	8.4572	1.11041e-07	1.66152e-06	7.81669	CEP290	CEP290	Centrosomal protein Cep290. [Source:Uniprot/SWISSPROT;Acc:O15078]	12	86966922	ensembl cDNA
Ssc.8297.1.S1_at	2.83294	2.17622	3.48965	3.63711	8.45493	1.11476e-07	1.66402e-06	7.81271	GPM6B	GPM6B	Neuronal membrane glycoprotein M6-b (M6b). [Source:Uniprot/SWISSPROT;Acc:Q13491]	X	13698983	ensembl cDNA
Ssc.22476.1.A1_at	-1.3849	-1.70594	-1.06386	4.83236	-8.45491	1.11481e-07	1.66402e-06	7.81267	TXNDC16	TXNDC16	KIAA1344 [Source:RefSeq_peptide;Acc:NP_065835]	14	51967059	ensembl cDNA
Ssc.16236.1.S1_at	-3.01615	-3.71545	-2.31685	7.45627	-8.45351	1.11749e-07	1.66597e-06	7.81024	DPP4	DPP4	Dipeptidyl peptidase IV (EC 3.4.14.5) (DPP IV) (T-cell activation antigen CD26) (TP103) (Adenosine deaminase complexing protein-2) (ADABP). [Source:Uniprot/SWISSPROT;Acc:P27487]	2	162557005	ensembl cDNA
Ssc.5700.1.S1_at	2.29698	1.76433	2.82962	6.28991	8.45215	1.1201e-07	1.66782e-06	7.80786	Q86T68				.	ensembl cDNA
Ssc.2930.1.S1_a_at	1.33617	1.02626	1.64607	6.90432	8.45041	1.12346e-07	1.67078e-06	7.80482	WASF2	WASF2	WAS protein family, member 2; suppressor of cyclic-AMP receptor (WASP-family); WASP family Verprolin-homologous protein 2; IMD2 [Homo sapiens]. [Source:RefSeq;Acc:NM_006990]	1	27604713	ensembl cDNA
Ssc.1405.1.S1_at	-1.02803	-1.26665	-0.78941	4.73926	-8.44396	1.13602e-07	1.68622e-06	7.79353	PIGU	PIGU	GPI transamidase component PIG-U (Phosphatidylinositol-glycan biosynthesis, class U protein) (Cell division cycle protein 91-like 1) (CDC91-like 1 protein) (UNQ3055/PRO9875). [Source:Uniprot/SWISSPROT;Acc:Q9H490]	20	32612007	ensembl cDNA
Ssc.21135.2.S1_at	-1.3924	-1.7156	-1.06919	5.44118	-8.44365	1.13661e-07	1.68622e-06	7.793	ZNRF1	ZNRF1	zinc and ring finger protein 1; nerve injury gene 283 [Homo sapiens]. [Source:RefSeq;Acc:NM_032268]	16	73590416	ensembl cDNA
Ssc.5363.1.S1_at	-1.76739	-2.17781	-1.35697	5.31178	-8.44018	1.14342e-07	1.69426e-06	7.78693	C1orf35		PREDICTED: hypothetical protein XP_376469 [Source:RefSeq_peptide;Acc:XP_376469]		.	ensembl genome
Ssc.5844.1.A1_at	-1.55915	-1.92136	-1.19694	6.45516	-8.43669	1.15032e-07	1.70241e-06	7.78082	ALG8	ALG8	Probable dolichyl pyrophosphate Glc1Man9GlcNAc2 alpha-1,3- glucosyltransferase (EC 2.4.1.-) (Dolichyl-P-Glc:Glc1Man9GlcNAc2-PP- dolichyl glucosyltransferase) (HUSSY-02). [Source:Uniprot/SWISSPROT;Acc:Q9BVK2]	11	77489636	ensembl genome
Ssc.4194.1.S1_at	-2.29465	-2.82783	-1.76146	8.78901	-8.43496	1.15375e-07	1.70542e-06	7.77779	PYGB	PYGB	Glycogen phosphorylase, brain form (EC 2.4.1.1). [Source:Uniprot/SWISSPROT;Acc:P11216]	20	25176706	ensembl cDNA
Ssc.7224.1.A1_at	1.73912	1.3344	2.14384	3.64144	8.4221	1.17961e-07	1.74154e-06	7.75526	O15050		PREDICTED: KIAA0342 gene product [Source:RefSeq_peptide;Acc:XP_047357]		.	ensembl genome
Ssc.8907.1.A1_at	-1.17564	-1.44953	-0.901749	8.76364	-8.41289	1.1985e-07	1.76728e-06	7.73913	UBE2B	UBE2B	ubiquitin-conjugating enzyme E2B; ubiquitin-protein ligase B; ubiquitin carrier protein B; E2 protein [Homo sapiens]. [Source:RefSeq;Acc:NM_003337]	5	133734769	ensembl cDNA
Ssc.28878.1.S1_at	2.97989	2.28551	3.67427	5.21982	8.41105	1.20231e-07	1.77076e-06	7.7359	GPR153	GPR153	G protein-coupled receptor 153 [Homo sapiens]. [Source:RefSeq;Acc:NM_207370]	1	6229993	ensembl genome
Ssc.15480.1.S1_at	2.54952	1.95512	3.14391	7.2048	8.40682	1.21112e-07	1.78158e-06	7.72848	F2RL2	F2RL2	Proteinase activated receptor 3 precursor (PAR-3) (Thrombin receptor- like 2) (Coagulation factor II receptor-like 2). [Source:Uniprot/SWISSPROT;Acc:O00254]	5	75947064	ensembl cDNA
Ssc.18099.1.A1_at	1.81126	1.38845	2.23406	3.26975	8.39626	1.23341e-07	1.81218e-06	7.70995	CC2D2A	CC2D2A		4	15089945	ensembl cDNA
Ssc.1151.1.A1_at	1.76196	1.35047	2.17344	6.26056	8.39241	1.24164e-07	1.82199e-06	7.70319	ELOVL5	ELOVL5	homolog of yeast long chain polyunsaturated fatty acid elongatio; homolog of yeast long chain polyunsaturated fatty acid elongation enzyme 2 [Homo sapiens]. [Source:RefSeq;Acc:NM_021814]	6	53240155	ensembl cDNA
Ssc.6231.1.A1_at	1.66119	1.2732	2.04917	4.10396	8.39174	1.24308e-07	1.82199e-06	7.70201	SQSTM1	SQSTM1	sequestosome 1; ubiquitin-binding protein p62; phosphotyrosine independent ligand for the Lck SH2 domain p62; Paget disease of bone 3 [Homo sapiens]. [Source:RefSeq;Acc:NM_003900]	5	179180503	ensembl genome
Ssc.24909.1.S1_at	1.13431	0.869213	1.3994	7.08626	8.38647	1.25445e-07	1.83644e-06	7.69277	LAMA4	LAMA4	Laminin alpha-4 chain precursor. [Source:Uniprot/SWISSPROT;Acc:Q16363]	6	112535827	ensembl cDNA
Ssc.25611.1.S1_at	1.71466	1.31378	2.11554	3.63025	8.38327	1.26141e-07	1.84442e-06	7.68714	ATG4A	ATG4A	autophagy-related cysteine endopeptidase 2 isoform a; autophagy-related cysteine endopeptidase 2; AUT-like 2, cysteine endopeptidase (S. cerevisiae); autophagin 2 [Homo sapiens]. [Source:RefSeq;Acc:NM_052936]	X	107221590	ensembl genome
Ssc.4836.1.S1_at	-1.39147	-1.71683	-1.0661	10.1923	-8.38201	1.26415e-07	1.84621e-06	7.68494	BRP44	BRP44	Brain protein 44. [Source:Uniprot/SWISSPROT;Acc:O95563]	1	166153930	ensembl cDNA
Ssc.17979.1.A1_at	-1.84854	-2.28084	-1.41625	3.5255	-8.38109	1.26617e-07	1.84693e-06	7.68332	KCNH6	KCNH6	Potassium voltage-gated channel subfamily H member 6 (Voltage-gated potassium channel subunit Kv11.2) (Ether-a-go-go related gene potassium channel 2) (Ether-a-go-go related protein 2) (Eag related protein 2). [Source:Uniprot/SWISSPROT;Acc:Q9H252]	17	58954427	ensembl genome
Ssc.26437.1.A1_at	2.44267	1.8705	3.01484	5.91961	8.36734	1.29666e-07	1.88672e-06	7.65914	MARVELD1	MARVELD1	MARVEL domain containing 1; MARVEL (membrane-associating) domain containing 1 [Homo sapiens]. [Source:RefSeq;Acc:NM_031484]	10	99463471	ensembl cDNA
Ssc.17292.1.S1_at	-1.4863	-1.83447	-1.13813	8.07657	-8.36685	1.29776e-07	1.88672e-06	7.65827	FH	FH	Fumarate hydratase, mitochondrial precursor (EC 4.2.1.2) (Fumarase). [Source:Uniprot/SWISSPROT;Acc:P07954]	1	239727526	ensembl cDNA
Ssc.26124.1.S1_at	-1.39066	-1.71643	-1.06489	8.93026	-8.3667	1.29809e-07	1.88672e-06	7.65802	PRKACB	PRKACB	cAMP-dependent protein kinase, beta-catalytic subunit (EC 2.7.1.37) (PKA C-beta). [Source:Uniprot/SWISSPROT;Acc:P22694]	1	84316329	ensembl cDNA
Ssc.19316.1.S1_at	-2.38021	-2.93791	-1.82252	4.24857	-8.36501	1.30189e-07	1.88961e-06	7.65504	ALS2CR2		amyotrophic lateral sclerosis 2 (juvenile) chromosome region, candidate 2; ILP-interacting protein ILPIPA [Homo sapiens]. [Source:RefSeq;Acc:NM_018571]		.	ensembl cDNA
Ssc.29658.1.A1_at	1.76681	1.35277	2.18084	5.84074	8.36377	1.30471e-07	1.88961e-06	7.65285	ICK	ICK	Serine/threonine kinase ICK (EC 2.7.1.37) (Intestinal cell kinase) (hICK) (MAK-related kinase) (MRK) (Laryngeal cancer kinase 2) (LCK2). [Source:Uniprot/SWISSPROT;Acc:Q9UPZ9]	6	52974068	ensembl cDNA
Ssc.24070.1.S1_at	-2.49436	-3.07889	-1.90983	3.2872	-8.36376	1.30473e-07	1.88961e-06	7.65283	SCCPDH	SCCPDH	CGI-49 protein [Homo sapiens]. [Source:RefSeq;Acc:NM_016002]	1	244954001	ensembl genome
Ssc.15550.1.S1_at	-1.11165	-1.37243	-0.85088	5.37389	-8.35512	1.3244e-07	1.91582e-06	7.63763	Q7Z4H9				.	ensembl cDNA
Ssc.24537.1.A1_at	-1.43305	-1.76937	-1.09673	6.37617	-8.35129	1.33321e-07	1.92627e-06	7.63089	MGMT	MGMT	Methylated-DNA--protein-cysteine methyltransferase (EC 2.1.1.63) (6-O- methylguanine-DNA methyltransferase) (MGMT) (O-6-methylguanine-DNA- alkyltransferase). [Source:Uniprot/SWISSPROT;Acc:P16455]	10	131155510	ensembl genome
Ssc.11302.1.S1_at	2.01745	1.54383	2.49107	11.7164	8.34874	1.33913e-07	1.93222e-06	7.62639	COL3A1	COL3A1	Collagen alpha 1(III) chain precursor. [Source:Uniprot/SWISSPROT;Acc:P02461]	2	189547344	ensembl cDNA
Ssc.26782.1.S1_at	-1.6424	-2.028	-1.2568	3.27525	-8.34815	1.34049e-07	1.93222e-06	7.62535	ZNF382	ZNF382	Zinc finger protein 382. [Source:Uniprot/SWISSPROT;Acc:Q96SR6]	19	41788061	ensembl cDNA
Ssc.24368.1.S1_at	-1.60647	-1.98379	-1.22916	10.4319	-8.34482	1.34825e-07	1.94109e-06	7.61949	NDUFAB1	NDUFAB1	Acyl carrier protein, mitochondrial precursor (ACP) (NADH-ubiquinone oxidoreductase 9.6 kDa subunit) (CI-SDAP). [Source:Uniprot/SWISSPROT;Acc:O14561]	16	23499838	ensembl cDNA
Ssc.19177.1.S1_at	1.22938	0.940415	1.51834	3.65162	8.3386	1.36289e-07	1.95769e-06	7.60852	RCC2	RCC2	RCC1-like [Homo sapiens]. [Source:RefSeq;Acc:NM_018715]	1	17605866	ensembl cDNA
Ssc.7239.1.S1_a_at	-1.36665	-1.68791	-1.0454	6.1794	-8.33791	1.36452e-07	1.95769e-06	7.6073	ADSL	ADSL	Adenylosuccinate lyase (EC 4.3.2.2) (Adenylosuccinase) (ASL) (ASASE). [Source:Uniprot/SWISSPROT;Acc:P30566]	22	39072479	ensembl cDNA
Ssc.1465.1.S1_at	-1.626	-2.00822	-1.24378	8.84691	-8.33787	1.3646e-07	1.95769e-06	7.60724	DECR1	DECR1	2,4-dienoyl-CoA reductase, mitochondrial precursor (EC 1.3.1.34) (2,4- dienoyl-CoA reductase [NADPH]) (4-enoyl-CoA reductase [NADPH]). [Source:Uniprot/SWISSPROT;Acc:Q16698]	8	91082756	ensembl cDNA
Ssc.21541.1.S1_at	-1.38786	-1.71431	-1.06142	4.80984	-8.33265	1.37703e-07	1.9732e-06	7.59803	ACAD10	ACAD10	acyl-Coenzyme A dehydrogenase family, member 10 [Homo sapiens]. [Source:RefSeq;Acc:NM_025247]	12	110608285	ensembl cDNA
Ssc.5077.1.S1_at	1.18931	0.909443	1.46917	4.90628	8.329	1.38577e-07	1.98169e-06	7.5916	NDRG3	NDRG3	NDRG3 protein. [Source:Uniprot/SWISSPROT;Acc:Q9UGV2]	20	34713583	ensembl cDNA
Ssc.4435.1.S1_at	-1.51162	-1.86733	-1.1559	6.16053	-8.32882	1.38621e-07	1.98169e-06	7.59128	FBF1	FBF1	mitochondrial ribosomal protein L38 [Homo sapiens]. [Source:RefSeq;Acc:NM_032478]	17	71417582	ensembl cDNA
Ssc.9136.1.S1_at	-1.89051	-2.33561	-1.44541	4.14199	-8.32475	1.39603e-07	1.99339e-06	7.5841	CCRN4L	CCRN4L	Nocturnin (CCR4 protein homolog). [Source:Uniprot/SWISSPROT;Acc:Q9UK39]	4	140156393	ensembl cDNA
Ssc.24197.1.S1_at	-1.73697	-2.14623	-1.32771	4.612	-8.31844	1.41142e-07	2.013e-06	7.57296	TMEM161A	TMEM161A		19	19091429	ensembl cDNA
SscAffx.22.1.S1_s_at	1.58689	1.21287	1.96092	8.02041	8.31557	1.41848e-07	2.01873e-06	7.56789	CFL1	CFL1	Cofilin, non-muscle isoform (18 kDa phosphoprotein) (P18). [Source:Uniprot/SWISSPROT;Acc:P23528]	11	65378884	ensembl cDNA
Ssc.2993.2.A1_a_at	-1.7426	-2.15333	-1.33187	8.50352	-8.31546	1.41875e-07	2.01873e-06	7.5677	TET1	TET1	CXXC finger 6; leukemia-associated protein with a CXXC domain; ten-eleven translocation-1 [Homo sapiens]. [Source:RefSeq;Acc:NM_030625]	10	69990123	ensembl genome
Ssc.15370.1.S1_at	2.88952	2.20822	3.57083	4.74663	8.31252	1.42602e-07	2.02671e-06	7.5625	GMFG	GMFG	Glia maturation factor gamma (GMF-gamma). [Source:Uniprot/SWISSPROT;Acc:O60234]	19	44510850	ensembl cDNA
Ssc.1525.1.S1_at	2.29087	1.75067	2.83107	4.04214	8.31182	1.42776e-07	2.0268e-06	7.56126	MFSD7	MFSD7		4	665614	ensembl cDNA
Ssc.7437.1.A1_at	-1.86384	-2.30337	-1.4243	4.37415	-8.31116	1.42941e-07	2.0268e-06	7.56009	L2HGDH	L2HGDH		14	49774064	ensembl genome
Ssc.30718.1.A1_at	-2.06431	-2.55136	-1.57725	6.38862	-8.30702	1.43973e-07	2.03906e-06	7.55278	KCNH2	KCNH2	Potassium voltage-gated channel subfamily H member 2 (Voltage-gated potassium channel subunit Kv11.1) (Ether-a-go-go related gene potassium channel 1) (H-ERG) (Erg1) (Ether-a-go-go related protein 1) (Eag related protein 1) (eag homolog). [Source:Uniprot/	7	150272982	ensembl cDNA
Ssc.1311.1.A1_at	-1.77616	-2.19541	-1.35692	9.9871	-8.3036	1.44831e-07	2.04631e-06	7.54674	NDUFB2	NDUFB2	NADH-ubiquinone oxidoreductase AGGG subunit, mitochondrial precursor (EC 1.6.5.3) (EC 1.6.99.3) (Complex I-AGGG) (CI-AGGG). [Source:Uniprot/SWISSPROT;Acc:O95178]	7	140042950	ensembl cDNA
Ssc.22003.1.S1_at	-1.4414	-1.78164	-1.10117	6.22923	-8.3033	1.44908e-07	2.04631e-06	7.5462	RAD23A	RAD23A	UV excision repair protein RAD23 homolog A (hHR23A). [Source:Uniprot/SWISSPROT;Acc:P54725]	19	12917654	ensembl cDNA
Ssc.27562.1.S1_at	-1.89789	-2.34589	-1.44988	4.01506	-8.30298	1.44989e-07	2.04631e-06	7.54563	RIMS1					ensembl cDNA
Ssc.29679.1.A1_at	-1.32056	-1.63234	-1.00877	6.55138	-8.30136	1.45397e-07	2.04668e-06	7.54277	GRID1	GRID1	Glutamate receptor delta-1 subunit precursor (GluR delta-1). [Source:Uniprot/SWISSPROT;Acc:Q9ULK0]	10	87349292	ensembl genome
Ssc.29944.1.A1_at	-1.467	-1.81337	-1.12062	4.39715	-8.30101	1.45485e-07	2.04668e-06	7.54216	NP_056993		neuroblastoma-amplified protein [Homo sapiens]. [Source:RefSeq;Acc:NM_015909]		.	ensembl genome
Ssc.2624.1.S1_at	1.65338	1.26299	2.04377	4.9927	8.30087	1.4552e-07	2.04668e-06	7.54192	Q8NHP8				.	ensembl cDNA
Ssc.31057.1.A1_s_at	-1.11065	-1.37293	-0.848375	9.79917	-8.29982	1.45787e-07	2.04808e-06	7.54005	HSPA9	HSPA9	Stress-70 protein, mitochondrial precursor (75 kDa glucose regulated protein) (GRP 75) (Peptide-binding protein 74) (PBP74) (Mortalin) (MOT). [Source:Uniprot/SWISSPROT;Acc:P38646]	5	137918923	ensembl cDNA
Ssc.20489.1.S1_at	2.77469	2.11872	3.43065	4.30434	8.29051	1.48167e-07	2.07787e-06	7.52359	MDK	MDK	Midkine precursor (Neurite outgrowth-promoting protein) (MK) (Midgestation and kidney protein) (Amphiregulin-associated protein) (ARAP) (Neurite outgrowth-promoting factor 2). [Source:Uniprot/SWISSPROT;Acc:P21741]	11	46358882	ensembl cDNA
Ssc.12449.1.S1_at	1.70626	1.30285	2.10966	6.81391	8.28987	1.48332e-07	2.07787e-06	7.52246	VKORC1	VKORC1	vitamin K epoxide reductase complex, subunit 1 isoform 1; vitamin K1 epoxide reductase (warfarin-sensitive); phylloquinone epoxide reductase; vitamin K dependent clotting factors deficiency 2; Vitamin K-dependent clotting factors, combined deficiency of,	16	31009664	ensembl cDNA
Ssc.1078.2.A1_at	1.81524	1.38605	2.24443	5.46419	8.28954	1.48419e-07	2.07787e-06	7.52187	CREG1	CREG1	cellular repressor of E1A-stimulated genes [Homo sapiens]. [Source:RefSeq;Acc:NM_003851]	1	165776877	ensembl cDNA
Ssc.841.1.S1_at	1.22965	0.938666	1.52063	7.30384	8.28248	1.50256e-07	2.10117e-06	7.50937	GNAI2	GNAI2	Guanine nucleotide-binding protein G(i), alpha-2 subunit (Adenylate cyclase-inhibiting G alpha protein). [Source:Uniprot/SWISSPROT;Acc:P04899]	3	50248640	ensembl cDNA
Ssc.16975.1.A1_at	1.8007	1.37449	2.22691	4.30853	8.28064	1.50736e-07	2.10309e-06	7.50612	TANC2	TANC2	PREDICTED: putative ankyrin-repeat containing protein [Source:RefSeq_peptide;Acc:XP_371074]	17	58440630	ensembl cDNA
Ssc.24943.1.S1_at	-1.6926	-2.09324	-1.29196	8.97488	-8.2804	1.508e-07	2.10309e-06	7.50569	NDUFA11		NADH-ubiquinone oxidoreductase subunit B14.7 (EC 1.6.5.3) (EC 1.6.99.3) (Complex I-B14.7) (CI-B14.7). [Source:Uniprot/SWISSPROT;Acc:Q86Y39]		.	ensembl cDNA
Ssc.17270.1.A1_at	-1.6176	-2.00051	-1.2347	7.28879	-8.27998	1.50911e-07	2.10309e-06	7.50494	BLCAP	BLCAP	bladder cancer associated protein; bladder cancer related protein (10kD) [Homo sapiens]. [Source:RefSeq;Acc:NM_006698]	20	35579233	ensembl cDNA
Ssc.29495.1.A1_at	-2.31096	-2.85824	-1.76367	6.35414	-8.27611	1.51932e-07	2.11383e-06	7.49809	SPAG16	SPAG16	PF20; WD repeat domain 29; sperm-associated WD repeat protein [Homo sapiens]. [Source:RefSeq;Acc:NM_024532]	2	213857361	ensembl genome
Ssc.7152.1.A1_at	1.67344	1.27712	2.06977	7.16241	8.27574	1.52029e-07	2.11383e-06	7.49744	FIGF	FIGF	Vascular endothelial growth factor D precursor (VEGF-D) (c-fos induced growth factor) (FIGF). [Source:Uniprot/SWISSPROT;Acc:O43915]	X	15273640	ensembl genome
Ssc.27518.1.A1_at	2.3125	1.76422	2.86078	3.93205	8.26663	1.54463e-07	2.14522e-06	7.4813	PVRL3	PVRL3	nectin 3 [Homo sapiens]. [Source:RefSeq;Acc:NM_015480]	3	112273413	ensembl genome
Ssc.10819.1.S1_at	-1.26179	-1.56139	-0.962191	7.55137	-8.25455	1.57753e-07	2.18842e-06	7.45988	NIT2	NIT2	nitrilase family, member 2; Nit protein 2 [Homo sapiens]. [Source:RefSeq;Acc:NM_020202]	3	101536253	ensembl cDNA
Ssc.31130.1.A1_at	3.16361	2.41152	3.9157	6.79577	8.24447	1.60557e-07	2.22478e-06	7.44198	IGF1	IGF1	Insulin-like growth factor IA precursor (IGF-IA) (Somatomedin C). [Source:Uniprot/SWISSPROT;Acc:P01343]	12	101313809	ensembl cDNA
Ssc.21117.3.A1_at	-1.16003	-1.43587	-0.884177	3.3566	-8.24223	1.61185e-07	2.23094e-06	7.43801	MAGM		Mitochondria-associated granulocyte macrophage CSF signaling molecule, mitochondrial precursor (CGI-136). [Source:Uniprot/SWISSPROT;Acc:Q9Y3D7]		.	ensembl cDNA
Ssc.16824.1.A1_at	1.85168	1.41119	2.29218	8.52455	8.23898	1.62103e-07	2.24111e-06	7.43223	ITM2C	ITM2C	Integral membrane protein 2C (Transmembrane protein BRI3) (NPD018). [Source:Uniprot/SWISSPROT;Acc:Q9NQX7]	2	231437865	ensembl cDNA
Ssc.27167.1.S1_at	-1.5184	-1.87973	-1.15706	6.43725	-8.23611	1.62917e-07	2.24913e-06	7.42714	CBWD3	CBWD3	dopamine-responsive protein [Homo sapiens]. [Source:RefSeq;Acc:NM_201453]	9	70046662	ensembl cDNA
Ssc.21277.1.S1_at	-1.30211	-1.61199	-0.992225	6.81785	-8.23564	1.63053e-07	2.24913e-06	7.4263	MRPL27	MRPL27	Mitochondrial 60S ribosomal protein L27 (L27mt) (HSPC250). [Source:Uniprot/SWISSPROT;Acc:Q9P0M9]	17	45800230	ensembl cDNA
Ssc.11527.1.S1_at	-1.24516	-1.5416	-0.948724	7.39101	-8.2327	1.63892e-07	2.25816e-06	7.42108	ATP5SL	ATP5SL		19	46629064	ensembl cDNA
AFFX-Ssc-gapdh-5_at	-1.40955	-1.74517	-1.07392	11.9796	-8.23146	1.64249e-07	2.26052e-06	7.41887	GAPDH	GAPDH	Glyceraldehyde-3-phosphate dehydrogenase, liver (EC 1.2.1.12) (GAPDH). [Source:Uniprot/SWISSPROT;Acc:P04406]	12	6513918	ensembl cDNA
Ssc.8239.1.A1_at	-1.29967	-1.60934	-0.990006	5.35952	-8.22599	1.65827e-07	2.27965e-06	7.40915	MTFMT	MTFMT	Methionyl-tRNA formyltransferase, mitochondrial precursor (EC 2.1.2.9) (MtFMT). [Source:Uniprot/SWISSPROT;Acc:Q96DP5]	15	63081904	ensembl cDNA
Ssc.16660.1.S1_at	1.88052	1.43232	2.32873	5.88082	8.22334	1.66598e-07	2.28767e-06	7.40443	VAT1	VAT1	Synaptic vesicle membrane protein VAT-1 homolog (EC 1.-.-.-). [Source:Uniprot/SWISSPROT;Acc:Q99536]	17	38420148	ensembl cDNA
Ssc.14520.1.S1_at	1.72951	1.31683	2.1422	4.51443	8.21395	1.69358e-07	2.32295e-06	7.38773	STAT2	STAT2	Signal transducer and activator of transcription 2 (p113). [Source:Uniprot/SWISSPROT;Acc:P52630]	12	55021651	ensembl cDNA
Ssc.5981.1.S1_at	-1.19013	-1.4744	-0.905857	7.7588	-8.20556	1.71864e-07	2.3543e-06	7.3728	MRPS24	MRPS24	mitochondrial ribosomal protein S24; mitochondrial 28S ribosomal protein S24 [Homo sapiens]. [Source:RefSeq;Acc:NM_032014]	7	43872682	ensembl cDNA
Ssc.8207.1.A1_at	2.63915	2.00869	3.26961	4.45365	8.20453	1.72177e-07	2.3543e-06	7.37095	GALK2	GALK2	N-acetylgalactosamine kinase (EC 2.7.1.-) (GalNAc kinase) (Galactokinase 2). [Source:Uniprot/SWISSPROT;Acc:Q01415]	15	47235268	ensembl genome
Ssc.29673.1.S1_at	-1.2551	-1.55494	-0.955259	4.8896	-8.20419	1.72279e-07	2.3543e-06	7.37035	TESK2	TESK2	Dual specificity testis-specific protein kinase 2 (EC 2.7.1.37) (EC 2.7.1.112) (Testicular protein kinase 2). [Source:Uniprot/SWISSPROT;Acc:Q96S53]	1	45582142	ensembl genome
Ssc.9762.1.A1_at	1.34065	1.02036	1.66095	4.17046	8.20373	1.72417e-07	2.3543e-06	7.36954	PDE3A	PDE3A	cGMP-inhibited 3,5-cyclic phosphodiesterase A (EC 3.1.4.17) (Cyclic GMP inhibited phosphodiesterase A) (CGI-PDE A). [Source:Uniprot/SWISSPROT;Acc:Q14432]	12	20413464	ensembl genome
Ssc.30088.1.A1_at	-1.63436	-2.02489	-1.24383	5.23814	-8.20238	1.72826e-07	2.35724e-06	7.36713	SH3KBP1	SH3KBP1	SH3-domain kinase binding protein 1 (Cbl-interacting protein of 85 kDa) (Human Src-family kinase binding protein 1) (HSB-1) (CD2 binding protein 3) (CD2BP3). [Source:Uniprot/SWISSPROT;Acc:Q96B97]	X	19462046	ensembl cDNA
Ssc.6947.1.S1_at	-0.808209	-1.00142	-0.614998	11.2666	-8.19863	1.73967e-07	2.36965e-06	7.36044	ATP5E	ATP5E	ATP synthase epsilon chain, mitochondrial (EC 3.6.3.14). [Source:Uniprot/SWISSPROT;Acc:P56381]	20	57034423	ensembl cDNA
Ssc.986.1.A1_at	-1.13468	-1.40596	-0.863392	11.1008	-8.19776	1.7423e-07	2.36965e-06	7.35891	COX7B	COX7B	Cytochrome c oxidase polypeptide VIIb, mitochondrial precursor (EC 1.9.3.1). [Source:Uniprot/SWISSPROT;Acc:P24311]	X	77041627	ensembl cDNA
Ssc.11376.1.A1_a_at	1.51946	1.15616	1.88276	7.01155	8.19738	1.74347e-07	2.36965e-06	7.35822	MAGED2	MAGED2	Melanoma-associated antigen D2 (MAGE-D2 antigen) (MAGE-D) (Breast cancer associated gene 1 protein) (BCG-1) (11B6) (Hepatocellular carcinoma associated protein JCL-1). [Source:Uniprot/SWISSPROT;Acc:Q9UNF1]	X	54850757	ensembl cDNA
Ssc.2919.1.S1_at	1.02801	0.782203	1.27382	9.93471	8.19683	1.74514e-07	2.36965e-06	7.35725	CD63	CD63	CD63 antigen (Melanoma-associated antigen ME491) (Lysosome-associated membrane glycoprotein 3) (LAMP-3) (Ocular melanoma-associated antigen) (OMA81H) (Granulophysin). [Source:Uniprot/SWISSPROT;Acc:P08962]	12	54405500	ensembl cDNA
Ssc.28417.1.S1_at	-1.39707	-1.73129	-1.06286	7.72829	-8.193	1.7569e-07	2.38297e-06	7.35042	GCSH	GCSH	Glycine cleavage system H protein, mitochondrial precursor. [Source:Uniprot/SWISSPROT;Acc:P23434]	16	79673430	ensembl cDNA
Ssc.9714.3.S1_a_at	-1.94245	-2.40731	-1.47759	7.54249	-8.18977	1.76688e-07	2.39384e-06	7.34467	LMO4	LMO4	LIM domain transcription factor LMO4 (LIM-only protein 4) (LMO-4) (Breast tumor autoantigen). [Source:Uniprot/SWISSPROT;Acc:P61968]	1	87566739	ensembl cDNA
Ssc.19554.1.S1_at	-1.73671	-2.15255	-1.32086	5.36836	-8.18549	1.7802e-07	2.4092e-06	7.33703	FLAD1	FLAD1	FAD synthetase isoform 1 [Homo sapiens]. [Source:RefSeq;Acc:NM_025207]	1	153222441	ensembl cDNA
Ssc.30812.1.S1_at	-1.61604	-2.00316	-1.22892	6.19479	-8.18187	1.79155e-07	2.42187e-06	7.33057	SPAG7	SPAG7	sperm associated antigen 7 [Homo sapiens]. [Source:RefSeq;Acc:NM_004890]	17	4803246	ensembl cDNA
Ssc.21575.1.S1_at	1.47524	1.12167	1.8288	4.32603	8.1779	1.80408e-07	2.4361e-06	7.32349	XPO6	XPO6	exportin 6; RAN binding protein 20 [Homo sapiens]. [Source:RefSeq;Acc:NM_015171]	16	28016817	ensembl cDNA
Ssc.4006.1.S1_at	-1.29153	-1.60122	-0.981844	4.31549	-8.17387	1.81688e-07	2.44802e-06	7.3163	SLC27A1	SLC27A1	solute carrier family 27 (fatty acid transporter), member 1 [Homo sapiens]. [Source:RefSeq;Acc:NM_198580]	19	17442300	ensembl cDNA
Ssc.4318.1.S1_at	1.09572	0.832986	1.35846	4.15394	8.17386	1.81692e-07	2.44802e-06	7.31628	B4GALT7	B4GALT7	Beta-1,4-galactosyltransferase 7 (EC 2.4.1.-) (Beta-1,4-GalTase 7) (Beta4Gal-T7) (b4Gal-T7) (UDP-galactose:beta-N-acetylglucosamine beta- 1,4-galactosyltransferase 7) (UDP-Gal:beta-GlcNAc beta-1,4- galactosyltransferase 7) (UNQ748/PRO1478) [Includes: Xylo	5	176959778	ensembl cDNA
Ssc.27051.1.A1_at	2.12464	1.61505	2.63424	5.54492	8.17162	1.82408e-07	2.45495e-06	7.31228	FNDC3B	FNDC3B	FAD104 [Homo sapiens]. [Source:RefSeq;Acc:NM_022763]	3	173240112	ensembl genome
Ssc.7998.1.S1_at	-1.64398	-2.03836	-1.24961	7.87796	-8.17026	1.82843e-07	2.45809e-06	7.30986	FXR1	FXR1	Fragile X mental retardation syndrome related protein 1. [Source:Uniprot/SWISSPROT;Acc:P51114]	3	182113146	ensembl cDNA
Ssc.24762.1.A1_at	-1.27395	-1.57983	-0.968072	7.19928	-8.16304	1.85178e-07	2.48567e-06	7.29696	OSBPL1A	OSBPL1A	Oxysterol binding protein-related protein 1 (OSBP-related protein 1) (ORP-1). [Source:Uniprot/SWISSPROT;Acc:Q9BXW6]	18	19996011	ensembl cDNA
Ssc.21111.1.S1_at	1.29608	0.984848	1.6073	6.17051	8.16206	1.85497e-07	2.48567e-06	7.29521	GGCX	GGCX	Vitamin K-dependent gamma-carboxylase (EC 6.4.-.-) (Gamma-glutamyl carboxylase). [Source:Uniprot/SWISSPROT;Acc:P38435]	2	85629718	ensembl genome
Ssc.10494.1.S1_at	1.12522	0.855016	1.39542	5.06229	8.16203	1.85507e-07	2.48567e-06	7.29516	AHCYL1	AHCYL1	Putative adenosylhomocysteinase 2 (EC 3.3.1.1) (S-adenosyl-L- homocysteine hydrolase) (AdoHcyase). [Source:Uniprot/SWISSPROT;Acc:O43865]	1	110328831	ensembl genome
Ssc.1649.1.A1_at	-1.68285	-2.08704	-1.27867	10.6002	-8.16054	1.85993e-07	2.48945e-06	7.29249	ATP5G1	ATP5G1	ATP synthase lipid-binding protein, mitochondrial precursor (EC 3.6.3.14) (ATP synthase proteolipid P1) (ATPase protein 9) (ATPase subunit C). [Source:Uniprot/SWISSPROT;Acc:P05496]	17	44325147	ensembl cDNA
AFFX-Ssc-gapdh-3_s_at	-1.00983	-1.25239	-0.767277	11.6958	-8.1599	1.86203e-07	2.48952e-06	7.29135	GAPDH	GAPDH	Glyceraldehyde-3-phosphate dehydrogenase, liver (EC 1.2.1.12) (GAPDH). [Source:Uniprot/SWISSPROT;Acc:P04406]	12	6513918	ensembl cDNA
Ssc.10941.1.S1_at	-0.773812	-0.959748	-0.587876	11.0657	-8.15681	1.87218e-07	2.49628e-06	7.28583	COX6C	COX6C	Cytochrome c oxidase polypeptide VIc precursor (EC 1.9.3.1). [Source:Uniprot/SWISSPROT;Acc:P09669]	8	100959548	ensembl cDNA
Ssc.3111.1.A1_at	-1.15836	-1.43672	-0.879989	6.79811	-8.15591	1.87513e-07	2.49628e-06	7.28422	MAF1	MAF1	Repressor of RNA polymerase III transcription MAF1 homolog. [Source:Uniprot/SWISSPROT;Acc:Q9H063]	8	145231293	ensembl cDNA
Ssc.6233.1.S1_at	1.75301	1.33171	2.17431	8.41024	8.15534	1.87701e-07	2.49628e-06	7.28321	PPAP2B	PPAP2B	Lipid phosphate phosphohydrolase 3 (EC 3.1.3.4) (Phosphatidic acid phosphatase 2b) (Phosphatidate phosphohydrolase type 2b) (PAP2b) (PAP- 2b) (PAP2-beta) (Vascular endothelial growth factor and type I collagen inducible protein) (VCIP). [Source:Uniprot/SW	1	56733023	ensembl cDNA
Ssc.5315.1.S1_at	-1.29307	-1.60385	-0.982294	10.3553	-8.15495	1.87832e-07	2.49628e-06	7.2825	COX6B1	COX6B1	Cytochrome c oxidase polypeptide VIb (EC 1.9.3.1) (Cytochrome c oxidase subunit AED). [Source:Uniprot/SWISSPROT;Acc:P14854]	19	40830995	ensembl cDNA
Ssc.2471.1.A1_at	-1.44901	-1.79728	-1.10075	8.7142	-8.15473	1.87904e-07	2.49628e-06	7.28211	C2orf25	C2orf25		2	150134399	ensembl cDNA
Ssc.21308.1.S1_at	-1.70294	-2.11224	-1.29364	5.58461	-8.15463	1.87938e-07	2.49628e-06	7.28192	COX10	COX10	Protoheme IX farnesyltransferase, mitochondrial precursor (EC 2.5.1.-) (Heme O synthase). [Source:Uniprot/SWISSPROT;Acc:Q12887]	17	13913444	ensembl cDNA
Ssc.23279.1.S1_at	2.37158	1.80131	2.94185	6.14693	8.15089	1.89177e-07	2.50999e-06	7.27524	MFAP4	MFAP4	Microfibril-associated glycoprotein 4 precursor. [Source:Uniprot/SWISSPROT;Acc:P55083]	17	19227348	ensembl cDNA
Ssc.4103.1.A1_at	1.00729	0.764993	1.24959	7.9501	8.14809	1.9011e-07	2.51962e-06	7.27024	FNDC3B	FNDC3B	FAD104 [Homo sapiens]. [Source:RefSeq;Acc:NM_022763]	3	173240112	ensembl cDNA
Ssc.21971.2.S1_at	1.14442	0.869039	1.41979	5.02859	8.14525	1.91062e-07	2.52949e-06	7.26516	NPDC1	NPDC1	Neural proliferation differentiation and control protein-1 precursor (NPDC-1 protein). [Source:Uniprot/SWISSPROT;Acc:Q9NQX5]	9	139053746	ensembl cDNA
Ssc.3443.1.A1_at	-1.16139	-1.44097	-0.881803	5.0645	-8.14171	1.92258e-07	2.54072e-06	7.25882	ARIH2	ARIH2	Ariadne-2 protein homolog (ARI-2) (Triad1 protein) (HT005). [Source:Uniprot/SWISSPROT;Acc:O95376]	3	48931285	ensembl cDNA
Ssc.16189.1.S1_at	-1.52822	-1.89612	-1.16032	4.14512	-8.1415	1.92327e-07	2.54072e-06	7.25845	EDNRA	EDNRA	Endothelin-1 receptor precursor (Endothelin A receptor) (ET-A) (hET- AR) (ETA-R). [Source:Uniprot/SWISSPROT;Acc:P25101]	4	148621575	ensembl cDNA
Ssc.19625.1.S1_at	-1.42483	-1.76787	-1.08179	7.78851	-8.14073	1.9259e-07	2.54121e-06	7.25707	TGFBR3		62 kDa protein [Source:IPI;Acc:IPI00412386]		.	ensembl genome
Ssc.7204.1.A1_at	-1.2904	-1.60111	-0.979694	6.81247	-8.13993	1.92862e-07	2.54121e-06	7.25563	HAGH	HAGH	Hydroxyacylglutathione hydrolase (EC 3.1.2.6) (Glyoxalase II) (GLX II). [Source:Uniprot/SWISSPROT;Acc:Q16775]	16	1799109	ensembl cDNA
Ssc.21925.1.S1_at	1.70278	1.29273	2.11284	4.57392	8.13888	1.93217e-07	2.54121e-06	7.25376	MFRP	MFRP	Complement C1q tumor necrosis factor-related protein 5 precursor (UNQ303/PRO344). [Source:Uniprot/SWISSPROT;Acc:Q9BXJ0]	11	118714862	ensembl cDNA
Ssc.6014.1.S1_at	-2.74464	-3.4056	-2.08368	4.43321	-8.13877	1.93255e-07	2.54121e-06	7.25356	RORC	RORC	Nuclear receptor ROR-gamma (Nuclear receptor RZR-gamma). [Source:Uniprot/SWISSPROT;Acc:P51449]	1	150045173	ensembl cDNA
Ssc.3037.1.S1_at	2.59423	1.96946	3.219	4.82895	8.13832	1.93407e-07	2.54121e-06	7.25276	SCPEP1	SCPEP1	Retinoid-inducible serine carboxypeptidase precursor (EC 3.4.16.-) (Serine carboxypeptidase 1) (MSTP034) (UNQ265/PRO302). [Source:Uniprot/SWISSPROT;Acc:Q9HB40]	17	52410467	ensembl cDNA
Ssc.6583.1.S1_at	2.25051	1.70834	2.79268	3.78749	8.1357	1.94304e-07	2.55024e-06	7.24806	CXCL16	CXCL16	Small inducible cytokine B16 precursor (Transmembrane chemokine CXCL16) (SR-PSOX) (Scavenger receptor for phosphatidylserine and oxidized low density lipoprotein) (UNQ2759/PRO6714). [Source:Uniprot/SWISSPROT;Acc:Q9H2A7]	17	4583577	ensembl cDNA
Ssc.11014.1.S1_at	1.31291	0.996567	1.62925	4.59948	8.1344	1.94748e-07	2.55332e-06	7.24574	SH3GL1	SH3GL1	SH3-containing GRB2-like protein 1 (SH3 domain protein 2B) (Extra eleven-nineteen leukemia fusion gene) (EEN) (EEN fusion partner of MLL). [Source:Uniprot/SWISSPROT;Acc:Q99961]	19	4311370	ensembl cDNA
Ssc.1847.1.S1_at	-1.69754	-2.10669	-1.28839	10.3054	-8.13177	1.95652e-07	2.56173e-06	7.24103	MYBPC3	MYBPC3	Myosin-binding protein C, cardiac-type (Cardiac MyBP-C) (C-protein, cardiac muscle isoform). [Source:Uniprot/SWISSPROT;Acc:Q14896]	11	47309533	ensembl cDNA
Ssc.26251.1.S1_a_at	-2.01101	-2.49574	-1.52628	8.73847	-8.13131	1.9581e-07	2.56173e-06	7.24021	TRDN	TRDN	Triadin. [Source:Uniprot/SWISSPROT;Acc:Q13061]	6	123579182	ensembl cDNA
Ssc.4123.1.S1_at	-0.986322	-1.2241	-0.748547	7.83214	-8.13021	1.96189e-07	2.56393e-06	7.23824	PSMC2	PSMC2	26S protease regulatory subunit 7 (MSS1 protein). [Source:Uniprot/SWISSPROT;Acc:P35998]	7	102775325	ensembl cDNA
Ssc.15740.1.S2_at	-1.5246	-1.89241	-1.15678	7.18663	-8.12407	1.98323e-07	2.58904e-06	7.22725	VEGFA	VEGFA	Vascular endothelial growth factor A precursor (VEGF-A) (Vascular permeability factor) (VPF). [Source:Uniprot/SWISSPROT;Acc:P15692]	6	43845926	ensembl cDNA
Ssc.22086.1.A1_at	1.46099	1.10839	1.81359	7.10445	8.12107	1.99375e-07	2.59999e-06	7.22187	MAGED1	MAGED1	Melanoma-associated antigen D1 (MAGE-D1 antigen) (Neurotrophin receptor-interacting MAGE homolog) (PRO2292) (PP2250). [Source:Uniprot/SWISSPROT;Acc:Q9Y5V3]	X	51562895	ensembl cDNA
Ssc.4231.1.A1_at	6.1771	4.68558	7.66863	5.56952	8.11713	2.00765e-07	2.61531e-06	7.21481	C1QTNF3		Complement C1q tumor necrosis factor-related protein 3 precursor (Secretory protein CORS26) (UNQ753/PRO1484). [Source:Uniprot/SWISSPROT;Acc:Q9BXJ4]		.	ensembl cDNA
Ssc.11004.1.S1_at	3.14394	2.3847	3.90318	7.60321	8.11602	2.0116e-07	2.61766e-06	7.21281	C1QB	C1QB	Complement C1q subcomponent, B chain precursor. [Source:Uniprot/SWISSPROT;Acc:P02746]	1	22852269	ensembl cDNA
Ssc.21223.2.A1_at	3.45246	2.61844	4.28648	5.84879	8.11336	2.02104e-07	2.62713e-06	7.20805	NTRK2	NTRK2	BDNF/NT-3 growth factors receptor precursor (EC 2.7.1.112) (TrkB tyrosine kinase) (GP145-TrkB) (Trk-B). [Source:Uniprot/SWISSPROT;Acc:Q16620]	9	86473286	ensembl cDNA
Ssc.8224.1.S1_at	3.9846	3.02157	4.94764	6.22516	8.10943	2.03512e-07	2.64262e-06	7.20099	LOX	LOX	Protein-lysine 6-oxidase precursor (EC 1.4.3.13) (Lysyl oxidase). [Source:Uniprot/SWISSPROT;Acc:P28300]	5	121429918	ensembl genome
Ssc.21579.1.S1_at	1.7815	1.35087	2.21214	4.72795	8.10823	2.03942e-07	2.64538e-06	7.19885	RGL1	RGL1	Ral guanine nucleotide dissociation stimulator-like 1 (RalGDS-like 1). [Source:Uniprot/SWISSPROT;Acc:Q9NZL6]	1	181871831	ensembl cDNA
Ssc.2179.1.S1_at	-1.72678	-2.14437	-1.30919	4.34104	-8.10468	2.05225e-07	2.65886e-06	7.19247	PPP2R1A	PPP2R1A	Serine/threonine protein phosphatase 2A, 65 kDa regulatory subunit A, alpha isoform (PP2A, subunit A, PR65-alpha isoform) (PP2A, subunit A, R1-alpha isoform) (Medium tumor antigen-associated 61 kDa protein). [Source:Uniprot/SWISSPROT;Acc:P30153]	19	57385046	ensembl genome
Ssc.9778.1.S1_at	2.18782	1.65871	2.71694	6.88308	8.10415	2.05418e-07	2.65886e-06	7.19151	COL1A1	COL1A1	Collagen alpha 1(I) chain precursor. [Source:Uniprot/SWISSPROT;Acc:P02452]	17	45616456	ensembl cDNA
Ssc.26543.1.S1_at	-1.98635	-2.46686	-1.50584	4.2724	-8.10211	2.06159e-07	2.66389e-06	7.18785	HAPLN3	HAPLN3	Hyaluronan and proteoglycan link protein 3 precursor (UNQ238/PRO271). [Source:Uniprot/SWISSPROT;Acc:Q96S86]	15	87221523	ensembl cDNA
Ssc.20538.1.A1_at	-1.38397	-1.71877	-1.04917	7.17066	-8.10187	2.06244e-07	2.66389e-06	7.18744	C6orf125	C6orf125		6	33773324	ensembl cDNA
Ssc.16563.1.S1_at	1.5265	1.15717	1.89583	6.78873	8.10093	2.06587e-07	2.6655e-06	7.18574	NP_067050		DC2 protein [Homo sapiens]. [Source:RefSeq;Acc:NM_021227]		.	ensembl cDNA
Ssc.19168.1.S1_at	-0.99255	-1.23276	-0.752345	6.15857	-8.09876	2.07379e-07	2.67289e-06	7.18185	DRAP1	DRAP1	DR1-associated protein 1; negative cofactor 2 alpha; DR1-associated corepressor [Homo sapiens]. [Source:RefSeq;Acc:NM_006442]	11	65443304	ensembl cDNA
Ssc.5102.1.S1_at	-1.61939	-2.01137	-1.2274	5.98337	-8.09711	2.07987e-07	2.67789e-06	7.17888	MRPS27	MRPS27	Mitochondrial 28S ribosomal protein S27 (S27mt) (MRP-S27). [Source:Uniprot/SWISSPROT;Acc:Q92552]	5	71551112	ensembl cDNA
Ssc.21634.1.A1_at	1.90172	1.44134	2.3621	3.59151	8.09611	2.08354e-07	2.67978e-06	7.17709	DMD	DMD	Dystrophin. [Source:Uniprot/SWISSPROT;Acc:P11532]	X	31042729	ensembl genome
Ssc.6503.1.A1_at	2.2729	1.72243	2.82337	3.64254	8.09271	2.09608e-07	2.69306e-06	7.17099	TNFAIP8L3	TNFAIP8L3		15	49136093	ensembl genome
Ssc.6903.1.S2_at	1.81868	1.37811	2.25926	8.6509	8.09065	2.10371e-07	2.70002e-06	7.16729	TUBB		Tubulin beta-5 chain. [Source:Uniprot/SWISSPROT;Acc:P05218]		.	ensembl cDNA
Ssc.8372.1.A1_at	-1.66451	-2.06782	-1.2612	7.14128	-8.08899	2.1099e-07	2.70512e-06	7.1643	TTC35	TTC35	Tetratricopeptide repeat [Source:Uniprot/SWISSPROT;Acc:Q15006]	8	109525029	ensembl cDNA
Ssc.6891.1.S1_at	-1.16481	-1.4471	-0.882516	10.036	-8.08732	2.11616e-07	2.70925e-06	7.16129	NDUFB4	NDUFB4	NADH-ubiquinone oxidoreductase B15 subunit (EC 1.6.5.3) (EC 1.6.99.3) (Complex I-B15) (CI-B15). [Source:Uniprot/SWISSPROT;Acc:O95168]	3	121797818	ensembl cDNA
Ssc.14477.1.S1_at	5.27703	3.99808	6.55597	6.89218	8.08694	2.11757e-07	2.70925e-06	7.16062	CILP	CILP	cartilage intermediate layer protein [Homo sapiens]. [Source:RefSeq;Acc:NM_003613]	15	63275398	ensembl cDNA
Ssc.5768.1.A1_at	1.07513	0.814378	1.33588	5.06129	8.08136	2.13855e-07	2.73321e-06	7.15059	BAD	BAD	Bcl2-antagonist of cell death (BAD) (Bcl-2 binding component 6) (Bcl- XL/Bcl-2 associated death promoter) (Bcl-2-like 8 protein). [Source:Uniprot/SWISSPROT;Acc:Q92934]	11	63793878	ensembl cDNA
Ssc.7626.1.A1_at	-1.08987	-1.35431	-0.825436	7.68084	-8.07799	2.15132e-07	2.74666e-06	7.14454	PLEKHB2	PLEKHB2	Pleckstrin homology domain-containing protein family B member 2 (Evectin-2). [Source:Uniprot/SWISSPROT;Acc:Q96CS7]	2	131578890	ensembl genome
Ssc.6305.1.S1_at	-2.28305	-2.83756	-1.72854	6.2481	-8.06961	2.18347e-07	2.78478e-06	7.12946	KHDRBS3	KHDRBS3	KH domain containing, RNA binding, signal transduction associated 3; Sam68-like phosphotyrosine protein, T-STAR [Homo sapiens]. [Source:RefSeq;Acc:NM_006558]	8	136538890	ensembl cDNA
Ssc.17765.1.S1_at	2.02116	1.53007	2.51225	5.02944	8.06652	2.19545e-07	2.79714e-06	7.12389	ZMYM6	ZMYM6	Zinc finger protein 258. [Source:Uniprot/SWISSPROT;Acc:O95789]	1	35219765	ensembl cDNA
Ssc.6827.1.A1_at	1.61935	1.22585	2.01285	6.63911	8.0658	2.19822e-07	2.79773e-06	7.12262	TXNDC13	TXNDC13	Thioredoxin-like protein KIAA1162 precursor (UNQ475/PRO938). [Source:Uniprot/SWISSPROT;Acc:Q9H1E5]	20	7906024	ensembl cDNA
Ssc.24415.1.A1_at	1.51962	1.15017	1.88907	5.56933	8.06172	2.21415e-07	2.81507e-06	7.11527	TUBB6	TUBB6	tubulin beta MGC4083 [Homo sapiens]. [Source:RefSeq;Acc:NM_032525]	18	12298257	ensembl cDNA
Ssc.1189.1.S1_at	0.986241	0.746351	1.22613	6.84972	8.05784	2.22945e-07	2.83156e-06	7.10827	PARVA	PARVA	Alpha-parvin (Calponin-like integrin-linked kinase binding protein) (CH-ILKBP). [Source:Uniprot/SWISSPROT;Acc:Q9NVD7]	11	12355722	ensembl cDNA
Ssc.9998.1.A1_at	2.23724	1.6929	2.78157	3.85822	8.0555	2.23871e-07	2.84037e-06	7.10406	GLI3	GLI3	Zinc finger protein GLI3. [Source:Uniprot/SWISSPROT;Acc:P10071]	7	41967072	ensembl cDNA
Ssc.1399.1.S1_at	-1.61353	-2.00672	-1.22034	3.58426	-8.043	2.28884e-07	2.90094e-06	7.08155	SPG7	SPG7	Very very hypothetical protein CMAR. [Source:Uniprot/SWISSPROT;Acc:Q04762]	16	88102306	ensembl cDNA
Ssc.3427.1.S1_at	-1.5607	-1.94118	-1.18021	5.14792	-8.03941	2.30347e-07	2.91645e-06	7.07507	PPP1R13B	PPP1R13B	Apoptosis stimulating of p53 protein 1 (Protein phosphatase 1 regulatory subunit 13B). [Source:Uniprot/SWISSPROT;Acc:Q96KQ4]	14	103269841	ensembl cDNA
Ssc.2714.1.S1_a_at	1.22489	0.926223	1.52356	5.60371	8.03814	2.30867e-07	2.92e-06	7.07277	FYN	FYN	Proto-oncogene tyrosine-protein kinase FYN (EC 2.7.1.112) (P59-FYN) (SYN) (SLK). [Source:Uniprot/SWISSPROT;Acc:P06241]	6	112089190	ensembl cDNA
Ssc.24235.1.S1_at	-1.35443	-1.68499	-1.02387	6.52946	-8.03079	2.33897e-07	2.95526e-06	7.05952	USP24	USP24	Ubiquitin carboxyl-terminal hydrolase 24 (EC 3.1.2.15) (Ubiquitin thiolesterase 24) (Ubiquitin-specific processing protease 24) (Deubiquitinating enzyme 24) (Fragment). [Source:Uniprot/SWISSPROT;Acc:Q9UPU5]	1	55304629	ensembl cDNA
Ssc.11357.1.A1_at	-1.23073	-1.53115	-0.930315	7.15645	-8.02942	2.34463e-07	2.95934e-06	7.05706	NMRAL1	NMRAL1	HSCARG protein [Homo sapiens]. [Source:RefSeq;Acc:NM_020677]	16	4451697	ensembl cDNA
Ssc.3205.1.S1_at	1.383	1.04534	1.72067	7.36322	8.02758	2.35233e-07	2.96598e-06	7.05373	CD99	CD99	T-cell surface glycoprotein E2 precursor (E2 antigen) (CD99 antigen) (MIC2 protein) (12E7). [Source:Uniprot/SWISSPROT;Acc:P14209]	X	2619228	ensembl cDNA
Ssc.6672.1.A1_at	-1.19562	-1.48778	-0.903456	10.9443	-8.02082	2.38074e-07	2.99869e-06	7.04152	USMG5P1	USMG5P1	upregulated during skeletal muscle growth 5 [Homo sapiens]. [Source:RefSeq;Acc:NM_032747]	10	105138788	ensembl cDNA
Ssc.6861.1.A1_at	1.40699	1.06309	1.75088	4.55011	8.01886	2.38904e-07	3.00605e-06	7.03798	CASC1	CASC1	cancer susceptibility candidate 1; lung adenoma susceptibility 1-like [Homo sapiens]. [Source:RefSeq;Acc:NM_018272]	12	25140131	ensembl cDNA
Ssc.9537.1.S1_at	2.63377	1.98993	3.2776	3.88861	8.01773	2.39383e-07	3.00897e-06	7.03594	BAMBI	BAMBI	BMP and activin membrane-bound inhibitor homolog precursor (Putative transmembrane protein NMA) (Non-metastatic gene A protein). [Source:Uniprot/SWISSPROT;Acc:Q13145]	10	29006430	ensembl cDNA
Ssc.14099.1.A1_at	-1.48347	-1.84638	-1.12056	5.6007	-8.01179	2.41921e-07	3.03773e-06	7.02522	WDR33	WDR33	WD-repeat protein 33 (WD-repeat protein WDC146). [Source:Uniprot/SWISSPROT;Acc:Q9C0J8]	2	128178280	ensembl cDNA
Ssc.16342.1.A1_at	3.96004	2.9907	4.92938	7.23584	8.00707	2.43961e-07	3.05777e-06	7.01669	SERPINE2	SERPINE2	Glia derived nexin precursor (GDN) (Protease nexin I) (PN-1) (Protease inhibitor 7). [Source:Uniprot/SWISSPROT;Acc:P07093]	2	224548123	ensembl cDNA
Ssc.11302.1.S2_at	2.53422	1.91389	3.15456	10.8297	8.00694	2.44019e-07	3.05777e-06	7.01644	COL3A1	COL3A1	Collagen alpha 1(III) chain precursor. [Source:Uniprot/SWISSPROT;Acc:P02461]	2	189547344	ensembl cDNA
Ssc.1075.1.A1_at	-1.29711	-1.61465	-0.979559	6.55304	-8.00599	2.44431e-07	3.05978e-06	7.01473	C10orf65	C10orf65		10	99334070	ensembl cDNA
Ssc.17332.1.A1_at	1.1874	0.896669	1.47814	5.95142	8.00477	2.44959e-07	3.06325e-06	7.01253	TM9SF1	TM9SF1	Transmembrane 9 superfamily protein member 1 precursor (hMP70). [Source:Uniprot/SWISSPROT;Acc:O15321]	14	23728203	ensembl cDNA
Ssc.1516.1.A1_at	1.27935	0.966018	1.59267	4.55314	8.0027	2.45863e-07	3.07139e-06	7.00879	FARP1	FARP1	FERM, RhoGEF, and pleckstrin domain protein 1 isoform 1; chondrocyte-derived ezrin-like protein [Homo sapiens]. [Source:RefSeq;Acc:NM_005766]	13	97593435	ensembl cDNA
Ssc.1398.1.S1_at	2.02984	1.53259	2.52709	3.84265	8.00089	2.46657e-07	3.0756e-06	7.00551	KCTD15	KCTD15	potassium channel tetramerisation domain containing 15 [Homo sapiens]. [Source:RefSeq;Acc:NM_024076]	19	38979607	ensembl cDNA
Ssc.8917.1.A1_at	-1.5083	-1.87779	-1.13881	7.92077	-8.00078	2.46704e-07	3.0756e-06	7.00532	ALDOA	ALDOA	Fructose-bisphosphate aldolase A (EC 4.1.2.13) (Muscle-type aldolase) (Lung cancer antigen NY-LU-1). [Source:Uniprot/SWISSPROT;Acc:P04075]	16	29971945	ensembl cDNA
Ssc.6156.1.A1_at	2.09132	1.57881	2.60384	5.06571	7.99759	2.48108e-07	3.08994e-06	6.99955	NBL1	NBL1	Neuroblastoma suppressor of tumorigenicity 1 precursor (Zinc finger protein DAN) (N03). [Source:Uniprot/SWISSPROT;Acc:P41271]	1	19842313	ensembl cDNA
Ssc.18341.1.A1_at	1.26162	0.952278	1.57095	6.77121	7.99362	2.49866e-07	3.10426e-06	6.99237	C7orf42	C7orf42		7	66023646	ensembl genome
Ssc.14422.1.A1_at	3.22464	2.43397	4.0153	3.40848	7.99351	2.49914e-07	3.10426e-06	6.99217	C6orf190	C6orf190		6	128070910	ensembl genome
Ssc.17272.1.A1_at	-1.58952	-1.97927	-1.19977	10.6252	-7.99327	2.50023e-07	3.10426e-06	6.99173	UQCRQ	UQCRQ	Ubiquinol-cytochrome C reductase complex ubiquinone-binding protein QP-C (EC 1.10.2.2) (Ubiquinol-cytochrome C reductase complex 9.5 kDa protein) (Complex III subunit VII). [Source:Uniprot/SWISSPROT;Acc:O14949]	5	132230218	ensembl cDNA
Ssc.18473.1.A1_at	1.52197	1.14855	1.89538	5.23921	7.98848	2.52162e-07	3.12763e-06	6.98307	ARRB2	ARRB2	Beta-arrestin 2 (Arrestin, beta 2). [Source:Uniprot/SWISSPROT;Acc:P32121]	17	4560533	ensembl cDNA
Ssc.2586.1.S1_at	-1.21518	-1.51336	-0.916996	9.63414	-7.98739	2.52653e-07	3.13034e-06	6.98109	SDHD					ensembl cDNA
Ssc.14462.1.S1_a_at	-2.14267	-2.66848	-1.61686	10.2834	-7.98685	2.52894e-07	3.13034e-06	6.98012	CKMT2	CKMT2	Creatine kinase, sarcomeric mitochondrial precursor (EC 2.7.3.2) (S- MtCK) (Mib-CK) (Basic-type mitochondrial creatine kinase). [Source:Uniprot/SWISSPROT;Acc:P17540]	5	80564895	ensembl cDNA
Ssc.22396.1.A1_at	-1.69406	-2.10985	-1.27827	4.27787	-7.9855	2.53504e-07	3.13265e-06	6.97767	MACF1	MACF1	Microtubule-actin crosslinking factor 1, isoform 4. [Source:Uniprot/SWISSPROT;Acc:Q96PK2]	1	39322426	ensembl genome
Ssc.19341.1.A1_at	-1.92283	-2.39478	-1.45088	8.65029	-7.9853	2.53595e-07	3.13265e-06	6.97731	NNT	NNT	NAD(P) transhydrogenase, mitochondrial precursor (EC 1.6.1.2) (Pyridine nucleotide transhydrogenase) (Nicotinamide nucleotide transhydrogenase). [Source:Uniprot/SWISSPROT;Acc:Q13423]	5	43638582	ensembl cDNA
Ssc.18539.2.S1_at	-1.36767	-1.70343	-1.03191	3.65447	-7.98353	2.54395e-07	3.13934e-06	6.9741	TMEM70	TMEM70		8	75050984	ensembl cDNA
Ssc.18341.2.S1_at	1.83031	1.3809	2.27973	4.83635	7.98224	2.54982e-07	3.14341e-06	6.97176	C7orf42	C7orf42		7	66023646	ensembl genome
Ssc.8148.1.S1_at	1.54214	1.16322	1.92107	7.29336	7.9767	2.57507e-07	3.16921e-06	6.96174	ETV6	ETV6	Transcription factor ETV6 (ETS-related protein Tel1) (Tel) (ETS translocation variant 6). [Source:Uniprot/SWISSPROT;Acc:P41212]	12	11694055	ensembl genome
AFFX-Ss_Gapdh_M_at	-1.33604	-1.66432	-1.00775	10.0484	-7.97651	2.57596e-07	3.16921e-06	6.96139	AFFX-Ss_Gapdh_M				.
Ssc.3649.1.A1_at	2.32121	1.7506	2.89181	4.21409	7.97309	2.59169e-07	3.18534e-06	6.9552	RCAN3	RCAN3	Calcipressin 3 (Down syndrome candidate region 1-like protein 2) (Myocyte-enriched calcineurin interacting protein 3) (MCIP3). [Source:Uniprot/SWISSPROT;Acc:Q9UKA8]	1	24701974	ensembl cDNA
Ssc.248.1.S1_at	2.39332	1.8045	2.98215	3.63767	7.96645	2.62255e-07	3.21745e-06	6.94316	NPL	NPL	N-acetylneuraminate pyruvate lyase; dihydrodipicolinate synthase; chromosome 1 open reading frame 13 [Homo sapiens]. [Source:RefSeq;Acc:NM_030769]	1	181025527	ensembl cDNA
Ssc.15683.1.A1_at	1.3177	0.993498	1.6419	5.5037	7.96621	2.62367e-07	3.21745e-06	6.94273	PCDHGC5	PCDHGC5	Protocadherin gamma A12 precursor (PCDH-gamma-A12) (Cadherin-21) (Fibroblast cadherin 3). [Source:Uniprot/SWISSPROT;Acc:O60330]	5	140790342	ensembl cDNA
Ssc.15901.1.S1_at	-2.00552	-2.49898	-1.51207	6.60218	-7.96577	2.62574e-07	3.21745e-06	6.94193	PDE3A	PDE3A	cGMP-inhibited 3,5-cyclic phosphodiesterase A (EC 3.1.4.17) (Cyclic GMP inhibited phosphodiesterase A) (CGI-PDE A). [Source:Uniprot/SWISSPROT;Acc:Q14432]	12	20413464	ensembl cDNA
Ssc.3722.1.A1_at	-2.35188	-2.93096	-1.7728	7.76068	-7.96017	2.65211e-07	3.24651e-06	6.93177	AP1GBP1	AP1GBP1	AP1 gamma subunit binding protein 1 isoform 1; gamma-synergin; adaptor-related protein complex 1 gamma subunit-binding protein 1 [Homo sapiens]. [Source:RefSeq;Acc:NM_007247]	17	32952053	ensembl genome
Ssc.9683.1.A1_at	2.26563	1.70773	2.82353	7.8295	7.95946	2.65545e-07	3.24733e-06	6.93049	Q96AU6				.	ensembl genome
Ssc.29311.1.A1_at	-1.91669	-2.38888	-1.4445	4.26577	-7.9558	2.67287e-07	3.26535e-06	6.92384	RMND5A	RMND5A		2	86800948	ensembl cDNA
Ssc.23781.1.S1_at	-1.58877	-1.98024	-1.19731	6.21105	-7.95457	2.67874e-07	3.26924e-06	6.92161	ST6GALNAC4	ST6GALNAC4	Alpha-N-acetyl-neuraminyl-2,3-beta-galactosyl-1,3-N-acetyl- galactosaminide alpha-2,6-sialyltransferase (EC 2.4.99.7) (NeuAc- alpha-2,3-Gal-beta-1,3-GalNAc-alpha-2,6-sialyltransferase) (ST6GalNAc IV) (Sialyltransferase 7D) (Sialyltransferase 3C). [Source:	9	129709987	ensembl cDNA
Ssc.12504.1.A1_at	2.66454	2.00755	3.32152	8.24135	7.94899	2.70553e-07	3.29863e-06	6.91149	FAM14A		Protein FAM14A precursor (TLH29 protein) (pIFI27-like protein). [Source:Uniprot/SWISSPROT;Acc:Q9H2X8]		.	ensembl cDNA
Ssc.25364.1.S1_at	-2.68847	-3.35165	-2.02529	9.11582	-7.94555	2.72222e-07	3.31567e-06	6.90524	CMYA5	CMYA5	cardiomyopathy associated 5; 2310076E16Rik [Homo sapiens]. [Source:RefSeq;Acc:NM_153610]	5	79021415	ensembl genome
Ssc.22468.1.S1_at	-1.68154	-2.09654	-1.26654	4.97489	-7.94159	2.74153e-07	3.33584e-06	6.89805	MRPL50	MRPL50	mitochondrial ribosomal protein L50; mitochondrial 39S ribosomal protein L50 [Homo sapiens]. [Source:RefSeq;Acc:NM_019051]	9	103192070	ensembl cDNA
Ssc.11437.1.A1_at	-2.21923	-2.76737	-1.6711	8.39485	-7.93529	2.77255e-07	3.37023e-06	6.88661	DDIT4L	DDIT4L	DNA-damage-inducible transcript 4-like; regulated in development and DNA damage response 2 [Homo sapiens]. [Source:RefSeq;Acc:NM_145244]	4	101326052	ensembl cDNA
Ssc.29773.1.A1_at	2.06725	1.55636	2.57813	5.13621	7.93076	2.79511e-07	3.39427e-06	6.87837	MAP2	MAP2	Microtubule-associated protein 2 (MAP 2) (MAP-2). [Source:Uniprot/SWISSPROT;Acc:P11137]	2	209997016	ensembl genome
Ssc.836.1.S1_at	-2.23422	-2.78643	-1.68202	4.17001	-7.93004	2.7987e-07	3.39524e-06	6.87706	LDHD	LDHD	D-lactate dehydrogenase isoform 1 precursor; D-lactate dehydrogenase [Homo sapiens]. [Source:RefSeq;Acc:NM_153486]	16	73703260	ensembl cDNA
Ssc.3787.1.S1_at	-1.25601	-1.56647	-0.945559	7.19923	-7.92947	2.80158e-07	3.39535e-06	6.87602	MRPS18B		28S ribosomal protein S18b, mitochondrial precursor (MRP-S18-b) (Mrps18b) (MRP-S18-2) (PTD017) (HSPC183). [Source:Uniprot/SWISSPROT;Acc:Q9Y676]		.	ensembl cDNA
Ssc.29483.1.A1_at	-1.72483	-2.15146	-1.2982	6.76922	-7.92403	2.82896e-07	3.42512e-06	6.86613	FZD5	FZD5	Frizzled 5 precursor (Frizzled-5) (Fz-5) (hFz5) (FzE5). [Source:Uniprot/SWISSPROT;Acc:Q13467]	2	208335577	ensembl cDNA
Ssc.21974.3.S1_a_at	-1.09298	-1.36341	-0.822541	4.79877	-7.92125	2.84305e-07	3.43876e-06	6.86108	OSGEP	OSGEP	Probable O-sialoglycoprotein endopeptidase (EC 3.4.24.57) (hOSGEP). [Source:Uniprot/SWISSPROT;Acc:Q9NPF4]	14	19985056	ensembl cDNA
Ssc.16801.1.S1_at	-1.0188	-1.27093	-0.766669	7.69824	-7.91973	2.85078e-07	3.44469e-06	6.85832	PHB	PHB	Prohibitin. [Source:Uniprot/SWISSPROT;Acc:P35232]	17	44836419	ensembl cDNA
Ssc.31209.1.A1_at	1.29927	0.977613	1.62093	7.3323	7.91688	2.86538e-07	3.45891e-06	6.85312	HEG1	HEG1	PREDICTED: HEG homolog [Source:RefSeq_peptide;Acc:XP_087386]	3	126167244	ensembl genome
Ssc.22555.1.A1_at	1.50443	1.13194	1.87693	7.545	7.9159	2.87042e-07	3.46156e-06	6.85133	TCF7L2	TCF7L2	Transcription factor 7-like 2 (HMG box transcription factor 4) (T- cell-specific transcription factor 4) (TCF-4) (hTCF-4). [Source:Uniprot/SWISSPROT;Acc:Q9NQB0]	10	114700201	ensembl cDNA
Ssc.16991.1.A1_at	-1.47834	-1.84447	-1.1122	6.53563	-7.91364	2.88202e-07	3.47211e-06	6.84723	HSD17B8		Estradiol 17-beta-dehydrogenase 8 (EC 1.1.1.62) (17-beta-HSD 8) (17- beta-hydroxysteroid dehydrogenase 8) (Protein Ke6) (Ke-6). [Source:Uniprot/SWISSPROT;Acc:Q92506]		.	ensembl cDNA
Ssc.10965.2.S1_at	2.79438	2.10192	3.48684	3.85256	7.90932	2.90443e-07	3.49565e-06	6.83936	MAFB		Transcription factor MafB (V-maf musculoaponeurotic fibrosarcoma oncogene homolog B). [Source:Uniprot/SWISSPROT;Acc:Q9Y5Q3]		.	ensembl cDNA
Ssc.10588.1.A1_at	1.95568	1.47053	2.44083	7.39961	7.90071	2.94958e-07	3.54648e-06	6.82367	IFI44L	IFI44L	histocompatibility 28 [Homo sapiens]. [Source:RefSeq;Acc:NM_006820]	1	78858676	ensembl cDNA
Ssc.6276.2.S1_at	-1.38688	-1.7316	-1.04215	3.47911	-7.88516	3.03295e-07	3.64313e-06	6.79533	ABHD6	ABHD6	abhydrolase domain containing 6; lipase protein [Homo sapiens]. [Source:RefSeq;Acc:NM_020676]	3	58198349	ensembl cDNA
Ssc.16511.1.A1_at	1.96404	1.47578	2.45229	3.92131	7.88412	3.03858e-07	3.64372e-06	6.79344	CACHD1	CACHD1		1	64709063	ensembl cDNA
Ssc.6245.1.A1_at	-1.24048	-1.54887	-0.932096	4.35804	-7.88397	3.03943e-07	3.64372e-06	6.79316	TTLL5	TTLL5	KIAA0998 [Source:RefSeq_peptide;Acc:NP_055887]	14	75197374	ensembl genome
Ssc.23009.1.S1_at	-1.312	-1.63821	-0.985782	7.09464	-7.88274	3.04615e-07	3.64819e-06	6.79091	CLMN	CLMN	Calmin. [Source:Uniprot/SWISSPROT;Acc:Q96JQ2]	14	94727618	ensembl genome
Ssc.20515.1.S1_at	2.64139	1.98459	3.29819	7.3171	7.88217	3.04925e-07	3.64832e-06	6.78988	EFEMP1	EFEMP1	EGF-containing fibulin-like extracellular matrix protein 1 precursor (Fibulin-3) (FIBL-3) (Fibrillin-like protein) (Extracellular protein S1-5). [Source:Uniprot/SWISSPROT;Acc:Q12805]	2	55946607	ensembl cDNA
Ssc.22136.1.S1_at	-2.3223	-2.90017	-1.74442	8.03631	-7.87649	3.0805e-07	3.68209e-06	6.77951	PPTC7	PPTC7	T-cell activation protein phosphatase 2C [Homo sapiens]. [Source:RefSeq;Acc:NM_139283]	12	109456620	ensembl cDNA
Ssc.12844.1.S1_at	-1.38623	-1.73132	-1.04114	6.4168	-7.87319	3.09879e-07	3.70032e-06	6.77349	HSCB	HSCB	Co-chaperone protein HscB, mitochondrial precursor (Hsc20). [Source:Uniprot/SWISSPROT;Acc:Q8IWL3]	22	27468019	ensembl cDNA
Ssc.30637.1.A1_at	2.35282	1.76691	2.93873	3.66756	7.87054	3.11358e-07	3.71434e-06	6.76865	SLC39A11	SLC39A11	solute carrier family 39 (metal ion transporter), member 11; chromosome 17 open reading frame 26 [Homo sapiens]. [Source:RefSeq;Acc:NM_139177]	17	68153684	ensembl genome
Ssc.30854.1.S1_at	-1.34029	-1.67427	-1.00631	7.27933	-7.86547	3.14206e-07	3.74464e-06	6.75939	ZNF219	ZNF219	Zinc finger protein 219. [Source:Uniprot/SWISSPROT;Acc:Q9P2Y4]	14	20628076	ensembl cDNA
Ssc.15231.1.S1_at	-1.22353	-1.52848	-0.918584	6.68817	-7.86387	3.1511e-07	3.75174e-06	6.75647	C1orf123	C1orf123		1	53452362	ensembl cDNA
Ssc.20367.1.S1_at	-1.10954	-1.38612	-0.832954	7.78785	-7.86259	3.15835e-07	3.75671e-06	6.75413	GATC	GATC	Putative protein 15E1.2. [Source:Uniprot/SWISSPROT;Acc:O43716]	12	119368653	ensembl cDNA
Ssc.13430.1.A1_at	1.40659	1.05579	1.75739	4.5316	7.85886	3.17955e-07	3.77824e-06	6.74733	MSR1	MSR1	Macrophage scavenger receptor types I and II (Macrophage acetylated LDL receptor I and II) (CD204 antigen). [Source:Uniprot/SWISSPROT;Acc:P21757]	8	16009758	ensembl genome
Ssc.11061.1.S1_at	1.27404	0.956196	1.59188	4.14702	7.85632	3.19411e-07	3.79184e-06	6.74268	Q9P007				.	ensembl cDNA
Ssc.15720.1.A1_at	1.23049	0.922861	1.53811	5.91714	7.83979	3.29054e-07	3.90058e-06	6.71243	CNDP2	CNDP2	Cytosolic nonspecific dipeptidase (Glutamate carboxypeptidase-like protein 1) (CNDP dipeptidase 2). [Source:Uniprot/SWISSPROT;Acc:Q96KP4]	18	70314577	ensembl cDNA
Ssc.12348.2.S1_at	1.2709	0.953158	1.58863	9.56437	7.83952	3.29212e-07	3.90058e-06	6.71195	B2M	B2M	beta-2-microglobulin precursor [Homo sapiens]. [Source:RefSeq;Acc:NM_004048]	15	42790977	ensembl cDNA
Ssc.5630.1.S1_at	-1.68646	-2.10828	-1.26464	6.17222	-7.83605	3.31275e-07	3.9199e-06	6.70559	SLC25A11	SLC25A11	Mitochondrial 2-oxoglutarate/malate carrier protein (OGCP). [Source:Uniprot/SWISSPROT;Acc:Q02978]	17	4781349	ensembl cDNA
Ssc.21607.1.A1_at	2.54701	1.90992	3.1841	8.51599	7.83569	3.31486e-07	3.9199e-06	6.70495	PPP2R2B	PPP2R2B	Serine/threonine protein phosphatase 2A, 55 kDa regulatory subunit B, beta isoform (PP2A, subunit B, B-beta isoform) (PP2A, subunit B, B55- beta isoform) (PP2A, subunit B, PR55-beta isoform) (PP2A, subunit B, R2-beta isoform). [Source:Uniprot/SWISSPROT;Ac	5	145949260	ensembl genome
Ssc.2282.1.A1_at	2.18085	1.63521	2.7265	4.15664	7.83368	3.32692e-07	3.93035e-06	6.70125	LIMA1	LIMA1	Epithelial protein lost in neoplasm. [Source:Uniprot/SWISSPROT;Acc:Q9UHB6]	12	48855840	ensembl cDNA
Ssc.29550.1.A1_at	-1.57481	-1.96898	-1.18065	6.13189	-7.83071	3.34474e-07	3.94757e-06	6.69582	Q9UHS9				.	ensembl cDNA
Ssc.3627.1.A1_at	-2.04034	-2.55144	-1.52924	5.52503	-7.82427	3.38375e-07	3.98975e-06	6.68403	THSD4					ensembl cDNA
Ssc.16180.1.S1_at	-1.89216	-2.36622	-1.41811	7.50383	-7.8231	3.39091e-07	3.99333e-06	6.68188	RYR2	RYR2	Ryanodine receptor 2 (Cardiac muscle-type ryanodine receptor) (RyR2) (RYR-2) (Cardiac muscle ryanodine receptor-calcium release channel) (hRYR-2). [Source:Uniprot/SWISSPROT;Acc:Q92736]	1	235272128	ensembl cDNA
Ssc.4812.2.S1_a_at	-1.26262	-1.57897	-0.946276	5.24877	-7.8227	3.39335e-07	3.99333e-06	6.68115	Q86WF0		Sarcoma antigen NY-SAR-48 (Fragment). [Source:Uniprot/SPTREMBL;Acc:Q86WF0]		.	ensembl cDNA
Ssc.3876.1.A1_at	1.18269	0.88632	1.47905	7.90829	7.82145	3.40098e-07	3.99845e-06	6.67886	C20orf30	C20orf30		20	5028486	ensembl cDNA
Ssc.1654.1.S1_at	-1.97513	-2.47022	-1.48003	6.36798	-7.81903	3.41588e-07	4.01209e-06	6.67442	MRPS28	MRPS28	Mitochondrial 28S ribosomal protein S28 (S28mt) (MRP-S28) (MRP-S35) (HSPC007). [Source:Uniprot/SWISSPROT;Acc:Q9Y2Q9]	8	80993653	ensembl cDNA
Ssc.8536.1.A1_at	-1.38809	-1.73644	-1.03974	10.4957	-7.80994	3.47233e-07	4.07447e-06	6.65775	ZFAND5	ZFAND5	Zinc finger A20 domain containing protein 2 (Zinc finger protein 216). [Source:Uniprot/SWISSPROT;Acc:O76080]	9	74156161	ensembl cDNA
Ssc.10328.1.A1_at	2.38917	1.78887	2.98948	4.95421	7.80054	3.53173e-07	4.14018e-06	6.6405	ARHGAP28					ensembl cDNA
Ssc.17253.1.S1_at	-1.21718	-1.52306	-0.911295	8.84369	-7.79914	3.54063e-07	4.14663e-06	6.63794	ATP5G2	ATP5G2	ATP synthase lipid-binding protein, mitochondrial precursor (EC 3.6.3.14) (ATP synthase proteolipid P2) (ATPase protein 9) (ATPase subunit C). [Source:Uniprot/SWISSPROT;Acc:Q06055]	12	52345212	ensembl cDNA
Ssc.5941.1.S1_a_at	2.00596	1.50107	2.51085	7.44011	7.78711	3.61841e-07	4.23365e-06	6.61584	ACTN1	ACTN1	Alpha-actinin 1 (Alpha-actinin cytoskeletal isoform) (Non-muscle alpha-actinin 1) (F-actin cross linking protein). [Source:Uniprot/SWISSPROT;Acc:P12814]	14	68410793	ensembl cDNA
Ssc.2309.1.S1_at	-1.62937	-2.03954	-1.2192	8.4839	-7.78586	3.62659e-07	4.23914e-06	6.61354	NDUFA7	NDUFA7	NADH-ubiquinone oxidoreductase subunit B14.5a (EC 1.6.5.3) (EC 1.6.99.3) (Complex I-B14.5a) (CI-B14.5a). [Source:Uniprot/SWISSPROT;Acc:O95182]	19	8282234	ensembl cDNA
Ssc.29140.1.A1_at	2.22535	1.66504	2.78566	3.47489	7.78422	3.63733e-07	4.24246e-06	6.61053	MAN2A1	MAN2A1	Alpha-mannosidase II (EC 3.2.1.114) (Mannosyl-oligosaccharide 1,3-1,6- alpha-mannosidase) (MAN II) (Golgi alpha-mannosidase II) (Mannosidase alpha class 2A member 1). [Source:Uniprot/SWISSPROT;Acc:Q16706]	5	109053055	ensembl genome
Ssc.18300.1.A1_at	-1.73157	-2.16757	-1.29557	4.37735	-7.78396	3.63906e-07	4.24246e-06	6.61005	IMPA2	IMPA2	Inositol-1(or 4)-monophosphatase 2 (EC 3.1.3.25) (IMPase 2) (IMP 2) (Inositol monophosphatase 2) (Myo-inositol monophosphatase A2). [Source:Uniprot/SWISSPROT;Acc:O14732]	18	11971455	ensembl cDNA
Ssc.1092.1.A1_at	-1.20715	-1.51111	-0.903188	11.4006	-7.78384	3.63987e-07	4.24246e-06	6.60982	COX5B	COX5B	Cytochrome c oxidase polypeptide Vb, mitochondrial precursor (EC 1.9.3.1). [Source:Uniprot/SWISSPROT;Acc:P10606]	2	97628953	ensembl cDNA
Ssc.26300.2.S1_at	2.02135	1.51233	2.53036	4.74494	7.78321	3.64401e-07	4.24322e-06	6.60867	UNC93B3	UNC93B3	unc-93 homolog B1; unc93 (C.elegans) homolog B; unc-93 related protein; unc93 (C. elegans) homolog B1 [Homo sapiens]. [Source:RefSeq;Acc:NM_030930]	11	67515151	ensembl cDNA
Ssc.9262.1.A1_at	-1.80486	-2.25956	-1.35016	6.83061	-7.77973	3.66698e-07	4.26589e-06	6.60228	HRH1	HRH1	Histamine H1 receptor. [Source:Uniprot/SWISSPROT;Acc:P35367]	3	11269385	ensembl cDNA
Ssc.24864.1.A1_at	2.63419	1.97041	3.29796	3.97819	7.77812	3.67767e-07	4.27424e-06	6.59932	MEIS1	MEIS1	Homeobox protein Meis1. [Source:Uniprot/SWISSPROT;Acc:O00470]	2	66516036	ensembl cDNA
Ssc.1708.1.S1_at	-2.06845	-2.59002	-1.54689	4.21526	-7.77293	3.71232e-07	4.30397e-06	6.58978	SAMD12	SAMD12	sterile alpha motif domain containing 12 [Homo sapiens]. [Source:RefSeq;Acc:NM_207506]	8	119459408	ensembl cDNA
Ssc.21464.1.S1_at	-1.16577	-1.45973	-0.871818	8.15229	-7.77289	3.71261e-07	4.30397e-06	6.5897	PMPCB	PMPCB	Mitochondrial processing peptidase beta subunit, mitochondrial precursor (EC 3.4.24.64) (Beta-MPP) (P-52). [Source:Uniprot/SWISSPROT;Acc:O75439]	7	102725109	ensembl cDNA
Ssc.17433.1.S1_at	1.67403	1.2519	2.09615	5.31121	7.77271	3.71385e-07	4.30397e-06	6.58936	NEO1	NEO1	Neogenin precursor. [Source:Uniprot/SWISSPROT;Acc:Q92859]	15	71131928	ensembl cDNA
Ssc.10303.1.A1_at	2.28141	1.70571	2.85711	8.00648	7.76705	3.75205e-07	4.34411e-06	6.57895	PDGFD	PDGFD	platelet derived growth factor D isoform 1 precursor; spinal cord-derived growth factor-B; iris-expressed growth factor [Homo sapiens]. [Source:RefSeq;Acc:NM_025208]	11	103283125	ensembl cDNA
Ssc.30911.1.S1_at	-2.49339	-3.12287	-1.86392	6.6904	-7.76352	3.77606e-07	4.36775e-06	6.57247	ADCY6	ADCY6	Adenylate cyclase, type VI (EC 4.6.1.1) (ATP pyrophosphate-lyase) (Ca(2+)-inhibitable adenylyl cyclase). [Source:Uniprot/SWISSPROT;Acc:O43306]	12	47446248	ensembl cDNA
Ssc.9150.1.S1_at	-1.44213	-1.80625	-1.078	7.04519	-7.76254	3.78278e-07	4.37138e-06	6.57066	LRPPRC	LRPPRC	130 kDa leucine-rich protein (LRP 130) (GP130) (Leucine-rich PPR-motif containing protein). [Source:Uniprot/SWISSPROT;Acc:P42704]	2	43968391	ensembl cDNA
Ssc.8918.1.A1_at	1.43918	1.07569	1.80268	5.73018	7.76012	3.79939e-07	4.38641e-06	6.5662	DCBLD2	DCBLD2	discoidin, CUB and LCCL domain containing 2; coagulation factor V/VIII-homology domains protein 1; endothelial and smooth muscle cell-derived neuropilin-like protein; 1700055P21Rik [Homo sapiens]. [Source:RefSeq;Acc:NM_080927]	3	99997504	ensembl cDNA
Ssc.30694.1.A1_at	1.31227	0.980775	1.64377	4.99561	7.75875	3.80884e-07	4.39315e-06	6.56368	KCTD10	KCTD10	potassium channel tetramerisation domain containing 10; MSTP028 protein [Homo sapiens]. [Source:RefSeq;Acc:NM_031954]	12	108370843	ensembl genome
Ssc.20297.1.S1_at	-1.81269	-2.27073	-1.35464	9.01064	-7.75646	3.82467e-07	4.40724e-06	6.55946	NDUFB3	NDUFB3	NADH-ubiquinone oxidoreductase B12 subunit (EC 1.6.5.3) (EC 1.6.99.3) (Complex I-B12) (CI-B12). [Source:Uniprot/SWISSPROT;Acc:O43676]	2	201644759	ensembl cDNA
Ssc.1008.1.A1_at	2.59442	1.93858	3.25026	3.79583	7.75336	3.8462e-07	4.42517e-06	6.55375	ELOVL6	ELOVL6	ELOVL family member 6, elongation of long chain fatty acids (FEN1/Elo2, SUR4/Elo3-like, yeast); long-chain fatty-acyl elongase [Homo sapiens]. [Source:RefSeq;Acc:NM_024090]	4	111186451	ensembl cDNA
Ssc.926.1.A1_at	2.25538	1.68523	2.82553	4.48176	7.75317	3.8475e-07	4.42517e-06	6.55341	EML4	EML4	Echinoderm microtubule-associated protein-like 4 (EMAP-4) (Restrictedly overexpressed proliferation-associated protein) (Ropp 120). [Source:Uniprot/SWISSPROT;Acc:Q9HC35]	2	42249997	ensembl cDNA
Ssc.10750.1.S1_at	-1.40925	-1.76562	-1.05287	4.61427	-7.75049	3.86626e-07	4.44255e-06	6.54846	GTPBP8	GTPBP8		3	114192490	ensembl cDNA
Ssc.30662.1.S1_at	-1.0607	-1.32899	-0.792402	5.73193	-7.74871	3.87875e-07	4.45271e-06	6.54518	CMPK1	CMPK1	UMP-CMP kinase (EC 2.7.4.14) (Cytidylate kinase) (Deoxycytidylate kinase) (Cytidine monophosphate kinase). [Source:Uniprot/SWISSPROT;Acc:P30085]	1	47572068	ensembl genome
Ssc.21328.1.S1_at	1.70825	1.27605	2.14045	5.48759	7.74663	3.89337e-07	4.46431e-06	6.54135	MANSC1	MANSC1	MANSC domain containing protein 1 precursor (UNQ316/PRO361). [Source:Uniprot/SWISSPROT;Acc:Q9H8J5]	12	12373485	ensembl cDNA
Ssc.16571.1.S1_at	-2.01374	-2.52326	-1.50422	7.42439	-7.74623	3.89619e-07	4.46431e-06	6.54062	CISD1	CISD1	Uncharacterized hematopoietic stem/progenitor cells protein MDS029. [Source:Uniprot/SWISSPROT;Acc:Q9NZ45]	10	59698921	ensembl cDNA
Ssc.29036.1.S1_at	-2.5421	-3.18565	-1.89855	3.35616	-7.74207	3.92566e-07	4.49385e-06	6.53295	TUBA4A	TUBA4A	Tubulin alpha-4 chain (Alpha-tubulin 4). [Source:Uniprot/SWISSPROT;Acc:P05215]	2	219822677	ensembl cDNA
Ssc.1314.1.S1_at	1.60395	1.19763	2.01026	3.48307	7.73707	3.96142e-07	4.53053e-06	6.52373	WDR19	WDR19	WD repeat domain 19; WD repeat membrane protein PWDMP [Homo sapiens]. [Source:RefSeq;Acc:NM_025132]	4	38858173	ensembl cDNA
Ssc.25477.1.S1_at	-2.1001	-2.63218	-1.56803	5.52225	-7.73603	3.96891e-07	4.53484e-06	6.52181	PCGF6	PCGF6	ring finger protein 134; Mel18 and Bmi1-like RING finger protein [Homo sapiens]. [Source:RefSeq;Acc:NM_032154]	10	105052544	ensembl genome
Ssc.4299.1.S1_at	-1.46422	-1.83527	-1.09316	5.69632	-7.73426	3.98169e-07	4.54517e-06	6.51854	CDK5RAP1	CDK5RAP1	CDK5 regulatory subunit-associated protein 1 (CDK5 activator-binding protein C42) (CGI-05) (HSPC167). [Source:Uniprot/SWISSPROT;Acc:Q96SZ6]	20	31410308	ensembl cDNA
Ssc.2294.1.S1_a_at	-1.66918	-2.09251	-1.24585	5.72982	-7.7281	4.02642e-07	4.59035e-06	6.50718	COQ6	COQ6	Ubiquinone biosynthesis monooxgenase COQ6 (EC 1.14.13.-) (CGI-10). [Source:Uniprot/SWISSPROT;Acc:Q9Y2Z9]	14	73486396	ensembl cDNA
Ssc.19228.1.S1_at	-1.24467	-1.56035	-0.928987	7.9651	-7.7277	4.02933e-07	4.59035e-06	6.50644	WDR42A	WDR42A	H326 [Homo sapiens]. [Source:RefSeq;Acc:NM_015726]	1	158452129	ensembl cDNA
Ssc.20598.1.A1_at	1.10073	0.821538	1.37992	7.66331	7.72726	4.03257e-07	4.59035e-06	6.50563	P4HB	P4HB	Protein disulfide-isomerase precursor (EC 5.3.4.1) (PDI) (Prolyl 4- hydroxylase beta subunit) (Cellular thyroid hormone binding protein) (p55). [Source:Uniprot/SWISSPROT;Acc:P07237]	17	77394323	ensembl cDNA
Ssc.21570.1.S1_at	2.26876	1.69302	2.8445	3.82357	7.72344	4.06058e-07	4.61791e-06	6.49859	NCKAP1L	NCKAP1L	Membrane-associated protein HEM-1 (Hematopoietic protein 1). [Source:Uniprot/SWISSPROT;Acc:P55160]	12	53177762	ensembl cDNA
Ssc.10593.1.S1_at	1.98439	1.48067	2.48812	4.21663	7.72114	4.07757e-07	4.63291e-06	6.49434	IFI44L	IFI44L	histocompatibility 28 [Homo sapiens]. [Source:RefSeq;Acc:NM_006820]	1	78858676	ensembl cDNA
Ssc.167.2.S1_a_at	2.78588	2.07855	3.4932	7.11298	7.71949	4.08981e-07	4.64249e-06	6.49129	FCGR3B	FCGR3B	Low affinity immunoglobulin gamma Fc region receptor III-A precursor (IgG FC receptor III-2) (Fc-gamma RIII-alpha) (Fc-gamma RIIIA) (FcRIIIA) (Fc-gamma RIII) (FcRIII) (CD16-A) (FcR-10). [Source:Uniprot/SWISSPROT;Acc:P08637]	1	159859610	ensembl cDNA
Ssc.13961.2.A1_at	1.71113	1.27649	2.14578	5.32922	7.71604	4.11556e-07	4.66736e-06	6.48491	EEF1A1	EEF1A1	Elongation factor 1-alpha 1 (EF-1-alpha-1) (Elongation factor 1 A-1) (eEF1A-1) (Elongation factor Tu) (EF-Tu). [Source:Uniprot/SWISSPROT;Acc:P04720]	6	74282194	ensembl cDNA
Ssc.4908.1.S1_at	-1.2217	-1.53227	-0.911129	6.09904	-7.70999	4.16099e-07	4.7145e-06	6.47374	MRPS11	MRPS11	28S ribosomal protein S11, mitochondrial precursor (MRP-S11) (Cervical cancer proto-oncogene 2) (HCC-2). [Source:Uniprot/SWISSPROT;Acc:P82912]	15	86811688	ensembl cDNA
Ssc.29111.1.S1_at	-1.34107	-1.68205	-1.00008	4.85345	-7.70843	4.17281e-07	4.7235e-06	6.47086	CENTB2		Centaurin beta 2 (Cnt-b2). [Source:Uniprot/SWISSPROT;Acc:Q15057]		.	ensembl genome
Ssc.12108.1.S1_at	-1.56872	-1.96777	-1.16968	7.85386	-7.70504	4.19862e-07	4.74207e-06	6.46459	SUCLG2	SUCLG2	Succinyl-CoA ligase [GDP-forming] beta-chain, mitochondrial precursor (EC 6.2.1.4) (Succinyl-CoA synthetase, betaG chain) (SCS-betaG) (GTP- specific succinyl-CoA synthetase beta subunit) (Fragment). [Source:Uniprot/SWISSPROT;Acc:Q96I99]	3	67507835	ensembl cDNA
Ssc.5844.2.S1_at	-1.37074	-1.71942	-1.02205	4.35968	-7.70485	4.20007e-07	4.74207e-06	6.46424	ALG8	ALG8	Probable dolichyl pyrophosphate Glc1Man9GlcNAc2 alpha-1,3- glucosyltransferase (EC 2.4.1.-) (Dolichyl-P-Glc:Glc1Man9GlcNAc2-PP- dolichyl glucosyltransferase) (HUSSY-02). [Source:Uniprot/SWISSPROT;Acc:Q9BVK2]	11	77489636	ensembl genome
Ssc.14447.1.A1_at	-1.47242	-1.84698	-1.09786	5.17124	-7.70474	4.2009e-07	4.74207e-06	6.46404	UBR3	UBR3	similar to F10G7.10.p [Homo sapiens]. [Source:RefSeq;Acc:NM_172070]	2	170392214	ensembl cDNA
Ssc.9330.1.A1_at	2.05292	1.53053	2.57531	4.41089	7.70239	4.21887e-07	4.75795e-06	6.45969	LCP1	LCP1	L-plastin (Lymphocyte cytosolic protein 1) (LCP-1) (LC64P). [Source:Uniprot/SWISSPROT;Acc:P13796]	13	45598060	ensembl cDNA
Ssc.24304.2.A1_at	-1.97868	-2.48228	-1.47507	4.94178	-7.70071	4.23178e-07	4.76809e-06	6.45659	EGFLAM	EGFLAM		5	38294290	ensembl cDNA
Ssc.734.1.S1_at	1.74749	1.30269	2.19229	4.59983	7.70017	4.23595e-07	4.76839e-06	6.45558	MMP14	MMP14	Matrix metalloproteinase-14 precursor (EC 3.4.24.80) (MMP-14) (Membrane-type matrix metalloproteinase 1) (MT-MMP 1) (MTMMP1) (Membrane-type-1 matrix metalloproteinase) (MT1-MMP) (MT1MMP) (MMP- X1). [Source:Uniprot/SWISSPROT;Acc:P50281]	14	22375633	ensembl cDNA
Ssc.19966.2.S1_at	-1.58607	-1.98985	-1.1823	4.6912	-7.69895	4.24535e-07	4.77455e-06	6.45333	AIFM1	AIFM1	Programmed cell death protein 8, mitochondrial precursor (EC 1.-.-.-) (Apoptosis-inducing factor). [Source:Uniprot/SWISSPROT;Acc:O95831]	X	129091018	ensembl cDNA
Ssc.2147.2.A1_at	1.78866	1.33307	2.24425	4.62577	7.69489	4.27683e-07	4.80552e-06	6.44582	CKAP4	CKAP4	cytoskeleton-associated protein 4; transmembrane protein (63kD), endoplasmic reticulum/Golgi intermediate compartment; type-II transmembrane protein p63 [Homo sapiens]. [Source:RefSeq;Acc:NM_006825]	12	105155933	ensembl cDNA
Ssc.9202.1.A1_at	-1.41928	-1.78097	-1.05758	8.15351	-7.69079	4.30884e-07	4.83702e-06	6.43823	IQWD1	IQWD1	IQ motif and WD repeats 1; PC326 protein [Homo sapiens]. [Source:RefSeq;Acc:NM_018442]	1	166172532	ensembl cDNA
Ssc.16810.1.S1_at	0.926992	0.690636	1.16335	7.8303	7.68699	4.33872e-07	4.86389e-06	6.4312	ZCCHC24	ZCCHC24		10	80812091	ensembl cDNA
Ssc.26140.1.S1_at	1.43941	1.07239	1.80643	5.36886	7.68673	4.34076e-07	4.86389e-06	6.43072	GALNT10	GALNT10	Polypeptide N-acetylgalactosaminyltransferase 10 (EC 2.4.1.41) (Protein-UDP acetylgalactosaminyltransferase 10) (UDP- GalNAc:polypeptide N-acetylgalactosaminyltransferase 10) (Polypeptide GalNAc transferase 10) (GalNAc-T10) (pp-GaNTase 10). [Source:Unipro	5	153550488	ensembl genome
Ssc.16180.2.S1_at	-2.49568	-3.13216	-1.85919	4.10289	-7.68507	4.35388e-07	4.86625e-06	6.42766	RYR2	RYR2	Ryanodine receptor 2 (Cardiac muscle-type ryanodine receptor) (RyR2) (RYR-2) (Cardiac muscle ryanodine receptor-calcium release channel) (hRYR-2). [Source:Uniprot/SWISSPROT;Acc:Q92736]	1	235272128	ensembl cDNA
Ssc.13371.1.S1_at	-1.10524	-1.38714	-0.823338	11.2469	-7.6844	4.35923e-07	4.86625e-06	6.42641	ATP5G3	ATP5G3	ATP synthase lipid-binding protein, mitochondrial precursor (EC 3.6.3.14) (ATP synthase proteolipid P3) (ATPase protein 9) (ATPase subunit C). [Source:Uniprot/SWISSPROT;Acc:P48201]	2	175749237	ensembl cDNA
Ssc.17602.1.S1_at	-1.22128	-1.53278	-0.909775	5.96828	-7.68423	4.36057e-07	4.86625e-06	6.4261	TBRG4	TBRG4	cell cycle progression 2 protein isoform 1; cell cycle progression 2 protein; H_TD2522F11.8 [Homo sapiens]. [Source:RefSeq;Acc:NM_004749]	7	45106225	ensembl cDNA
Ssc.4986.1.S1_at	-1.46132	-1.83406	-1.08858	4.88873	-7.68406	4.3619e-07	4.86625e-06	6.42578	Q8N799				.	ensembl cDNA
Ssc.3358.1.S1_at	-1.8743	-2.35238	-1.39622	7.51422	-7.68394	4.36284e-07	4.86625e-06	6.42556	MCEE	MCEE	methylmalonyl-CoA epimerase [Homo sapiens]. [Source:RefSeq;Acc:NM_032601]	2	71190322	ensembl cDNA
Ssc.24946.1.A1_at	1.13425	0.844908	1.4236	6.3465	7.68322	4.36855e-07	4.86816e-06	6.42423	C7orf58	C7orf58		7	120415987	ensembl cDNA
Ssc.6696.1.A1_at	0.865179	0.644451	1.08591	8.88188	7.68242	4.37496e-07	4.87085e-06	6.42274	TXN	TXN	Thioredoxin (ATL-derived factor) (ADF) (Surface associated sulphydryl protein) (SASP). [Source:Uniprot/SWISSPROT;Acc:P10599]	9	112046121	ensembl cDNA
Ssc.1490.1.S1_at	-1.44136	-1.80922	-1.07351	9.85806	-7.67972	4.39656e-07	4.88907e-06	6.41774	PRDX3	PRDX3	Thioredoxin-dependent peroxide reductase, mitochondrial precursor (EC 1.11.1.-) (Peroxiredoxin 3) (Antioxidant protein 1) (AOP-1) (MER5 protein homolog) (HBC189) (PRX III). [Source:Uniprot/SWISSPROT;Acc:P30048]	10	120917205	ensembl cDNA
Ssc.5269.1.S1_at	1.33235	0.9923	1.6724	6.89763	7.67937	4.39936e-07	4.88907e-06	6.41709	CNPY2	CNPY2	MIR-interacting saposin-like protein precursor (Transmembrane protein 4) (Putative secreted protein ZSIG9) (UNQ1943/PRO4426). [Source:Uniprot/SWISSPROT;Acc:Q9Y2B0]	12	54990484	ensembl cDNA
Ssc.4789.1.A1_at	1.96886	1.46595	2.47178	5.33107	7.6731	4.44988e-07	4.9407e-06	6.40547	LASP1	LASP1	LIM and SH3 domain protein 1 (LASP-1) (MLN 50). [Source:Uniprot/SWISSPROT;Acc:Q14847]	17	34279894	ensembl cDNA
Ssc.61.1.S1_at	3.61068	2.6875	4.53386	6.92419	7.66569	4.51032e-07	5.00325e-06	6.39175	C3	C3	Complement C3 precursor [Contains: C3a anaphylatoxin]. [Source:Uniprot/SWISSPROT;Acc:P01024]	19	6628846	ensembl cDNA
Ssc.27270.1.S1_at	-1.66537	-2.09146	-1.23929	4.31349	-7.66071	4.55152e-07	5.04436e-06	6.3825	ABHD5	ABHD5	CGI58 protein; comparative gene identification 58 [Homo sapiens]. [Source:RefSeq;Acc:NM_016006]	3	43707379	ensembl cDNA
Ssc.7715.1.A1_at	2.51533	1.87156	3.15911	6.99793	7.65792	4.57466e-07	5.0654e-06	6.37735	RCN1	RCN1	Reticulocalbin 1 precursor. [Source:Uniprot/SWISSPROT;Acc:Q15293]	11	32069026	ensembl cDNA
Ssc.825.1.S1_at	-2.73753	-3.43833	-2.03672	3.96177	-7.65612	4.58976e-07	5.0775e-06	6.37399	CLDN7	CLDN7	Claudin-7. [Source:Uniprot/SWISSPROT;Acc:O95471]	17	7103953	ensembl cDNA
Ssc.18182.2.S1_at	-1.92301	-2.41538	-1.43065	6.15529	-7.65499	4.59924e-07	5.08337e-06	6.3719	COQ5	COQ5		12	119425466	ensembl cDNA
Ssc.20478.1.S1_at	-1.89004	-2.37416	-1.40592	3.87484	-7.65187	4.62546e-07	5.10415e-06	6.36611	C4orf33	C4orf33		4	130234279	ensembl cDNA
Ssc.1675.1.S1_at	-1.27249	-1.59844	-0.946547	7.79691	-7.65168	4.62704e-07	5.10415e-06	6.36577	TIMM13	TIMM13	Mitochondrial import inner membrane translocase subunit TIM13 B. [Source:Uniprot/SWISSPROT;Acc:Q9Y5L4]	19	2376630	ensembl cDNA
Ssc.8634.1.A1_at	-2.04033	-2.56299	-1.51768	3.25596	-7.65126	4.63062e-07	5.10415e-06	6.36498	SLC25A46	SLC25A46		5	110102653	ensembl cDNA
Ssc.2178.1.A1_at	-1.29388	-1.62542	-0.962339	5.98561	-7.64902	4.64962e-07	5.11833e-06	6.36082	ZNF134		Zinc finger protein 134. [Source:Uniprot/SWISSPROT;Acc:P52741]		.	ensembl genome
Ssc.10953.1.A1_at	-1.99107	-2.50127	-1.48086	8.59308	-7.64875	4.65188e-07	5.11833e-06	6.36032	NDUFS1	NDUFS1	NADH-ubiquinone oxidoreductase 75 kDa subunit, mitochondrial precursor (EC 1.6.5.3) (EC 1.6.99.3) (Complex I-75Kd) (CI-75Kd). [Source:Uniprot/SWISSPROT;Acc:P28331]	2	206696080	ensembl cDNA
Ssc.18531.1.S1_at	-1.36796	-1.71854	-1.01739	9.007	-7.64791	4.65905e-07	5.11885e-06	6.35876	VDAC2	VDAC2	Voltage-dependent anion-selective channel protein 2 (VDAC-2) (hVDAC2) (Outer mitochondrial membrane protein porin 2). [Source:Uniprot/SWISSPROT;Acc:P45880]	10	76640569	ensembl cDNA
Ssc.5705.1.S1_at	-0.865266	-1.08702	-0.643515	4.20892	-7.6477	4.66076e-07	5.11885e-06	6.35838	PPFIA4	PPFIA4	Liprin-alpha 4 (Protein tyrosine phosphatase receptor type f polypeptide-interacting protein alpha 4) (PTPRF-interacting protein alpha 4). [Source:Uniprot/SWISSPROT;Acc:O75335]	1	201262249	ensembl genome
Ssc.8890.1.S1_at	-0.877966	-1.10307	-0.652859	7.39771	-7.64427	4.69008e-07	5.14641e-06	6.352	PHB	PHB	Prohibitin. [Source:Uniprot/SWISSPROT;Acc:P35232]	17	44836419	ensembl cDNA
Ssc.12384.1.A1_at	-2.08168	-2.61566	-1.54771	6.13335	-7.64088	4.71923e-07	5.17374e-06	6.3457	XK	XK	Membrane transport protein XK (Kx antigen). [Source:Uniprot/SWISSPROT;Acc:P51811]	X	37430052	ensembl cDNA
Ssc.19611.1.S1_at	-1.73655	-2.18205	-1.29104	5.20346	-7.6398	4.72846e-07	5.1792e-06	6.34371	RDH13	RDH13	Retinol dehydrogenase 13 (EC 1.1.1.-). [Source:Uniprot/SWISSPROT;Acc:Q8NBN7]	19	60247523	ensembl cDNA
Ssc.9679.1.A1_at	2.00352	1.48921	2.51782	5.8998	7.63514	4.76896e-07	5.21886e-06	6.33504	LIPA	LIPA	Lysosomal acid lipase/cholesteryl ester hydrolase precursor (EC 3.1.1.13) (LAL) (Acid cholesteryl ester hydrolase) (Sterol esterase) (Lipase A) (Cholesteryl esterase). [Source:Uniprot/SWISSPROT;Acc:P38571]	10	90963306	ensembl cDNA
Ssc.3326.1.S1_at	-1.83519	-2.30656	-1.36382	6.44978	-7.63077	4.80715e-07	5.25593e-06	6.32693	CITED1	CITED1	Cbp/p300-interacting transactivator 1 (Melanocyte-specific protein 1). [Source:Uniprot/SWISSPROT;Acc:Q99966]	X	71438222	ensembl cDNA
Ssc.7444.2.S1_at	-1.10923	-1.3944	-0.824064	4.36696	-7.62375	4.86926e-07	5.31907e-06	6.31387	CREM	CREM	cAMP responsive element modulator. [Source:Uniprot/SWISSPROT;Acc:Q03060]	10	35455807	ensembl cDNA
Ssc.4084.1.S1_at	1.09721	0.815069	1.37935	6.99676	7.62204	4.88453e-07	5.33096e-06	6.31069	PLXNB2	PLXNB2	Plexin B2 precursor (MM1). [Source:Uniprot/SWISSPROT;Acc:O15031]	22	49055535	ensembl cDNA
Ssc.4486.1.S1_at	-1.51653	-1.9069	-1.12617	3.30307	-7.61424	4.95467e-07	5.40268e-06	6.29618	KCMF1	KCMF1	potassium channel modulatory factor 1; differentially expressed in branching tubulogenesis 91; zinc finger, ZZ domain containing 1 [Homo sapiens]. [Source:RefSeq;Acc:NM_020122]	2	85108405	ensembl cDNA
Ssc.8731.1.S1_at	-1.66929	-2.09911	-1.23947	7.38331	-7.61193	4.97562e-07	5.42066e-06	6.29189	NP_957712		homolog of yeast TIM14 isoform d; similar to RIKEN cDNA 1810055D05 [Homo sapiens]. [Source:RefSeq;Acc:NM_201261]		.	ensembl cDNA
Ssc.21860.2.S1_at	1.55763	1.15645	1.9588	8.49209	7.60983	4.99482e-07	5.43672e-06	6.28797	SAP18	SAP18	Sin3 associated polypeptide p18 (2HOR0202). [Source:Uniprot/SWISSPROT;Acc:O00422]	13	20612685	ensembl cDNA
Ssc.9728.1.A1_at	1.39292	1.03411	1.75172	4.42397	7.6088	5.00423e-07	5.4421e-06	6.28606	NAV1	NAV1	neuron navigator 1; neuron navigator-1; pore membrane and/or filament interacting like protein 3 [Homo sapiens]. [Source:RefSeq;Acc:NM_020443]	1	199859224	ensembl genome
Ssc.2828.1.A1_at	2.05148	1.52292	2.58005	4.52598	7.60709	5.01994e-07	5.45432e-06	6.28287	NP_057218		plasma glutamate carboxypeptidase; aminopeptidase [Homo sapiens]. [Source:RefSeq;Acc:NM_016134]		.	ensembl cDNA
Ssc.21754.1.A1_at	1.50156	1.11461	1.8885	3.39412	7.60576	5.03212e-07	5.46268e-06	6.28041	COL6A1	COL6A1	Collagen alpha 1(VI) chain precursor. [Source:Uniprot/SWISSPROT;Acc:P12109]	21	46226091	ensembl cDNA
Ssc.2834.1.A1_at	-1.22828	-1.54482	-0.911736	6.8793	-7.60526	5.03674e-07	5.46282e-06	6.27947	GPC6	GPC6	Glypican-6 precursor (UNQ369/PRO705). [Source:Uniprot/SWISSPROT;Acc:Q9Y625]	13	92677711	ensembl genome
Ssc.18609.1.A1_at	-1.30409	-1.64032	-0.967847	4.88157	-7.60164	5.07023e-07	5.49425e-06	6.27273	MTERFD3	MTERFD3	transcription termination factor-like protein [Homo sapiens]. [Source:RefSeq;Acc:NM_025198]	12	105895199	ensembl genome
Ssc.10618.3.S1_at	1.50888	1.11948	1.89828	6.87181	7.59465	5.13561e-07	5.56015e-06	6.2597	NET1	NET1	neuroepithelial cell transforming gene 1; guanine nucleotide regulatory protein (oncogene); Rho guanine nucleotide exchange factor (GEF) 8 [Homo sapiens]. [Source:RefSeq;Acc:NM_005863]	10	5444518	ensembl cDNA
Ssc.7522.1.A1_at	-1.1337	-1.42632	-0.841087	8.95567	-7.59366	5.14497e-07	5.56534e-06	6.25785	NDUFA2	NDUFA2	NADH-ubiquinone oxidoreductase B8 subunit (EC 1.6.5.3) (EC 1.6.99.3) (Complex I-B8) (CI-B8). [Source:Uniprot/SWISSPROT;Acc:O43678]	5	140005143	ensembl cDNA
Ssc.12448.1.S1_at	2.16498	1.60602	2.72394	3.68497	7.59139	5.16639e-07	5.58355e-06	6.25362	PTPRJ	PTPRJ	Protein-tyrosine phosphatase eta precursor (EC 3.1.3.48) (R-PTP-eta) (HPTP eta) (Protein-tyrosine phosphatase receptor type J) (Density enhanced phosphatase-1) (DEP-1) (CD148 antigen). [Source:Uniprot/SWISSPROT;Acc:Q12913]	11	47958686	ensembl genome
Ssc.5854.1.S1_at	-1.08934	-1.37068	-0.807997	7.66194	-7.5889	5.18997e-07	5.60406e-06	6.24899	EGLN1	EGLN1	Egl nine homolog 1 (EC 1.14.11.-) (Hypoxia-inducible factor prolyl hydroxylase 2) (HIF-prolyl hydroxylase 2) (HIF-PH2) (HPH-2) (Prolyl hydroxylase domain-containing protein 2) (PHD2) (SM-20) (PNAS-118 / PNAS-137). [Source:Uniprot/SWISSPROT;Acc:Q9GZT9]	1	229568054	ensembl cDNA
Ssc.3408.1.A1_at	-1.08394	-1.36402	-0.803866	4.25057	-7.58542	5.22324e-07	5.63499e-06	6.24249	SSBP3	SSBP3	Single-stranded DNA-binding protein 3 (Sequence-specific single- stranded-DNA-binding protein). [Source:Uniprot/SWISSPROT;Acc:Q9BWW4]	1	54464783	ensembl cDNA
Ssc.19573.1.S1_at	1.70607	1.26514	2.14699	3.7499	7.58362	5.24048e-07	5.64859e-06	6.23914	MOV10	MOV10	Potential helicase MOV-10 (EC 3.6.1.-) (Moloney leukemia virus 10 protein). [Source:Uniprot/SWISSPROT;Acc:Q9HCE1]	1	113018632	ensembl cDNA
Ssc.18011.1.S1_at	-1.96348	-2.47112	-1.45583	7.28213	-7.58072	5.2684e-07	5.67366e-06	6.23374	POPDC3	POPDC3	Popeye domain containing protein 3 (Popeye protein 3). [Source:Uniprot/SWISSPROT;Acc:Q9HBV1]	6	105712476	ensembl cDNA
Ssc.23262.1.A1_s_at	1.653	1.22559	2.0804	5.2122	7.58017	5.2738e-07	5.67446e-06	6.23269	STK33	STK33	serine/threonine kinase 33 [Homo sapiens]. [Source:RefSeq;Acc:NM_030906]	11	8369994	ensembl genome
Ssc.27680.1.S1_at	-1.64613	-2.07195	-1.2203	4.83243	-7.57671	5.30735e-07	5.69891e-06	6.22624	GRIA1	GRIA1	Glutamate receptor 1 precursor (GluR-1) (GluR-A) (GluR-K1) (Glutamate receptor ionotropic, AMPA 1). [Source:Uniprot/SWISSPROT;Acc:P42261]	5	152850499	ensembl genome
Ssc.3715.3.A1_at	-1.26326	-1.59005	-0.936459	4.4216	-7.57638	5.31055e-07	5.69891e-06	6.22563	SLC7A7	SLC7A7	Y+L amino acid transporter 1 (y(+)L-type amino acid transporter 1) (y+LAT-1) (Y+LAT1) (Monocyte amino acid permease 2) (MOP-2). [Source:Uniprot/SWISSPROT;Acc:Q9UM01]	14	22312274	ensembl cDNA
Ssc.283.1.S1_at	2.30939	1.71197	2.90682	3.28209	7.57638	5.31056e-07	5.69891e-06	6.22563	KMO	KMO	kynurenine 3-monooxygenase (kynurenine 3-hydroxylase) [Homo sapiens]. [Source:RefSeq;Acc:NM_003679]	1	239762057	ensembl cDNA
Ssc.18539.1.A1_at	-1.0612	-1.3358	-0.786605	6.67349	-7.57446	5.3293e-07	5.71399e-06	6.22205	TMEM70	TMEM70		8	75050984	ensembl cDNA
Ssc.2449.1.S1_at	-1.43646	-1.80819	-1.06472	10.1623	-7.57374	5.33638e-07	5.71654e-06	6.2207	IDH2	IDH2	Isocitrate dehydrogenase [NADP], mitochondrial precursor (EC 1.1.1.42) (Oxalosuccinate decarboxylase) (IDH) (NADP+-specific ICDH) (IDP) (ICD- M). [Source:Uniprot/SWISSPROT;Acc:P48735]	15	88428220	ensembl cDNA
Ssc.1588.1.S1_at	1.32053	0.978651	1.66241	5.82847	7.57048	5.36835e-07	5.74574e-06	6.21462	NAGK	NAGK	N-acetylglucosamine kinase (EC 2.7.1.59) (GlcNAc kinase). [Source:Uniprot/SWISSPROT;Acc:Q9UJ70]	2	71148955	ensembl cDNA
Ssc.15296.1.S1_at	2.4418	1.80955	3.07404	5.20681	7.56957	5.37733e-07	5.7503e-06	6.21292	CD53	CD53	Leukocyte surface antigen CD53 (Cell surface glycoprotein CD53). [Source:Uniprot/SWISSPROT;Acc:P19397]	1	111217245	ensembl cDNA
Ssc.4382.1.S1_at	-1.3363	-1.68255	-0.990048	9.10913	-7.56414	5.43119e-07	5.8028e-06	6.20278	PDHB	PDHB	Pyruvate dehydrogenase E1 component beta subunit, mitochondrial precursor (EC 1.2.4.1) (PDHE1-B). [Source:Uniprot/SWISSPROT;Acc:P11177]	3	58388398	ensembl cDNA
Ssc.27978.1.A1_at	-1.19088	-1.4995	-0.882258	3.39403	-7.56296	5.44303e-07	5.80981e-06	6.20057	RMND5A	RMND5A		2	86800948	ensembl cDNA
Ssc.5548.1.A1_at	1.59445	1.18122	2.00768	5.09958	7.56253	5.44729e-07	5.80981e-06	6.19977	LHFPL2	LHFPL2	lipoma HMGIC fusion partner-like 2 [Homo sapiens]. [Source:RefSeq;Acc:NM_005779]	5	77816796	ensembl cDNA
Ssc.15133.1.A1_at	1.40414	1.04014	1.76815	4.65435	7.5606	5.46664e-07	5.82534e-06	6.19617	PGLS	PGLS	6-phosphogluconolactonase (EC 3.1.1.31) (6PGL). [Source:Uniprot/SWISSPROT;Acc:O95336]	19	17483432	ensembl cDNA
Ssc.7438.1.A1_at	1.2792	0.947559	1.61083	5.7301	7.55999	5.47274e-07	5.82675e-06	6.19503	SLC25A24	SLC25A24	solute carrier family 25 member 24 isoform 1; calcium-binding transporter; mitochondrial ATP-Mg/Pi transporter; short calcium-binding mitochondrial carrier 1 [Homo sapiens]. [Source:RefSeq;Acc:NM_013386]	1	108478972	ensembl cDNA
Ssc.22213.1.S1_at	-1.35326	-1.70413	-1.00239	4.83647	-7.55929	5.47977e-07	5.82914e-06	6.19373	PANK4	PANK4	Pantothenate kinase 4 (EC 2.7.1.33) (Pantothenic acid kinase 4) (hPanK4). [Source:Uniprot/SWISSPROT;Acc:Q9NVE7]	1	2429835	ensembl cDNA
Ssc.7860.1.A1_at	2.2813	1.68969	2.8729	4.67396	7.55783	5.49449e-07	5.83969e-06	6.191	KLHDC5					ensembl cDNA
Ssc.1799.1.S1_at	-1.3146	-1.65558	-0.973624	4.26756	-7.55644	5.5086e-07	5.84959e-06	6.18839	INADL					ensembl cDNA
Ssc.16442.1.S1_at	1.4529	1.07591	1.82989	6.6554	7.55354	5.53802e-07	5.8757e-06	6.18297	C10orf72	C10orf72		10	49896258	ensembl cDNA
Ssc.5013.1.A1_at	-1.52826	-1.92486	-1.13165	7.50091	-7.55246	5.54898e-07	5.87864e-06	6.18096	PTGR2	PTGR2	zinc binding alcohol dehydrogenase, domain containing 1 [Homo sapiens]. [Source:RefSeq;Acc:NM_152444]	14	73388381	ensembl cDNA
Ssc.13028.1.S1_at	1.26848	0.939283	1.59767	4.59325	7.55232	5.55044e-07	5.87864e-06	6.18069	LGI4	LGI4	Leucine-rich repeat LGI family member 4 precursor (Leucine-rich glioma-inactivated protein 4) (LGI1-like protein 3) (UNQ6515/PRO21485). [Source:Uniprot/SWISSPROT;Acc:Q8N135]	19	40307257	ensembl cDNA
Ssc.19136.1.S1_at	4.97656	3.68468	6.26844	4.77588	7.55014	5.57275e-07	5.89714e-06	6.17661	LTBP2	LTBP2	Latent transforming growth factor-beta-binding protein 2 precursor (LTBP-2). [Source:Uniprot/SWISSPROT;Acc:Q14767]	14	74034642	ensembl cDNA
Ssc.10918.1.A1_at	-1.74215	-2.19446	-1.28983	5.64824	-7.54899	5.58447e-07	5.90442e-06	6.17447	TPRKB	TPRKB	CGI-121 protein; PRPK (p53-related protein kinase)-binding protein [Homo sapiens]. [Source:RefSeq;Acc:NM_016058]	2	73810509	ensembl cDNA
Ssc.17562.1.S1_at	1.33897	0.991164	1.68678	5.29327	7.54536	5.62196e-07	5.93889e-06	6.16767	MBOAT7	MBOAT7	leukocyte receptor cluster (LRC) member 4 protein; malignant cell expression-enhanced gene/tumor progression-enhanced gene [Homo sapiens]. [Source:RefSeq;Acc:NM_024298]	19	59368921	ensembl cDNA
Ssc.19458.1.S1_at	-1.24299	-1.56596	-0.920023	8.93982	-7.54318	5.6445e-07	5.95754e-06	6.1636	C22orf32	C22orf32		22	40805645	ensembl cDNA
Ssc.4109.1.S1_at	1.12368	0.831676	1.41569	3.59216	7.54223	5.6544e-07	5.95821e-06	6.16182	STIM2	STIM2	Stromal interaction molecule 2 precursor. [Source:Uniprot/SWISSPROT;Acc:Q9P246]	4	26471561	ensembl cDNA
Ssc.17872.1.A1_at	3.1777	2.35192	4.00348	4.66183	7.54218	5.65492e-07	5.95821e-06	6.16172	NR2F1	NR2F1	COUP transcription factor 1 (COUP-TF1) (COUP-TF I) (V-ERBA related protein EAR-3). [Source:Uniprot/SWISSPROT;Acc:P10589]	5	92944799	ensembl genome
Ssc.4371.1.S1_at	1.24535	0.921677	1.56902	4.52286	7.54114	5.66575e-07	5.96208e-06	6.15978	GALNS	GALNS	N-acetylgalactosamine-6-sulfatase precursor (EC 3.1.6.4) (N- acetylgalactosamine-6-sulfate sulfatase) (Galactose-6-sulfate sulfatase) (GalNAc6S sulfatase) (Chondroitinsulfatase) (Chondroitinase). [Source:Uniprot/SWISSPROT;Acc:P34059]	16	87407644	ensembl cDNA
Ssc.2047.1.S1_at	1.13553	0.840395	1.43067	6.71098	7.54088	5.66838e-07	5.96208e-06	6.15931	FNDC3A	FNDC3A	Fibronectin type III domain containing protein 3. [Source:Uniprot/SWISSPROT;Acc:Q9Y2H6]	13	48448049	ensembl cDNA
Ssc.24283.1.S1_at	-2.32067	-2.92439	-1.71696	3.77756	-7.53404	5.7402e-07	6.03165e-06	6.1465	RNMTL1	RNMTL1	putative RNA methyltransferase [Homo sapiens]. [Source:RefSeq;Acc:NM_018146]	17	632263	ensembl cDNA
Ssc.21173.1.S1_at	1.60601	1.18819	2.02383	6.29851	7.53364	5.74443e-07	6.03165e-06	6.14575	EFHD2	EFHD2	EF-hand domain-containing protein 2 (Swiprosin 1). [Source:Uniprot/SWISSPROT;Acc:Q96C19]	1	15609020	ensembl cDNA
Ssc.28787.1.S1_at	-1.88265	-2.3725	-1.3928	5.41318	-7.53271	5.75431e-07	6.03682e-06	6.144	COX15	COX15	COX15 homolog isoform 2 precursor; cytochrome c oxidase subunit 15; cytochrome c oxidase assembly protein; COX15 (yeast) homolog, cytochrome c oxidase assembly protein [Homo sapiens]. [Source:RefSeq;Acc:NM_004376]	10	101461596	ensembl cDNA
Ssc.6723.1.A1_at	-1.01344	-1.27717	-0.749703	10.8413	-7.53149	5.76721e-07	6.04515e-06	6.14172	ATP5O	ATP5O	ATP synthase oligomycin sensitivity conferral protein, mitochondrial precursor (EC 3.6.3.14) (OSCP). [Source:Uniprot/SWISSPROT;Acc:P48047]	21	34197628	ensembl cDNA
Ssc.4936.1.S1_at	1.57005	1.16133	1.97877	4.93191	7.52899	5.79386e-07	6.06786e-06	6.13703	NECAP2	NECAP2		1	16639806	ensembl cDNA
Ssc.30987.1.S1_at	-1.20433	-1.51791	-0.890748	8.15773	-7.52734	5.81143e-07	6.08103e-06	6.13395	NHLRC2	NHLRC2		10	115604410	ensembl genome
Ssc.9170.1.A1_at	1.6185	1.19705	2.03995	4.60226	7.52685	5.81672e-07	6.08134e-06	6.13303	PRKD1	PRKD1	Protein kinase C, mu type (EC 2.7.1.-) (nPKC-mu) (Protein kinase D). [Source:Uniprot/SWISSPROT;Acc:Q15139]	14	29115436	ensembl cDNA
Ssc.30014.1.A1_at	1.22961	0.909285	1.54993	4.98455	7.52362	5.8514e-07	6.11235e-06	6.12698	LDLRAD3	LDLRAD3		11	35922204	ensembl genome
Ssc.7710.1.S1_at	-1.81074	-2.28263	-1.33886	6.17489	-7.52085	5.88129e-07	6.13608e-06	6.1218	HCCS	HCCS	Cytochrome c-type heme lyase (EC 4.4.1.17) (CCHL) (Holocytochrome c- type synthase). [Source:Uniprot/SWISSPROT;Acc:P53701]	X	11039342	ensembl cDNA
Ssc.4129.2.S1_a_at	1.36582	1.00987	1.72178	3.60984	7.52059	5.88419e-07	6.13608e-06	6.1213	BCAS4	BCAS4	Breast carcinoma amplified sequence 4. [Source:Uniprot/SWISSPROT;Acc:Q8TDM0]	20	48844874	ensembl cDNA
Ssc.8203.1.S1_at	-1.80119	-2.27064	-1.33174	6.40217	-7.51996	5.89097e-07	6.13789e-06	6.12013	EPHX1	EPHX1	Epoxide hydrolase 1 (EC 3.3.2.3) (Microsomal epoxide hydrolase) (Epoxide hydratase). [Source:Uniprot/SWISSPROT;Acc:P07099]	1	224064459	ensembl cDNA
Ssc.4044.1.A1_at	-1.12707	-1.42108	-0.833059	8.18727	-7.51339	5.96275e-07	6.20359e-06	6.10781	KPNA4	KPNA4	Importin alpha-4 subunit (Karyopherin alpha-4 subunit) (Qip1 protein). [Source:Uniprot/SWISSPROT;Acc:O00629]	3	161700658	ensembl genome
Ssc.26843.1.A1_at	-1.27328	-1.60543	-0.941121	5.55358	-7.51326	5.96421e-07	6.20359e-06	6.10756	MTUS1	MTUS1	mitochondrial tumor suppressor 1 isoform 3; transcription factor MTSG1; erythroid differentiation-related gene; mitochondrial tumor suppressor gene 1; AT2 receptor-interacting protein [Homo sapiens]. [Source:RefSeq;Acc:NM_001001927]	8	17545584	ensembl cDNA
Ssc.1165.1.S1_at	1.14878	0.849013	1.44854	8.08045	7.51113	5.98763e-07	6.22264e-06	6.10357	PDIA3	PDIA3	Protein disulfide-isomerase A3 precursor (EC 5.3.4.1) (Disulfide isomerase ER-60) (ERp60) (58 kDa microsomal protein) (p58) (ERp57) (58 kDa glucose regulated protein). [Source:Uniprot/SWISSPROT;Acc:P30101]	15	41825882	ensembl cDNA
Ssc.4462.1.S1_at	-1.6065	-2.02594	-1.18706	8.19483	-7.50679	6.03574e-07	6.26701e-06	6.09543	SDHC	SDHC	Succinate dehydrogenase cytochrome b560 subunit, mitochondrial precursor (Integral membrane protein CII-3) (QPS1) (QPs-1) (Succinate dehydrogenase complex subunit C) (Succinate-ubiquinone oxidoreductase cytochrome B large subunit) (CYBL). [Source:Uniprot/	1	159550790	ensembl cDNA
Ssc.20590.1.A1_at	1.1155	0.824232	1.40676	7.26165	7.50635	6.04062e-07	6.26701e-06	6.09461	CD47	CD47	Leukocyte surface antigen CD47 precursor (Antigenic surface determinant protein OA3) (Integrin associated protein) (IAP) (MER6). [Source:Uniprot/SWISSPROT;Acc:Q08722]	3	109244631	ensembl cDNA
Ssc.18334.1.S1_at	-1.26259	-1.59253	-0.932642	6.97554	-7.50009	6.11074e-07	6.33437e-06	6.08287	UBL4A	UBL4A	Ubiquitin-like protein 4 (Ubiquitin-like protein GDX). [Source:Uniprot/SWISSPROT;Acc:P11441]	X	153365254	ensembl cDNA
Ssc.5060.1.A1_at	1.84734	1.36446	2.33022	5.61835	7.49815	6.13265e-07	6.35167e-06	6.07923	0		20 kDa protein [Source:IPI;Acc:IPI00477153]		.	ensembl genome
Ssc.6708.1.A1_at	1.06798	0.788759	1.34721	6.61266	7.49654	6.15094e-07	6.3652e-06	6.0762	SEC63	SEC63	Translocation protein SEC63 homolog. [Source:Uniprot/SWISSPROT;Acc:Q9UGP8]	6	108298215	ensembl cDNA
Ssc.8987.1.A1_at	1.49138	1.10142	1.88134	4.90485	7.49578	6.15957e-07	6.36725e-06	6.07477	ARHGAP1	ARHGAP1	Rho-GTPase-activating protein 1 (GTPase-activating protein rhoOGAP) (Rho-related small GTPase protein activator) (CDC42 GTPase-activating protein) (p50-rhoGAP). [Source:Uniprot/SWISSPROT;Acc:Q07960]	11	46655210	ensembl cDNA
Ssc.2278.1.S1_at	-1.18328	-1.49269	-0.873864	6.18149	-7.49544	6.16337e-07	6.36725e-06	6.07415	AFG3L2	AFG3L2	AFG3-like protein 2 (EC 3.4.24.-) (Paraplegin-like protein). [Source:Uniprot/SWISSPROT;Acc:Q9Y4W6]	18	12319108	ensembl cDNA
Ssc.25175.3.S1_at	2.03178	1.50039	2.56318	5.87705	7.49389	6.18111e-07	6.36927e-06	6.07123	CMTM3	CMTM3	Chemokine-like factor super family member 3. [Source:Uniprot/SWISSPROT;Acc:Q96MX0]	16	65195436	ensembl cDNA
Ssc.17269.1.S1_at	-1.14607	-1.44582	-0.846313	5.9041	-7.49368	6.18351e-07	6.36927e-06	6.07083	UROS	UROS	Uroporphyrinogen-III synthase (EC 4.2.1.75) (UROS) (Uroporphyrinogen- III cosynthetase) (Hydroxymethylbilane hydrolyase [cyclizing]) (UROIIIS). [Source:Uniprot/SWISSPROT;Acc:P10746]	10	127467138	ensembl cDNA
Ssc.13799.1.A1_at	-1.49764	-1.88936	-1.10593	7.8414	-7.49356	6.18483e-07	6.36927e-06	6.07061	Q8NCU8				.	ensembl cDNA
Ssc.507.1.A1_at	2.03684	1.50408	2.5696	6.40878	7.49328	6.18807e-07	6.36927e-06	6.07008	TYROBP	TYROBP	TYRO protein tyrosine kinase-binding protein precursor (DNAX- activation protein 12). [Source:Uniprot/SWISSPROT;Acc:O43914]	19	41087152	ensembl cDNA
Ssc.2406.1.S1_at	-1.30915	-1.65159	-0.96671	7.68517	-7.49298	6.19147e-07	6.36927e-06	6.06952	PPM1B	PPM1B	Protein phosphatase 2C beta isoform (EC 3.1.3.16) (PP2C-beta). [Source:Uniprot/SWISSPROT;Acc:O75688]	2	44249504	ensembl cDNA
Ssc.30252.1.A1_at	-2.55527	-3.22385	-1.88669	4.3457	-7.49085	6.21587e-07	6.38897e-06	6.06552	RABGAP1	RABGAP1	RAB GTPase activating protein 1; rab6 GTPase activating protein (GAP and centrosome-associated) [Homo sapiens]. [Source:RefSeq;Acc:NM_012197]	9	124743109	ensembl cDNA
Ssc.4003.2.A1_at	1.22671	0.905708	1.54772	8.07107	7.48996	6.22613e-07	6.39412e-06	6.06384	ACTB	ACTB	Actin, cytoplasmic 1 (Beta-actin). [Source:Uniprot/SWISSPROT;Acc:P60709]	7	5533313	ensembl cDNA
Ssc.16982.1.S1_at	1.20529	0.88981	1.52077	4.73092	7.48807	6.24785e-07	6.41102e-06	6.0603	MAGEH1	MAGEH1	Melanoma-associated antigen H1 (MAGE-H1 antigen) (Restin). [Source:Uniprot/SWISSPROT;Acc:Q9H213]	X	55495263	ensembl cDNA
Ssc.24269.1.A1_at	-1.86373	-2.35169	-1.37577	3.94536	-7.48599	6.27193e-07	6.43031e-06	6.05639	Q8N976				.	ensembl cDNA
Ssc.19691.1.S1_at	-1.52845	-1.92878	-1.12812	8.1773	-7.48308	6.30571e-07	6.45951e-06	6.05092	PLA2G7	PLA2G7	Platelet-activating factor acetylhydrolase precursor (EC 3.1.1.47) (PAF acetylhydrolase) (PAF 2-acylhydrolase) (LDL-associated phospholipase A2) (LDL-PLA(2)) (2-acetyl-1-alkylglycerophosphocholine esterase) (1-alkyl-2-acetylglycerophosphocholine esterase)	6	46780068	ensembl cDNA
Ssc.5299.1.S1_at	1.80096	1.32899	2.27293	8.20012	7.47886	6.35502e-07	6.50455e-06	6.043	LAMB1	LAMB1	Laminin beta-1 chain precursor (Laminin B1 chain). [Source:Uniprot/SWISSPROT;Acc:P07942]	7	107351484	ensembl cDNA
Ssc.1143.1.S1_a_at	1.5664	1.15586	1.97694	6.03945	7.47814	6.36355e-07	6.50781e-06	6.04164	ANXA4	ANXA4	Annexin A4 (Annexin IV) (Lipocortin IV) (Endonexin I) (Chromobindin 4) (Protein II) (P32.5) (Placental anticoagulant protein II) (PAP-II) (PP4-X) (35-beta calcimedin) (Carbohydrate-binding protein P33/P41) (P33/41). [Source:Uniprot/SWISSPROT;Acc:P09525]	2	69822755	ensembl cDNA
Ssc.1267.1.S1_at	1.36817	1.0095	1.72684	5.48195	7.47644	6.3835e-07	6.52274e-06	6.03845	GLCE	GLCE	D-glucuronyl C5-epimerase (EC 5.1.3.-) (Heparin/heparan sulfate:glucuronic acid C5 epimerase) (Fragment). [Source:Uniprot/SWISSPROT;Acc:O94923]	15	67240027	ensembl cDNA
Ssc.21244.1.S1_at	-0.920319	-1.16163	-0.679011	9.30397	-7.47506	6.39985e-07	6.53396e-06	6.03585	TOMM7	TOMM7	Probable mitochondrial import receptor subunit TOM7 homolog (Translocase of outer membrane 7 kDa subunit homolog) (AD-014). [Source:Uniprot/SWISSPROT;Acc:Q9P0U1]	7	22816536	ensembl cDNA
Ssc.19455.2.S1_at	-1.49365	-1.88541	-1.1019	5.09898	-7.47274	6.42733e-07	6.55653e-06	6.03149	MGLL	MGLL	Monoglyceride lipase (EC 3.1.1.23) (HU-K5) (Lysophospholipase homolog) (Lysophospholipase-like). [Source:Uniprot/SWISSPROT;Acc:Q99685]	3	128890601	ensembl cDNA
Ssc.1862.1.S1_at	-1.94357	-2.45345	-1.43369	5.13053	-7.47101	6.44788e-07	6.56877e-06	6.02825	WDR23	WDR23	WD-repeat protein 23 (GL014) (PRO2389). [Source:Uniprot/SWISSPROT;Acc:Q8TEB1]	14	23653861	ensembl cDNA
Ssc.6025.1.S1_at	1.63202	1.20386	2.06018	5.20292	7.47083	6.45012e-07	6.56877e-06	6.02789	STAT1	STAT1	Signal transducer and activator of transcription 1-alpha/beta (Transcription factor ISGF-3 components p91/p84). [Source:Uniprot/SWISSPROT;Acc:P42224]	2	191542121	ensembl cDNA
Ssc.7016.1.A1_at	-1.36516	-1.72336	-1.00696	3.12798	-7.46974	6.46306e-07	6.57645e-06	6.02585	NDUFAF1	NDUFAF1	Complex I intermediate-associated protein 30, mitochondrial precursor (CGI-65). [Source:Uniprot/SWISSPROT;Acc:Q9Y375]	15	39466845	ensembl cDNA
Ssc.8450.1.A1_at	1.17587	0.867281	1.48446	9.44959	7.46835	6.47976e-07	6.58794e-06	6.02323	RPL15	RPL15	60S ribosomal protein L15. [Source:Uniprot/SWISSPROT;Acc:P61313]	3	23933643	ensembl cDNA
Ssc.1680.1.S1_at	-1.32151	-1.66848	-0.974534	4.75007	-7.46484	6.52192e-07	6.62527e-06	6.01663	WWP1	WWP1	Nedd-4-like E3 ubiquitin-protein ligase WWP1 (EC 6.3.2.-) (WW domain- containing protein 1) (Atropin-1 interacting protein 5) (AIP5). [Source:Uniprot/SWISSPROT;Acc:Q9H0M0]	8	87455369	ensembl cDNA
Ssc.11397.1.A1_at	-1.03693	-1.30921	-0.764649	5.12866	-7.46414	6.53039e-07	6.62834e-06	6.01531	MTG1	MTG1	shadow of prion protein; Shadoo [Homo sapiens]. [Source:RefSeq;Acc:NM_138384]	10	135057611	ensembl cDNA
Ssc.5284.1.S1_at	-1.20762	-1.52483	-0.890399	11.3382	-7.4614	6.56354e-07	6.65645e-06	6.01016	SLC25A4	SLC25A4	ADP,ATP carrier protein, heart/skeletal muscle isoform T1 (ADP/ATP translocase 1) (Adenine nucleotide translocator 1) (ANT 1) (Solute carrier family 25, member 4). [Source:Uniprot/SWISSPROT;Acc:P12235]	4	186301392	ensembl cDNA
Ssc.1086.1.A1_at	2.23658	1.64838	2.82478	8.75359	7.45257	6.67167e-07	6.75971e-06	5.99354	MFAP5	MFAP5	Microfibrillar-associated protein 5 precursor (MFAP-5) (Microfibril- associated glycoprotein 2) (MAGP-2) (MP25). [Source:Uniprot/SWISSPROT;Acc:Q13361]	12	8689807	ensembl cDNA
Ssc.7586.1.S1_at	1.34046	0.987889	1.69303	4.78343	7.45173	6.68211e-07	6.75971e-06	5.99195	BZW1	BZW1	basic leucine zipper and W2 domains 1; basic leucine-zipper protein BZAP45 [Homo sapiens]. [Source:RefSeq;Acc:NM_014670]	2	201384892	ensembl genome
Ssc.974.1.S1_at	1.51068	1.11331	1.90804	6.04987	7.4513	6.68738e-07	6.75971e-06	5.99115	DCBLD2	DCBLD2	discoidin, CUB and LCCL domain containing 2; coagulation factor V/VIII-homology domains protein 1; endothelial and smooth muscle cell-derived neuropilin-like protein; 1700055P21Rik [Homo sapiens]. [Source:RefSeq;Acc:NM_080927]	3	99997504	ensembl cDNA
Ssc.2932.1.A1_at	-0.865837	-1.09358	-0.63809	7.64241	-7.45129	6.68756e-07	6.75971e-06	5.99112	TEAD1	TEAD1	Transcriptional enhancer factor TEF-1 (TEA domain family member 1) (TEAD-1) (Protein GT-IIC) (Transcription factor 13) (NTEF-1). [Source:Uniprot/SWISSPROT;Acc:P28347]	11	12652545	ensembl cDNA
Ssc.7721.1.A1_at	1.25565	0.925216	1.58609	7.78941	7.44779	6.73096e-07	6.79794e-06	5.98454	PLS3	PLS3	T-plastin. [Source:Uniprot/SWISSPROT;Acc:P13797]	X	114701740	ensembl cDNA
Ssc.13439.1.A1_at	-1.72405	-2.17783	-1.27026	6.54901	-7.44645	6.74779e-07	6.80857e-06	5.982	C2orf31				.	ensembl genome
Ssc.16707.1.S1_at	1.56123	1.15028	1.97218	6.85382	7.44606	6.75267e-07	6.80857e-06	5.98127	ENO1	ENO1	Alpha enolase (EC 4.2.1.11) (2-phospho-D-glycerate hydro-lyase) (Non- neural enolase) (NNE) (Enolase 1) (Phosphopyruvate hydratase). [Source:Uniprot/SWISSPROT;Acc:P06733]	1	8843650	ensembl cDNA
Ssc.11530.1.S1_at	3.61079	2.66029	4.56129	4.99554	7.4456	6.75838e-07	6.80869e-06	5.98041	CSRP2	CSRP2	Cysteine and glycine-rich protein 2 (Cysteine-rich protein 2) (CRP2) (Smooth muscle cell LIM protein) (SmLIM) (LIM-only protein 5). [Source:Uniprot/SWISSPROT;Acc:Q16527]	12	75776627	ensembl cDNA
Ssc.8641.1.A1_at	1.70977	1.25908	2.16046	5.39048	7.43554	6.88557e-07	6.9311e-06	5.96144	SYNJ1	SYNJ1	Synaptojanin 1 (EC 3.1.3.36) (Synaptic inositol-1,4,5-trisphosphate 5- phosphatase 1). [Source:Uniprot/SWISSPROT;Acc:O43426]	21	32922944	ensembl genome
Ssc.6382.1.A1_at	-1.69746	-2.14493	-1.24999	4.47373	-7.43506	6.89159e-07	6.93143e-06	5.96055	PPP1R3B	PPP1R3B	protein phosphatase 1, regulatory (inhibitor) subunit 3B [Homo sapiens]. [Source:RefSeq;Acc:NM_024607]	8	9031186	ensembl cDNA
Ssc.11515.1.S1_at	-1.44713	-1.82866	-1.0656	10.1896	-7.43404	6.90468e-07	6.93887e-06	5.95862	NDUFB8	NDUFB8	NADH-ubiquinone oxidoreductase ASHI subunit, mitochondrial precursor (EC 1.6.5.3) (EC 1.6.99.3) (Complex I-ASHI) (CI-ASHI). [Source:Uniprot/SWISSPROT;Acc:O95169]	10	102273487	ensembl cDNA
Ssc.4742.1.S1_at	-2.87995	-3.6395	-2.1204	3.40894	-7.43152	6.93697e-07	6.96556e-06	5.95388	TUBA4A	TUBA4A	Tubulin alpha-4 chain (Alpha-tubulin 4). [Source:Uniprot/SWISSPROT;Acc:P05215]	2	219822677	ensembl cDNA
Ssc.14102.1.S1_at	-1.41816	-1.79222	-1.04411	4.32574	-7.43083	6.94597e-07	6.96886e-06	5.95256	ECD	ECD	SGT1 protein (hSGT1) (Suppressor of GCR2). [Source:Uniprot/SWISSPROT;Acc:O95905]	10	74564289	ensembl cDNA
Ssc.8656.1.A1_at	1.01119	0.744373	1.278	6.27709	7.42803	6.98209e-07	6.99933e-06	5.94728	GNB1	GNB1	guanine nucleotide-binding protein, beta-1 subunit; G protein, beta-1 subunit; transducin beta chain 1; guanine nucleotide-binding protein G(I)/G(S)/G(T) beta subunit 1; beta subunit, signal-transducing proteins GS/GI [Homo sapiens]. [Source:RefSeq;Acc:NM	1	1706590	ensembl cDNA
Ssc.21408.1.S1_at	1.29564	0.953561	1.63772	3.37812	7.42347	7.04142e-07	7.04724e-06	5.93867	DNAJC3	DNAJC3	DnaJ (Hsp40) homolog, subfamily C, member 3; protein-kinase, interferon-inducible double stranded RNA dependent inhibitor [Homo sapiens]. [Source:RefSeq;Acc:NM_006260]	13	95127394	ensembl cDNA
Ssc.16577.1.A1_at	-1.64613	-2.08075	-1.21151	6.18285	-7.42346	7.04145e-07	7.04724e-06	5.93867	ACOX2	ACOX2	Acyl-coenzyme A oxidase 2, peroxisomal (EC 1.3.3.6) (Branched-chain acyl-CoA oxidase) (BRCACox) (Trihydroxycoprostanoyl-CoA oxidase) (THCCox) (THCA-CoA oxidase). [Source:Uniprot/SWISSPROT;Acc:Q99424]	3	58465906	ensembl cDNA
Ssc.508.1.S1_at	2.49025	1.83187	3.14863	4.91569	7.41336	7.17471e-07	7.17471e-06	5.9196	FCER1G	FCER1G	High affinity immunoglobulin epsilon receptor gamma-subunit precursor (FceRI gamma) (IgE Fc receptor gamma-subunit) (Fc-epsilon RI-gamma). [Source:Uniprot/SWISSPROT;Acc:P30273]	1	159451693	ensembl cDNA
Ssc.16732.1.S2_at	-1.1932	-1.50871	-0.877696	9.56992	-7.41231	7.18876e-07	7.17834e-06	5.91761	VDAC1		Voltage-dependent anion-selective channel protein 1 (VDAC-1) (hVDAC1) (Outer mitochondrial membrane protein porin 1) (Plasmalemmal porin) (Porin 31HL) (Porin 31HM). [Source:Uniprot/SWISSPROT;Acc:P21796]		.	ensembl cDNA
Ssc.19455.1.S1_at	-1.44648	-1.82896	-1.06399	7.75411	-7.41221	7.19013e-07	7.17834e-06	5.91742	MGLL	MGLL	Monoglyceride lipase (EC 3.1.1.23) (HU-K5) (Lysophospholipase homolog) (Lysophospholipase-like). [Source:Uniprot/SWISSPROT;Acc:Q99685]	3	128890601	ensembl cDNA
Ssc.5107.1.A1_at	-1.28064	-1.61931	-0.941962	6.9752	-7.41124	7.20306e-07	7.18536e-06	5.91559	FGF13	FGF13	Fibroblast growth factor-13 (FGF-13) (Fibroblast growth factor homologous factor 2) (FHF-2). [Source:Uniprot/SWISSPROT;Acc:Q92913]	X	137541401	ensembl cDNA
Ssc.3337.1.A1_at	1.04923	0.771454	1.327	8.00286	7.4033	7.31005e-07	7.28612e-06	5.90059	ZC3H11A	ZC3H11A		1	202031422	ensembl cDNA
Ssc.12786.1.A1_at	-1.51191	-1.91223	-1.11159	7.28038	-7.40231	7.32354e-07	7.2936e-06	5.89871	SAP30	SAP30	sin3 associated polypeptide p30 [Homo sapiens]. [Source:RefSeq;Acc:NM_003864]	4	174528668	ensembl cDNA
Ssc.1687.1.S1_at	-1.31088	-1.65805	-0.963722	8.94909	-7.40083	7.34368e-07	7.30278e-06	5.89592	NDUFB10	NDUFB10	NADH-ubiquinone oxidoreductase PDSW subunit (EC 1.6.5.3) (EC 1.6.99.3) (Complex I-PDSW) (CI-PDSW). [Source:Uniprot/SWISSPROT;Acc:O96000]	16	1949520	ensembl cDNA
Ssc.6582.1.S1_a_at	-1.75413	-2.21872	-1.28954	4.42216	-7.40016	7.35277e-07	7.30278e-06	5.89466	FOXRED1	FOXRED1		11	125644265	ensembl cDNA
Ssc.11689.1.A1_at	2.44184	1.79509	3.08858	4.03378	7.39997	7.35543e-07	7.30278e-06	5.8943	CCDC41	CCDC41	NY-REN-58 antigen [Homo sapiens]. [Source:RefSeq;Acc:NM_016122]	12	93226189	ensembl genome
Ssc.14531.1.S1_at	-1.7849	-2.25765	-1.31214	5.70601	-7.39987	7.35674e-07	7.30278e-06	5.89411	ACADS	ACADS	Acyl-CoA dehydrogenase, short-chain specific, mitochondrial precursor (EC 1.3.99.2) (SCAD) (Butyryl-CoA dehydrogenase). [Source:Uniprot/SWISSPROT;Acc:P16219]	12	119648025	ensembl cDNA
Ssc.24696.1.S1_at	-1.61991	-2.049	-1.19081	8.42038	-7.39922	7.36571e-07	7.30573e-06	5.89287	IRS2	IRS2	Insulin receptor substrate-2 (IRS-2). [Source:Uniprot/SWISSPROT;Acc:Q9Y4H2]	13	109204185	ensembl cDNA
Ssc.14281.1.A1_at	1.57872	1.16041	1.99703	6.21469	7.39702	7.39587e-07	7.32968e-06	5.88872	C10orf26	C10orf26		10	104525878	ensembl cDNA
Ssc.18422.1.S1_a_at	1.14486	0.84139	1.44833	4.44999	7.39411	7.43591e-07	7.36336e-06	5.88323	DNASE1L1	DNASE1L1	Muscle-specific DNase I-like precursor (EC 3.1.21.-) (DNase X) (XIB). [Source:Uniprot/SWISSPROT;Acc:P49184]	X	153282773	ensembl cDNA
Ssc.30983.1.A1_at	1.4776	1.08582	1.86937	4.13124	7.39209	7.46402e-07	7.38519e-06	5.87939	IL17RD					ensembl cDNA
Ssc.8676.1.S1_at	1.81946	1.33701	2.30191	6.59222	7.39158	7.47104e-07	7.38615e-06	5.87843	NR2F2	NR2F2	COUP transcription factor 2 (COUP-TF2) (COUP-TF II) (Apolipoprotein AI regulatory protein-1) (ARP-1). [Source:Uniprot/SWISSPROT;Acc:P24468]	15	94670543	ensembl cDNA
Ssc.19544.1.A1_at	1.90575	1.40034	2.41116	4.74012	7.39046	7.48655e-07	7.39547e-06	5.87632	COLEC12	COLEC12	collectin sub-family member 12 isoform I; collectin placenta 1; scavenger receptor with C-type lectin; scavenger receptor class A, member 4 [Homo sapiens]. [Source:RefSeq;Acc:NM_130386]	18	309356	ensembl genome
Ssc.149.1.S1_at	1.15612	0.849432	1.46281	6.94356	7.38845	7.51463e-07	7.41719e-06	5.87251	NTAN1	NTAN1	Protein N-terminal asparagine amidohydrolase (EC 3.5.1.-) (Protein NH2-terminal asparagine deamidase) (N-terminal Asn amidase) (NTN- amidase) (PNAD) (Protein NH2-terminal asparagine amidohydrolase) (PNAA). [Source:Uniprot/SWISSPROT;Acc:Q96AB6]	16	15039212	ensembl cDNA
Ssc.8658.1.A1_at	-1.26431	-1.59991	-0.92871	8.55117	-7.38379	7.58006e-07	7.47572e-06	5.8637	PRKACB	PRKACB	cAMP-dependent protein kinase, beta-catalytic subunit (EC 2.7.1.37) (PKA C-beta). [Source:Uniprot/SWISSPROT;Acc:P22694]	1	84316329	ensembl cDNA
Ssc.16335.1.S2_at	-2.0471	-2.59054	-1.50366	8.54007	-7.38301	7.59105e-07	7.4805e-06	5.86222	LPL	LPL	Lipoprotein lipase precursor (EC 3.1.1.34) (LPL). [Source:Uniprot/SWISSPROT;Acc:P06858]	8	19840870	ensembl cDNA
Ssc.5407.2.S1_at	-2.37956	-3.01138	-1.74775	7.56034	-7.38171	7.60948e-07	7.4926e-06	5.85976	FAM134B	FAM134B		5	16526148	ensembl cDNA
Ssc.14.1.S1_at	-1.933	-2.44697	-1.41904	6.51941	-7.37137	7.75741e-07	7.63209e-06	5.84017	DLAT	DLAT	Dihydrolipoyllysine-residue acetyltransferase component of pyruvate dehydrogenase complex, mitochondrial precursor (EC 2.3.1.12) (E2) (Dihydrolipoamide acetyltransferase component of pyruvate dehydrogenase complex) (PDC-E2) (70 kDa mitochondrial autoantig	11	111401374	ensembl cDNA
Ssc.16888.1.S1_at	-1.52142	-1.92598	-1.11687	4.15499	-7.37086	7.76469e-07	7.63309e-06	5.83922	LAD1	LAD1	Ladinin 1 (Lad-1) (120 kDa linear IgA bullous dermatosis antigen) (97 kDa linear IgA bullous dermatosis antigen) (Linear IgA disease antigen homolog) (LadA). [Source:Uniprot/SWISSPROT;Acc:O00515]	1	199616593	ensembl cDNA
Ssc.10983.2.S1_at	1.52755	1.12117	1.93393	6.64966	7.36737	7.81538e-07	7.67672e-06	5.8326	PICALM	PICALM	Phosphatidylinositol-binding clathrin assembly protein (Clathrin assembly lymphoid myeloid leukemia protein). [Source:Uniprot/SWISSPROT;Acc:Q13492]	11	85346379	ensembl cDNA
Ssc.3333.1.S1_at	-1.1176	-1.41496	-0.820245	8.07555	-7.36639	7.82963e-07	7.68452e-06	5.83074	PDCD5	PDCD5	Programmed cell death protein 5 (TFAR19 protein) (TF-1 cell apoptosis related gene-19 protein). [Source:Uniprot/SWISSPROT;Acc:O14737]	19	37763944	ensembl cDNA
Ssc.27314.1.S1_a_at	-0.989064	-1.25239	-0.725743	5.24077	-7.36185	7.89621e-07	7.74362e-06	5.82213	RNASEH1	RNASEH1	Ribonuclease H1 (EC 3.1.26.4) (RNase H1) (Ribonuclease H type II). [Source:Uniprot/SWISSPROT;Acc:O60930]	2	3570568	ensembl cDNA
Ssc.14827.1.S1_at	-0.998078	-1.26382	-0.732336	6.36406	-7.36128	7.90458e-07	7.7456e-06	5.82105	TXN2	TXN2	Thioredoxin, mitochondrial precursor (Mt-TRX) (Thioredoxin 2). [Source:Uniprot/SWISSPROT;Acc:Q99757]	22	35193039	ensembl cDNA
Ssc.4795.1.S1_at	-1.4103	-1.78592	-1.03467	8.17562	-7.35872	7.94242e-07	7.77642e-06	5.8162	MRPS15	MRPS15	28S ribosomal protein S15, mitochondrial precursor (MPR-S15) (DC37). [Source:Uniprot/SWISSPROT;Acc:P82914]	1	36693960	ensembl cDNA
Ssc.22694.1.S1_at	-2.15872	-2.73375	-1.58368	7.46614	-7.35783	7.95547e-07	7.7812e-06	5.81453	NDUFB6	NDUFB6	NADH-ubiquinone oxidoreductase B17 subunit (EC 1.6.5.3) (EC 1.6.99.3) (Complex I-B17) (CI-B17). [Source:Uniprot/SWISSPROT;Acc:O95139]	9	32543523	ensembl cDNA
Ssc.16987.1.A1_at	2.05829	1.50998	2.60659	5.92429	7.35752	7.96008e-07	7.7812e-06	5.81394	C6orf204	C6orf204		6	118892932	ensembl genome
Ssc.6488.1.S1_at	-1.40462	-1.77902	-1.03023	7.93155	-7.35326	8.02363e-07	7.83703e-06	5.80585	COQ3	COQ3	Hexaprenyldihydroxybenzoate methyltransferase, mitochondrial precursor (EC 2.1.1.114) (Dihydroxyhexaprenylbenzoate methyltransferase) (3,4- dihydroxy-5-hexaprenylbenzoate methyltransferase) (DHHB methyltransferase) (DHHB-MT) (DHHB-MTase). [Source:Uniprot/	6	99923997	ensembl cDNA
Ssc.29093.1.S1_at	-1.18697	-1.50353	-0.870411	8.47235	-7.34909	8.0863e-07	7.89192e-06	5.79793	Q5VW16		PREDICTED: similar to Rab12 protein [Source:RefSeq_peptide;Acc:XP_113967]		.	ensembl cDNA
Ssc.1125.1.A1_at	1.64924	1.2093	2.08919	9.19286	7.34741	8.11157e-07	7.91024e-06	5.79476	TIMP3	TIMP3	Metalloproteinase inhibitor 3 precursor (TIMP-3) (Tissue inhibitor of metalloproteinases-3) (MIG-5 protein). [Source:Uniprot/SWISSPROT;Acc:P35625]	22	31526802	ensembl cDNA
Ssc.17285.1.A1_at	-1.17042	-1.48269	-0.858147	8.17196	-7.34611	8.13133e-07	7.92317e-06	5.79228	COPS5	COPS5	COP9 signalosome subunit 5; Jun activation domain-binding protein; 38 kDa Mov34 homolog; COP9 (constitutive photomorphogenic, Arabidopsis, homolog) subunit 5 [Homo sapiens]. [Source:RefSeq;Acc:NM_006837]	8	68117871	ensembl cDNA
Ssc.27317.1.S1_at	-1.40466	-1.77961	-1.0297	6.57384	-7.34235	8.18851e-07	7.9725e-06	5.78516	HMGCL	HMGCL	Hydroxymethylglutaryl-CoA lyase, mitochondrial precursor (EC 4.1.3.4) (HMG-CoA lyase) (HL) (3-hydroxy-3-methylglutarate-CoA lyase). [Source:Uniprot/SWISSPROT;Acc:P35914]	1	24000955	ensembl cDNA
Ssc.2397.1.A1_at	1.98329	1.45343	2.51315	3.21875	7.33619	8.28323e-07	8.05828e-06	5.77346	NP_066013		DDM36 [Homo sapiens]. [Source:RefSeq;Acc:NM_020962]		.	ensembl cDNA
Ssc.27653.1.S1_at	-1.46216	-1.85304	-1.07127	3.65873	-7.33151	8.35592e-07	8.12251e-06	5.76457	TFAM	TFAM	Transcription factor A, mitochondrial precursor (mtTFA) (Mitochondrial transcription factor 1) (MtTF1) (Transcription factor 6-like 2). [Source:Uniprot/SWISSPROT;Acc:Q00059]	10	59815182	ensembl cDNA
Ssc.6633.2.A1_at	-1.06992	-1.35598	-0.783865	2.88539	-7.33076	8.3677e-07	8.12747e-06	5.76314	BAT2		Large proline-rich protein BAT2 (HLA-B-associated transcript 2) (G2). [Source:Uniprot/SWISSPROT;Acc:P48634]		.	ensembl cDNA
Ssc.9926.2.A1_at	-0.941392	-1.19321	-0.689577	5.84514	-7.32716	8.42414e-07	8.17578e-06	5.7563	Q9HCM7				.	ensembl genome
Ssc.21955.1.S1_at	-1.01268	-1.28359	-0.741766	3.3456	-7.32642	8.43577e-07	8.17739e-06	5.7549	OVOL1	OVOL1	Putative transcription factor Ovo-like 1 (hOvo1) (Fragment). [Source:Uniprot/SWISSPROT;Acc:O14753]	11	65311105	ensembl genome
Ssc.2345.1.S1_at	-1.68464	-2.13533	-1.23395	7.25224	-7.3262	8.43923e-07	8.17739e-06	5.75448	OGDH	OGDH	2-oxoglutarate dehydrogenase E1 component, mitochondrial precursor (EC 1.2.4.2) (Alpha-ketoglutarate dehydrogenase). [Source:Uniprot/SWISSPROT;Acc:Q02218]	7	44612696	ensembl cDNA
Ssc.8481.1.A1_at	0.918315	0.67258	1.16405	5.87232	7.32439	8.4678e-07	8.19856e-06	5.75104	PDK3	PDK3	[Pyruvate dehydrogenase [lipoamide]] kinase isozyme 3, mitochondrial precursor (EC 2.7.1.99) (Pyruvate dehydrogenase kinase isoform 3). [Source:Uniprot/SWISSPROT;Acc:Q15120]	X	24393475	ensembl genome
Ssc.4500.1.S1_at	0.938068	0.686975	1.18916	5.38573	7.32232	8.50069e-07	8.22386e-06	5.7471	DSCAM	DSCAM	Down syndrome cell adhesion molecule precursor (CHD2). [Source:Uniprot/SWISSPROT;Acc:O60469]	21	40304796	ensembl genome
Ssc.18962.1.A1_at	-1.75577	-2.22613	-1.28541	3.40779	-7.31617	8.59893e-07	8.3123e-06	5.73541	ENOX2	ENOX2	Tumor-associated hydroquinone oxidase (tNOX) (Cytosolic ovarian carcinoma antigen 1) (APK1 antigen) [Includes: Hydroquinone [NADH] oxidase (EC 1.-.-.-); Protein disulfide-thiol oxidoreductase (EC 1.-.-.-)]. [Source:Uniprot/SWISSPROT;Acc:Q16206]	X	129585031	ensembl genome
Ssc.30391.1.A1_at	-1.22358	-1.55143	-0.895731	5.99711	-7.31484	8.62038e-07	8.32643e-06	5.73288	CTAGE4	CTAGE4	Meningioma-expressed antigen 6/11 (MEA6) (MEA11). [Source:Uniprot/SWISSPROT;Acc:O15320]	14	38804227	ensembl cDNA
Ssc.20937.1.S1_at	1.47641	1.08079	1.87203	4.15366	7.31432	8.6287e-07	8.32786e-06	5.7319	TBC1D2B	TBC1D2B		15	76074383	ensembl cDNA
Ssc.5563.2.S1_a_at	2.64417	1.93557	3.35277	4.73308	7.31367	8.63931e-07	8.33149e-06	5.73065	RBP1	RBP1	Retinol-binding protein I, cellular (Cellular retinol-binding protein) (CRBP). [Source:Uniprot/SWISSPROT;Acc:P09455]	3	140718970	ensembl cDNA
Ssc.6463.1.A1_at	1.44014	1.05411	1.82617	5.30015	7.31192	8.66763e-07	8.35079e-06	5.72732	MYD88	MYD88	Myeloid differentiation primary response protein MyD88. [Source:Uniprot/SWISSPROT;Acc:Q99836]	3	38155009	ensembl cDNA
Ssc.1710.1.S1_at	-1.09928	-1.39396	-0.804607	6.92402	-7.31158	8.67303e-07	8.35079e-06	5.72668	STOML2	STOML2	stomatin (EPB72)-like 2; stomatin-like protein 2; stomatin-like 2 [Homo sapiens]. [Source:RefSeq;Acc:NM_013442]	9	35089891	ensembl cDNA
Ssc.20163.1.S1_at	-1.43652	-1.8217	-1.05134	4.67269	-7.3097	8.70367e-07	8.36823e-06	5.72309	C18orf22	C18orf22		18	75895346	ensembl cDNA
Ssc.7418.1.A1_at	-2.16758	-2.74878	-1.58638	6.34087	-7.30962	8.70488e-07	8.36823e-06	5.72295	VPS37A	VPS37A		8	17148851	ensembl cDNA
Ssc.30104.1.A1_at	-1.7647	-2.23811	-1.2913	5.10086	-7.30613	8.76193e-07	8.41424e-06	5.71631	AARSD1	AARSD1		17	38356073	ensembl cDNA
Ssc.21669.1.S1_at	-1.58331	-2.00806	-1.15855	5.15491	-7.30585	8.76656e-07	8.41424e-06	5.71577	ACADVL	ACADVL	Acyl-CoA dehydrogenase, very-long-chain specific, mitochondrial precursor (EC 1.3.99.-) (VLCAD). [Source:Uniprot/SWISSPROT;Acc:P49748]	17	7063855	ensembl cDNA
Ssc.10767.1.A1_at	-1.18733	-1.50596	-0.868695	5.98815	-7.30348	8.80559e-07	8.44504e-06	5.71125	RBBP6	RBBP6	retinoblastoma-binding protein 6 isoform 1; proliferation potential-related protein; RB-binding Q-protein 1; retinoblastoma-binding protein 6 [Homo sapiens]. [Source:RefSeq;Acc:NM_006910]	16	24458409	ensembl cDNA
Ssc.5407.1.A1_at	-2.14357	-2.71887	-1.56827	9.07302	-7.30281	8.81662e-07	8.44897e-06	5.70998	FAM134B	FAM134B		5	16526148	ensembl cDNA
Ssc.11141.1.S1_at	1.29059	0.944043	1.63713	6.93137	7.29926	8.87526e-07	8.49613e-06	5.70324	SEC11A	SEC11A	Microsomal signal peptidase 18 kDa subunit (EC 3.4.-.-) (SPase 18 kDa subunit) (SPC18) (Endopeptidase SP18). [Source:Uniprot/SWISSPROT;Acc:P21378]	15	83013781	ensembl cDNA
Ssc.6783.1.S1_at	-1.76786	-2.24257	-1.29314	9.68214	-7.29899	8.87979e-07	8.49613e-06	5.70272	TSPAN12	TSPAN12	Transmembrane 4 superfamily member 12 (Tetraspan NET-2) (UNQ774/PRO1568). [Source:Uniprot/SWISSPROT;Acc:O95859]	7	120214612	ensembl cDNA
Ssc.19946.1.S1_at	7.85636	5.7465	9.96623	7.6729	7.29819	8.89308e-07	8.50217e-06	5.7012	IGLC1		Ig lambda chain C regions. [Source:Uniprot/SWISSPROT;Acc:P01842]		.	ensembl cDNA
Ssc.3311.1.S1_at	1.50191	1.09854	1.90529	8.01536	7.29763	8.90251e-07	8.50452e-06	5.70012	RBM3	RBM3	Putative RNA-binding protein 3 (RNA binding motif protein 3) (RNPL). [Source:Uniprot/SWISSPROT;Acc:P98179]	X	48317780	ensembl cDNA
Ssc.1078.1.A1_at	1.11818	0.817817	1.41855	6.16567	7.29643	8.92245e-07	8.51689e-06	5.69784	CREG1	CREG1	cellular repressor of E1A-stimulated genes [Homo sapiens]. [Source:RefSeq;Acc:NM_003851]	1	165776877	ensembl cDNA
Ssc.4847.1.S1_at	-1.07577	-1.36493	-0.786601	7.64277	-7.29154	9.00459e-07	8.58856e-06	5.68852	TRAPPC2L	TRAPPC2L	hematopoietic stem/progenitor cells 176 [Homo sapiens]. [Source:RefSeq;Acc:NM_016209]	16	87451007	ensembl cDNA
Ssc.2957.1.S2_at	-1.94506	-2.46807	-1.42204	3.92628	-7.28899	9.04776e-07	8.62019e-06	5.68366	ATP5L	ATP5L	ATP synthase g chain, mitochondrial (EC 3.6.3.14) (ATPase subunit G). [Source:Uniprot/SWISSPROT;Acc:O75964]	11	117777314	ensembl cDNA
Ssc.10583.1.A2_at	0.961654	0.703061	1.22025	8.33124	7.28869	9.05279e-07	8.62019e-06	5.68309	DSTN	DSTN	Destrin (Actin-depolymerizing factor) (ADF). [Source:Uniprot/SWISSPROT;Acc:P60981]	20	17498599	ensembl cDNA
Ssc.8786.1.A1_at	-1.02771	-1.30408	-0.751342	4.09866	-7.28832	9.05899e-07	8.62019e-06	5.68239	SPATA2	SPATA2	Spermatogenesis associated protein 2 (Spermatogenesis associated protein PD1). [Source:Uniprot/SWISSPROT;Acc:Q9UM82]	20	47953338	ensembl cDNA
Ssc.1133.1.S1_at	1.23438	0.902283	1.56648	9.53027	7.28503	9.11504e-07	8.66676e-06	5.67612	GNG11	GNG11	Guanine nucleotide-binding protein G(I)/G(S)/G(O) gamma-11 subunit. [Source:Uniprot/SWISSPROT;Acc:P61952]	7	93388952	ensembl cDNA
Ssc.10742.1.A1_at	1.79334	1.31045	2.27623	5.22733	7.27879	9.22231e-07	8.76192e-06	5.66422	S100B	S100B	S-100 protein, beta chain. [Source:Uniprot/SWISSPROT;Acc:P04271]	21	46842968	ensembl cDNA
Ssc.3522.2.S1_at	1.53079	1.11854	1.94304	6.12357	7.27785	9.23851e-07	8.77047e-06	5.66243	CNP	CNP	2,3-cyclic-nucleotide 3-phosphodiesterase (EC 3.1.4.37) (CNP) (CNPase). [Source:Uniprot/SWISSPROT;Acc:P09543]	17	37372285	ensembl cDNA
Ssc.10935.1.A1_at	-2.24305	-2.84723	-1.63887	10.3156	-7.2765	9.26205e-07	8.78364e-06	5.65985	MYOM2	MYOM2	Myomesin 2 (M-protein) (165 kDa titin-associated protein) (165 kDa connectin-associated protein). [Source:Uniprot/SWISSPROT;Acc:P54296]	8	1980565	ensembl cDNA
Ssc.5794.1.S1_at	-1.16629	-1.48045	-0.852132	7.48467	-7.27622	9.26681e-07	8.78364e-06	5.65932	SS18L2	SS18L2	SS18-like protein 2 (SYT homolog-2). [Source:Uniprot/SWISSPROT;Acc:Q9UHA2]	3	42607302	ensembl cDNA
Ssc.1270.1.S1_at	1.31803	0.962912	1.67315	6.90711	7.27442	9.29818e-07	8.80652e-06	5.65589	SDF4	SDF4	45 kDa calcium-binding protein precursor (Cab45) (Stromal cell-derived factor 4) (SDF-4). [Source:Uniprot/SWISSPROT;Acc:Q9BRK5]	1	1142177	ensembl cDNA
Ssc.4855.1.S1_at	-1.36189	-1.72901	-0.99478	6.06251	-7.27096	9.35869e-07	8.85694e-06	5.64929	COMTD1	COMTD1	catechol-O-methyltransferase domain containing 1 [Homo sapiens]. [Source:RefSeq;Acc:NM_144589]	10	76663736	ensembl cDNA
Ssc.19440.1.S1_at	-1.29117	-1.63929	-0.943055	6.11619	-7.26954	9.38369e-07	8.86485e-06	5.64657	CCDC58	CCDC58	PREDICTED: hypothetical protein XP_059492 [Source:RefSeq_peptide;Acc:XP_059492]	3	123561126	ensembl cDNA
Ssc.12446.1.A1_at	2.03146	1.48372	2.57921	4.79343	7.26905	9.39227e-07	8.86485e-06	5.64564	CASP4	CASP4	Caspase-4 precursor (EC 3.4.22.-) (CASP-4) (ICH-2 protease) (TX protease) (ICE(rel)-II). [Source:Uniprot/SWISSPROT;Acc:P49662]	11	104318804	ensembl cDNA
Ssc.24669.1.A1_at	-1.8889	-2.39822	-1.37958	5.53562	-7.26885	9.39579e-07	8.86485e-06	5.64526	LYPD6	LYPD6	Protein UNQ3023/PRO9821 precursor. [Source:Uniprot/SWISSPROT;Acc:Q86Y78]	2	149895359	ensembl cDNA
Ssc.18172.1.A1_a_at	-0.854454	-1.08485	-0.624059	8.98346	-7.26883	9.39616e-07	8.86485e-06	5.64522	POLR2F	POLR2F	DNA-directed RNA polymerases I, II, and III 14.4 kDa polypeptide (EC 2.7.7.6) (RPB6) (RPABC14.4) (RPB14.4) (RPABC2). [Source:Uniprot/SWISSPROT;Acc:P61218]	22	36679650	ensembl cDNA
Ssc.25191.1.S1_at	-2.52199	-3.20235	-1.84164	7.10232	-7.26537	9.45742e-07	8.91574e-06	5.63861	C16orf14	C16orf14		16	631850	ensembl cDNA
Ssc.26651.1.S1_at	1.59428	1.16408	2.02448	3.9102	7.26341	9.49221e-07	8.94162e-06	5.63488	CYP39A1	CYP39A1	Cytochrome P450 39A1 (EC 1.14.13.-) (Oxysterol 7-alpha-hydroxylase) (hCYP39A1). [Source:Uniprot/SWISSPROT;Acc:Q9NYL5]	6	46625405	ensembl cDNA
Ssc.5744.2.S1_at	1.29783	0.94756	1.6481	4.26637	7.26213	9.51503e-07	8.95619e-06	5.63244	FUCA1	FUCA1	Tissue alpha-L-fucosidase precursor (EC 3.2.1.51) (Alpha-L-fucosidase I) (Alpha-L-fucoside fucohydrolase). [Source:Uniprot/SWISSPROT;Acc:P04066]	1	24044161	ensembl cDNA
Ssc.221.1.S1_at	3.32656	2.42863	4.22449	5.21528	7.26107	9.53403e-07	8.96607e-06	5.63041	MX1	MX1	Interferon-regulated resistance GTP-binding protein MxA (Interferon- induced protein p78) (IFI-78K). [Source:Uniprot/SWISSPROT;Acc:P20591]	21	41714312	ensembl cDNA
Ssc.19579.3.S1_at	1.95458	1.42696	2.4822	3.21545	7.26072	9.54026e-07	8.96607e-06	5.62974	NR2F2	NR2F2	COUP transcription factor 2 (COUP-TF2) (COUP-TF II) (Apolipoprotein AI regulatory protein-1) (ARP-1). [Source:Uniprot/SWISSPROT;Acc:P24468]	15	94670543	ensembl cDNA
Ssc.13740.1.A1_at	-2.17841	-2.76692	-1.5899	5.19244	-7.25495	9.64425e-07	9.05682e-06	5.61871	C6orf57	C6orf57		6	71333341	ensembl cDNA
Ssc.9742.1.S1_s_at	-1.37358	-1.74473	-1.00243	10.7663	-7.25359	9.66889e-07	9.07297e-06	5.61612	COX5A	COX5A	Cytochrome c oxidase polypeptide Va, mitochondrial precursor (EC 1.9.3.1). [Source:Uniprot/SWISSPROT;Acc:P20674]	15	72999672	ensembl cDNA
Ssc.16722.1.S1_at	1.39891	1.0207	1.77712	3.49851	7.2495	9.74349e-07	9.13593e-06	5.6083	PQLC3	PQLC3		2	11212991	ensembl cDNA
Ssc.7832.1.A1_at	1.48629	1.0842	1.88837	7.14215	7.2449	9.82799e-07	9.20807e-06	5.59952	BCL2L14	BCL2L14	BCL2-like 14 isoform 2; apoptosis regulator BCL-G [Homo sapiens]. [Source:RefSeq;Acc:NM_030766]	12	12115145	ensembl genome
Ssc.21270.1.S1_at	2.00331	1.46115	2.54548	3.60777	7.24207	9.88032e-07	9.24998e-06	5.59412	SLC7A10	SLC7A10	Asc-type amino acid transporter 1 (Asc-1). [Source:Uniprot/SWISSPROT;Acc:Q9NS82]	19	38391410	ensembl cDNA
Ssc.3210.1.A1_at	2.03701	1.48516	2.58887	4.8031	7.23467	1.00189e-06	9.37252e-06	5.57995	RNF128	RNF128	ring finger protein 128 isoform 2; gene related to anergy in lymphocytes [Homo sapiens]. [Source:RefSeq;Acc:NM_024539]	X	105823724	ensembl genome
Ssc.17608.1.S1_at	2.69699	1.96624	3.42774	3.5923	7.23367	1.00377e-06	9.38285e-06	5.57805	SORCS2	SORCS2	VPS10 domain-containing receptor SorCS2 precursor. [Source:Uniprot/SWISSPROT;Acc:Q96PQ0]	4	7245275	ensembl cDNA
Ssc.21101.1.S1_at	-1.82006	-2.31371	-1.32641	7.03916	-7.22632	1.01775e-06	9.50631e-06	5.56397	ALAS1	ALAS1	5-aminolevulinate synthase, nonspecific, mitochondrial precursor (EC 2.3.1.37) (5-aminolevulinic acid synthase) (Delta-aminolevulinate synthase) (Delta-ALA synthetase) (ALAS-H). [Source:Uniprot/SWISSPROT;Acc:P13196]	3	52207156	ensembl cDNA
Ssc.31148.1.A1_at	2.14985	1.56671	2.73298	4.68403	7.22583	1.01868e-06	9.50771e-06	5.56304	MAN2A1	MAN2A1	Alpha-mannosidase II (EC 3.2.1.114) (Mannosyl-oligosaccharide 1,3-1,6- alpha-mannosidase) (MAN II) (Golgi alpha-mannosidase II) (Mannosidase alpha class 2A member 1). [Source:Uniprot/SWISSPROT;Acc:Q16706]	5	109053055	ensembl genome
Ssc.12450.1.S1_at	-0.945771	-1.20234	-0.689197	6.04503	-7.22473	1.0208e-06	9.52015e-06	5.56093	C11orf79	C11orf79		11	60954173	ensembl cDNA
Ssc.29404.1.A1_at	-1.3803	-1.75484	-1.00575	6.14972	-7.22299	1.02415e-06	9.53878e-06	5.55759	FAM82B	FAM82B	CGI-90 protein [Homo sapiens]. [Source:RefSeq;Acc:NM_016033]	8	87553694	ensembl cDNA
Ssc.1837.1.A1_at	0.922146	0.671892	1.1724	9.19782	7.22214	1.02578e-06	9.53878e-06	5.55597	CDC10		Septin 7 (CDC10 protein homolog). [Source:Uniprot/SWISSPROT;Acc:Q16181]		.	ensembl cDNA
Ssc.23474.1.S1_at	-1.20475	-1.53171	-0.877802	5.44408	-7.22209	1.02589e-06	9.53878e-06	5.55587	MRPL32	MRPL32	60S ribosomal protein L32, mitochondrial precursor (L32mt) (HSPC283). [Source:Uniprot/SWISSPROT;Acc:Q9BYC8]	7	42938464	ensembl cDNA
Ssc.7688.2.S1_at	-1.48588	-1.88913	-1.08264	6.11043	-7.22207	1.02593e-06	9.53878e-06	5.55583	ACAT1	ACAT1	Acetyl-CoA acetyltransferase, mitochondrial precursor (EC 2.3.1.9) (Acetoacetyl-CoA thiolase) (T2). [Source:Uniprot/SWISSPROT;Acc:P24752]	11	107497468	ensembl cDNA
Ssc.13825.1.A1_at	1.7592	1.28166	2.23674	3.68384	7.22023	1.02949e-06	9.56459e-06	5.55231	CABLES1	CABLES1	Cdk5 and Abl enzyme substrate 1 [Homo sapiens]. [Source:RefSeq;Acc:NM_138375]	18	18969725	ensembl cDNA
Ssc.13322.1.A1_at	-0.848712	-1.07914	-0.618289	6.18471	-7.2191	1.03167e-06	9.57756e-06	5.55015	C10orf122	C10orf122	Novel protein. [Source:Uniprot/SPTREMBL;Acc:Q5VZQ5]	10	127334459	ensembl genome
Ssc.6934.2.A1_at	2.52095	1.83626	3.20565	4.22344	7.21632	1.03708e-06	9.62046e-06	5.54483	TYMS	TYMS	Thymidylate synthase (EC 2.1.1.45) (TS) (TSase) (OK/SW-cl.29). [Source:Uniprot/SWISSPROT;Acc:P04818]	18	647619	ensembl cDNA
Ssc.8319.1.A1_at	-1.38065	-1.75566	-1.00563	7.09949	-7.21579	1.03812e-06	9.62273e-06	5.54382	EXOC5	EXOC5	Exocyst complex component Sec10 (hSec10). [Source:Uniprot/SWISSPROT;Acc:O00471]	14	56738954	ensembl cDNA
Ssc.3889.1.S1_at	1.56667	1.14088	1.99246	4.86432	7.21162	1.0463e-06	9.69042e-06	5.53583	TOP3A	TOP3A	DNA topoisomerase III alpha (EC 5.99.1.2). [Source:Uniprot/SWISSPROT;Acc:Q13472]	17	18117960	ensembl genome
Ssc.17159.1.S1_at	2.74245	1.99706	3.48783	5.76243	7.21116	1.04722e-06	9.69042e-06	5.53494	IMP1		Immunity-associated protein 1 (hIMAP1). [Source:Uniprot/SWISSPROT;Acc:Q8WWP7]		.	ensembl cDNA
Ssc.16315.1.S2_at	-1.46758	-1.86648	-1.06868	8.75382	-7.21086	1.04781e-06	9.69042e-06	5.53437	CS	CS	Citrate synthase, mitochondrial precursor (EC 2.3.3.1). [Source:Uniprot/SWISSPROT;Acc:O75390]	12	54951750	ensembl cDNA
Ssc.24668.1.A1_at	-1.24982	-1.58956	-0.910087	5.97091	-7.21034	1.04884e-06	9.69263e-06	5.53336	CMC1	CMC1		3	28258123	ensembl cDNA
Ssc.2687.1.A1_at	0.975331	0.710026	1.24064	5.43636	7.20534	1.05877e-06	9.77694e-06	5.52378	ASCC3	ASCC3	Activating signal cointegrator 1 complex subunit 3 (EC 3.6.1.-) (ASC-1 complex subunit p200) (Trip4 complex subunit p200) (Helicase, ATP binding 1). [Source:Uniprot/SWISSPROT;Acc:Q8N3C0]	6	101062791	ensembl genome
Ssc.6331.1.S1_at	1.25402	0.912827	1.59522	5.64898	7.20358	1.06227e-06	9.80187e-06	5.52042	ORMDL2	ORMDL2	ORMDL2; ORM1 (S. cerevisiae)-like 2 [Homo sapiens]. [Source:RefSeq;Acc:NM_014182]	12	54498073	ensembl cDNA
Ssc.3163.1.S1_at	-1.08627	-1.38202	-0.790515	6.43555	-7.19872	1.07206e-06	9.88471e-06	5.51109	TLR9	TLR9	Toll-like receptor 9 precursor. [Source:Uniprot/SWISSPROT;Acc:Q9NR96]	3	52230138	ensembl cDNA
Ssc.26187.1.S1_at	2.08068	1.51389	2.64747	4.00537	7.19497	1.07966e-06	9.94727e-06	5.5039	STK4	STK4	Serine/threonine-protein kinase 4 (EC 2.7.1.37) (STE20-like kinase MST1) (MST-1) (Mammalian STE20-like protein kinase 1) (Serine/threonine-protein kinase Krs-2). [Source:Uniprot/SWISSPROT;Acc:Q13043]	20	43028534	ensembl cDNA
Ssc.15878.1.S1_at	1.24851	0.908374	1.58864	6.46619	7.19437	1.08089e-06	9.95105e-06	5.50275	PPP3CA	PPP3CA	Serine/threonine protein phosphatase 2B catalytic subunit, alpha isoform (EC 3.1.3.16) (Calmodulin-dependent calcineurin A subunit, alpha isoform) (CAM-PRP catalytic subunit). [Source:Uniprot/SWISSPROT;Acc:Q08209]	4	102163610	ensembl cDNA
Ssc.1638.1.S1_at	2.50961	1.82559	3.19362	8.37998	7.19101	1.08776e-06	1.00067e-05	5.4963	ID3	ID3	DNA-binding protein inhibitor ID-3 (ID-like protein inhibitor HLH 1R21) (Helix-loop-helix protein HEIR-1). [Source:Uniprot/SWISSPROT;Acc:Q02535]	1	23757012	ensembl cDNA
Ssc.18603.1.A1_at	2.29754	1.67109	2.92398	4.58883	7.18835	1.09324e-06	1.00495e-05	5.49119	G0S2	G0S2	Putative lymphocyte G0/G1 switch protein 2. [Source:Uniprot/SWISSPROT;Acc:P27469]	1	207915388	ensembl cDNA
Ssc.8053.1.S1_at	-1.06728	-1.35833	-0.776228	3.64304	-7.18719	1.09563e-06	1.00639e-05	5.48897	POLL	POLL	DNA polymerase lambda (EC 2.7.7.7) (Pol Lambda) (DNA polymerase kappa) (DNA polymerase beta-2) (Pol beta2). [Source:Uniprot/SWISSPROT;Acc:Q9UGP5]	10	103328629	ensembl cDNA
Ssc.22174.2.A1_at	-0.940266	-1.19677	-0.683761	3.03129	-7.1846	1.10101e-06	1.01057e-05	5.48399	TMEM40	TMEM40	transmembrane protein 40 [Source:RefSeq_peptide;Acc:NP_060776]	3	12750415	ensembl cDNA
Ssc.11064.1.S1_at	-0.893831	-1.13775	-0.64991	7.99362	-7.18215	1.1061e-06	1.01448e-05	5.4793	EIF1B	EIF1B	Protein translation factor SUI1 homolog GC20. [Source:Uniprot/SWISSPROT;Acc:O60739]	3	40326177	ensembl cDNA
Ssc.6188.1.S1_at	-0.980799	-1.24871	-0.712883	4.74364	-7.17514	1.12083e-06	1.02722e-05	5.46584	HAX1	HAX1	HS1-binding protein (HS1-associating protein X-1) (HAX-1). [Source:Uniprot/SWISSPROT;Acc:O00165]	1	152511663	ensembl cDNA
Ssc.25112.1.S1_at	-0.923929	-1.17637	-0.671491	6.37278	-7.1735	1.12432e-06	1.02964e-05	5.46267	PARD3B	PARD3B	Amyotrophic lateral sclerosis 2 chromosome region candidate gene protein 19 (Partitioning-defective 3-like protein) (PAR3-L protein) (PAR3-beta). [Source:Uniprot/SWISSPROT;Acc:Q8TEW8]	2	205118968	ensembl genome
Ssc.15332.1.S1_at	1.87866	1.36524	2.39208	6.39211	7.17169	1.12816e-06	1.03238e-05	5.45921	FAM46A	FAM46A	family with sequence similarity 46, member A [Source:RefSeq_peptide;Acc:NP_060103]	6	82512166	ensembl cDNA
Ssc.11796.1.S1_at	1.77758	1.29172	2.26345	3.4697	7.17068	1.13032e-06	1.03358e-05	5.45727	RAB34	RAB34	Ras-related protein Rab-34 (Rab-39) (Ras-related protein Rah). [Source:Uniprot/SWISSPROT;Acc:Q9BZG1]	17	24065429	ensembl cDNA
Ssc.11361.1.S1_at	-1.93141	-2.45961	-1.40321	4.89595	-7.16683	1.13859e-06	1.04036e-05	5.44985	C4orf18	C4orf18		4	159265213	ensembl cDNA
Ssc.7179.3.S1_at	1.10641	0.803749	1.40906	3.83143	7.16494	1.14264e-06	1.04239e-05	5.44623	C6orf89	C6orf89		6	36947624	ensembl cDNA
Ssc.27963.1.A1_s_at	0.892046	0.64801	1.13608	6.26	7.16444	1.14373e-06	1.04239e-05	5.44527	SLC39A1	SLC39A1	Zinc transporter ZIP1 (Zinc-iron regulated transporter-like) (CGI- 08/CGI-71) (hZIP1). [Source:Uniprot/SWISSPROT;Acc:Q9NY26]	1	152198210	ensembl cDNA
Ssc.151.1.S1_at	2.74979	1.99752	3.50207	4.86984	7.16424	1.14417e-06	1.04239e-05	5.44488	CYBB	CYBB	Cytochrome B-245 heavy chain (P22 phagocyte B-cytochrome) (Neutrophil cytochrome B, 91 kDa polypeptide) (CGD91-PHOX) (GP91-PHOX) (GP91-1) (Heme binding membrane glycoprotein GP91PHOX) (Cytochrome B(558) beta chain) (Superoxide-generating NADPH oxidase hea	X	37524239	ensembl cDNA
Ssc.1079.2.S1_at	1.27429	0.925673	1.62291	3.31234	7.16421	1.14423e-06	1.04239e-05	5.44483	PPAPDC1B	PPAPDC1B	HTPAP protein [Homo sapiens]. [Source:RefSeq;Acc:NM_032483]	8	38231999	ensembl genome
Ssc.20835.1.S1_at	-1.82278	-2.32149	-1.32407	3.23676	-7.16366	1.14543e-06	1.0427e-05	5.44376	TMEM201	TMEM201	novel protein [Source:RefSeq_peptide;Acc:NP_001010866]	1	9571564	ensembl genome
Ssc.2696.1.S1_at	1.30369	0.946958	1.66042	5.21703	7.16278	1.14732e-06	1.04365e-05	5.44208	NISCH	NISCH	nischarin; imidazoline receptor candidate; I-1 receptor candidate protein; imidazoline receptor antisera selected [Homo sapiens]. [Source:RefSeq;Acc:NM_007184]	3	52464564	ensembl cDNA
Ssc.17599.1.S1_at	-1.00113	-1.2751	-0.727154	6.28303	-7.16193	1.14917e-06	1.04455e-05	5.44044	VAPB	VAPB	Vesicle-associated membrane protein-associated protein B/C (VAMP- associated protein B/C) (VAMP-B/VAMP-C) (VAP-B/VAP-C) (UNQ484/PRO983). [Source:Uniprot/SWISSPROT;Acc:O95292]	20	56397651	ensembl cDNA
Ssc.27630.1.S1_at	1.25273	0.909829	1.59563	4.29191	7.16044	1.15242e-06	1.04672e-05	5.43757	CCDC76	CCDC76		1	100371294	ensembl cDNA
Ssc.26764.1.S1_at	1.1894	0.863763	1.51504	5.12784	7.15878	1.15604e-06	1.04923e-05	5.43437	LRRK2	LRRK2	PREDICTED: similar to RIKEN cDNA 4921513O20; cDNA sequence, clone 3-75 [Source:RefSeq_peptide;Acc:XP_058513]	12	38905080	ensembl cDNA
Ssc.7924.2.A1_at	-1.41244	-1.79947	-1.0254	3.0253	-7.15264	1.16954e-06	1.06068e-05	5.42257	GTPBP10	GTPBP10		7	89813926	ensembl cDNA
Ssc.29901.1.A1_at	-1.92052	-2.44686	-1.39418	5.18954	-7.15156	1.17193e-06	1.06206e-05	5.42049	C20orf7	C20orf7		20	13713682	ensembl cDNA
Ssc.25852.1.S1_at	-1.1921	-1.51888	-0.865331	3.61164	-7.15018	1.17499e-06	1.06335e-05	5.41784	ZNF583	ZNF583	zinc finger protein 583 [Homo sapiens]. [Source:RefSeq;Acc:NM_152478]	19	61607530	ensembl cDNA
Ssc.17353.1.S1_at	2.68664	1.95019	3.42309	5.0033	7.15013	1.1751e-06	1.06335e-05	5.41775	LYCAT	LYCAT	acyl-CoA:lysocardiolipin acyltransferase 1 isoform 1; HSRG1849 [Homo sapiens]. [Source:RefSeq;Acc:NM_182551]	2	30523613	ensembl genome
Ssc.26726.1.S1_a_at	-1.31067	-1.67003	-0.951309	5.16579	-7.14842	1.17892e-06	1.06602e-05	5.41444	LYPLA3		1-O-acylceramide synthase precursor (EC 2.3.1.-) (ACS) (Lysosomal phospholipase A2) (LCAT-like lysophospholipase) (LLPL) (UNQ341/PRO540). [Source:Uniprot/SWISSPROT;Acc:Q8NCC3]		.	ensembl cDNA
Ssc.28997.1.S1_at	2.32443	1.68695	2.9619	3.95654	7.14662	1.18295e-06	1.0682e-05	5.41097	KCNH1	KCNH1	Potassium voltage-gated channel subfamily H member 1 (Voltage-gated potassium channel subunit Kv10.1) (Ether-a-go-go potassium channel 1) (hEAG1) (h-eag). [Source:Uniprot/SWISSPROT;Acc:O95259]	1	208923178	ensembl genome
Ssc.16135.1.S1_at	-1.32113	-1.68345	-0.958803	2.95916	-7.14655	1.18309e-06	1.0682e-05	5.41085	GAPDH	GAPDH	Glyceraldehyde-3-phosphate dehydrogenase, liver (EC 1.2.1.12) (GAPDH). [Source:Uniprot/SWISSPROT;Acc:P04406]	12	6513918	ensembl cDNA
Ssc.11964.1.S1_at	1.29153	0.937262	1.6458	4.28642	7.14527	1.18596e-06	1.07e-05	5.40838	DCUN1D4	DCUN1D4		4	52404033	ensembl cDNA
Ssc.18695.1.A1_at	-1.50155	-1.91347	-1.08964	3.10802	-7.14463	1.1874e-06	1.0705e-05	5.40716	FBXW11	FBXW11	F-box/WD-repeat protein 11 (F-box/WD-repeat protein 1B) (F-box and WD- repeats protein beta-TrCP2). [Source:Uniprot/SWISSPROT;Acc:Q9UKB1]	5	171221161	ensembl genome
Ssc.25004.1.S1_at	3.35452	2.43393	4.27512	5.36638	7.14186	1.19364e-06	1.07534e-05	5.40182	IGF1	IGF1	Insulin-like growth factor IA precursor (IGF-IA) (Somatomedin C). [Source:Uniprot/SWISSPROT;Acc:P01343]	12	101313809	ensembl cDNA
Ssc.27100.1.A1_at	-1.77126	-2.25758	-1.28494	4.0267	-7.1385	1.20125e-06	1.0814e-05	5.39535	DNER	DNER	delta-notch-like EGF repeat-containing transmembrane [Homo sapiens]. [Source:RefSeq;Acc:NM_139072]	2	229930589	ensembl genome
Ssc.3601.1.S1_at	-1.16609	-1.48628	-0.845893	10.2779	-7.13785	1.20275e-06	1.08194e-05	5.39409	UQCRH	UQCRH	Ubiquinol-cytochrome C reductase complex 11 kDa protein, mitochondrial precursor (EC 1.10.2.2) (Mitochondrial hinge protein) (Cytochrome C1, nonheme 11 kDa protein) (Complex III subunit VIII). [Source:Uniprot/SWISSPROT;Acc:P07919]	1	46541957	ensembl cDNA
Ssc.8905.1.A1_at	1.81269	1.31487	2.3105	5.51352	7.13678	1.20519e-06	1.08299e-05	5.39203	SHC4	SHC4	rai-like protein [Homo sapiens]. [Source:RefSeq;Acc:NM_203349]	15	46903227	ensembl genome
Ssc.26358.1.S1_at	1.35789	0.984965	1.73082	5.27032	7.13656	1.20569e-06	1.08299e-05	5.39161	CORO1C	CORO1C	Coronin 1C (Coronin 3) (hCRNN4). [Source:Uniprot/SWISSPROT;Acc:Q9ULV4]	12	107563020	ensembl cDNA
Ssc.31121.1.S1_at	-1.14522	-1.45976	-0.830673	6.39815	-7.13598	1.207e-06	1.08336e-05	5.3905	DAP3	DAP3	Mitochondrial 28S ribosomal protein S29 (S29mt) (MRP-S29) (Death- associated protein 3) (DAP-3) (Ionizing radiation resistance conferring protein). [Source:Uniprot/SWISSPROT;Acc:P51398]	1	153925473	ensembl cDNA
Ssc.23539.1.S1_at	1.20959	0.877201	1.54198	4.24458	7.13247	1.21507e-06	1.0898e-05	5.38372	PAOX	PAOX	polyamine oxidase (exo-N4-amino) isoform 1; peroxisomal N1-acetyl-spermine/spermidine oxidase [Homo sapiens]. [Source:RefSeq;Acc:NM_152911]	10	135042685	ensembl cDNA
Ssc.21976.1.S1_at	-1.17562	-1.4987	-0.852536	6.00276	-7.13186	1.21646e-06	1.09025e-05	5.38256	KIAA0141	KIAA0141		5	141283593	ensembl genome
Ssc.10150.1.S1_at	0.999122	0.724459	1.27378	8.37555	7.12963	1.22163e-06	1.09407e-05	5.37825	SDCBP	SDCBP	Syntenin 1 (Syndecan binding protein 1) (Melanoma differentiation associated protein-9) (Mda-9) (Scaffold protein Pbp1) (Pro-TGF-alpha cytoplasmic domain-interacting protein 18) (TACIP18). [Source:Uniprot/SWISSPROT;Acc:O00560]	8	59628282	ensembl cDNA
Ssc.2762.1.S1_at	1.02888	0.745996	1.31176	8.90557	7.12868	1.22381e-06	1.09522e-05	5.37643	SSR4	SSR4	Translocon-associated protein, delta subunit precursor (TRAP-delta) (Signal sequence receptor delta subunit) (SSR-delta). [Source:Uniprot/SWISSPROT;Acc:P51571]	X	152712165	ensembl cDNA
Ssc.29015.1.A1_at	1.33339	0.966612	1.70016	3.7517	7.12535	1.23157e-06	1.10136e-05	5.37	FES	FES	Proto-oncogene tyrosine-protein kinase FES/FPS (EC 2.7.1.112) (C-FES). [Source:Uniprot/SWISSPROT;Acc:P07332]	15	89228703	ensembl cDNA
Ssc.18172.1.A1_at	-0.872852	-1.11296	-0.632743	7.31642	-7.12491	1.23258e-06	1.10146e-05	5.36917	POLR2F	POLR2F	DNA-directed RNA polymerases I, II, and III 14.4 kDa polypeptide (EC 2.7.7.6) (RPB6) (RPABC14.4) (RPB14.4) (RPABC2). [Source:Uniprot/SWISSPROT;Acc:P61218]	22	36679650	ensembl cDNA
Ssc.10722.1.A1_at	-1.49008	-1.90002	-1.08014	5.01137	-7.12429	1.23405e-06	1.10196e-05	5.36796	MAP7D3	MAP7D3	PREDICTED: hypothetical protein FLJ12649 [Source:RefSeq_peptide;Acc:XP_291344]	X	135123047	ensembl cDNA
Ssc.4633.1.A1_at	3.03441	2.19939	3.86943	5.02574	7.12236	1.23856e-06	1.10479e-05	5.36425	RPA1	RPA1	Replication protein A 70 kDa DNA-binding subunit (RP-A) (RF-A) (Replication factor-A protein 1) (Single-stranded DNA-binding protein). [Source:Uniprot/SWISSPROT;Acc:P27694]	17	1680095	ensembl genome
Ssc.92.1.S1_at	2.28627	1.65711	2.91544	4.03464	7.12216	1.23903e-06	1.10479e-05	5.36386	TGFB2	TGFB2	Transforming growth factor beta 2 precursor (TGF-beta 2) (Glioblastoma-derived T-cell suppressor factor) (G-TSF) (BSC-1 cell growth inhibitor) (Polyergin) (Cetermin). [Source:Uniprot/SWISSPROT;Acc:P61812]	1	216586491	ensembl cDNA
Ssc.18206.1.S1_at	1.46926	1.06482	1.8737	4.16796	7.12022	1.24361e-06	1.1075e-05	5.36011	BACE2	BACE2	Beta secretase 2 precursor (EC 3.4.23.45) (Beta-site APP-cleaving enzyme 2) (Aspartyl protease 1) (Asp 1) (ASP1) (Membrane-associated aspartic protease 1) (Memapsin-1) (Down region aspartic protease) (UNQ418/PRO852). [Source:Uniprot/SWISSPROT;Acc:Q9Y5Z0]	21	41461598	ensembl cDNA
Ssc.17523.2.S1_a_at	-1.596	-2.03533	-1.15666	7.95568	-7.1201	1.2439e-06	1.1075e-05	5.35987	MRPL33	MRPL33	mitochondrial ribosomal protein L33 isoform a; ribosomal protein L33-like; chromosome 2 open reading frame 1 [Homo sapiens]. [Source:RefSeq;Acc:NM_004891]	2	27848088	ensembl cDNA
Ssc.8904.1.A1_at	2.23564	1.61995	2.85134	5.12207	7.11681	1.25166e-06	1.11361e-05	5.35354	ADAMTSL3	ADAMTSL3	a disintegrin-like and metalloprotease domain with thrombospondin type I motifs-like 3; punctin-2 [Homo sapiens]. [Source:RefSeq;Acc:NM_207517]	15	82113842	ensembl cDNA
Ssc.20404.1.S1_at	-1.22809	-1.56656	-0.889614	6.69486	-7.11137	1.26466e-06	1.12435e-05	5.34304	PARP1	PARP1	Poly [ADP-ribose] polymerase-1 (EC 2.4.2.30) (PARP-1) (ADPRT) (NAD(+) ADP-ribosyltransferase-1) (Poly[ADP-ribose] synthetase-1). [Source:Uniprot/SWISSPROT;Acc:P09874]	1	224615784	ensembl cDNA
Ssc.8201.1.S1_at	-1.01489	-1.29475	-0.735024	7.60113	-7.1076	1.27374e-06	1.13159e-05	5.33576	UCHL5	UCHL5	Ubiquitin carboxyl-terminal hydrolase isozyme L5 (EC 3.4.19.12) (UCH- L5) (Ubiquitin thiolesterase L5) (Ubiquitin C-terminal hydrolase UCH37) (CGI-70) (AD-019). [Source:Uniprot/SWISSPROT;Acc:Q9Y5K5]	1	191251512	ensembl cDNA
Ssc.12925.1.A1_at	1.35067	0.978086	1.72325	7.81668	7.1052	1.27956e-06	1.13593e-05	5.33113	PDIA6	PDIA6	Protein disulfide-isomerase A6 precursor (EC 5.3.4.1) (Protein disulfide isomerase P5) (Thioredoxin domain containing protein 7). [Source:Uniprot/SWISSPROT;Acc:Q15084]	2	10840970	ensembl cDNA
Ssc.4693.1.S1_at	1.12744	0.816345	1.43854	5.51591	7.10311	1.28465e-06	1.13962e-05	5.32709	LRP6	LRP6	Low-density lipoprotein receptor-related protein 6 precursor. [Source:Uniprot/SWISSPROT;Acc:O75581]	12	12160230	ensembl cDNA
Ssc.13700.1.A1_at	-1.18385	-1.51056	-0.857134	6.87422	-7.10195	1.28747e-06	1.1407e-05	5.32486	TTRAP	TTRAP	TRAF and TNF receptor-associated protein; ETS1-associated protein 2 [Homo sapiens]. [Source:RefSeq;Acc:NM_016614]	6	24758185	ensembl cDNA
Ssc.5220.1.S1_at	1.13749	0.823567	1.45142	6.86385	7.10184	1.28774e-06	1.1407e-05	5.32464	SFRS9	SFRS9	Splicing factor, arginine/serine-rich 9 (Pre-mRNA splicing factor SRp30C). [Source:Uniprot/SWISSPROT;Acc:Q13242]	12	119383855	ensembl cDNA
Ssc.17162.1.S1_at	1.2383	0.896474	1.58012	6.37742	7.10022	1.29169e-06	1.14337e-05	5.32152	SHISA5	SHISA5	scotin [Homo sapiens]. [Source:RefSeq;Acc:NM_016479]	3	48484201	ensembl cDNA
Ssc.22533.1.A1_at	1.433	1.03729	1.82872	4.52583	7.09766	1.29799e-06	1.14812e-05	5.31657	RABIF	TMEM132D		12	128122226	ensembl genome
Ssc.20944.1.S1_at	-2.09119	-2.66876	-1.51362	5.41481	-7.0964	1.30112e-06	1.15004e-05	5.31413	CA14	CA14	Carbonic anhydrase XIV precursor (EC 4.2.1.1) (Carbonate dehydratase XIV) (CA-XIV) (UNQ690/PRO1335). [Source:Uniprot/SWISSPROT;Acc:Q9ULX7]	1	148496793	ensembl cDNA
Ssc.3799.3.A1_at	-1.33076	-1.69847	-0.963042	7.28031	-7.09312	1.30925e-06	1.15577e-05	5.30779	RBPMS	RBPMS	RNA-binding protein with multiple splicing (RBP-MS). [Source:Uniprot/SWISSPROT;Acc:Q93062]	8	30361486	ensembl cDNA
Ssc.17329.1.A1_at	-1.6941	-2.16222	-1.22598	4.03548	-7.09302	1.30949e-06	1.15577e-05	5.3076	NDUFV3	NDUFV3	NADH-ubiquinone oxidoreductase 9 kDa subunit, mitochondrial precursor (EC 1.6.5.3) (EC 1.6.99.3) (Complex I-9KD) (CI-9KD). [Source:Uniprot/SWISSPROT;Acc:P56181]	21	43186447	ensembl cDNA
Ssc.4825.1.A1_at	-1.70597	-2.17749	-1.23445	4.30215	-7.09122	1.31398e-06	1.15847e-05	5.30412	AGTPBP1	AGTPBP1	ATP/GTP binding protein 1 [Homo sapiens]. [Source:RefSeq;Acc:NM_015239]	9	87351275	ensembl cDNA
Ssc.19433.1.S1_at	-1.55602	-1.98611	-1.12593	5.26617	-7.0909	1.31479e-06	1.15847e-05	5.3035	SIRT3	SIRT3	NAD-dependent deacetylase sirtuin 3, mitochondrial precursor (EC 3.5.1.-) (SIR2-like protein 3) (hSIRT3). [Source:Uniprot/SWISSPROT;Acc:Q9NTG7]	11	205031	ensembl cDNA
Ssc.9013.1.S1_at	2.46597	1.78434	3.14761	4.4972	7.09065	1.3154e-06	1.15847e-05	5.30302	CNN1	CNN1	Calponin H1, smooth muscle (Basic calponin) (Calponin 1). [Source:Uniprot/SWISSPROT;Acc:P51911]	19	11510579	ensembl cDNA
Ssc.16551.1.S1_at	-1.00484	-1.28261	-0.727069	3.58635	-7.09023	1.31645e-06	1.15855e-05	5.30221	SUPV3L1	SUPV3L1	suppressor of var1, 3-like 1 [Homo sapiens]. [Source:RefSeq;Acc:NM_003171]	10	70609999	ensembl cDNA
Ssc.2997.2.S1_at	-1.74322	-2.2252	-1.26124	3.13577	-7.08874	1.3202e-06	1.16101e-05	5.29932	BDH1	BDH1	D-beta-hydroxybutyrate dehydrogenase, mitochondrial precursor (EC 1.1.1.30) (BDH) (3-hydroxybutyrate dehydrogenase). [Source:Uniprot/SWISSPROT;Acc:Q02338]	3	198721051	ensembl cDNA
Ssc.7812.1.A1_at	0.806233	0.583295	1.02917	5.53501	7.08801	1.32203e-06	1.16178e-05	5.29791	STK3	STK3	Serine/threonine-protein kinase 3 (EC 2.7.1.37) (STE20-like kinase MST2) (MST-2) (Mammalian STE20-like protein kinase 2) (Serine/threonine-protein kinase Krs-1). [Source:Uniprot/SWISSPROT;Acc:Q13188]	8	99536037	ensembl cDNA
Ssc.865.2.A1_at	0.835149	0.604131	1.06617	6.56572	7.08544	1.32848e-06	1.16661e-05	5.29296	SETDB1	SETDB1	Histone-lysine N-methyltransferase, H3 lysine-9 specific 4 (EC 2.1.1.43) (Histone H3-K9 methyltransferase 4) (H3-K9-HMTase 4) (SET domain bifurcated 1) (ERG-associated protein with SET domain) (ESET). [Source:Uniprot/SWISSPROT;Acc:Q15047]	1	149165512	ensembl cDNA
Ssc.8549.1.A1_at	1.89991	1.374	2.42582	4.8378	7.08054	1.34093e-06	1.1767e-05	5.28347	GUCY1A3	GUCY1A3	Guanylate cyclase soluble, alpha-3 chain (EC 4.6.1.2) (GCS-alpha-3) (Soluble guanylate cyclase large subunit) (GCS-alpha-1). [Source:Uniprot/SWISSPROT;Acc:Q02108]	4	156807328	ensembl cDNA
Ssc.2923.1.S1_at	-1.00331	-1.28106	-0.725557	6.86917	-7.07993	1.34249e-06	1.17721e-05	5.28229	MRPL9	MRPL9	60S ribosomal protein L9, mitochondrial precursor (L9mt). [Source:Uniprot/SWISSPROT;Acc:Q9BYD2]	1	149998749	ensembl cDNA
Ssc.5030.1.A1_at	2.28561	1.65281	2.91841	6.61802	7.07916	1.34446e-06	1.17809e-05	5.2808	TRIM22	TRIM22	Tripartite motif protein 22 (RING finger protein 94) (50 kDa stimulated trans-acting factor) (Staf-50). [Source:Uniprot/SWISSPROT;Acc:Q8IYM9]	11	5667495	ensembl cDNA
Ssc.29441.1.A1_at	2.52821	1.8278	3.22861	5.69291	7.0748	1.35565e-06	1.18704e-05	5.27237	C13orf33	C13orf33		13	30378328	ensembl cDNA
Ssc.11450.1.S1_at	1.73243	1.25237	2.21249	7.79639	7.07306	1.36015e-06	1.19013e-05	5.269	CLIC1		Chloride intracellular channel protein 1 (Nuclear chloride ion channel 27) (NCC27) (p64 CLCP) (Chloride channel ABP). [Source:Uniprot/SWISSPROT;Acc:O00299]		.	ensembl cDNA
Ssc.6105.1.A1_at	-1.23115	-1.57234	-0.889972	5.87895	-7.07252	1.36153e-06	1.19049e-05	5.26796	PLXNB1	PLXNB1	Plexin B1 precursor (Semaphorin receptor SEP). [Source:Uniprot/SWISSPROT;Acc:O43157]	3	48420265	ensembl cDNA
Ssc.12617.1.S1_at	1.80311	1.30317	2.30305	4.19259	7.06891	1.37093e-06	1.19725e-05	5.26097	COL5A3	COL5A3	Collagen alpha 3(V) chain precursor. [Source:Uniprot/SWISSPROT;Acc:P25940]	19	9931237	ensembl cDNA
Ssc.6324.1.S1_at	-1.01826	-1.30059	-0.735926	5.56375	-7.06879	1.37124e-06	1.19725e-05	5.26074	RHBDL1	RHBDL1	Rhomboid-related protein 1 (EC 3.4.21.-) (RRP) (Rhomboid-like protein 1). [Source:Uniprot/SWISSPROT;Acc:O75783]	16	665792	ensembl genome
Ssc.5822.1.S1_at	1.86148	1.34521	2.37774	3.83454	7.06694	1.37609e-06	1.20062e-05	5.25715	ALOX5AP	ALOX5AP	5-lipoxygenase activating protein (FLAP) (MK-886-binding protein). [Source:Uniprot/SWISSPROT;Acc:P20292]	13	30207669	ensembl cDNA
Ssc.29494.1.A1_at	-2.49607	-3.18846	-1.80369	6.30908	-7.06572	1.37927e-06	1.20254e-05	5.2548	PHCA	PHCA	Alkaline phytoceramidase (EC 3.5.1.-) (aPHC) (Alkaline ceramidase) (Alkaline dihydroceramidase SB89). [Source:Uniprot/SWISSPROT;Acc:Q9NUN7]	11	76249601	ensembl genome
Ssc.25996.1.A1_at	-1.29837	-1.65875	-0.937983	6.16229	-7.06121	1.39117e-06	1.21205e-05	5.24606	RNF19B	RNF19B	IBR domain containing 3 [Homo sapiens]. [Source:RefSeq;Acc:NM_153341]	1	33174633	ensembl cDNA
Ssc.18132.1.A1_at	-1.88462	-2.40785	-1.36138	3.02134	-7.05955	1.39557e-06	1.21502e-05	5.24285	HINT3	HINT3	histidine triad nucleotide binding protein 3; HIT-like protein [Homo sapiens]. [Source:RefSeq;Acc:NM_138571]	6	126319564	ensembl cDNA
Ssc.16231.1.S1_a_at	2.89939	2.09415	3.70464	4.57508	7.05709	1.40212e-06	1.21985e-05	5.23809	IGF1	IGF1	Insulin-like growth factor IA precursor (IGF-IA) (Somatomedin C). [Source:Uniprot/SWISSPROT;Acc:P01343]	12	101313809	ensembl cDNA
Ssc.12929.1.A1_at	-1.58715	-2.02815	-1.14615	4.71619	-7.05389	1.4107e-06	1.22644e-05	5.23188	MCCC1	MCCC1	Methylcrotonyl-CoA carboxylase alpha chain, mitochondrial precursor (EC 6.4.1.4) (3-Methylcrotonyl-CoA carboxylase 1) (MCCase alpha subunit) (3-methylcrotonyl-CoA:carbon dioxide ligase alpha subunit). [Source:Uniprot/SWISSPROT;Acc:Q96RQ3]	3	184215702	ensembl genome
Ssc.4035.1.A1_at	1.00522	0.725702	1.28474	3.78344	7.04848	1.42531e-06	1.23757e-05	5.2214	C10orf68	C10orf68	Coiled-coil domain containing protein 7. [Source:Uniprot/SWISSPROT;Acc:Q96M83]	10	32896657	ensembl genome
Ssc.16897.1.S1_at	-0.806551	-1.03083	-0.582271	6.63791	-7.0484	1.42555e-06	1.23757e-05	5.22124	FARSB	FARSB	Phenylalanyl-tRNA synthetase beta chain (EC 6.1.1.20) (Phenylalanine-- tRNA ligase beta chain) (PheRS) (HSPC173). [Source:Uniprot/SWISSPROT;Acc:Q9NSD9]	2	223144710	ensembl cDNA
Ssc.4310.1.A1_at	1.05975	0.764907	1.35459	7.1192	7.04469	1.43566e-06	1.24546e-05	5.21405	EPS15	EPS15	Epidermal growth factor receptor substrate 15 (Protein Eps15) (AF-1p protein). [Source:Uniprot/SWISSPROT;Acc:P42566]	1	51592523	ensembl cDNA
Ssc.15454.1.A1_at	-2.30596	-2.94771	-1.66421	6.71182	-7.04265	1.44125e-06	1.24943e-05	5.21009	AGK	AGK	multi-substrate lipid kinase [Source:RefSeq_peptide;Acc:NP_060708]	7	140901712	ensembl genome
Ssc.29620.1.A1_at	-2.15378	-2.75364	-1.55391	7.32013	-7.03713	1.45649e-06	1.26174e-05	5.19939	C6orf186	C6orf186	D-aspartate oxidase (EC 1.4.3.1) (DASOX) (DDO). [Source:Uniprot/SWISSPROT;Acc:Q99489]	6	110672405	ensembl genome
Ssc.23367.1.A1_at	1.41358	1.01979	1.80737	4.79044	7.03563	1.46067e-06	1.26446e-05	5.19648	GNAL	GNAL	Guanine nucleotide-binding protein G(olf), alpha subunit (Adenylate cyclase-stimulating G alpha protein, olfactory type). [Source:Uniprot/SWISSPROT;Acc:P38405]	18	11679563	ensembl genome
Ssc.1250.1.A1_at	1.35208	0.975334	1.72883	4.8852	7.034	1.46522e-06	1.2675e-05	5.19332	TCF12	TCF12	Transcription factor 12 (Transcription factor HTF-4) (E-box-binding protein) (DNA-binding protein HTF4). [Source:Uniprot/SWISSPROT;Acc:Q99081]	15	54998125	ensembl genome
Ssc.13781.1.A1_at	-1.63546	-2.09125	-1.17968	3.72899	-7.03284	1.46847e-06	1.26941e-05	5.19106	C10orf59	C10orf59		10	90023601	ensembl genome
Ssc.5301.1.S1_at	-1.09117	-1.39544	-0.786896	5.92485	-7.02879	1.47986e-06	1.27835e-05	5.1832	NP_060460		pyruvate dehydrogenase phosphatase regulatory subunit [Homo sapiens]. [Source:RefSeq;Acc:NM_017990]		.	ensembl genome
Ssc.20489.1.S1_s_at	2.66146	1.91885	3.40408	6.21321	7.02432	1.49255e-06	1.2884e-05	5.17452	MDK	MDK	Midkine precursor (Neurite outgrowth-promoting protein) (MK) (Midgestation and kidney protein) (Amphiregulin-associated protein) (ARAP) (Neurite outgrowth-promoting factor 2). [Source:Uniprot/SWISSPROT;Acc:P21741]	11	46358882	ensembl cDNA
Ssc.4522.1.S1_at	-1.33093	-1.70237	-0.959499	4.52387	-7.023	1.4963e-06	1.29072e-05	5.17197	ACAD9	ACAD9	Acyl-CoA dehydrogenase family member 9, mitochondrial precursor (EC 1.3.99.-) (ACAD-9). [Source:Uniprot/SWISSPROT;Acc:Q9H845]	3	130081144	ensembl cDNA
Ssc.30483.1.A1_s_at	1.38715	0.999871	1.77443	5.3519	7.02014	1.5045e-06	1.29688e-05	5.16641	HELZ	HELZ	Potential helicase with zinc-finger domain. [Source:Uniprot/SWISSPROT;Acc:P42694]	17	62497017	ensembl genome
Ssc.4381.1.S1_at	1.58966	1.14567	2.03364	6.11376	7.01751	1.51207e-06	1.30248e-05	5.1613	3209241600		Septin 11. [Source:Uniprot/SWISSPROT;Acc:Q9NVA2]		.	ensembl cDNA
Ssc.23077.1.A1_at	1.93751	1.39613	2.4789	5.72709	7.01433	1.52128e-06	1.30948e-05	5.15513	APAF1	APAF1	Apoptotic protease activating factor 1 (Apaf-1). [Source:Uniprot/SWISSPROT;Acc:O14727]	12	97563209	ensembl genome
Ssc.24892.1.S1_at	1.07593	0.775255	1.3766	5.70631	7.01356	1.52354e-06	1.3105e-05	5.15362	BRPF1	BRPF1	ARP2/3 complex 20 kDa subunit (p20-ARC) (Actin-related protein 2/3 complex subunit 4). [Source:Uniprot/SWISSPROT;Acc:P59998]	3	9748434	ensembl cDNA
Ssc.5112.1.S1_at	1.35752	0.977882	1.73715	6.25538	7.00856	1.53816e-06	1.32215e-05	5.1439	LMNA	LMNA	Lamin A/C (70 kDa lamin). [Source:Uniprot/SWISSPROT;Acc:P02545]	1	154318993	ensembl cDNA
Ssc.5605.1.A1_at	1.41759	1.02102	1.81416	6.28567	7.00609	1.54545e-06	1.32747e-05	5.1391	ITPR1	ITPR1	Inositol 1,4,5-trisphosphate receptor type 1 (Type 1 inositol 1,4,5- trisphosphate receptor) (Type 1 InsP3 receptor) (IP3 receptor isoform 1) (InsP3R1) (IP3R). [Source:Uniprot/SWISSPROT;Acc:Q14643]	3	4510034	ensembl cDNA
Ssc.3343.1.S1_at	1.75931	1.2671	2.25152	6.63167	7.00546	1.5473e-06	1.32812e-05	5.13788	SYNPO2					ensembl cDNA
Ssc.10247.1.S1_at	1.55494	1.11987	1.99001	6.3409	7.00494	1.54885e-06	1.32852e-05	5.13686	RFTN2	RFTN2		2	198143773	ensembl cDNA
Ssc.8779.1.A1_at	-1.63008	-2.08638	-1.17378	7.05446	-7.00176	1.55827e-06	1.33566e-05	5.13069	APOOL	APOOL	chromosome X open reading frame 33 [Source:RefSeq_peptide;Acc:NP_940852]	X	84145559	ensembl cDNA
Ssc.17610.1.S1_at	-1.20976	-1.5486	-0.870924	4.56644	-6.99768	1.57049e-06	1.34429e-05	5.12275	C18orf58	C18orf58	PREDICTED: hypothetical protein FLJ34907 [Source:RefSeq_peptide;Acc:XP_290817]	18	10784068	ensembl genome
Ssc.21287.1.S1_at	-1.88577	-2.41396	-1.35759	6.5953	-6.99766	1.57055e-06	1.34429e-05	5.12271	ZBTB46	ZBTB46	BTB/POZ domain containing protein 4 (Zinc finger protein 340). [Source:Uniprot/SWISSPROT;Acc:Q86UZ6]	20	61845463	ensembl genome
Ssc.6065.1.A1_at	-0.999914	-1.28003	-0.7198	5.04589	-6.99641	1.5743e-06	1.34656e-05	5.12028	KANK3	KANK3		19	8293469	ensembl cDNA
Ssc.5347.1.A1_at	-0.988558	-1.26551	-0.711602	9.11674	-6.99583	1.57606e-06	1.34711e-05	5.11915	ARID1B	ARID1B	AT rich interactive domain 1B (SWI1-like) isoform 1; BRG1-binding protein ELD/OSA1; Eld (eyelid)/Osa protein [Homo sapiens]. [Source:RefSeq;Acc:NM_017519]	6	157140756	ensembl genome
Ssc.1149.1.S1_at	0.873041	0.628348	1.11773	8.24379	6.99295	1.58477e-06	1.35361e-05	5.11355	ARPC2	ARPC2	ARP2/3 complex 34 kDa subunit (P34-ARC) (Actin-related protein 2/3 complex subunit 2). [Source:Uniprot/SWISSPROT;Acc:O15144]	2	218790119	ensembl cDNA
Ssc.5436.1.S1_at	-1.64219	-2.1025	-1.18187	5.96507	-6.9922	1.58704e-06	1.3546e-05	5.11209	GFM1	GFM1	Elongation factor G 1, mitochondrial precursor (mEF-G 1) (Elongation factor G1). [Source:Uniprot/SWISSPROT;Acc:Q96RP9]	3	159845011	ensembl cDNA
Ssc.10143.1.A1_at	1.27165	0.915103	1.6282	4.11039	6.99034	1.59271e-06	1.35848e-05	5.10846	BACE2	BACE2	Beta secretase 2 precursor (EC 3.4.23.45) (Beta-site APP-cleaving enzyme 2) (Aspartyl protease 1) (Asp 1) (ASP1) (Membrane-associated aspartic protease 1) (Memapsin-1) (Down region aspartic protease) (UNQ418/PRO852). [Source:Uniprot/SWISSPROT;Acc:Q9Y5Z0]	21	41461598	ensembl cDNA
Ssc.16455.1.A1_at	-1.50548	-1.92766	-1.0833	5.93088	-6.98912	1.59643e-06	1.36071e-05	5.10609	PSME4	PSME4	proteasome (prosome, macropain) activator subunit 4; proteasome activator 200 kDa [Homo sapiens]. [Source:RefSeq;Acc:NM_014614]	2	53944708	ensembl cDNA
Ssc.22550.1.A1_at	-1.46685	-1.87832	-1.05537	5.20172	-6.98692	1.60317e-06	1.3655e-05	5.1018	JUN	JUN	Transcription factor AP-1 (Activator protein 1) (AP1) (Proto-oncogene c-jun) (V-jun avian sarcoma virus 17 oncogene homolog) (p39). [Source:Uniprot/SWISSPROT;Acc:P05412]	1	59019048	ensembl genome
Ssc.12528.1.S1_at	1.0625	0.764365	1.36063	7.71776	6.98504	1.60895e-06	1.36946e-05	5.09814	RPN1	RPN1	Dolichyl-diphosphooligosaccharide--protein glycosyltransferase 67 kDa subunit precursor (EC 2.4.1.119) (Ribophorin I) (RPN-I). [Source:Uniprot/SWISSPROT;Acc:P04843]	3	129821503	ensembl cDNA
Ssc.4233.1.S1_at	-1.56651	-2.00621	-1.12681	6.8695	-6.98275	1.61602e-06	1.37382e-05	5.09368	OSBPL11	OSBPL11	Oxysterol binding protein-related protein 11 (OSBP-related protein 11) (ORP-11). [Source:Uniprot/SWISSPROT;Acc:Q9BXB4]	3	126730392	ensembl cDNA
Ssc.9058.1.A1_at	-1.11974	-1.43404	-0.805438	4.94193	-6.98265	1.61633e-06	1.37382e-05	5.09349	LRRC24	LRRC24	similar to mouse C030006K11Rik protein [Source:RefSeq_peptide;Acc:NP_001001795]	8	145718581	ensembl cDNA
Ssc.20986.2.S1_at	2.94539	2.11851	3.77227	4.51739	6.98148	1.61994e-06	1.37593e-05	5.09122	GRN	GRN	Granulins precursor (Acrogranin) (Proepithelin) (PEPI) [Contains: Paragranulin; Granulin 1 (Granulin G); Granulin 2 (Granulin F); Granulin 3 (Granulin B); Granulin 4 (Granulin A); Granulin 5 (Granulin C); Granulin 6 (Granulin D); Granulin 7 (Granulin E)].	17	39778017	ensembl cDNA
Ssc.18512.1.S1_at	-1.21949	-1.56195	-0.877036	4.18728	-6.97944	1.62631e-06	1.38038e-05	5.08723	C1orf93	C1orf93		1	2508097	ensembl cDNA
Ssc.833.1.S1_at	2.71795	1.95426	3.48164	4.98854	6.97543	1.63883e-06	1.38989e-05	5.07943	C1QA	C1QA	Complement C1q subcomponent, A chain precursor. [Source:Uniprot/SWISSPROT;Acc:P02745]	1	22835705	ensembl cDNA
Ssc.26200.1.S1_at	-2.29747	-2.94304	-1.65189	6.46351	-6.97512	1.6398e-06	1.38989e-05	5.07883	THRB	THRB	Thyroid hormone receptor beta-1. [Source:Uniprot/SWISSPROT;Acc:P10828]	3	24134709	ensembl cDNA
Ssc.8785.1.A1_at	-0.844005	-1.08118	-0.606827	8.44495	-6.97459	1.64148e-06	1.38995e-05	5.07778	OXA1L	OXA1L	Inner membrane protein OXA1L, mitochondrial precursor (Oxidase assembly 1-like protein) (OXA1-like protein) (OXA1Hs) (Hsa). [Source:Uniprot/SWISSPROT;Acc:Q15070]	14	22305571	ensembl cDNA
Ssc.24542.1.S1_at	-2.46618	-3.15924	-1.77313	4.62857	-6.97438	1.64215e-06	1.38995e-05	5.07737	RGMB	RGMB	RGM domain family, member B [Homo sapiens]. [Source:RefSeq;Acc:NM_173670]	5	98132900	ensembl cDNA
Ssc.27377.1.S1_at	1.79371	1.28952	2.29791	5.37402	6.97274	1.6473e-06	1.39334e-05	5.07419	BRIP1	BRIP1	BRCA1 interacting protein C-terminal helicase 1; BRCA1-interacting protein 1; BRCA1-binding helicase-like protein BACH1; BRCA1-associated C-terminal helicase 1 [Homo sapiens]. [Source:RefSeq;Acc:NM_032043]	17	57114767	ensembl genome
Ssc.18961.1.A1_at	1.5213	1.09332	1.94928	3.60939	6.96691	1.66582e-06	1.40803e-05	5.06281	EVI5	EVI5	ecotropic viral integration site 5; neuroblastoma stage 4S gene [Homo sapiens]. [Source:RefSeq;Acc:NM_005665]	1	92746841	ensembl genome
Ssc.30893.1.A1_at	-1.12682	-1.44385	-0.809784	6.22269	-6.96618	1.66815e-06	1.40902e-05	5.06139	GULP1	GULP1	GULP, engulfment adaptor PTB domain containing 1; engulfment adapter protein; PTB domain adaptor protein CED-6 [Homo sapiens]. [Source:RefSeq;Acc:NM_016315]	2	188865635	ensembl cDNA
Ssc.3433.2.S1_at	-1.68685	-2.16156	-1.21215	5.58943	-6.96469	1.67292e-06	1.41207e-05	5.05849	GMPR	GMPR	GMP reductase 1 (EC 1.7.1.7) (Guanosine 5-monophosphate oxidoreductase 1) (Guanosine monophosphate reductase 1). [Source:Uniprot/SWISSPROT;Acc:P36959]	6	16346790	ensembl cDNA
Ssc.16650.1.S1_at	-1.25655	-1.61022	-0.902876	6.11111	-6.9635	1.67673e-06	1.4141e-05	5.05617	TMEM91	TMEM91	2-oxoisovalerate dehydrogenase alpha subunit, mitochondrial precursor (EC 1.2.4.4) (Branched-chain alpha-keto acid dehydrogenase E1 component alpha chain) (BCKDH E1-alpha) (BCKDE1A). [Source:Uniprot/SWISSPROT;Acc:P12694]	19	46595544	ensembl cDNA
Ssc.383.1.S1_at	2.63481	1.89318	3.37645	4.20863	6.96322	1.67764e-06	1.4141e-05	5.05562	HOPX	HOPX	homeodomain-only protein; lung cancer-associated Y protein; not expressed in choriocarcinoma clone 1; heart odd homeobox 1 protein [Homo sapiens]. [Source:RefSeq;Acc:NM_032495]	4	57208921	ensembl cDNA
Ssc.25314.1.S1_a_at	-1.07767	-1.38114	-0.774205	5.53199	-6.96026	1.6872e-06	1.42117e-05	5.04985	AHCY	AHCY	Adenosylhomocysteinase (EC 3.3.1.1) (S-adenosyl-L-homocysteine hydrolase) (AdoHcyase). [Source:Uniprot/SWISSPROT;Acc:P23526]	20	32331737	ensembl cDNA
Ssc.21752.1.S1_at	-1.74241	-2.23311	-1.25171	6.57716	-6.95958	1.68939e-06	1.42203e-05	5.04853	APOO	APOO		X	23761402	ensembl cDNA
Ssc.8148.2.S1_at	1.17765	0.845871	1.50942	5.48697	6.95694	1.69797e-06	1.42826e-05	5.04338	KCNMA1	KCNMA1	Calcium-activated potassium channel alpha subunit 1 (Calcium-activated potassium channel, subfamily M, alpha subunit 1) (Maxi K channel) (MaxiK) (BK channel) (K(VCA)alpha) (BKCA alpha) (KCa1.1) (Slowpoke homolog) (Slo homolog) (Slo-alpha) (Slo1) (hSlo). [	10	78307361	ensembl genome
Ssc.2290.1.S1_at	-1.25024	-1.60254	-0.897947	4.84056	-6.95561	1.70231e-06	1.43092e-05	5.04078	TBC1D9	TBC1D9		4	141762799	ensembl genome
Ssc.16901.1.S1_at	1.21331	0.871353	1.55527	5.48554	6.95417	1.70702e-06	1.433e-05	5.03797	CREBL1		Cyclic-AMP-dependent transcription factor ATF-6 beta (Activating transcription factor 6 beta) (ATF6-beta) (cAMP responsive element binding protein-like 1) (cAMP response element binding protein-related protein) (Creb-rp) (G13 protein). [Source:Uniprot/SWI		.	ensembl cDNA
Ssc.26066.1.S1_at	1.36798	0.982427	1.75354	5.49773	6.95413	1.70713e-06	1.433e-05	5.0379	POLR2B	POLR2B	DNA-directed RNA polymerase II 140 kDa polypeptide (EC 2.7.7.6) (RNA polymerase II subunit 2) (RPB2). [Source:Uniprot/SWISSPROT;Acc:P30876]	4	57538665	ensembl genome
Ssc.4929.1.S1_at	-1.08944	-1.39658	-0.782298	7.14681	-6.95209	1.71385e-06	1.43765e-05	5.03391	STK40	STK40	SINK-homologous serine/threonine kinase [Homo sapiens]. [Source:RefSeq;Acc:NM_032017]	1	36577812	ensembl cDNA
Ssc.887.1.A1_at	0.880826	0.632418	1.12923	7.35443	6.94981	1.72135e-06	1.44295e-05	5.02946	SERINC3	SERINC3	Tumor differentially expressed protein 1 (Transmembrane protein SBBI99). [Source:Uniprot/SWISSPROT;Acc:Q13530]	20	42558279	ensembl cDNA
Ssc.10760.1.A1_at	-1.8501	-2.37195	-1.32826	4.19635	-6.94871	1.725e-06	1.44502e-05	5.02731	THNSL1	THNSL1	threonine synthase-like 1 [Homo sapiens]. [Source:RefSeq;Acc:NM_024838]	10	25345514	ensembl cDNA
Ssc.1282.1.A1_at	-1.28401	-1.6463	-0.921724	5.9569	-6.94648	1.73241e-06	1.45023e-05	5.02295	ACP6	ACP6	acid phosphatase 6, lysophosphatidic; acid phosphatase like 1; lysophosphatidic acid phosphatase [Homo sapiens]. [Source:RefSeq;Acc:NM_016361]	1	145585794	ensembl cDNA
Ssc.17154.1.A1_a_at	1.11195	0.798041	1.42586	9.94931	6.94268	1.74508e-06	1.45983e-05	5.01554	TUBA1B	TUBA1B	Tubulin alpha-1 chain (Alpha-tubulin 1). [Source:Uniprot/SWISSPROT;Acc:P05209]	12	47807836	ensembl cDNA
Ssc.16312.1.S1_at	2.22569	1.59713	2.85425	5.66557	6.94013	1.75365e-06	1.46546e-05	5.01056	CKAP4	CKAP4	cytoskeleton-associated protein 4; transmembrane protein (63kD), endoplasmic reticulum/Golgi intermediate compartment; type-II transmembrane protein p63 [Homo sapiens]. [Source:RefSeq;Acc:NM_006825]	12	105155933	ensembl cDNA
Ssc.18954.1.A1_at	-1.11583	-1.43095	-0.800697	4.68692	-6.93996	1.75422e-06	1.46546e-05	5.01023	RILP	RILP	Rab interacting lysosomal protein [Homo sapiens]. [Source:RefSeq;Acc:NM_031430]	17	1496199	ensembl cDNA
Ssc.5609.1.A1_at	-1.50267	-1.92716	-1.07817	7.51717	-6.93811	1.76046e-06	1.46888e-05	5.00662	NKAIN2	NKAIN2	T-cell lymphoma breakpoint-associated target 1 [Homo sapiens]. [Source:RefSeq;Acc:NM_153355]	6	124166985	ensembl genome
Ssc.17091.2.A1_s_at	1.76977	1.26982	2.26972	6.40335	6.93803	1.76072e-06	1.46888e-05	5.00646	C3orf52	C3orf52		3	113287926	ensembl genome
Ssc.10623.1.A1_at	1.39935	1.00395	1.79475	4.80869	6.93641	1.76621e-06	1.47245e-05	5.0033	RTN3	RTN3	Reticulon protein 3 (Neuroendocrine-specific protein-like 2) (NSP-like protein II) (NSPLII). [Source:Uniprot/SWISSPROT;Acc:O95197]	11	63205498	ensembl genome
Ssc.18976.1.A1_at	-1.02821	-1.31877	-0.73764	3.291	-6.93558	1.76904e-06	1.4738e-05	5.00167	IGHV@		Ig heavy chain V-III region VH26 precursor. [Source:Uniprot/SWISSPROT;Acc:P01764]		.	ensembl genome
Ssc.31025.1.S1_at	-1.27231	-1.63197	-0.912637	6.18412	-6.93325	1.77697e-06	1.47939e-05	4.99712	C16orf5	C16orf5		16	4500677	ensembl cDNA
Ssc.5897.1.S1_at	-1.04758	-1.34384	-0.75133	6.3784	-6.93063	1.78594e-06	1.48584e-05	4.992	Q96RZ0				.	ensembl cDNA
Ssc.10029.1.S1_at	1.58218	1.13467	2.02969	5.31881	6.92952	1.78976e-06	1.488e-05	4.98983	PPP2R1B	PPP2R1B	Serine/threonine protein phosphatase 2A, 65 kDa regulatory subunit A, beta isoform (PP2A, subunit A, PR65-beta isoform) (PP2A, subunit A, R1-beta isoform). [Source:Uniprot/SWISSPROT;Acc:P30154]	11	111102842	ensembl cDNA
Ssc.10942.1.S1_at	-1.45956	-1.87243	-1.04669	10.5945	-6.92885	1.79206e-06	1.4889e-05	4.98852	ENO3	ENO3	Beta enolase (EC 4.2.1.11) (2-phospho-D-glycerate hydro-lyase) (Skeletal muscle enolase) (MSE) (Enolase 3). [Source:Uniprot/SWISSPROT;Acc:P13929]	17	4795131	ensembl cDNA
Ssc.21338.1.S1_at	-1.5606	-2.00231	-1.1189	5.27191	-6.92488	1.80581e-06	1.49763e-05	4.98075	ABCB7	ABCB7	ATP-binding cassette, sub-family B, member 7, mitochondrial precursor (ATP-binding cassette transporter 7) (ABC transporter 7 protein). [Source:Uniprot/SWISSPROT;Acc:O75027]	X	74189834	ensembl cDNA
Ssc.15701.1.S1_at	-1.16922	-1.50015	-0.838282	7.80861	-6.92471	1.80638e-06	1.49763e-05	4.98043	TTC11		Tetratricopeptide repeat protein 11 (TPR repeat protein 11) (CGI-135). [Source:Uniprot/SWISSPROT;Acc:Q9Y3D6]		.	ensembl cDNA
Ssc.18859.1.S1_at	1.46091	1.04741	1.87441	5.08009	6.92468	1.80649e-06	1.49763e-05	4.98037	SLC30A7	SLC30A7	zinc transporter like 2; zinc transporter ZnT-7 [Homo sapiens]. [Source:RefSeq;Acc:NM_133496]	1	101134220	ensembl cDNA
Ssc.7872.1.A1_at	1.198	0.858906	1.5371	5.1397	6.9244	1.80748e-06	1.49763e-05	4.97981	PRSS7	PRSS7	Enteropeptidase precursor (EC 3.4.21.9) (Enterokinase). [Source:Uniprot/SWISSPROT;Acc:P98073]	21	18563561	ensembl genome
Ssc.10500.1.A1_at	-2.93289	-3.76313	-2.10266	4.88547	-6.92379	1.8096e-06	1.49837e-05	4.97862	NMNAT2	NMNAT2	Nicotinamide mononucleotide adenylyltransferase 2 (EC 2.7.7.1) (NMN adenylyltransferase 2). [Source:Uniprot/SWISSPROT;Acc:Q9BZQ4]	1	181484001	ensembl cDNA
Ssc.1198.2.A1_at	-1.4145	-1.81494	-1.01406	6.07325	-6.92334	1.81116e-06	1.49863e-05	4.97774	PCMT1	PCMT1	Protein-L-isoaspartate(D-aspartate) O-methyltransferase (EC 2.1.1.77) (Protein-beta-aspartate methyltransferase) (PIMT) (Protein L- isoaspartyl/D-aspartyl methyltransferase) (L-isoaspartyl protein carboxyl methyltransferase). [Source:Uniprot/SWISSPROT;Acc	6	150112273	ensembl cDNA
Ssc.3339.1.S1_at	-2.61123	-3.35059	-1.87186	6.47026	-6.92205	1.81565e-06	1.50133e-05	4.97522	BCKDHB	BCKDHB	2-oxoisovalerate dehydrogenase beta subunit, mitochondrial precursor (EC 1.2.4.4) (Branched-chain alpha-keto acid dehydrogenase E1 component beta chain) (BCKDH E1-beta). [Source:Uniprot/SWISSPROT;Acc:P21953]	6	80873083	ensembl cDNA
Ssc.30785.1.S1_at	-1.46077	-1.87446	-1.04708	5.45686	-6.92072	1.8203e-06	1.50415e-05	4.97262	RPL31	RPL31	ribosomal protein L31; 60S ribosomal protein L31 [Homo sapiens]. [Source:RefSeq;Acc:NM_000993]	2	100985123	ensembl genome
Ssc.5035.1.S1_at	-0.993324	-1.27466	-0.711986	6.46798	-6.92008	1.82256e-06	1.505e-05	4.97136	MRPS18A	MRPS18A	28S ribosomal protein S18a, mitochondrial precursor (MRP-S18-a) (Mrps18a) (MRP-S18-3). [Source:Uniprot/SWISSPROT;Acc:Q9NVS2]	6	43747020	ensembl cDNA
Ssc.7149.1.A1_at	-1.10175	-1.41388	-0.78963	6.59793	-6.9184	1.82843e-06	1.50883e-05	4.96809	CYB5D1	CYB5D1		17	7702038	ensembl cDNA
Ssc.11132.1.S1_a_at	0.965585	0.692017	1.23915	11.7431	6.91789	1.83023e-06	1.50929e-05	4.96709	RPS18		ribosomal protein S18; 40S ribosomal protein S18 [Homo sapiens]. [Source:RefSeq;Acc:NM_022551]		.	ensembl cDNA
Ssc.7055.1.A1_at	-1.57739	-2.02436	-1.13041	3.28121	-6.91672	1.83438e-06	1.51169e-05	4.96479	SFTPB	SFTPB	Pulmonary surfactant-associated protein B precursor (SP-B) (6 kDa protein) (Pulmonary surfactant-associated proteolipid SPL(Phe)) (18 kDa pulmonary-surfactant protein). [Source:Uniprot/SWISSPROT;Acc:P07988]	2	85737954	ensembl genome
Ssc.10625.1.A1_a_at	-1.34234	-1.7229	-0.961772	3.29301	-6.91324	1.84669e-06	1.5208e-05	4.95798	KIAA1045	KIAA1045	PREDICTED: KIAA1045 [Source:RefSeq_peptide;Acc:XP_048592]	9	34948192	ensembl cDNA
Ssc.14090.1.S1_at	-1.98439	-2.54707	-1.42171	3.13431	-6.91217	1.85048e-06	1.52289e-05	4.9559	EPB41L5	EPB41L5	Band 4.1-like protein 5. [Source:Uniprot/SWISSPROT;Acc:Q9HCM4]	2	120487139	ensembl cDNA
Ssc.1294.1.S1_at	-0.92103	-1.18234	-0.659716	5.16897	-6.90812	1.86499e-06	1.5338e-05	4.94796	NIT1	NIT1	nitrilase 1 [Homo sapiens]. [Source:RefSeq;Acc:NM_005600]	1	159354515	ensembl cDNA
Ssc.18440.1.S1_at	-2.317	-2.97458	-1.65942	6.26477	-6.90597	1.8727e-06	1.5391e-05	4.94376	NP_001003704		mitochondrial protein 18 kDa isoform a [Homo sapiens]. [Source:RefSeq;Acc:NM_016498]		.	ensembl cDNA
Ssc.1461.1.S1_at	-0.809122	-1.03877	-0.57947	11.4359	-6.90545	1.87458e-06	1.53961e-05	4.94274	COX7C	COX7C	Cytochrome c oxidase polypeptide VIIc, mitochondrial precursor (EC 1.9.3.1). [Source:Uniprot/SWISSPROT;Acc:P15954]	5	85949540	ensembl cDNA
Ssc.5309.1.S1_at	-0.902191	-1.15827	-0.646108	5.48538	-6.90505	1.87603e-06	1.53976e-05	4.94195	C3orf37	C3orf37	DC12 protein [Homo sapiens]. [Source:RefSeq;Acc:NM_020187]	3	130480374	ensembl cDNA
Ssc.2767.2.S1_a_at	-1.75521	-2.25345	-1.25696	5.31101	-6.90454	1.87788e-06	1.54024e-05	4.94095	PTGER3	PTGER3	Prostaglandin E2 receptor, EP3 subtype (Prostanoid EP3 receptor) (PGE receptor, EP3 subtype). [Source:Uniprot/SWISSPROT;Acc:P43115]	1	71090624	ensembl cDNA
Ssc.19021.1.A1_at	1.34042	0.959893	1.72095	3.87456	6.90399	1.87987e-06	1.54083e-05	4.93988	CHST3	CHST3	carbohydrate (chondroitin 6) sulfotransferase 3; chondroitin 6-sulfotransferase [Homo sapiens]. [Source:RefSeq;Acc:NM_004273]	10	73394126	ensembl cDNA
Ssc.1447.3.S1_at	2.09091	1.497	2.68481	4.24149	6.90027	1.89338e-06	1.55087e-05	4.93259	CGNL1	CGNL1	paracingulin [Homo sapiens]. [Source:RefSeq;Acc:NM_032866]	15	55455997	ensembl cDNA
Ssc.29767.1.A1_at	-1.55685	-1.99915	-1.11455	5.38488	-6.89886	1.89852e-06	1.55403e-05	4.92983	EXOC5	EXOC5	Exocyst complex component Sec10 (hSec10). [Source:Uniprot/SWISSPROT;Acc:O00471]	14	56738954	ensembl cDNA
Ssc.7552.1.A1_at	2.10201	1.50421	2.69981	4.85247	6.89169	1.92492e-06	1.57458e-05	4.91579	TES	TES	Testin (TESS). [Source:Uniprot/SWISSPROT;Acc:Q9UGI8]	7	115637857	ensembl cDNA
Ssc.27378.1.S1_at	-0.974676	-1.25194	-0.697414	4.82996	-6.88999	1.93126e-06	1.57788e-05	4.91245	MMS19	MMS19	MMS19-like (MET18 homolog, S. cerevisiae); homolog of yeast MMS19; MMS19 (MET18 S. cerevisiae)-like [Homo sapiens]. [Source:RefSeq;Acc:NM_022362]	10	99208071	ensembl cDNA
Ssc.5091.1.A1_at	-1.11188	-1.42818	-0.795576	6.8576	-6.88977	1.93208e-06	1.57788e-05	4.91202	Q8N5G0		PREDICTED: hypothetical protein XP_371691 [Source:RefSeq_peptide;Acc:XP_371691]		.	ensembl cDNA
Ssc.11025.1.S1_at	1.53506	1.09836	1.97175	6.08804	6.88957	1.93283e-06	1.57788e-05	4.91162	HLA-DMB		HLA class II histocompatibility antigen, DM beta chain precursor (MHC class II antigen DMB). [Source:Uniprot/SWISSPROT;Acc:P28068]		.	ensembl cDNA
Ssc.21624.1.A1_at	-1.26793	-1.62866	-0.907205	7.03535	-6.88916	1.93433e-06	1.57804e-05	4.91083	LIN7C	LIN7C	lin-7 homolog C; LIN-7 protein 3 [Homo sapiens]. [Source:RefSeq;Acc:NM_018362]	11	27472700	ensembl cDNA
Ssc.12641.1.S1_at	-1.62764	-2.09086	-1.16441	6.32105	-6.88669	1.94357e-06	1.58452e-05	4.90599	NKIRAS1	NKIRAS1	kappa B-ras 1; I-kappa-B-interacting Ras-like protein 1; NFKB inhibitor interacting Ras-like protein 1 [Homo sapiens]. [Source:RefSeq;Acc:NM_020345]	3	23908578	ensembl cDNA
Ssc.16681.1.A1_at	1.28673	0.920474	1.65298	8.91476	6.88577	1.94704e-06	1.58628e-05	4.90417	COX6A1	COX6A1	Cytochrome c oxidase polypeptide VIa-liver, mitochondrial precursor (EC 1.9.3.1). [Source:Uniprot/SWISSPROT;Acc:P12074]	12	119360287	ensembl cDNA
Ssc.26062.1.S1_at	1.44982	1.03711	1.86253	5.98282	6.8852	1.94918e-06	1.58697e-05	4.90305	C3orf17	C3orf17		3	114203981	ensembl genome
Ssc.24810.1.A1_at	1.04095	0.744544	1.33735	4.31963	6.88322	1.95661e-06	1.59195e-05	4.89919	NF1	NF1	Neurofibromin (Neurofibromatosis-related protein NF-1) [Contains: Neurofibromin truncated]. [Source:Uniprot/SWISSPROT;Acc:P21359]	17	26446121	ensembl genome
Ssc.14408.1.A1_at	-1.15256	-1.48087	-0.824258	3.60618	-6.88076	1.96594e-06	1.59847e-05	4.89435	USP34	USP34	ubiquitin specific protease 34 [Homo sapiens]. [Source:RefSeq;Acc:NM_014709]	2	61268095	ensembl cDNA
Ssc.20904.1.A1_at	1.41738	1.01351	1.82125	5.0434	6.87848	1.9746e-06	1.60403e-05	4.88988	AKT3	AKT3	RAC-gamma serine/threonine-protein kinase (EC 2.7.1.37) (RAC-PK-gamma) (Protein kinase Akt-3) (Protein kinase B, gamma) (PKB gamma) (STK-2). [Source:Uniprot/SWISSPROT;Acc:Q9Y243]	1	241718158	ensembl cDNA
Ssc.17203.2.S1_at	2.04542	1.46258	2.62827	4.41747	6.87827	1.97541e-06	1.60403e-05	4.88946	CTSS	CTSS	Cathepsin S precursor (EC 3.4.22.27). [Source:Uniprot/SWISSPROT;Acc:P25774]	1	148969175	ensembl cDNA
Ssc.19162.1.A1_at	1.97669	1.41301	2.54036	3.71676	6.87316	1.99498e-06	1.61832e-05	4.87944	SUSD1	SUSD1	sushi domain containing 1 [Homo sapiens]. [Source:RefSeq;Acc:NM_022486]	9	113842886	ensembl genome
Ssc.26407.1.S1_at	-1.32748	-1.70604	-0.948925	7.46118	-6.87298	1.99567e-06	1.61832e-05	4.87909	USP28	USP28	Ubiquitin carboxyl-terminal hydrolase 28 (EC 3.1.2.15) (Ubiquitin thiolesterase 28) (Ubiquitin-specific processing protease 28) (Deubiquitinating enzyme 28). [Source:Uniprot/SWISSPROT;Acc:Q96RU2]	11	113173808	ensembl cDNA
Ssc.19226.1.S1_at	0.910625	0.65091	1.17034	3.65491	6.87212	1.99897e-06	1.61992e-05	4.8774	SPTLC2	SPTLC2	Serine palmitoyltransferase 2 (EC 2.3.1.50) (Long chain base biosynthesis protein 2) (LCB 2) (Serine-palmitoyl-CoA transferase 2) (SPT 2). [Source:Uniprot/SWISSPROT;Acc:O15270]	14	77043025	ensembl cDNA
Ssc.12383.1.A1_at	-1.40865	-1.81044	-1.00686	3.94179	-6.87153	2.00126e-06	1.6204e-05	4.87624	DNAJC16					ensembl cDNA
Ssc.11219.1.S1_at	1.43014	1.02221	1.83807	4.31206	6.87128	2.00222e-06	1.6204e-05	4.87575	TMEM176B	TMEM176B	LR8 protein [Homo sapiens]. [Source:RefSeq;Acc:NM_014020]	7	150119313	ensembl cDNA
Ssc.8310.1.A1_at	-1.41692	-1.82132	-1.01252	5.06942	-6.86732	2.0176e-06	1.63091e-05	4.86797	UTX	UTX	Ubiquitously transcribed X chromosome tetratricopeptide repeat protein (Ubiquitously transcribed TPR protein on the X chromosome). [Source:Uniprot/SWISSPROT;Acc:O15550]	X	44617415	ensembl cDNA
Ssc.24979.1.S1_at	1.2778	0.913107	1.6425	5.43992	6.86724	2.01788e-06	1.63091e-05	4.86783	BRPF1	BRPF1	ARP2/3 complex 20 kDa subunit (p20-ARC) (Actin-related protein 2/3 complex subunit 4). [Source:Uniprot/SWISSPROT;Acc:P59998]	3	9748434	ensembl cDNA
Ssc.24603.1.S1_at	-1.29949	-1.67048	-0.928505	4.97046	-6.86532	2.02539e-06	1.63589e-05	4.86405	REEP1	REEP1	receptor expression enhancing protein 1 [Source:RefSeq_peptide;Acc:NP_075063]	2	86294633	ensembl cDNA
Ssc.1388.1.S1_at	-1.21432	-1.56107	-0.867574	5.31951	-6.86383	2.03123e-06	1.63952e-05	4.86112	NUDT2	NUDT2	Bis(5-nucleosyl)-tetraphosphatase [Asymmetrical] (EC 3.6.1.17) (Diadenosine 5,5-P1,P4-tetraphosphate asymmetrical hydrolase) (Diadenosine tetraphosphatase) (Ap4A hydrolase) (Ap4AASE). [Source:Uniprot/SWISSPROT;Acc:P50583]	9	34319504	ensembl cDNA
Ssc.28969.1.S1_at	1.33151	0.951263	1.71176	3.88527	6.86316	2.03386e-06	1.63987e-05	4.85981	CSGALNACT2	CSGALNACT2	chondroitin beta1,4 N-acetylgalactosaminyltransferase 2 [Homo sapiens]. [Source:RefSeq;Acc:NM_018590]	10	42953940	ensembl cDNA
Ssc.17203.1.A1_at	1.88079	1.34367	2.41791	8.5213	6.86303	2.03435e-06	1.63987e-05	4.85956	CTSS	CTSS	Cathepsin S precursor (EC 3.4.22.27). [Source:Uniprot/SWISSPROT;Acc:P25774]	1	148969175	ensembl cDNA
Ssc.4808.1.S1_at	2.35671	1.68359	3.02982	5.78329	6.86222	2.03753e-06	1.64135e-05	4.85797	C7orf41	C7orf41		7	30141077	ensembl cDNA
Ssc.6805.2.A1_at	0.918985	0.656399	1.18157	7.62343	6.85939	2.04871e-06	1.64926e-05	4.85241	C2orf12		Cervical cancer oncogene 4. [Source:Uniprot/SPTREMBL;Acc:Q8TDM3]		.	ensembl cDNA
Ssc.9174.2.A1_a_at	-1.85569	-2.38598	-1.3254	5.51224	-6.85869	2.05149e-06	1.65041e-05	4.85103	PTPMT1	PTPMT1	NADH-ubiquinone oxidoreductase 30 kDa subunit, mitochondrial precursor (EC 1.6.5.3) (EC 1.6.99.3) (Complex I-30KD) (CI-30KD). [Source:Uniprot/SWISSPROT;Acc:O75489]	11	47543751	ensembl cDNA
Ssc.25185.1.S1_at	1.87136	1.33652	2.4062	4.17223	6.85779	2.05508e-06	1.6522e-05	4.84925	LIMCH1	LIMCH1		4	41057559	ensembl genome
Ssc.8991.1.S1_at	1.03974	0.742452	1.33704	4.30313	6.85476	2.06714e-06	1.65889e-05	4.8433	SKI	SKI	Ski oncogene (C-ski). [Source:Uniprot/SWISSPROT;Acc:P12755]	1	2149994	ensembl cDNA
Ssc.2288.1.A1_at	1.36708	0.976193	1.75797	4.33565	6.85473	2.06723e-06	1.65889e-05	4.84326	WDR6	WDR6	WD-repeat protein 6. [Source:Uniprot/SWISSPROT;Acc:Q9NNW5]	3	49019696	ensembl cDNA
Ssc.3467.1.S1_at	1.15852	0.82726	1.48977	8.38998	6.85467	2.06749e-06	1.65889e-05	4.84313	COL4A2	COL4A2	Collagen, type IV, alpha 2 (Fragment). [Source:Uniprot/SPTREMBL;Acc:Q5T9X8]	13	109757615	ensembl cDNA
Ssc.27416.1.S1_at	-1.04968	-1.34985	-0.749506	3.08756	-6.8538	2.07095e-06	1.66058e-05	4.84143	TMEM186	TMEM186		16	8796825	ensembl cDNA
Ssc.12067.1.S1_at	-1.20733	-1.55283	-0.861844	6.3873	-6.84919	2.08948e-06	1.67434e-05	4.83237	FAM158A	FAM158A	UPF0172 protein C14orf122 (CGI-112). [Source:Uniprot/SWISSPROT;Acc:Q9Y3B6]	14	23678015	ensembl cDNA
Ssc.13696.1.A1_at	-2.51949	-3.24051	-1.79847	3.47844	-6.84877	2.0912e-06	1.67461e-05	4.83154	DDIT4L	DDIT4L	DNA-damage-inducible transcript 4-like; regulated in development and DNA damage response 2 [Homo sapiens]. [Source:RefSeq;Acc:NM_145244]	4	101326052	ensembl cDNA
Ssc.1950.1.A1_at	-2.70529	-3.47972	-1.93085	3.86417	-6.84664	2.09982e-06	1.68041e-05	4.82735	GRAMD1C	GRAMD1C		3	115040447	ensembl cDNA
Ssc.10051.2.A1_at	1.25003	0.89212	1.60795	4.61119	6.84528	2.10535e-06	1.68303e-05	4.82468	Q7Z4F9		MSTP082. [Source:Uniprot/SPTREMBL;Acc:Q7Z4F9]		.	ensembl cDNA
Ssc.24277.1.S1_at	-1.73429	-2.23087	-1.23771	3.67427	-6.84516	2.10586e-06	1.68303e-05	4.82443	USP45	USP45	USP45 protein. [Source:Uniprot/SPTREMBL;Acc:Q9BRU1]	6	99986911	ensembl cDNA
Ssc.13469.1.A1_at	1.97944	1.4126	2.54627	4.27617	6.84438	2.10901e-06	1.68429e-05	4.82291	OR5D14	OR5D14	Olfactory receptor 5D14. [Source:Uniprot/SWISSPROT;Acc:Q8NGL3]	11	55319608	ensembl genome
Ssc.6907.1.S1_at	1.31304	0.937022	1.68906	5.0166	6.84409	2.1102e-06	1.68429e-05	4.82234	STK38	STK38	serine/threonine kinase 38; serine threonine protein kinase; nuclear Dbf2-related 1 [Homo sapiens]. [Source:RefSeq;Acc:NM_007271]	6	36569647	ensembl cDNA
Ssc.3430.1.A1_at	0.985106	0.702938	1.26727	4.34671	6.84264	2.11613e-06	1.68792e-05	4.81948	TNKS1BP1	TNKS1BP1	182 kDa tankyrase 1-binding protein. [Source:Uniprot/SWISSPROT;Acc:Q9C0C2]	11	56823679	ensembl cDNA
Ssc.3563.1.S1_at	-2.12767	-2.73775	-1.51758	5.03835	-6.83534	2.1462e-06	1.71078e-05	4.80514	PCTK1	PCTK1	Serine/threonine-protein kinase PCTAIRE-1 (EC 2.7.1.37) (PCTAIRE-motif protein kinase 1). [Source:Uniprot/SWISSPROT;Acc:Q00536]	X	46962576	ensembl cDNA
Ssc.24360.1.S1_a_at	1.2445	0.887387	1.60161	3.74403	6.83027	2.16738e-06	1.72653e-05	4.79515	SLC17A5	SLC17A5	Sialin (Solute carrier family 17 member 5) (Sodium/sialic acid cotransporter) (AST) (Membrane glycoprotein HP59). [Source:Uniprot/SWISSPROT;Acc:Q9NRA2]	6	74359824	ensembl cDNA
Ssc.19153.1.S1_at	-1.93229	-2.48701	-1.37756	4.40024	-6.82718	2.18038e-06	1.73495e-05	4.78907	FAM73B	FAM73B		9	130838745	ensembl cDNA
Ssc.4444.1.A1_at	-0.962779	-1.23918	-0.686378	6.50872	-6.82708	2.18079e-06	1.73495e-05	4.78888	CLPX	CLPX	ATP-dependent Clp protease ATP-binding subunit ClpX-like, mitochondrial precursor. [Source:Uniprot/SWISSPROT;Acc:O76031]	15	63229837	ensembl genome
Ssc.28409.1.S1_at	-0.865114	-1.11349	-0.616733	5.66598	-6.82659	2.18287e-06	1.73541e-05	4.78791	FXC1	FXC1	Mitochondrial import inner membrane translocase subunit TIM9 B (Fracture callus protein 1) (FxC1) (TIM10B) (TIMM10B). [Source:Uniprot/SWISSPROT;Acc:Q9Y5J6]	11	6459253	ensembl cDNA
Ssc.2589.1.S1_at	-0.843342	-1.08548	-0.601201	12.507	-6.82627	2.18422e-06	1.73541e-05	4.78728	TNNI3	TNNI3	Troponin I, cardiac muscle. [Source:Uniprot/SWISSPROT;Acc:P19429]	19	60354950	ensembl cDNA
Ssc.5483.1.S1_at	-2.09819	-2.70081	-1.49558	5.18045	-6.82425	2.19278e-06	1.74107e-05	4.7833	Q6UWP2				.	ensembl cDNA
Ssc.6695.1.A1_a_at	-1.5192	-1.95558	-1.08283	6.04882	-6.82347	2.1961e-06	1.74257e-05	4.78176	MKKS	MKKS	McKusick-Kaufman/Bardet-Biedl syndromes putative chaperonin. [Source:Uniprot/SWISSPROT;Acc:Q9NPJ1]	20	10333839	ensembl cDNA
Ssc.7719.1.A1_at	-1.88659	-2.42861	-1.34457	4.78092	-6.82197	2.20247e-06	1.74549e-05	4.77882	DCLRE1A	DCLRE1A	DNA-crosslink repair gene SNM1 [Homo sapiens]. [Source:RefSeq;Acc:NM_014881]	10	115584474	ensembl cDNA
Ssc.10360.1.S1_at	1.84782	1.31694	2.37871	6.69111	6.82194	2.20264e-06	1.74549e-05	4.77874	BRAF	BRAF	B-Raf proto-oncogene serine/threonine-protein kinase (EC 2.7.1.37) (p94) (v-Raf murine sarcoma viral oncogene homolog B1). [Source:Uniprot/SWISSPROT;Acc:P15056]	7	140080751	ensembl genome
Ssc.6623.1.S1_at	-1.65736	-2.13378	-1.18094	5.9948	-6.81828	2.2183e-06	1.75649e-05	4.77153	NIPSNAP3A	NIPSNAP3A	NipSnap3A protein (NipSnap4) (Target for Salmonella secreted protein C) (TassC) (HSPC299). [Source:Uniprot/SWISSPROT;Acc:Q9UFN0]	9	106549786	ensembl cDNA
Ssc.18758.1.S1_at	-1.60597	-2.06765	-1.14428	5.74214	-6.81769	2.22085e-06	1.75649e-05	4.77037	TOMM40L	TOMM40L		1	159462457	ensembl cDNA
Ssc.2290.2.S1_at	-1.35525	-1.74486	-0.965633	3.30187	-6.81762	2.22114e-06	1.75649e-05	4.77024	TBC1D9	TBC1D9		4	141762799	ensembl genome
Ssc.6289.1.S1_at	-1.46706	-1.88883	-1.04528	8.58811	-6.81735	2.22229e-06	1.75649e-05	4.76971	RAMP1	RAMP1	Receptor activity-modifying protein 1 precursor (CRLR activity- modifying-protein 1) (Calcitonin-receptor-like receptor-activity- modifying-protein 1). [Source:Uniprot/SWISSPROT;Acc:O60894]	2	238432156	ensembl cDNA
Ssc.21304.1.A1_at	-1.78307	-2.29644	-1.26969	4.11829	-6.8074	2.26557e-06	1.78917e-05	4.7501	PSD3	PSD3	Pleckstrin and Sec7 domain containing protein 3 (Exchange factor for ADP-ribosylation factor guanine nucleotide factor 6) (Hepatocellular carcinoma-associated antigen 67). [Source:Uniprot/SWISSPROT;Acc:Q9NYI0]	8	18429093	ensembl genome
Ssc.20472.1.S1_at	1.26644	0.901801	1.63109	3.90134	6.80717	2.26657e-06	1.78917e-05	4.74965	RIPK3	RIPK3	Receptor-interacting serine/threonine-protein kinase 3 (EC 2.7.1.37) (RIP-like protein kinase 3) (Receptor-interacting protein 3) (RIP-3). [Source:Uniprot/SWISSPROT;Acc:Q9Y572]	14	23875068	ensembl cDNA
Ssc.8873.1.A1_at	1.54336	1.09893	1.98779	6.17749	6.80624	2.27066e-06	1.79008e-05	4.74781	NAGA	NAGA	Alpha-N-acetylgalactosaminidase precursor (EC 3.2.1.49) (Alpha- galactosidase B). [Source:Uniprot/SWISSPROT;Acc:P17050]	22	40784331	ensembl cDNA
Ssc.13950.1.S1_at	-1.31895	-1.69876	-0.939136	10.91	-6.80624	2.27067e-06	1.79008e-05	4.74781	PDLIM5	PDLIM5	LIM protein (similar to rat protein kinase C-binding enigma); enigma homolog [Homo sapiens]. [Source:RefSeq;Acc:NM_006457]	4	95592061	ensembl cDNA
AFFX-Ssc-gapdh-5_s_at	-1.01008	-1.30108	-0.719074	11.0731	-6.80306	2.28472e-06	1.79999e-05	4.74154	GAPDH	GAPDH	Glyceraldehyde-3-phosphate dehydrogenase, liver (EC 1.2.1.12) (GAPDH). [Source:Uniprot/SWISSPROT;Acc:P04406]	12	6513918	ensembl cDNA
Ssc.25846.1.S1_at	-1.18981	-1.53303	-0.846587	5.02568	-6.79438	2.32351e-06	1.82843e-05	4.72442	PACS2	PACS2		14	104852126	ensembl cDNA
Ssc.3893.1.S1_at	1.28263	0.912631	1.65264	5.43999	6.79431	2.32382e-06	1.82843e-05	4.72428	NDE1	NDE1	nuclear distribution gene E homolog 1; LIS1-interacting protein NUDE1, rat homolog [Homo sapiens]. [Source:RefSeq;Acc:NM_017668]	16	15644625	ensembl cDNA
Ssc.1585.1.A1_at	2.29758	1.63471	2.96046	3.80246	6.79338	2.32804e-06	1.83057e-05	4.72244	GPRASP2	GPRASP2	G protein-coupled receptor associated sorting protein 2; GASP2 protein [Homo sapiens]. [Source:RefSeq;Acc:NM_001004051]	X	101853760	ensembl cDNA
Ssc.19527.1.S1_at	-1.16697	-1.50385	-0.830092	6.75074	-6.78941	2.34602e-06	1.84352e-05	4.71461	MRPS16	MRPS16	28S ribosomal protein S16, mitochondrial precursor (MRP-S16) (CGI- 132). [Source:Uniprot/SWISSPROT;Acc:Q9Y3D3]	10	74678609	ensembl cDNA
Ssc.1241.1.S1_at	-0.970011	-1.25016	-0.689866	9.71669	-6.78644	2.35959e-06	1.85299e-05	4.70875	HSPE1	HSPE1	10 kDa heat shock protein, mitochondrial (Hsp10) (10 kDa chaperonin) (CPN10). [Source:Uniprot/SWISSPROT;Acc:P61604]	2	198073292	ensembl cDNA
Ssc.3838.1.S1_at	-1.37967	-1.77828	-0.981073	7.32978	-6.784	2.3708e-06	1.86044e-05	4.70393	CCDC56	CCDC56		17	38203179	ensembl cDNA
Ssc.18170.1.S1_at	1.15361	0.820309	1.48692	6.81303	6.78371	2.37214e-06	1.86044e-05	4.70336	ATP5B	ATP5B	ATP synthase beta chain, mitochondrial precursor (EC 3.6.3.14). [Source:Uniprot/SWISSPROT;Acc:P06576]	12	55318230	ensembl genome
Ssc.19268.1.S1_at	-1.45063	-1.86987	-1.03138	3.90288	-6.78165	2.38166e-06	1.8667e-05	4.69929	C14orf143	C14orf143		14	89331669	ensembl cDNA
Ssc.6925.1.A1_at	1.47537	1.04886	1.90189	8.31457	6.77979	2.39025e-06	1.87224e-05	4.69562	RPL22L1	RPL22L1	PREDICTED: hypothetical protein XP_114317 [Source:RefSeq_peptide;Acc:XP_114317]	3	172066749	ensembl cDNA
Ssc.18215.1.S1_at	-1.18961	-1.53356	-0.845669	5.62806	-6.77899	2.39397e-06	1.87327e-05	4.69404	PEMT	PEMT	Phosphatidylethanolamine N-methyltransferase (EC 2.1.1.17) (PEAMT) (PEMT) (PEMT2). [Source:Uniprot/SWISSPROT;Acc:Q9UBM1]	17	17349602	ensembl cDNA
Ssc.8205.1.A1_at	-0.99916	-1.28805	-0.710274	5.92851	-6.77884	2.39465e-06	1.87327e-05	4.69375	ZNF547	ZNF547	Sedlin (Trafficking protein particle complex protein 2) (MBP-1 interacting protein-2A) (MIP-2A). [Source:Uniprot/SWISSPROT;Acc:O14582]	19	62566703	ensembl cDNA
Ssc.11033.1.S1_at	1.59042	1.13038	2.05045	4.46485	6.77591	2.40833e-06	1.88276e-05	4.68796	ARSA	ARSA	Arylsulfatase A precursor (EC 3.1.6.8) (ASA) (Cerebroside-sulfatase). [Source:Uniprot/SWISSPROT;Acc:P15289]	22	49410316	ensembl cDNA
Ssc.15452.1.S1_at	-1.06774	-1.37672	-0.758761	5.00789	-6.77304	2.42183e-06	1.89156e-05	4.68228	ARIH2	ARIH2	Ariadne-2 protein homolog (ARI-2) (Triad1 protein) (HT005). [Source:Uniprot/SWISSPROT;Acc:O95376]	3	48931285	ensembl cDNA
Ssc.7567.1.S1_at	1.1393	0.809592	1.469	5.25183	6.77268	2.42349e-06	1.89156e-05	4.68158	MIB1	MIB1	mindbomb homolog 1; ubiquitin ligase mind bomb; DAPK-interacting protein 1 [Homo sapiens]. [Source:RefSeq;Acc:NM_020774]	18	17575543	ensembl cDNA
Ssc.11090.1.A1_at	1.54072	1.09484	1.9866	4.21102	6.77253	2.42423e-06	1.89156e-05	4.68127	CPNE1		Copine I. [Source:Uniprot/SWISSPROT;Acc:Q99829]		.	ensembl cDNA
Ssc.30959.1.A1_at	1.28029	0.909697	1.65089	6.02933	6.77107	2.43108e-06	1.89475e-05	4.6784	KIF7	KIF7	similar to kinesin family member 21A; N-5 kinesin; EQYK340 [Homo sapiens]. [Source:RefSeq;Acc:NM_198525]	15	87972211	ensembl cDNA
Ssc.5133.1.S1_at	-1.09962	-1.41793	-0.781322	9.0782	-6.771	2.43144e-06	1.89475e-05	4.67825	FXYD1		Phospholemman precursor (FXYD domain-containing ion transport regulator 1). [Source:Uniprot/SWISSPROT;Acc:O00168]		.	ensembl cDNA
Ssc.26267.1.S1_at	-1.63702	-2.111	-1.16303	5.96316	-6.76919	2.44002e-06	1.90022e-05	4.67467	CRY2	CRY2	cryptochrome 2 (photolyase-like) [Homo sapiens]. [Source:RefSeq;Acc:NM_021117]	11	45825605	ensembl cDNA
Ssc.6424.1.A1_at	1.10405	0.78433	1.42377	5.4536	6.76811	2.44512e-06	1.90298e-05	4.67254	GOLGA7	GOLGA7	golgi autoantigen, golgin subfamily a, 7; Golgi complex-associated protein of 16kDa [Homo sapiens]. [Source:RefSeq;Acc:NM_001002296]	8	41467238	ensembl cDNA
Ssc.9096.2.A1_at	1.51787	1.07821	1.95753	5.38979	6.76657	2.45248e-06	1.90749e-05	4.66949	MDFIC	MDFIC	I-mfa domain-containing protein isoform p40 [Homo sapiens]. [Source:RefSeq;Acc:NM_199072]	7	114349445	ensembl cDNA
Ssc.30026.1.A1_at	-1.39482	-1.79887	-0.990769	3.36934	-6.76598	2.45527e-06	1.90844e-05	4.66833	ABCA5	ABCA5	ATP-binding cassette, sub-family A , member 5; ATP-binding cassette A5 [Homo sapiens]. [Source:RefSeq;Acc:NM_018672]	17	64754387	ensembl cDNA
Ssc.10596.1.A1_at	1.96509	1.39572	2.53447	4.22995	6.7645	2.46237e-06	1.91273e-05	4.6654	KIAA1217	KIAA1217		10	24023681	ensembl genome
Ssc.3449.1.S1_at	-1.05135	-1.35604	-0.746652	7.02887	-6.76283	2.47036e-06	1.91772e-05	4.6621	DERL1	DERL1	Derlin-1 (Der1-like protein 1) (DERtrin 1) (UNQ243/PRO276). [Source:Uniprot/SWISSPROT;Acc:Q9BUN8]	8	124094769	ensembl cDNA
Ssc.21113.1.A1_at	1.59707	1.13412	2.06001	3.44844	6.7615	2.47675e-06	1.92145e-05	4.65948	AK3L1					ensembl cDNA
Ssc.21783.2.S1_a_at	-1.13235	-1.46062	-0.804071	6.20482	-6.76066	2.48081e-06	1.92314e-05	4.65781	MRPL2	MRPL2	mitochondrial ribosomal protein L2 [Homo sapiens]. [Source:RefSeq;Acc:NM_015950]	6	43129745	ensembl cDNA
Ssc.18468.1.S1_at	0.83865	0.59551	1.08179	6.07982	6.7604	2.48208e-06	1.92314e-05	4.65729	SNX17	SNX17	Sorting nexin 17. [Source:Uniprot/SWISSPROT;Acc:Q15036]	2	27446893	ensembl cDNA
Ssc.1829.1.S1_at	1.56217	1.10922	2.01512	6.18593	6.75968	2.48552e-06	1.92458e-05	4.65588	TPM3	TPM3	Tropomyosin alpha 3 chain (Tropomyosin 3) (Tropomyosin gamma) (hTM5). [Source:Uniprot/SWISSPROT;Acc:P06753]	1	152394404	ensembl cDNA
Ssc.19060.1.A1_at	-1.34802	-1.73898	-0.957047	6.90318	-6.75774	2.49491e-06	1.93063e-05	4.65205	MAGI1	MAGI1	membrane associated guanylate kinase interacting protein-like 1 [Homo sapiens]. [Source:RefSeq;Acc:NM_173515]	6	154768003	ensembl cDNA
Ssc.7802.1.A1_at	1.74224	1.23682	2.24766	7.59542	6.75624	2.50224e-06	1.93506e-05	4.64907	AKAP12	AKAP12	A-kinase anchor protein 12 (A-kinase anchor protein 250 kDa) (AKAP 250) (Myasthenia gravis autoantigen gravin). [Source:Uniprot/SWISSPROT;Acc:Q02952]	6	151603202	ensembl cDNA
Ssc.2654.1.S1_at	-1.66085	-2.14296	-1.17874	7.96707	-6.75198	2.52305e-06	1.94992e-05	4.64064	MRPL51	MRPL51	mitochondrial ribosomal protein L51; mitochondrial ribosomal protein bMRP64; mitochondrial ribosomal protein 64 [Homo sapiens]. [Source:RefSeq;Acc:NM_016497]	12	6471579	ensembl cDNA
Ssc.9133.1.A1_at	1.24054	0.880378	1.60071	7.31682	6.75085	2.52861e-06	1.95283e-05	4.63841	REXO2	REXO2	Oligoribonuclease, mitochondrial precursor (EC 3.1.-.-) (Small fragment nuclease) (CGI-114). [Source:Uniprot/SWISSPROT;Acc:Q9Y3B8]	11	113815387	ensembl cDNA
Ssc.9594.1.A1_at	1.39462	0.989704	1.79953	3.19876	6.75056	2.53002e-06	1.95283e-05	4.63784	MTHFD1L	MTHFD1L	mitochondrial C1-tetrahydrofolate synthase [Homo sapiens]. [Source:RefSeq;Acc:NM_015440]	6	151228384	ensembl cDNA
Ssc.15565.1.S1_at	2.4391	1.7308	3.14741	3.41139	6.74927	2.53642e-06	1.95653e-05	4.63527	LCP2	LCP2	Lymphocyte cytosolic protein 2 (SH2 domain-containing leucocyte protein of 76 kDa) (SLP-76 tyrosine phosphoprotein) (SLP76). [Source:Uniprot/SWISSPROT;Acc:Q13094]	5	169607667	ensembl cDNA
Ssc.5650.1.S1_at	1.04876	0.744019	1.35349	4.67792	6.74523	2.55642e-06	1.97071e-05	4.62729	ELOVL1	ELOVL1	Elongation of very long chain fatty acids protein 1 (CGI-88). [Source:Uniprot/SWISSPROT;Acc:Q9BW60]	1	43601660	ensembl cDNA
Ssc.867.1.A1_at	1.32155	0.937523	1.70558	7.29598	6.74479	2.55862e-06	1.97116e-05	4.62641	ATP6V0E1	ATP6V0E1	Vacuolar ATP synthase subunit H (EC 3.6.3.14) (V-ATPase H subunit) (Vacuolar proton pump H subunit) (V-ATPase M9.2 subunit) (V-ATPase 9.2 kDa membrane accessory protein). [Source:Uniprot/SWISSPROT;Acc:O15342]	5	172343369	ensembl cDNA
Ssc.11861.1.S1_at	1.4108	1.00055	1.82105	7.95447	6.74009	2.58217e-06	1.98804e-05	4.61709	XBP1	XBP1	X box binding protein-1 (XBP-1) (TREB5 protein). [Source:Uniprot/SWISSPROT;Acc:P17861]	22	27520545	ensembl cDNA
Ssc.29821.1.A1_at	1.91097	1.35509	2.46685	4.1013	6.73781	2.59364e-06	1.99562e-05	4.61259	KIAA1949	KIAA1949		6	30752145	ensembl cDNA
Ssc.17736.1.S1_at	-3.21264	-4.14737	-2.27792	5.08679	-6.73639	2.60084e-06	1.99988e-05	4.60977	ADCYAP1R1					ensembl cDNA
Ssc.5157.1.S1_at	1.39665	0.99011	1.8032	7.07086	6.73333	2.61637e-06	2.00916e-05	4.60372	FXYD6	FXYD6	FXYD domain-containing ion transport regulator 6 precursor. [Source:Uniprot/SWISSPROT;Acc:Q9H0Q3]	11	117212903	ensembl cDNA
Ssc.16154.1.S1_at	-1.4533	-1.87634	-1.03027	4.63723	-6.73327	2.61668e-06	2.00916e-05	4.60359	BCAT2	BCAT2	Branched-chain-amino-acid aminotransferase, mitochondrial precursor (EC 2.6.1.42) (BCAT(m)) (Placental protein 18) (PP18). [Source:Uniprot/SWISSPROT;Acc:O15382]	19	53990134	ensembl cDNA
Ssc.12119.1.S1_at	1.05546	0.748218	1.3627	5.38829	6.73304	2.61785e-06	2.00916e-05	4.60314	NADK	NADK	Putative inorganic polyphosphate/ATP-NAD kinase (EC 2.7.1.23) (Poly(P)/ATP NAD kinase). [Source:Uniprot/SWISSPROT;Acc:O95544]	1	1672531	ensembl cDNA
Ssc.10818.1.A1_at	-1.0037	-1.29592	-0.711478	6.54485	-6.73191	2.62365e-06	2.0116e-05	4.60089	DPH3	DPH3	CSL-type zinc finger-containing protein 2 (DelGEF interacting protein 1) (DelGIP1). [Source:Uniprot/SWISSPROT;Acc:Q96FX2]	3	16276969	ensembl cDNA
Ssc.670.1.S1_at	5.55496	3.93763	7.17229	5.76268	6.73177	2.62433e-06	2.0116e-05	4.60063	LYZ	LYZ	Lysozyme C precursor (EC 3.2.1.17) (1,4-beta-N-acetylmuramidase C). [Source:Uniprot/SWISSPROT;Acc:P61626]	12	68028401	ensembl cDNA
Ssc.2824.1.S1_at	2.19647	1.55692	2.83602	3.58453	6.73128	2.62686e-06	2.01227e-05	4.59965	RNASE1	RNASE1	Ribonuclease pancreatic precursor (EC 3.1.27.5) (RNase 1) (RNase A) (RNase UpI-1) (RIB-1) (HP-RNase). [Source:Uniprot/SWISSPROT;Acc:P07998]	14	20339355	ensembl cDNA
Ssc.1735.1.S1_at	-2.21144	-2.85544	-1.56744	8.353	-6.73033	2.6317e-06	2.01472e-05	4.59777	ACSL1	ACSL1	Long-chain-fatty-acid--CoA ligase 1 (EC 6.2.1.3) (Long-chain acyl-CoA synthetase 1) (LACS 1) (Palmitoyl-CoA ligase 1) (Long-chain fatty acid CoA ligase 2) (Long-chain acyl-CoA synthetase 2) (LACS 2) (Acyl-CoA synthetase 1) (ACS1) (Palmitoyl-CoA ligase 2).	4	185913744	ensembl cDNA
Ssc.2362.1.S1_at	1.91944	1.36031	2.47856	5.09448	6.72842	2.64155e-06	2.02099e-05	4.59398	SLCO2B1	SLCO2B1	Solute carrier organic anion transporter family member 2B1 (Solute carrier family 21 member 9) (Organic anion transporter B) (OATP-B) (Organic anion transporter polypeptide-related protein 2) (OATP-RP2) (OATPRP2). [Source:Uniprot/SWISSPROT;Acc:O94956]	11	74539809	ensembl cDNA
Ssc.13983.1.S1_at	-1.11939	-1.44574	-0.793037	8.60323	-6.72273	2.67103e-06	2.04127e-05	4.58269	PPP2CA	PPP2CA	Serine/threonine protein phosphatase 2A, catalytic subunit, alpha isoform (EC 3.1.3.16) (PP2A-alpha) (Replication protein C) (RP-C). [Source:Uniprot/SWISSPROT;Acc:P05323]	5	133560047	ensembl cDNA
Ssc.3355.1.S1_at	1.06994	0.758002	1.38188	5.37531	6.72265	2.67141e-06	2.04127e-05	4.58255	HDAC1	HDAC1	Histone deacetylase 1 (HD1). [Source:Uniprot/SWISSPROT;Acc:Q13547]	1	32530295	ensembl cDNA
Ssc.10333.1.A1_at	-1.41846	-1.83206	-1.00486	6.22734	-6.72177	2.67602e-06	2.04351e-05	4.58079	BLZF1	BLZF1	basic leucine zipper nuclear factor 1 [Homo sapiens]. [Source:RefSeq;Acc:NM_003666]	1	167603818	ensembl genome
Ssc.27253.1.S1_at	-0.933783	-1.20609	-0.661474	5.22262	-6.72096	2.68024e-06	2.04545e-05	4.57919	WBSCR16	WBSCR16	Williams-Beuren syndrome chromosome region 16 protein. [Source:Uniprot/SWISSPROT;Acc:Q96I51]	7	74094221	ensembl cDNA
Ssc.23247.1.S1_at	2.41464	1.70966	3.11962	7.81412	6.7131	2.72165e-06	2.07531e-05	4.56361	MYLK	MYLK	Myosin light chain kinase, smooth muscle and non-muscle isozymes (EC 2.7.1.117) (MLCK) [Contains: Telokin (Kinase related protein) (KRP)]. [Source:Uniprot/SWISSPROT;Acc:Q15746]	3	124811586	ensembl cDNA
Ssc.977.1.A1_at	1.66983	1.18229	2.15737	6.67669	6.71289	2.72277e-06	2.07531e-05	4.56319	WSB1	WSB1	WD repeat and SOCS box containing protein 1 (WSB-1) (SOCS box- containing WD protein SWiP-1). [Source:Uniprot/SWISSPROT;Acc:Q9Y6I7]	17	22645233	ensembl cDNA
Ssc.26312.1.S1_at	1.82261	1.29031	2.35491	3.70364	6.71097	2.73298e-06	2.08138e-05	4.55938	GNG2	GNG2	Guanine nucleotide-binding protein G(I)/G(S)/G(O) gamma-2 subunit (G gamma-I). [Source:Uniprot/SWISSPROT;Acc:P59768]	14	51396800	ensembl cDNA
Ssc.4073.1.S1_at	-1.06876	-1.38091	-0.756618	5.70264	-6.71075	2.73416e-06	2.08138e-05	4.55894	C6orf106	C6orf106		6	34663050	ensembl cDNA
Ssc.3464.1.S1_at	-0.968178	-1.25097	-0.685382	6.15831	-6.71011	2.73756e-06	2.08151e-05	4.55768	IDH3B	IDH3B	Isocitrate dehydrogenase [NAD] subunit beta, mitochondrial precursor (EC 1.1.1.41) (Isocitric dehydrogenase) (NAD+-specific ICDH). [Source:Uniprot/SWISSPROT;Acc:O43837]	20	2587043	ensembl cDNA
Ssc.24809.1.A1_at	1.24737	0.883025	1.61172	4.54814	6.71008	2.73775e-06	2.08151e-05	4.55761	WHSC1L1	WHSC1L1	WHSC1L1 protein isoform short; Wolf-Hirschhorn syndrome candidate 1-like 1 protein [Homo sapiens]. [Source:RefSeq;Acc:NM_017778]	8	38251717	ensembl genome
Ssc.26369.1.S1_at	-2.06897	-2.67343	-1.46451	7.13907	-6.70866	2.74536e-06	2.08566e-05	4.55479	KIAA0774	KIAA0774	PREDICTED: KIAA0774 [Source:RefSeq_peptide;Acc:XP_166270]	13	28496748	ensembl cDNA
Ssc.22221.1.S1_a_at	-1.78921	-2.31198	-1.26644	4.96271	-6.70811	2.74828e-06	2.08566e-05	4.55371	GKP3		Glycerol kinase, testis specific 1 (EC 2.7.1.30) (ATP:glycerol 3- phosphotransferase) (Glycerokinase) (GK). [Source:Uniprot/SWISSPROT;Acc:Q14409]		.	ensembl cDNA
Ssc.24054.1.S1_at	-0.851375	-1.10013	-0.602621	5.14628	-6.7081	2.74834e-06	2.08566e-05	4.55368	C6orf190	C6orf190		6	128070910	ensembl genome
Ssc.55.1.S1_at	2.62542	1.85787	3.39297	4.29528	6.70408	2.77001e-06	2.10079e-05	4.5457	EGFR	EGFR	Epidermal growth factor receptor precursor (EC 2.7.1.112) (Receptor protein-tyrosine kinase ErbB-1). [Source:Uniprot/SWISSPROT;Acc:P00533]	7	55054219	ensembl cDNA
Ssc.1527.2.A1_at	1.2033	0.851416	1.55518	3.12399	6.70232	2.77954e-06	2.10671e-05	4.54221	SLC20A1	SLC20A1	solute carrier family 20 (phosphate transporter), member 1; Glvr-1; PiT-1; gibbon ape leukemia virus receptor 1 [Homo sapiens]. [Source:RefSeq;Acc:NM_005415]	2	113119998	ensembl cDNA
Ssc.17140.1.A1_at	1.16847	0.826709	1.51023	3.60481	6.70108	2.7863e-06	2.11052e-05	4.53974	B4GALT4	B4GALT4	Beta-1,4-galactosyltransferase 4 (EC 2.4.1.-) (Beta-1,4-GalTase 4) (Beta4Gal-T4) (b4Gal-T4) (UDP-galactose:beta-N-acetylglucosamine beta- 1,4-galactosyltransferase 4) (UDP-Gal:beta-GlcNAc beta-1,4- galactosyltransferase 4) (UNQ552/PRO1109) [Includes: N- a	3	120413286	ensembl cDNA
Ssc.2641.1.S1_at	1.68908	1.19476	2.18341	6.93223	6.69709	2.80807e-06	2.12569e-05	4.53182	UBE2L6	UBE2L6	Ubiquitin-conjugating enzyme E2-18 kDa UbcH8 (EC 6.3.2.19) (Ubiquitin- protein ligase) (Ubiquitin carrier protein) (Retinoic acid induced gene B protein) (RIG-B). [Source:Uniprot/SWISSPROT;Acc:O14933]	11	57075705	ensembl cDNA
Ssc.14332.1.A1_at	-2.04196	-2.6396	-1.44431	5.74645	-6.69657	2.81095e-06	2.12654e-05	4.53078	MRPS36	MRPS36	Mitochondrial 28S ribosomal protein S36 (S36mt) (MRP-S36) (DC47). [Source:Uniprot/SWISSPROT;Acc:P82909]	5	68549329	ensembl cDNA
Ssc.8148.2.S1_a_at	1.30326	0.921607	1.68491	4.68546	6.69285	2.83144e-06	2.14072e-05	4.5234	KCNMA1	KCNMA1	Calcium-activated potassium channel alpha subunit 1 (Calcium-activated potassium channel, subfamily M, alpha subunit 1) (Maxi K channel) (MaxiK) (BK channel) (K(VCA)alpha) (BKCA alpha) (KCa1.1) (Slowpoke homolog) (Slo homolog) (Slo-alpha) (Slo1) (hSlo). [	10	78307361	ensembl genome
Ssc.5181.1.S1_at	0.848108	0.599514	1.0967	7.85192	6.68667	2.86585e-06	2.16539e-05	4.51112	ARPC3	ARPC3	ARP2/3 complex 21 kDa subunit (p21-ARC) (Actin-related protein 2/3 complex subunit 3). [Source:Uniprot/SWISSPROT;Acc:O15145]	12	109357090	ensembl cDNA
Ssc.12191.2.A1_at	-1.54697	-2.00045	-1.0935	7.86372	-6.68621	2.86845e-06	2.16601e-05	4.5102	Q9P0S4				.	ensembl cDNA
Ssc.24112.1.A1_at	1.86258	1.31638	2.40879	3.90473	6.6836	2.88312e-06	2.17574e-05	4.50501	3209241600		Septin 11. [Source:Uniprot/SWISSPROT;Acc:Q9NVA2]		.	ensembl cDNA
Ssc.2730.1.S1_at	-1.24546	-1.61089	-0.880024	8.24839	-6.67989	2.90411e-06	2.19022e-05	4.49764	DLSTP	DLSTP	Dihydrolipoyllysine-residue succinyltransferase component of 2- oxoglutarate dehydrogenase complex, mitochondrial precursor (EC 2.3.1.61) (Dihydrolipoamide succinyltransferase component of 2- oxoglutarate dehydrogenase complex) (E2) (E2K). [Source:Uniprot	14	74418372	ensembl cDNA
Ssc.2439.1.S1_at	-0.98532	-1.27459	-0.696054	6.69918	-6.67617	2.92533e-06	2.20486e-05	4.49023	WDR13	WDR13	WD-repeat protein 13. [Source:Uniprot/SWISSPROT;Acc:Q9H1Z4]	X	48332467	ensembl cDNA
Ssc.5517.1.A1_at	-1.48845	-1.92546	-1.05144	5.37734	-6.67565	2.92832e-06	2.20575e-05	4.48919	MAP3K12	MAP3K12	Mitogen-activated protein kinase kinase kinase 12 (EC 2.7.1.37) (Leucine-zipper protein kinase) (ZPK). [Source:Uniprot/SWISSPROT;Acc:Q12852]	12	52160547	ensembl genome
Ssc.5619.1.S1_at	-2.02371	-2.61822	-1.4292	5.72679	-6.67168	2.95115e-06	2.22157e-05	4.4813	0		13 kDa protein [Source:IPI;Acc:IPI00455619]		.	ensembl cDNA
Ssc.22043.1.S1_at	3.60079	2.54267	4.6589	3.98123	6.66979	2.96209e-06	2.22843e-05	4.47754	ID4	ID4	DNA-binding protein inhibitor ID-4. [Source:Uniprot/SWISSPROT;Acc:P47928]	6	19945596	ensembl cDNA
Ssc.1977.1.S1_at	2.04149	1.44147	2.6415	6.06518	6.66857	2.96915e-06	2.23236e-05	4.47512	NDRG1	NDRG1	NDRG1 protein (N-myc downstream regulated gene 1 protein) (Differentiation-related gene 1 protein) (DRG1) (Reducing agents and tunicamycin-responsive protein) (RTP) (Nickel-specific induction protein Cap43) (Rit42). [Source:Uniprot/SWISSPROT;Acc:Q92597]	8	134318596	ensembl cDNA
Ssc.6142.1.S1_at	-1.75051	-2.26505	-1.23596	5.65956	-6.6679	2.97302e-06	2.2339e-05	4.47379	ATG4D	ATG4D	APG4 autophagy 4 homolog D; autophagin-4; AUT-like 4, cysteine endopeptidase (S. cerevisiae); cysteine protease involved in autophagy [Homo sapiens]. [Source:RefSeq;Acc:NM_032885]	19	10515593	ensembl cDNA
Ssc.829.1.A1_at	1.06511	0.752013	1.37821	3.87633	6.66748	2.97548e-06	2.23436e-05	4.47295	LPIN2	LPIN2	Lipin 2. [Source:Uniprot/SWISSPROT;Acc:Q92539]	18	2906994	ensembl cDNA
Ssc.2677.1.S1_at	0.814249	0.574792	1.05371	7.00622	6.66467	2.99188e-06	2.24529e-05	4.46736	SSR3	SSR3	Translocon-associated protein, gamma subunit (TRAP-gamma) (Signal sequence receptor gamma subunit) (SSR-gamma). [Source:Uniprot/SWISSPROT;Acc:Q9UNL2]	3	157741239	ensembl cDNA
Ssc.29247.1.A1_at	1.00387	0.708596	1.29914	3.49796	6.66348	2.99887e-06	2.24915e-05	4.46499	FOXP1	FOXP1	Forkhead box protein P1 (HSPC215). [Source:Uniprot/SWISSPROT;Acc:Q9H334]	3	71087426	ensembl genome
Ssc.18521.1.A1_at	-1.52813	-1.97773	-1.07854	4.45242	-6.66172	3.00927e-06	2.25556e-05	4.46147	PTPRR	PTPRR	Receptor-type protein-tyrosine phosphatase R precursor (EC 3.1.3.48) (Protein-tyrosine phosphatase PCPTP1) (NC-PTPCOM1) (Ch-1PTPase). [Source:Uniprot/SWISSPROT;Acc:Q15256]	12	69318129	ensembl genome
Ssc.25748.1.S1_at	-1.13146	-1.46438	-0.798537	5.45359	-6.66107	3.0131e-06	2.25596e-05	4.46018	HRB		Nucleoporin-like protein RIP (HIV-1 Rev-binding protein) (Rev interacting protein) (Rev/Rex activation domain-binding protein). [Source:Uniprot/SWISSPROT;Acc:P52594]		.	ensembl cDNA
Ssc.7204.2.S1_at	-1.3664	-1.76846	-0.964344	4.88059	-6.661	3.0135e-06	2.25596e-05	4.46005	HAGH	HAGH	Hydroxyacylglutathione hydrolase (EC 3.1.2.6) (Glyoxalase II) (GLX II). [Source:Uniprot/SWISSPROT;Acc:Q16775]	16	1799109	ensembl cDNA
Ssc.16828.1.S1_at	-1.44394	-1.86916	-1.01872	7.15669	-6.65551	3.04608e-06	2.2778e-05	4.44911	FXR2	FXR2	Fragile X mental retardation syndrome related protein 2. [Source:Uniprot/SWISSPROT;Acc:P51116]	17	7435272	ensembl cDNA
Ssc.20190.2.S1_at	1.62207	1.14439	2.09975	3.19022	6.65545	3.04642e-06	2.2778e-05	4.449	NUMB	NUMB	Numb protein homolog (h-Numb) (Protein S171). [Source:Uniprot/SWISSPROT;Acc:P49757]	14	72811671	ensembl cDNA
Ssc.3799.3.A1_a_at	-1.40613	-1.82025	-0.992006	7.62033	-6.65495	3.04939e-06	2.27863e-05	4.44801	RBPMS	RBPMS	RNA-binding protein with multiple splicing (RBP-MS). [Source:Uniprot/SWISSPROT;Acc:Q93062]	8	30361486	ensembl cDNA
Ssc.3737.1.S1_at	-1.10869	-1.43531	-0.782059	6.70118	-6.65279	3.06232e-06	2.28689e-05	4.44371	TUBG1	TUBG1	Tubulin gamma-1 chain (Gamma-1 tubulin) (Gamma-tubulin complex component 1) (GCP-1). [Source:Uniprot/SWISSPROT;Acc:P23258]	17	38015220	ensembl cDNA
Ssc.22037.1.S1_at	2.63463	1.85829	3.41096	6.24288	6.65143	3.0705e-06	2.29159e-05	4.441	LAPTM5	LAPTM5	Lysosomal-associated multitransmembrane protein (Retinoic acid- inducible E3 protein) (HA1520). [Source:Uniprot/SWISSPROT;Acc:Q13571]	1	30977903	ensembl cDNA
Ssc.18344.2.A1_at	-1.26849	-1.64234	-0.894644	3.73475	-6.65032	3.0772e-06	2.29396e-05	4.43878	PYGM	PYGM	Glycogen phosphorylase, muscle form (EC 2.4.1.1) (Myophosphorylase). [Source:Uniprot/SWISSPROT;Acc:P11217]	11	64270437	ensembl cDNA
Ssc.1697.1.S1_at	1.14451	0.807199	1.48181	5.53125	6.65028	3.07744e-06	2.29396e-05	4.4387	NUCB1	NUCB1	Nucleobindin 1 precursor (CALNUC). [Source:Uniprot/SWISSPROT;Acc:Q02818]	19	54095119	ensembl cDNA
Ssc.18237.1.A1_at	1.11031	0.782989	1.43763	5.64237	6.64843	3.08861e-06	2.30088e-05	4.43502	DIP2B	DIP2B		12	49185035	ensembl cDNA
Ssc.2957.1.S1_at	-1.17671	-1.52364	-0.82979	10.3872	-6.6479	3.09183e-06	2.30186e-05	4.43396	ATP5L	ATP5L	ATP synthase g chain, mitochondrial (EC 3.6.3.14) (ATPase subunit G). [Source:Uniprot/SWISSPROT;Acc:O75964]	11	117777314	ensembl cDNA
Ssc.8453.1.A1_at	1.72253	1.21462	2.23043	3.03583	6.64707	3.09688e-06	2.30322e-05	4.4323	C14orf132				.	ensembl cDNA
Ssc.10664.1.S1_at	-1.36833	-1.77182	-0.964837	4.79235	-6.64669	3.09921e-06	2.30322e-05	4.43153	HLF	HLF	Hepatic leukemia factor. [Source:Uniprot/SWISSPROT;Acc:Q16534]	17	50697320	ensembl cDNA
Ssc.17858.1.S1_at	-0.805736	-1.04335	-0.568122	6.39331	-6.64613	3.10259e-06	2.30322e-05	4.43043	FAM128B	FAM128B		2	130656173	ensembl cDNA
Ssc.23831.1.A1_at	-1.29537	-1.67739	-0.913358	5.1542	-6.64604	3.10315e-06	2.30322e-05	4.43024	UBE2D3	UBE2D3	Ubiquitin-conjugating enzyme E2 D3 (EC 6.3.2.19) (Ubiquitin-protein ligase D3) (Ubiquitin carrier protein D3) (Ubiquitin-conjugating enzyme E2-17 kDa 3) (E2(17)KB 3). [Source:Uniprot/SWISSPROT;Acc:P61077]	4	103936217	ensembl genome
Ssc.3059.1.S1_at	-1.51614	-1.96326	-1.06901	6.92278	-6.64597	3.10357e-06	2.30322e-05	4.4301	AKR1B1	AKR1B1	Aldose reductase (EC 1.1.1.21) (AR) (Aldehyde reductase). [Source:Uniprot/SWISSPROT;Acc:P15121]	7	133777649	ensembl cDNA
Ssc.4602.1.A1_at	1.1168	0.78743	1.44616	6.05855	6.64573	3.105e-06	2.30322e-05	4.42964	CENTB2		Centaurin beta 2 (Cnt-b2). [Source:Uniprot/SWISSPROT;Acc:Q15057]		.	ensembl cDNA
Ssc.21873.1.S1_at	1.23089	0.867844	1.59394	4.51747	6.64516	3.1085e-06	2.30442e-05	4.42849	SSBP4	SSBP4	Single-stranded DNA-binding protein 4. [Source:Uniprot/SWISSPROT;Acc:Q9BWG4]	19	18391136	ensembl cDNA
Ssc.22092.1.S1_at	1.90064	1.33998	2.46131	4.62789	6.64426	3.11399e-06	2.30708e-05	4.4267	GPC6	GPC6	Glypican-6 precursor (UNQ369/PRO705). [Source:Uniprot/SWISSPROT;Acc:Q9Y625]	13	92677711	ensembl genome
Ssc.3418.1.S1_at	-0.833641	-1.07958	-0.587701	5.35403	-6.64351	3.11859e-06	2.30908e-05	4.4252	UBAP1	UBAP1	ubiquitin associated protein [Homo sapiens]. [Source:RefSeq;Acc:NM_016525]	9	34169011	ensembl cDNA
Ssc.7022.1.A1_at	1.01644	0.716168	1.31671	5.28195	6.63459	3.17358e-06	2.34838e-05	4.40743	LRRC42	LRRC42		1	54184338	ensembl cDNA
Ssc.15803.1.S1_at	2.94523	2.07473	3.81574	6.88763	6.63125	3.19447e-06	2.3624e-05	4.40076	NTRK2	NTRK2	BDNF/NT-3 growth factors receptor precursor (EC 2.7.1.112) (TrkB tyrosine kinase) (GP145-TrkB) (Trk-B). [Source:Uniprot/SWISSPROT;Acc:Q16620]	9	86473286	ensembl cDNA
Ssc.24610.1.A1_at	-1.88692	-2.44481	-1.32903	6.85483	-6.62908	3.20812e-06	2.37105e-05	4.39642	HEY2	HEY2	hairy/enhancer-of-split related with YRPW motif 2; gridlock; HES-related repressor protein 1 [Homo sapiens]. [Source:RefSeq;Acc:NM_012259]	6	126110503	ensembl cDNA
Ssc.13466.1.A1_at	-1.02698	-1.33073	-0.723234	7.6968	-6.62669	3.22319e-06	2.38074e-05	4.39166	GBE1	GBE1	1,4-alpha-glucan branching enzyme (EC 2.4.1.18) (Glycogen branching enzyme) (Brancher enzyme). [Source:Uniprot/SWISSPROT;Acc:Q04446]	3	81621542	ensembl cDNA
Ssc.6980.1.A1_at	-1.37937	-1.78736	-0.971372	3.80596	-6.62632	3.22554e-06	2.38103e-05	4.39092	BCL7A	BCL7A	B-cell CLL/lymphoma 7A; B-cell CLL/lymphoma-7 [Homo sapiens]. [Source:RefSeq;Acc:NM_020993]	12	120944244	ensembl cDNA
Ssc.7386.1.A1_at	-1.38163	-1.79034	-0.972917	8.81417	-6.62559	3.23018e-06	2.38301e-05	4.38946	PABPC4	PABPC4	Polyadenylate-binding protein 4 (Poly(A)-binding protein 4) (PABP 4) (Inducible poly(A)-binding protein) (iPABP) (Activated-platelet protein-1) (APP-1). [Source:Uniprot/SWISSPROT;Acc:Q13310]	1	39799075	ensembl cDNA
Ssc.9334.1.S1_at	-1.22277	-1.5846	-0.860938	6.91881	-6.62351	3.2434e-06	2.3889e-05	4.38531	RPIA	RPIA	Ribose-5-phosphate isomerase (EC 5.3.1.6) (Phosphoriboisomerase). [Source:Uniprot/SWISSPROT;Acc:P49247]	2	88772291	ensembl cDNA
Ssc.5362.1.S1_at	1.60663	1.1312	2.08205	4.24927	6.62341	3.24403e-06	2.3889e-05	4.38511	NEK6	NEK6	Serine/threonine-protein kinase Nek6 (EC 2.7.1.37) (NimA-related protein kinase 6) (Protein kinase SID6-1512). [Source:Uniprot/SWISSPROT;Acc:Q9HC98]	9	126059706	ensembl cDNA
Ssc.10299.1.A1_at	-0.975189	-1.26376	-0.686616	7.80607	-6.62341	3.24404e-06	2.3889e-05	4.38511	CACYBP	CACYBP	Calcyclin-binding protein (CacyBP) (hCacyBP) (Siah-interacting protein) (PNAS-107). [Source:Uniprot/SWISSPROT;Acc:Q9HB71]	1	173235194	ensembl cDNA
Ssc.18652.1.S1_at	1.6147	1.1368	2.0926	4.09355	6.62225	3.25139e-06	2.39287e-05	4.3828	IL16	IL16	Interleukin-16 precursor (IL-16) (Lymphocyte chemoattractant factor) (LCF). [Source:Uniprot/SWISSPROT;Acc:Q14005]	15	79276274	ensembl cDNA
Ssc.1076.1.A1_at	-1.24941	-1.61925	-0.879571	7.02277	-6.62125	3.2578e-06	2.39613e-05	4.3808	PRICKLE2	PRICKLE2	prickle-like 2 [Homo sapiens]. [Source:RefSeq;Acc:NM_198859]	3	64054594	ensembl cDNA
Ssc.2571.1.S1_at	1.26284	0.888563	1.63712	5.11908	6.61306	3.31063e-06	2.43352e-05	4.36445	PLD3	PLD3	phospholipase D3; HindIII K4L [Homo sapiens]. [Source:RefSeq;Acc:NM_012268]	19	45546447	ensembl cDNA
[truncated: 4,966 more rows]
