# Supplementary material for: Identification of Temporal and Region-Specific Myocardial Gene Expression Patterns in Response to Infarction in Swine
Source: PLoS One. 2013 Jan 25;8(1):e54785. doi: 10.1371/journal.pone.0054785 (PMC3556027; doi:10.1371/journal.pone.0054785)
Supplement: Table S7 — Differentially expressed probe sets in the infart core compared with control tissue at 6 weeks post-MI. (XLSX) [file pone.0054785.s009.xlsx]

## Sheet: Suppl Table 7.ICvsControl.6w
ID	logFC	CI.025	CI.975	AveExpr	t	P.Value	adj.P.Val	B	geneName	Hugo.Symbol	Description	Chromosome	Start	Origin
Ssc.992.1.S1_at	4.84365	4.39191	5.2954	6.93182	21.015	4.19064e-14	5.1042e-10	22.1992	THBS2	THBS2	Thrombospondin 2 precursor. [Source:Uniprot/SWISSPROT;Acc:P35442]	6	169357801	ensembl cDNA
Ssc.5943.1.S1_at	4.21346	3.76983	4.65709	7.65832	18.615	3.38517e-13	1.11071e-09	20.2967	BGN	BGN	Biglycan precursor (Bone/cartilage proteoglycan I) (PG-S1). [Source:Uniprot/SWISSPROT;Acc:P21810]	X	152413605	ensembl cDNA
Ssc.25168.1.S1_a_at	3.6273	3.24432	4.01028	6.20697	18.5633	3.55023e-13	1.11071e-09	20.2526	COL16A1	COL16A1	Collagen alpha 1(XVI) chain precursor. [Source:Uniprot/SWISSPROT;Acc:Q07092]	1	31890435	ensembl cDNA
Ssc.16584.1.A1_at	5.7481	5.14024	6.35595	6.48923	18.534	3.64765e-13	1.11071e-09	20.2276	AEBP1	AEBP1	adipocyte enhancer binding protein 1 precursor; aortic carboxypeptidase-like protein; AE-binding protein 1 [Homo sapiens]. [Source:RefSeq;Acc:NM_001129]	7	44110485	ensembl cDNA
Ssc.3825.1.S1_at	5.07806	4.51291	5.6432	7.88378	17.6112	8.73043e-13	1.86691e-09	19.4156	CCDC80	CCDC80	steroid-sensitive protein 1 [Homo sapiens]. [Source:RefSeq;Acc:NM_199511]	3	113806103	ensembl cDNA
Ssc.16743.1.S1_at	4.13238	3.67108	4.59369	9.11457	17.5575	9.19659e-13	1.86691e-09	19.3669	FN1	FN1	Fibronectin precursor (FN) (Cold-insoluble globulin) (CIG). [Source:Uniprot/SWISSPROT;Acc:P02751]	2	215933426	ensembl cDNA
Ssc.11858.1.S1_at	6.4504	5.71587	7.18493	7.15491	17.2117	1.2902e-12	2.24496e-09	19.0494	FMOD	FMOD	Fibromodulin precursor (FM) (Collagen-binding 59 kDa protein) (Keratan sulfate proteoglycan fibromodulin) (KSPG fibromodulin). [Source:Uniprot/SWISSPROT;Acc:Q06828]	1	201576376	ensembl cDNA
Ssc.29226.1.S1_at	3.28351	2.89903	3.66799	4.88564	16.7384	2.07125e-12	3.15348e-09	18.6034	DCLK1	DCLK1	Serine/threonine-protein kinase DCAMKL1 (EC 2.7.1.37) (Doublecortin- like and CAM kinase-like 1). [Source:Uniprot/SWISSPROT;Acc:O15075]	13	35243478	ensembl genome
Ssc.17300.1.S1_at	3.71163	3.27355	4.14972	8.79776	16.6056	2.37041e-12	3.20795e-09	18.4759	TAGLN2		Transgelin 2 (SM22-alpha homolog). [Source:Uniprot/SWISSPROT;Acc:P37802]		.	ensembl genome
Ssc.7021.1.A1_at	2.11775	1.85965	2.37584	7.00277	16.0821	4.07338e-12	4.96138e-09	17.9621	EPB41L2	EPB41L2	Band 4.1-like protein 2 (Generally expressed protein 4.1) (4.1G). [Source:Uniprot/SWISSPROT;Acc:O43491]	6	131202180	ensembl cDNA
Ssc.6566.1.A1_at	2.36599	2.07342	2.65856	6.12952	15.85	5.20424e-12	5.76252e-09	17.7287	AXL	AXL	Tyrosine-protein kinase receptor UFO precursor (EC 2.7.1.112) (AXL oncogene). [Source:Uniprot/SWISSPROT;Acc:P30530]	19	46416948	ensembl cDNA
Ssc.8698.1.S1_at	3.60068	3.15225	4.04911	5.71772	15.7376	5.8665e-12	5.9545e-09	17.6144	CDH11	CDH11	Cadherin-11 precursor (Osteoblast-cadherin) (OB-cadherin) (OSF-4). [Source:Uniprot/SWISSPROT;Acc:P55287]	16	63535157	ensembl cDNA
Ssc.4543.1.S1_at	3.34445	2.92039	3.76851	6.87538	15.4578	7.93053e-12	7.16677e-09	17.3261	FAP	FAP	Seprase (EC 3.4.21.-) (Fibroblast activation protein alpha) (Integral membrane serine protease) (170-kDa melanoma membrane-bound gelatinase). [Source:Uniprot/SWISSPROT;Acc:Q12884]	2	162735448	ensembl cDNA
Ssc.20172.1.A1_at	3.44436	3.00664	3.88207	6.86385	15.4228	8.23766e-12	7.16677e-09	17.2897	ANTXR1	ANTXR1	Anthrax toxin receptor 1 precursor (Tumor endothelial marker 8). [Source:Uniprot/SWISSPROT;Acc:Q9H6X2]	2	69093993	ensembl cDNA
Ssc.21109.1.S1_a_at	3.61558	3.15335	4.0778	6.17153	15.3311	9.10462e-12	7.39295e-09	17.1938	S100A6	S100A6	Calcyclin (Prolactin receptor associated protein) (PRA) (Growth factor-inducible protein 2A9) (S100 calcium-binding protein A6) (MLN 4). [Source:Uniprot/SWISSPROT;Acc:P06703]	1	151773699	ensembl cDNA
Ssc.19892.1.A1_at	2.69704	2.34808	3.04601	6.18069	15.148	1.11344e-11	8.4761e-09	17.0006	NOTCH2	NOTCH2	Neurogenic locus notch homolog protein 2 precursor (Notch 2) (hN2). [Source:Uniprot/SWISSPROT;Acc:Q04721]	1	120255701	ensembl cDNA
Ssc.1091.1.S1_at	4.63038	4.02393	5.23684	7.28209	14.9646	1.36499e-11	9.29638e-09	16.8047	COL1A1	COL1A1	Collagen alpha 1(I) chain precursor. [Source:Uniprot/SWISSPROT;Acc:P02452]	17	45616456	ensembl cDNA
Ssc.4705.2.A1_at	4.32585	3.75906	4.89264	4.50786	14.9588	1.37385e-11	9.29638e-09	16.7985	SMOC2	SMOC2	SPARC related modular calcium-binding protein 2 precursor (Secreted modular calcium-binding protein 2) (SMOC-2) (Smooth muscle-associated protein 2) (SMAP-2) (MSTP117). [Source:Uniprot/SWISSPROT;Acc:Q9H3U7]	6	168584680	ensembl cDNA
Ssc.2283.1.S1_at	5.98446	5.17784	6.79109	7.42005	14.5412	2.20285e-11	1.39752e-08	16.3431	SFRP1	SFRP1	secreted frizzled-related protein 1; secreted apoptosis-related protein 2 [Homo sapiens]. [Source:RefSeq;Acc:NM_003012]	8	41238640	ensembl cDNA
Ssc.9688.1.S1_at	3.23634	2.79905	3.67363	4.42654	14.5055	2.29478e-11	1.39752e-08	16.3035	NP_079045		adipocyte-specific adhesion molecule; CAR-like membrane protein [Homo sapiens]. [Source:RefSeq;Acc:NM_024769]		.	ensembl genome
Ssc.27911.1.S1_at	5.976	5.16286	6.78915	7.18622	14.4043	2.57831e-11	1.49542e-08	16.1908	NAV2	NAV2	neuron navigator 2 isoform 2; pore membrane and/or filament interacting like protein 2; retinoic acid inducible gene in neuroblastoma 1; helicase, APC down-regulated 1 [Homo sapiens]. [Source:RefSeq;Acc:NM_145117]	11	19691457	ensembl genome
Ssc.7243.1.A1_at	3.2792	2.82844	3.72996	5.20895	14.2584	3.05289e-11	1.69019e-08	16.0272	CXCL12	CXCL12	Stromal cell-derived factor 1 precursor (SDF-1) (CXCL12) (Pre-B cell growth stimulating factor) (PBSF) (hIRH) [Contains: SDF-1-beta(3-72); SDF-1-alpha(3-67)]. [Source:Uniprot/SWISSPROT;Acc:P48061]	10	44185619	ensembl cDNA
Ssc.25199.1.S1_at	2.03862	1.75692	2.32032	5.00097	14.184	3.32958e-11	1.70872e-08	15.9431	ASPH					ensembl cDNA
Ssc.3547.1.S1_at	2.76996	2.38695	3.15297	8.37182	14.1745	3.36693e-11	1.70872e-08	15.9323	HTRA1	HTRA1	Serine protease HTRA1 precursor (EC 3.4.21.-) (L56). [Source:Uniprot/SWISSPROT;Acc:Q92743]	10	124211047	ensembl cDNA
Ssc.5663.1.S1_at	3.94709	3.39438	4.49979	6.17918	13.9969	4.1487e-11	2.02125e-08	15.7296	VCAN	VCAN	Versican core protein precursor (Large fibroblast proteoglycan) (Chondroitin sulfate proteoglycan core protein 2) (PG-M) (Glial hyaluronate-binding protein) (GHAP). [Source:Uniprot/SWISSPROT;Acc:P13611]	5	82803339	ensembl cDNA
Ssc.11016.1.S1_at	2.69128	2.31107	3.0715	6.04693	13.8731	4.80483e-11	2.21673e-08	15.5869	EMP3	EMP3	Epithelial membrane protein-3 (EMP-3) (YMP protein) (Hematopoietic neural membrane protein) (HNMP-1). [Source:Uniprot/SWISSPROT;Acc:P54852]	19	53520454	ensembl cDNA
Ssc.941.1.S1_at	2.35375	2.02077	2.68674	9.50048	13.8543	4.91392e-11	2.21673e-08	15.565	ACTA2	ACTA2	alpha 2 actin; alpha-cardiac actin [Homo sapiens]. [Source:RefSeq;Acc:NM_001613]	10	90684814	ensembl cDNA
Ssc.29929.1.S1_at	4.01654	3.44531	4.58776	5.80421	13.7814	5.36115e-11	2.3321e-08	15.4803	ANGPTL2	ANGPTL2	Angiopoietin-related protein 2 precursor (Angiopoietin-like 2) (UNQ170/PRO196). [Source:Uniprot/SWISSPROT;Acc:Q9UKU9]	9	128889449	ensembl cDNA
Ssc.16589.1.S1_at	2.56238	2.19612	2.92863	8.89523	13.7121	5.82572e-11	2.4468e-08	15.3994	COL6A3	COL6A3	Collagen alpha 3(VI) chain precursor. [Source:Uniprot/SWISSPROT;Acc:P12111]	2	237897401	ensembl cDNA
Ssc.5154.1.A1_at	5.15214	4.41225	5.89203	5.47688	13.648	6.29373e-11	2.55525e-08	15.3241	LRRC17	LRRC17	Leucine-rich repeat-containing protein 17 precursor (p37NB) (UNQ3076/PRO9909). [Source:Uniprot/SWISSPROT;Acc:Q8N6Y2]	7	102340683	ensembl cDNA
Ssc.15592.1.S1_at	4.13338	3.53613	4.73063	5.58438	13.5643	6.96416e-11	2.73624e-08	15.2254	OLFML3	OLFML3	Olfactomedin-like protein 3 precursor (HNOEL-iso) (UNQ663/PRO1294). [Source:Uniprot/SWISSPROT;Acc:Q9NRN5]	1	114323553	ensembl cDNA
Ssc.4993.1.A1_at	3.18363	2.72241	3.64484	6.52605	13.5292	7.26831e-11	2.7665e-08	15.1837	COL5A1	COL5A1	Collagen alpha 1(V) chain precursor. [Source:Uniprot/SWISSPROT;Acc:P20908]	9	136673473	ensembl cDNA
Ssc.4899.1.S1_at	3.17343	2.71259	3.63427	3.73767	13.4967	7.56158e-11	2.79091e-08	15.1451	SRPX2	SRPX2	sushi-repeat-containing protein, X-linked 2; sushi-repeat protein [Homo sapiens]. [Source:RefSeq;Acc:NM_014467]	X	99785819	ensembl cDNA
Ssc.12138.1.A1_at	3.81106	3.25416	4.36796	4.27288	13.4127	8.37788e-11	3.00125e-08	15.045	ROBO1	ROBO1	Roundabout homolog 1 precursor (H-Robo-1) (Deleted in U twenty twenty). [Source:Uniprot/SWISSPROT;Acc:Q9Y6N7]	3	78729080	ensembl genome
Ssc.17313.1.A1_at	2.04489	1.74525	2.34453	8.95859	13.3759	8.76489e-11	3.05018e-08	15.0009	CALD1	CALD1	Caldesmon (CDM). [Source:Uniprot/SWISSPROT;Acc:Q05682]	7	134114711	ensembl cDNA
Ssc.10720.1.S1_at	3.35546	2.86282	3.84809	3.98351	13.3498	9.05088e-11	3.06221e-08	14.9695	ARMCX2	ARMCX2	ALEX2 protein; arm protein lost in epithelial cancers, X chromosome, 2; armadillo repeat protein ALEX2 [Homo sapiens]. [Source:RefSeq;Acc:NM_014782]	X	100796923	ensembl cDNA
Ssc.7039.1.A1_at	3.54053	3.0161	4.06496	4.94955	13.2321	1.04647e-10	3.44488e-08	14.8276	NGFRAP1	NGFRAP1	p75NTR-associated cell death executor (Nerve growth factor receptor associated protein 1) (Ovarian granulosa cell 13.0 kDa protein HGR74). [Source:Uniprot/SWISSPROT;Acc:Q00994]	X	102517910	ensembl cDNA
Ssc.17912.1.A1_s_at	3.33769	2.84079	3.8346	5.02828	13.165	1.13739e-10	3.64562e-08	14.7461	PRRX2	PRRX2	Paired mesoderm homeobox protein 2 (PRX-2) (Paired related homeobox protein 2). [Source:Uniprot/SWISSPROT;Acc:Q99811]	9	131467741	ensembl cDNA
Ssc.1161.1.A1_at	3.02091	2.57017	3.47165	6.89278	13.1359	1.17936e-10	3.68322e-08	14.7106	PDGFRL	PDGFRL	platelet-derived growth factor receptor-like protein; platelet-derived growth factor-beta-like tumor suppressor [Homo sapiens]. [Source:RefSeq;Acc:NM_006207]	8	17478443	ensembl cDNA
Ssc.31124.1.S1_at	3.4697	2.94726	3.99215	8.97257	13.0167	1.36893e-10	4.16839e-08	14.5646	COL14A1	COL14A1	COL14A1 protein. [Source:Uniprot/SPTREMBL;Acc:Q96C67]	8	121206533	ensembl cDNA
Ssc.26539.1.S1_at	3.60931	3.06463	4.15398	6.69437	12.9878	1.41956e-10	4.21714e-08	14.529	C16orf45	C16orf45		16	15435826	ensembl genome
Ssc.3327.1.A1_at	3.01811	2.56196	3.47427	5.13104	12.9679	1.4555e-10	4.22095e-08	14.5045	DACT3	DACT3	thymus expressed gene 3-like [Homo sapiens]. [Source:RefSeq;Acc:NM_145056]	19	51842712	ensembl genome
Ssc.18231.1.S1_at	2.24306	1.90206	2.58405	5.12746	12.8925	1.60085e-10	4.5345e-08	14.4112	RNF144A	RNF144A	Ubiquitin conjugating enzyme 7 interacting protein 4 (UbcM4- interacting protein 4) (RING finger protein 144). [Source:Uniprot/SWISSPROT;Acc:P50876]	2	6974974	ensembl cDNA
Ssc.9101.1.A1_at	2.87749	2.43698	3.318	4.34086	12.8029	1.79356e-10	4.96491e-08	14.2996	PTPN13	PTPN13	Protein tyrosine phosphatase, non-receptor type 13 (EC 3.1.3.48) (Protein-tyrosine phosphatase 1E) (PTP-E1) (hPTPE1) (PTP-BAS) (Protein-tyrosine phosphatase PTPL1) (Fas-associated protein-tyrosine phosphatase 1) (FAP-1). [Source:Uniprot/SWISSPROT;Acc:Q129	4	87734909	ensembl cDNA
Ssc.1902.1.A1_at	3.12081	2.64151	3.60011	6.7835	12.7616	1.89056e-10	5.11711e-08	14.2479	CCDC144B	CCDC144B		17	18381842	ensembl genome
Ssc.3899.1.S1_at	3.26751	2.75973	3.7753	7.2114	12.6121	2.28994e-10	5.99958e-08	14.0596	RRBP1	RRBP1	Ribosome-binding protein 1 (Ribosome receptor protein) (180 kDa ribosome receptor homolog) (ES/130 related protein). [Source:Uniprot/SWISSPROT;Acc:Q9P2E9]	20	17542323	ensembl cDNA
Ssc.27593.1.S1_at	4.32729	3.65316	5.00141	5.46991	12.5813	2.38272e-10	5.99958e-08	14.0205	TGFB3	TGFB3	Transforming growth factor beta 3 precursor (TGF-beta 3). [Source:Uniprot/SWISSPROT;Acc:P10600]	14	75494195	ensembl cDNA
Ssc.1020.1.S1_at	2.42563	2.04767	2.80359	6.68008	12.5785	2.39139e-10	5.99958e-08	14.0169	CTSK	CTSK	Cathepsin K precursor (EC 3.4.22.38) (Cathepsin O) (Cathepsin X) (Cathepsin O2). [Source:Uniprot/SWISSPROT;Acc:P43235]	1	149035311	ensembl cDNA
Ssc.5713.1.S1_at	3.05109	2.57536	3.52681	6.83448	12.5703	2.4168e-10	5.99958e-08	14.0065	MMP2	MMP2	72 kDa type IV collagenase precursor (EC 3.4.24.24) (72 kDa gelatinase) (Matrix metalloproteinase-2) (MMP-2) (Gelatinase A) (TBE- 1). [Source:Uniprot/SWISSPROT;Acc:P08253]	16	54070589	ensembl cDNA
Ssc.23242.1.A1_at	2.90617	2.45251	3.35983	9.73714	12.5557	2.46288e-10	5.99958e-08	13.9879	FSTL1	FSTL1	Follistatin-related protein 1 precursor (Follistatin-like 1). [Source:Uniprot/SWISSPROT;Acc:Q12841]	3	121595817	ensembl cDNA
Ssc.30886.1.S1_at	2.27911	1.92223	2.636	5.89542	12.5166	2.59047e-10	6.15952e-08	13.9383	RNGTT	RNGTT	mRNA capping enzyme (HCE) (HCAP1) [Includes: Polynucleotide 5- triphosphatase (EC 3.1.3.33) (mRNA 5-triphosphatase) (TPase); mRNA guanylyltransferase (EC 2.7.7.50) (GTP--RNA guanylyltransferase) (GTase)]. [Source:Uniprot/SWISSPROT;Acc:O60942]	6	89376708	ensembl genome
Ssc.6145.1.A1_at	2.74133	2.31167	3.17099	6.24756	12.5051	2.62968e-10	6.15952e-08	13.9235	CYBRD1	CYBRD1	cytochrome b reductase 1; duodenal cytochrome b; cytochrome b reducatse 1 [Homo sapiens]. [Source:RefSeq;Acc:NM_024843]	2	172087229	ensembl cDNA
Ssc.18223.1.A1_at	3.94888	3.3282	4.56956	5.11312	12.4697	2.75325e-10	6.32728e-08	13.8783	RAP1A	RAP1A	RAP1A, member of RAS oncogene family; RAS-related protein RAP1A [Homo sapiens]. [Source:RefSeq;Acc:NM_002884]	1	111886363	ensembl genome
Ssc.31025.2.S1_at	-1.78346	-2.06441	-1.5025	4.3146	-12.4415	2.85617e-10	6.44226e-08	13.8421	C16orf5	C16orf5		16	4500677	ensembl cDNA
Ssc.6634.1.A1_at	3.94191	3.31964	4.56417	8.03278	12.4159	2.95295e-10	6.53945e-08	13.8093	SIDT1	SIDT1	SID1 transmembrane family, member 1 [Homo sapiens]. [Source:RefSeq;Acc:NM_017699]	3	114733908	ensembl genome
Ssc.6092.1.A1_at	3.14288	2.64493	3.64083	4.05503	12.3705	3.13342e-10	6.66859e-08	13.7509	NCAM1	NCAM1	Neural cell adhesion molecule 1, 140 kDa isoform precursor (N-CAM 140) (NCAM-140) (CD56 antigen). [Source:Uniprot/SWISSPROT;Acc:P13591]	11	112337302	ensembl cDNA
Ssc.1049.1.S1_at	4.87096	4.09874	5.64317	5.79352	12.3631	3.16405e-10	6.66859e-08	13.7413	COL12A1	COL12A1	Collagen alpha 1(XII) chain precursor. [Source:Uniprot/SWISSPROT;Acc:Q99715]	6	75850762	ensembl cDNA
Ssc.3626.1.S1_at	1.88988	1.59021	2.18956	4.19179	12.3603	3.17552e-10	6.66859e-08	13.7377	OAF	OAF	NS5ATP13TP2 protein [Homo sapiens]. [Source:RefSeq;Acc:NM_178507]	11	119586957	ensembl cDNA
Ssc.12121.1.S1_at	2.23944	1.88389	2.59498	4.82138	12.345	3.23985e-10	6.68836e-08	13.718	OSBPL9	OSBPL9	Oxysterol binding protein-related protein 9 (OSBP-related protein 9) (ORP-9). [Source:Uniprot/SWISSPROT;Acc:Q96SU4]	1	51815439	ensembl genome
Ssc.3021.1.A1_at	2.96238	2.48912	3.43563	5.43081	12.2686	3.58198e-10	7.27143e-08	13.619	ENOX2	ENOX2	Tumor-associated hydroquinone oxidase (tNOX) (Cytosolic ovarian carcinoma antigen 1) (APK1 antigen) [Includes: Hydroquinone [NADH] oxidase (EC 1.-.-.-); Protein disulfide-thiol oxidoreductase (EC 1.-.-.-)]. [Source:Uniprot/SWISSPROT;Acc:Q16206]	X	129585031	ensembl genome
Ssc.2684.1.S1_at	3.12077	2.62031	3.62122	5.56394	12.2221	3.80846e-10	7.60443e-08	13.5586	TRPM7	TRPM7	transient receptor potential cation channel, subfamily M, member 7; LTRPC ion channel family member 7 [Homo sapiens]. [Source:RefSeq;Acc:NM_017672]	15	48639785	ensembl genome
Ssc.2502.1.S1_at	3.22636	2.70665	3.74606	6.2239	12.1675	4.09369e-10	8.0093e-08	13.4873	PTGIS	PTGIS	Prostacyclin synthase (EC 5.3.99.4) (Prostaglandin I2 synthase). [Source:Uniprot/SWISSPROT;Acc:Q16647]	20	47553818	ensembl cDNA
Ssc.23816.1.S1_at	2.38204	1.99806	2.76603	4.52271	12.1585	4.14274e-10	8.0093e-08	13.4756	COL27A1	COL27A1	collagen, type XXVII, alpha 1 [Homo sapiens]. [Source:RefSeq;Acc:NM_032888]	9	115957661	ensembl cDNA
Ssc.26180.1.S1_at	3.6461	3.05693	4.23526	8.47834	12.1294	4.30568e-10	8.19425e-08	13.4375	OGN	OGN	Mimecan precursor (Osteoglycin) (Osteoinductive factor) (OIF). [Source:Uniprot/SWISSPROT;Acc:P20774]	9	94186070	ensembl cDNA
Ssc.23505.1.S1_at	1.65223	1.3845	1.91997	5.83029	12.0951	4.5068e-10	8.44504e-08	13.3924	MAOA	MAOA	Amine oxidase [flavin-containing] A (EC 1.4.3.4) (Monoamine oxidase) (MAO-A). [Source:Uniprot/SWISSPROT;Acc:P21397]	X	43400353	ensembl cDNA
Ssc.26647.1.S1_at	4.22985	3.53967	4.92004	4.09165	12.0119	5.03692e-10	9.1658e-08	13.2826	VCAN	VCAN	Versican core protein precursor (Large fibroblast proteoglycan) (Chondroitin sulfate proteoglycan core protein 2) (PG-M) (Glial hyaluronate-binding protein) (GHAP). [Source:Uniprot/SWISSPROT;Acc:P13611]	5	82803339	ensembl genome
Ssc.20870.1.S1_at	3.67404	3.07451	4.27356	5.76372	12.0111	5.04194e-10	9.1658e-08	13.2816	FBLN1	FBLN1	Fibulin-1 precursor. [Source:Uniprot/SWISSPROT;Acc:P23142]	22	44277383	ensembl cDNA
Ssc.1381.1.S1_at	3.44479	2.88144	4.00814	4.62894	11.9848	5.22283e-10	9.35501e-08	13.2468	FKBP10	FKBP10	FK506 binding protein 10 precursor (EC 5.2.1.8) (Peptidyl-prolyl cis- trans isomerase) (PPIase) (Rotamase) (65 kDa FK506-binding protein) (FKBP65) (Immunophilin FKBP65). [Source:Uniprot/SWISSPROT;Acc:Q96AY3]	17	37222727	ensembl cDNA
Ssc.9813.2.S1_at	3.29755	2.75748	3.83762	4.44225	11.967	5.34909e-10	9.4423e-08	13.2232	PRRX1	PRRX1	Paired mesoderm homeobox protein 1 (PRX-1) (Paired related homeobox protein 1) (Homeobox protein PHOX1). [Source:Uniprot/SWISSPROT;Acc:P54821]	1	168899937	ensembl cDNA
Ssc.11131.1.S1_at	2.45858	2.05249	2.86467	10.8519	11.8662	6.12731e-10	1.05852e-07	13.0889	VIM	VIM	Vimentin. [Source:Uniprot/SWISSPROT;Acc:P08670]	10	17311250	ensembl cDNA
Ssc.15624.1.S1_at	2.12628	1.77492	2.47763	4.73037	11.8611	6.17038e-10	1.05852e-07	13.0819	SLC26A10	SLC26A10	RAC/CDC42 exchange factor isoform 2 [Homo sapiens]. [Source:RefSeq;Acc:NM_133483]	12	56290230	ensembl cDNA
Ssc.26296.1.S1_at	2.48007	2.06884	2.89129	5.5292	11.8204	6.51922e-10	1.10284e-07	13.0275	TRAM2	TRAM2	Translocation associated membrane protein 2. [Source:Uniprot/SWISSPROT;Acc:Q15035]	6	52470163	ensembl cDNA
Ssc.30967.1.A1_at	2.88065	2.39559	3.3657	6.70087	11.6398	8.34146e-10	1.39177e-07	12.7835	CRISPLD2	CRISPLD2		16	83411113	ensembl cDNA
Ssc.1169.1.A1_s_at	3.99908	3.32469	4.67348	8.01365	11.6223	8.54382e-10	1.39958e-07	12.7598	MFAP4	MFAP4	Microfibril-associated glycoprotein 4 precursor. [Source:Uniprot/SWISSPROT;Acc:P55083]	17	19227348	ensembl cDNA
Ssc.25863.1.S1_at	-1.51531	-1.77099	-1.25963	5.91345	-11.616	8.6181e-10	1.39958e-07	12.7512	AHCYL2	AHCYL2	Putative adenosylhomocysteinase 3 (EC 3.3.1.1) (S-adenosyl-L- homocysteine hydrolase) (AdoHcyase). [Source:Uniprot/SWISSPROT;Acc:Q96HN2]	7	128652100	ensembl genome
Ssc.28502.1.S1_at	1.90848	1.58552	2.23144	6.11413	11.5822	9.029e-10	1.44702e-07	12.705	C11orf24	C11orf24		11	67785383	ensembl cDNA
Ssc.17560.1.S1_at	2.32533	1.93134	2.71932	5.1097	11.5677	9.21106e-10	1.45702e-07	12.6852	GPR177	GPR177	putative NFkB activating protein 373 isoform 2 [Homo sapiens]. [Source:RefSeq;Acc:NM_001002292]	1	68336740	ensembl cDNA
Ssc.18360.1.S1_at	2.54821	2.11502	2.9814	4.83159	11.5294	9.71162e-10	1.48574e-07	12.6328	CAPG	CAPG	Macrophage capping protein (Actin-regulatory protein CAP-G). [Source:Uniprot/SWISSPROT;Acc:P40121]	2	85475382	ensembl cDNA
Ssc.4048.1.A1_at	1.86125	1.54481	2.17769	5.62522	11.5281	9.72972e-10	1.48574e-07	12.6309	NEO1	NEO1	Neogenin precursor. [Source:Uniprot/SWISSPROT;Acc:Q92859]	15	71131928	ensembl cDNA
Ssc.2807.1.A1_at	3.09767	2.57092	3.62443	5.33975	11.5259	9.75855e-10	1.48574e-07	12.628	DAB2	DAB2	Disabled homolog 2 (Differentially expressed protein 2) (DOC-2). [Source:Uniprot/SWISSPROT;Acc:P98082]	5	39407537	ensembl cDNA
Ssc.20133.1.A1_at	3.50939	2.91136	4.10743	4.91562	11.5015	1.00945e-09	1.51791e-07	12.5944	THY1	THY1	Thy-1 membrane glycoprotein precursor (Thy-1 antigen) (CDw90) (CD90 antigen). [Source:Uniprot/SWISSPROT;Acc:P04216]	11	118794097	ensembl cDNA
Ssc.2185.2.S1_at	2.03504	1.68785	2.38223	4.09686	11.4883	1.02809e-09	1.52709e-07	12.5763	GLB1L	GLB1L	galactosidase, beta 1-like [Homo sapiens]. [Source:RefSeq;Acc:NM_024506]	2	219809572	ensembl cDNA
Ssc.1458.3.A1_a_at	2.32886	1.93119	2.72652	11.2788	11.4782	1.04254e-09	1.5299e-07	12.5625	SPARC	SPARC	SPARC precursor (Secreted protein acidic and rich in cysteine) (Osteonectin) (ON) (Basement membrane protein BM-40). [Source:Uniprot/SWISSPROT;Acc:P09486]	5	151021212	ensembl cDNA
Ssc.24075.1.A1_at	2.87326	2.38081	3.3657	3.87238	11.4357	1.10597e-09	1.60366e-07	12.5039	DCLK1	DCLK1	Serine/threonine-protein kinase DCAMKL1 (EC 2.7.1.37) (Doublecortin- like and CAM kinase-like 1). [Source:Uniprot/SWISSPROT;Acc:O15075]	13	35243478	ensembl genome
Ssc.30059.1.A1_at	2.84479	2.35679	3.33278	5.66097	11.4256	1.12167e-09	1.60728e-07	12.4899	MXRA8	MXRA8	limitrin [Homo sapiens]. [Source:RefSeq;Acc:NM_032348]	1	1277935	ensembl cDNA
Ssc.21591.1.S1_at	1.96059	1.62114	2.30004	4.41766	11.3203	1.29945e-09	1.84038e-07	12.3438	TLE3	TLE3	Transducin-like enhancer protein 3 (ESG3). [Source:Uniprot/SWISSPROT;Acc:Q04726]	15	68127597	ensembl cDNA
Ssc.24988.1.S1_at	-2.51596	-2.95237	-2.07955	6.18987	-11.2994	1.33807e-09	1.8733e-07	12.3148	SDHA	SDHA	Succinate dehydrogenase [ubiquinone] flavoprotein subunit, mitochondrial precursor (EC 1.3.5.1) (Fp) (Flavoprotein subunit of complex II). [Source:Uniprot/SWISSPROT;Acc:P31040]	5	271439	ensembl cDNA
Ssc.2760.1.A1_at	2.39647	1.97946	2.81348	7.38923	11.2635	1.4075e-09	1.94811e-07	12.2645	GNG12	GNG12	Guanine nucleotide-binding protein G(I)/G(S)/G(O) gamma-12 subunit. [Source:Uniprot/SWISSPROT;Acc:Q9UBI6]	1	67939737	ensembl cDNA
Ssc.1122.1.S1_at	3.27457	2.70253	3.84662	7.07622	11.2194	1.49765e-09	2.04959e-07	12.2028	PCOLCE	PCOLCE	Procollagen C-proteinase enhancer protein precursor (PCPE) (Type I procollagen COOH-terminal proteinase enhancer) (Type 1 procollagen C- proteinase enhancer protein). [Source:Uniprot/SWISSPROT;Acc:Q15113]	7	100037818	ensembl cDNA
Ssc.18135.1.S1_at	3.86462	3.18544	4.5438	7.77133	11.1524	1.64661e-09	2.22841e-07	12.1086	PRELP	PRELP	Prolargin precursor (Proline-arginine-rich end leucine-rich repeat protein). [Source:Uniprot/SWISSPROT;Acc:P51888]	1	201711506	ensembl cDNA
Ssc.1850.1.A1_at	2.92604	2.41044	3.44164	5.15854	11.1228	1.71736e-09	2.28704e-07	12.0668	C9orf19		Golgi-associated plant pathogenesis-related protein 1 (Golgi- associated PR-1 protein) (GAPR-1) (Glioma pathogenesis-related protein 2) (GliPR 2). [Source:Uniprot/SWISSPROT;Acc:Q9H4G4]		.	ensembl cDNA
Ssc.12900.1.A1_at	2.49221	2.0529	2.93153	3.85542	11.1187	1.72748e-09	2.28704e-07	12.0609	C1QTNF2	C1QTNF2	Complement C1q tumor necrosis factor-related protein 2 precursor (UNQ6349/PRO21054). [Source:Uniprot/SWISSPROT;Acc:Q9BXJ5]	5	159707365	ensembl cDNA
Ssc.12578.1.A1_at	3.23341	2.6623	3.80453	7.66152	11.0964	1.78302e-09	2.33519e-07	12.0295	IGF1	IGF1	Insulin-like growth factor IA precursor (IGF-IA) (Somatomedin C). [Source:Uniprot/SWISSPROT;Acc:P01343]	12	101313809	ensembl cDNA
Ssc.1017.1.S1_at	3.65866	3.01172	4.30561	7.30291	11.0841	1.81456e-09	2.35121e-07	12.012	MXRA5	MXRA5	adlican [Homo sapiens]. [Source:RefSeq;Acc:NM_015419]	X	3236606	ensembl cDNA
Ssc.30055.1.A1_at	2.13107	1.75354	2.50859	4.14852	11.0638	1.86806e-09	2.37817e-07	11.9831	RUNX1	RUNX1	Runt-related transcription factor 1 (Core-binding factor, alpha 2 subunit) (CBF-alpha 2) (Acute myeloid leukemia 1 protein) (Oncogene AML-1) (Polyomavirus enhancer binding protein 2 alpha B subunit) (PEBP2-alpha B) (PEA2-alpha B) (SL3-3 enhancer factor 1	21	35081971	ensembl cDNA
Ssc.19873.1.S1_at	2.13951	1.76041	2.51861	6.24712	11.0614	1.87442e-09	2.37817e-07	11.9797	COL17A1	COL17A1	Collagen alpha 1(XVII) chain (Bullous pemphigoid antigen 2) (180 kDa bullous pemphigoid antigen 2). [Source:Uniprot/SWISSPROT;Acc:Q9UMD9]	10	105781036	ensembl genome
Ssc.4286.1.A1_at	2.52089	2.0731	2.96867	5.09949	11.0341	1.94904e-09	2.43441e-07	11.9409	NP_060177		up-regulated in liver cancer 1; similar to development- and differentiation-enhancing factor 2 [Homo sapiens]. [Source:RefSeq;Acc:NM_017707]		.	ensembl cDNA
Ssc.1082.1.S1_at	2.48683	2.04496	2.9287	7.17921	11.0306	1.95872e-09	2.43441e-07	11.936	TIMP2	TIMP2	Metalloproteinase inhibitor 2 precursor (TIMP-2) (Tissue inhibitor of metalloproteinases-2) (CSC-21K). [Source:Uniprot/SWISSPROT;Acc:P16035]	17	74360658	ensembl cDNA
Ssc.21011.1.S1_at	3.31924	2.72781	3.91067	10.498	10.9998	2.04716e-09	2.51863e-07	11.892	COL1A2	COL1A2	Collagen alpha 2(I) chain precursor. [Source:Uniprot/SWISSPROT;Acc:P08123]	7	93861809	ensembl cDNA
Ssc.8072.1.A1_at	2.42582	1.99299	2.85864	6.24429	10.9847	2.09172e-09	2.52038e-07	11.8706	LTBP1	LTBP1	Latent transforming growth factor beta binding protein, isoform 1L precursor (LTBP-1) (Transforming growth factor beta-1 binding protein 1) (TGF-beta1-BP-1). [Source:Uniprot/SWISSPROT;Acc:Q14766]	2	33025543	ensembl cDNA
Ssc.897.1.S1_at	3.05438	2.50928	3.59947	6.31095	10.9824	2.0987e-09	2.52038e-07	11.8673	SRPX	SRPX	Sushi repeat-containing protein SRPX precursor. [Source:Uniprot/SWISSPROT;Acc:P78539]	X	37893539	ensembl cDNA
Ssc.21750.1.A1_at	-1.94824	-2.29618	-1.6003	4.76234	-10.9746	2.12252e-09	2.52038e-07	11.8561	NUDT8	NUDT8	nudix (nucleoside diphosphate linked moiety X)-type motif 8 [Homo sapiens]. [Source:RefSeq;Acc:NM_181843]	11	67151986	ensembl cDNA
Ssc.5941.1.S1_at	2.0983	1.72326	2.47333	7.43656	10.9659	2.1492e-09	2.52038e-07	11.8436	ACTN1	ACTN1	Alpha-actinin 1 (Alpha-actinin cytoskeletal isoform) (Non-muscle alpha-actinin 1) (F-actin cross linking protein). [Source:Uniprot/SWISSPROT;Acc:P12814]	14	68410793	ensembl cDNA
Ssc.3593.1.S1_at	3.18759	2.61781	3.75736	6.16908	10.9649	2.15205e-09	2.52038e-07	11.8423	CTSH	CTSH	Cathepsin H precursor (EC 3.4.22.16). [Source:Uniprot/SWISSPROT;Acc:P09668]	15	77001147	ensembl cDNA
Ssc.1411.1.S1_at	3.56115	2.91984	4.20246	9.29433	10.8836	2.41982e-09	2.80699e-07	11.7255	THBS4	THBS4	Thrombospondin 4 precursor. [Source:Uniprot/SWISSPROT;Acc:P35443]	5	79366859	ensembl cDNA
Ssc.1696.1.A1_at	2.4007	1.9675	2.8339	4.8251	10.8618	2.49722e-09	2.86945e-07	11.6942	FMNL2	FMNL2	formin-like 2 isoform D; formin homology 2 domain containing 1; formin homology 2 domain containing 2 [Homo sapiens]. [Source:RefSeq;Acc:NM_001004417]	2	153107550	ensembl cDNA
Ssc.3303.1.S1_at	1.6983	1.39105	2.00555	4.87209	10.8337	2.60098e-09	2.96074e-07	11.6536	DOCK11	DOCK11	dedicator of cytokinesis 11; Cdc42-associated guanine nucleotide exchange factor ACG/DOCK11 [Homo sapiens]. [Source:RefSeq;Acc:NM_144658]	X	117513900	ensembl genome
Ssc.11174.1.S1_at	2.04353	1.67344	2.41361	4.7841	10.8226	2.64319e-09	2.98093e-07	11.6376	SLC26A2	SLC26A2	Sulfate transporter (Diastrophic dysplasia protein). [Source:Uniprot/SWISSPROT;Acc:P50443]	5	149320493	ensembl cDNA
Ssc.373.1.S1_at	2.42015	1.98118	2.85912	10.8483	10.8057	2.70867e-09	3.00128e-07	11.6132	MGP	MGP	Matrix Gla-protein precursor (MGP). [Source:Uniprot/SWISSPROT;Acc:P08493]	12	14925119	ensembl cDNA
Ssc.17522.1.A1_at	2.22449	1.82099	2.62798	6.14225	10.8053	2.71051e-09	3.00128e-07	11.6125	ALDH1A2	ALDH1A2	Aldehyde dehydrogenase 1A2 (EC 1.2.1.3) (Retinaldehyde-specific dehydrogenase type 2) (RALDH(II)) (RALDH-2). [Source:Uniprot/SWISSPROT;Acc:O94788]	15	56032920	ensembl cDNA
Ssc.9813.1.A1_at	3.48738	2.85158	4.12319	4.90747	10.7503	2.93618e-09	3.22187e-07	11.5328	PRRX1	PRRX1	Paired mesoderm homeobox protein 1 (PRX-1) (Paired related homeobox protein 1) (Homeobox protein PHOX1). [Source:Uniprot/SWISSPROT;Acc:P54821]	1	168899937	ensembl cDNA
Ssc.5334.3.S1_a_at	-1.87743	-2.2202	-1.53466	6.88809	-10.7352	3.00183e-09	3.26449e-07	11.5108	COQ9	COQ9		16	56038903	ensembl cDNA
Ssc.24270.1.S1_at	3.56149	2.9106	4.21238	4.45132	10.7244	3.04957e-09	3.28706e-07	11.4951	COL21A1	COL21A1	alpha 1 type XXI collagen precursor; collagen XXI [Homo sapiens]. [Source:RefSeq;Acc:NM_030820]	6	56029347	ensembl cDNA
Ssc.2078.1.S1_at	1.74737	1.42752	2.06722	5.19791	10.7075	3.12586e-09	3.33974e-07	11.4704	EMILIN1	EMILIN1	EMILIN 1 precursor (Elastin microfibril interface-located protein 1) (Elastin microfibril interfacer 1). [Source:Uniprot/SWISSPROT;Acc:Q9Y6C2]	2	27155034	ensembl cDNA
Ssc.3163.2.S1_at	-2.1934	-2.59595	-1.79086	5.30324	-10.6796	3.25595e-09	3.44847e-07	11.4298	TLR9	TLR9	Toll-like receptor 9 precursor. [Source:Uniprot/SWISSPROT;Acc:Q9NR96]	3	52230138	ensembl cDNA
Ssc.27527.1.S1_at	-1.57526	-1.86466	-1.28585	3.60812	-10.6682	3.31076e-09	3.47629e-07	11.4131	MLLT10	MLLT10	AF-10 protein. [Source:Uniprot/SWISSPROT;Acc:P55197]	10	21863108	ensembl cDNA
Ssc.21626.1.A1_at	2.17107	1.7714	2.57074	8.54516	10.6468	3.41647e-09	3.55663e-07	11.3818	GAS1	GAS1	Growth-arrest-specific protein 1 precursor (GAS-1). [Source:Uniprot/SWISSPROT;Acc:P54826]	9	88749098	ensembl cDNA
Ssc.9002.1.A1_at	3.03922	2.47864	3.59981	6.87944	10.626	3.52275e-09	3.6362e-07	11.3512	COL5A1	COL5A1	Collagen alpha 1(V) chain precursor. [Source:Uniprot/SWISSPROT;Acc:P20908]	9	136673473	ensembl cDNA
Ssc.3692.1.A1_at	2.70592	2.20649	3.20535	3.96688	10.6192	3.55821e-09	3.64194e-07	11.3412	FER1L3	FER1L3	Myoferlin (Fer-1 like protein 3). [Source:Uniprot/SWISSPROT;Acc:Q9NZM1]	10	95056177	ensembl cDNA
Ssc.1547.1.S1_at	-1.50319	-1.78094	-1.22544	8.42373	-10.6073	3.62096e-09	3.67527e-07	11.3238	NDUFV1	NDUFV1	NADH-ubiquinone oxidoreductase 51 kDa subunit, mitochondrial precursor (EC 1.6.5.3) (EC 1.6.99.3) (Complex I-51KD) (CI-51KD). [Source:Uniprot/SWISSPROT;Acc:P49821]	11	67130983	ensembl cDNA
Ssc.11307.1.A1_at	2.39437	1.95171	2.83703	4.4628	10.6016	3.65167e-09	3.67581e-07	11.3154	CERCAM	CERCAM	cerebral endothelial cell adhesion molecule 1; cerebral cell adhesion molecule; glycosyltransferase 25 domain containing 3 [Homo sapiens]. [Source:RefSeq;Acc:NM_016174]	9	130213866	ensembl cDNA
Ssc.26813.1.S1_at	2.5721	2.0951	3.04909	4.27164	10.5687	3.83285e-09	3.82657e-07	11.267	Q96ND2		IKK interacting protein isoform 1 [Source:RefSeq_peptide;Acc:NP_710154]		.	ensembl cDNA
Ssc.11215.1.S1_at	2.25694	1.83771	2.67616	6.25173	10.5517	3.93073e-09	3.89238e-07	11.2419	FRMD6	FRMD6		14	51025605	ensembl cDNA
Ssc.16850.1.S1_at	1.55001	1.26124	1.83879	5.49378	10.5202	4.11846e-09	4.03903e-07	11.1953	BIN1	BIN1	Myc box dependent interacting protein 1 (Bridging integrator 1) (Amphiphysin-like protein) (Amphiphysin II) (Box-dependent myc- interacting protein-1). [Source:Uniprot/SWISSPROT;Acc:O00499]	2	127522073	ensembl cDNA
Ssc.6785.1.S1_at	2.30454	1.87493	2.73415	5.77224	10.5138	4.15766e-09	4.03903e-07	11.1859	LRP1	LRP1	Low-density lipoprotein receptor-related protein 1 precursor (LRP) (Alpha-2-macroglobulin receptor) (A2MR) (Apolipoprotein E receptor) (APOER) (CD91). [Source:Uniprot/SWISSPROT;Acc:Q07954]	12	55808543	ensembl cDNA
Ssc.5488.1.S1_at	2.08336	1.69486	2.47186	3.54635	10.5104	4.17831e-09	4.03903e-07	11.1809	TCTN3	TCTN3		10	97413148	ensembl cDNA
Ssc.2197.1.S1_at	3.02023	2.4566	3.58387	4.37928	10.5025	4.22785e-09	4.05474e-07	11.1691	TMEM45A	TMEM45A	Dermal papilla derived protein 7. [Source:Uniprot/SWISSPROT;Acc:Q9NWC5]	3	101694153	ensembl cDNA
Ssc.21985.1.S1_at	-1.87266	-2.22376	-1.52157	4.87532	-10.4539	4.54418e-09	4.29523e-07	11.0971	PPP1R1A	PPP1R1A	Protein phosphatase inhibitor 1 (IPP-1) (I-1). [Source:Uniprot/SWISSPROT;Acc:Q13522]	12	53257439	ensembl cDNA
Ssc.6106.1.S1_at	2.29277	1.86288	2.72266	4.24861	10.4532	4.54914e-09	4.29523e-07	11.096	PTPRD	PTPRD	Protein-tyrosine phosphatase delta precursor (EC 3.1.3.48) (R-PTP- delta). [Source:Uniprot/SWISSPROT;Acc:P23468]	9	8304246	ensembl cDNA
Ssc.16434.1.A1_at	4.32856	3.51396	5.14316	5.27192	10.4147	4.81763e-09	4.50442e-07	11.0387	NOV	NOV	NOV protein homolog precursor (NovH) (Nephroblastoma overexpressed gene protein homolog). [Source:Uniprot/SWISSPROT;Acc:P48745]	8	120497882	ensembl cDNA
Ssc.1228.1.S1_at	2.28434	1.85429	2.71438	8.46965	10.411	4.84466e-09	4.50442e-07	11.0332	MARCKS	MARCKS	Myristoylated alanine-rich C-kinase substrate (MARCKS) (Protein kinase C substrate, 80 kDa protein, light chain) (PKCSL) (80K-L protein). [Source:Uniprot/SWISSPROT;Acc:P29966]	6	114285249	ensembl cDNA
Ssc.4141.1.A1_at	2.29198	1.8588	2.72515	7.18445	10.3704	5.14827e-09	4.71759e-07	10.9724	KCTD12	KCTD12	Potassium channel tetramerisation domain containing protein 12 (Pfetin) (Predominantly fetal expressed T1 domain). [Source:Uniprot/SWISSPROT;Acc:Q96CX2]	13	76352313	ensembl genome
Ssc.21536.1.A1_at	1.8985	1.53967	2.25732	5.70123	10.37	5.15139e-09	4.71759e-07	10.9718	MAPKAP1	MAPKAP1	Stress-activated map kinase interacting protein 1 (SAPK interacting protein 1) (Putative Ras inhibitor JC310). [Source:Uniprot/SWISSPROT;Acc:Q9BPZ7]	9	127239494	ensembl genome
Ssc.4479.1.S1_at	2.15948	1.75107	2.5679	7.07504	10.3633	5.2033e-09	4.72956e-07	10.9618	FBLN2	FBLN2	Fibulin-2 precursor. [Source:Uniprot/SWISSPROT;Acc:P98095]	3	13565625	ensembl cDNA
Ssc.6276.2.S1_at	-1.8175	-2.16222	-1.47277	3.47911	-10.3335	5.44095e-09	4.88996e-07	10.9172	ABHD6	ABHD6	abhydrolase domain containing 6; lipase protein [Homo sapiens]. [Source:RefSeq;Acc:NM_020676]	3	58198349	ensembl cDNA
Ssc.5008.1.A1_at	2.39916	1.94401	2.85431	4.08878	10.3312	5.46006e-09	4.88996e-07	10.9137	GSTA4	GSTA4	Glutathione S-transferase A4-4 (EC 2.5.1.18) (GST class-alpha). [Source:Uniprot/SWISSPROT;Acc:O15217]	6	52950710	ensembl cDNA
Ssc.1494.1.S1_at	3.20709	2.59695	3.81723	7.43156	10.3022	5.70311e-09	5.02735e-07	10.8702	RARRES2	RARRES2	Retinoic acid receptor responder protein 2 precursor (Tazarotene- induced gene 2 protein) (RAR-responsive protein TIG2). [Source:Uniprot/SWISSPROT;Acc:Q99969]	7	149666351	ensembl cDNA
Ssc.2147.1.A1_at	2.21785	1.79578	2.63993	6.97897	10.2989	5.73154e-09	5.02735e-07	10.8652	CKAP4	CKAP4	cytoskeleton-associated protein 4; transmembrane protein (63kD), endoplasmic reticulum/Golgi intermediate compartment; type-II transmembrane protein p63 [Homo sapiens]. [Source:RefSeq;Acc:NM_006825]	12	105155933	ensembl cDNA
Ssc.16652.1.S1_at	2.27089	1.83869	2.70309	7.85613	10.2982	5.73728e-09	5.02735e-07	10.8642	DRGX	DRGX		10	50242243	ensembl genome
Ssc.11147.1.S1_at	3.62843	2.93632	4.32054	5.37312	10.2752	5.93998e-09	5.16294e-07	10.8295	ALDH2	ALDH2	Aldehyde dehydrogenase, mitochondrial precursor (EC 1.2.1.3) (ALDH class 2) (ALDHI) (ALDH-E2). [Source:Uniprot/SWISSPROT;Acc:P05091]	12	110688729	ensembl cDNA
Ssc.15283.1.A1_at	2.86093	2.31499	3.40686	6.21685	10.2711	5.9768e-09	5.16294e-07	10.8233	USH2A	USH2A	usherin isoform A [Homo sapiens]. [Source:RefSeq;Acc:NM_007123]	1	213862859	ensembl genome
Ssc.5192.1.S1_at	1.64245	1.32795	1.95696	6.38566	10.2356	6.30523e-09	5.40829e-07	10.7698	SLC44A1	SLC44A1	CDW92 antigen; choline transporter-like protein 1; CD92 protein [Homo sapiens]. [Source:RefSeq;Acc:NM_080546]	9	107046724	ensembl cDNA
Ssc.27302.1.S1_at	2.47166	1.99811	2.94521	5.99147	10.2299	6.36015e-09	5.41724e-07	10.7611	PPIC	PPIC	Peptidyl-prolyl cis-trans isomerase C (EC 5.2.1.8) (PPIase) (Rotamase) (Cyclophilin C). [Source:Uniprot/SWISSPROT;Acc:P45877]	5	122386979	ensembl cDNA
Ssc.26344.1.S1_at	2.51189	2.02968	2.99411	4.22866	10.2097	6.55787e-09	5.54687e-07	10.7305	PAK3	PAK3	Serine/threonine-protein kinase PAK 3 (EC 2.7.1.37) (p21-activated kinase 3) (PAK-3) (Beta-PAK) (Oligophrenin-3). [Source:Uniprot/SWISSPROT;Acc:O75914]	X	110226244	ensembl cDNA
Ssc.11099.1.S1_at	1.86966	1.50992	2.2294	9.58323	10.1864	6.79327e-09	5.70635e-07	10.6953	RPL3	RPL3	60S ribosomal protein L3 (HIV-1 TAR RNA binding protein B) (TARBP-B). [Source:Uniprot/SWISSPROT;Acc:P39023]	22	38038833	ensembl cDNA
Ssc.5274.1.S1_at	2.69689	2.1764	3.21738	3.99092	10.1554	7.12111e-09	5.94076e-07	10.6481	RGS10	RGS10	Regulator of G-protein signaling 10 (RGS10). [Source:Uniprot/SWISSPROT;Acc:O43665]	10	121249330	ensembl cDNA
Ssc.11454.1.S1_at	3.70799	2.99127	4.4247	4.86308	10.14	7.28952e-09	6.03989e-07	10.6247	NAV1	NAV1	neuron navigator 1; neuron navigator-1; pore membrane and/or filament interacting like protein 3 [Homo sapiens]. [Source:RefSeq;Acc:NM_020443]	1	199859224	ensembl genome
Ssc.13961.1.A1_at	1.26938	1.02258	1.51619	11.4821	10.0807	7.98046e-09	6.56771e-07	10.5341	EEF1A1	EEF1A1	Elongation factor 1-alpha 1 (EF-1-alpha-1) (Elongation factor 1 A-1) (eEF1A-1) (Elongation factor Tu) (EF-Tu). [Source:Uniprot/SWISSPROT;Acc:P04720]	6	74282194	ensembl cDNA
AFFX-Ssc-ef1a-3_at	1.14623	0.923055	1.36941	11.5015	10.0663	8.15732e-09	6.6682e-07	10.5122	EEF1A1	EEF1A1	Elongation factor 1-alpha 1 (EF-1-alpha-1) (Elongation factor 1 A-1) (eEF1A-1) (Elongation factor Tu) (EF-Tu). [Source:Uniprot/SWISSPROT;Acc:P04720]	6	74282194	ensembl cDNA
Ssc.7067.1.A1_at	1.64291	1.32266	1.96317	6.19674	10.0546	8.30535e-09	6.70378e-07	10.4942	TSPAN6	TSPAN6	Transmembrane 4 superfamily member 6 (Tetraspanin 6) (Tspan-6) (T245 protein) (Tetraspanin TM4-D) (A15 homolog) (UNQ767/PRO1560). [Source:Uniprot/SWISSPROT;Acc:O43657]	X	99770451	ensembl cDNA
Ssc.5372.1.S1_at	3.15087	2.53651	3.76523	4.49627	10.0521	8.33664e-09	6.70378e-07	10.4904	NFRKB	NFRKB	nuclear factor related to kappa B binding protein [Homo sapiens]. [Source:RefSeq;Acc:NM_006165]	11	129238888	ensembl genome
Ssc.29710.1.A1_at	1.62585	1.30877	1.94293	6.4346	10.0498	8.36596e-09	6.70378e-07	10.4869	Q96ND2		IKK interacting protein isoform 1 [Source:RefSeq_peptide;Acc:NP_710154]		.	ensembl genome
Ssc.21903.1.S1_at	1.72328	1.38706	2.05951	4.94304	10.0455	8.42107e-09	6.70383e-07	10.4803	EXT2	EXT2	Exostosin-2 (EC 2.4.1.224) (EC 2.4.1.225) (Glucuronosyl-N- acetylglucosaminyl-proteoglycan/N-acetylglucosaminyl-proteoglycan 4- alpha-N-acetylglucosaminyltransferase) (Putative tumor suppressor protein EXT2) (Multiple exostoses protein 2). [Source:Uniprot	11	44073675	ensembl cDNA
Ssc.4221.1.S1_at	2.06814	1.66425	2.47203	6.35529	10.0361	8.54406e-09	6.74601e-07	10.4658	COPZ2	COPZ2	Coatomer zeta-2 subunit (Zeta-2 coat protein) (Zeta-2 COP). [Source:Uniprot/SWISSPROT;Acc:Q9P299]	17	43458534	ensembl cDNA
Ssc.10392.1.A1_at	3.36027	2.70383	4.0167	7.45461	10.033	8.58483e-09	6.74601e-07	10.461	MYH11	MYH11	Myosin heavy chain, smooth muscle isoform (SMMHC). [Source:Uniprot/SWISSPROT;Acc:P35749]	16	15704493	ensembl cDNA
Ssc.10316.1.S1_at	4.40307	3.54131	5.26483	5.00475	10.0142	8.83557e-09	6.89854e-07	10.4322	ACTG2	ACTG2	Actin, gamma-enteric smooth muscle (Alpha-actin 3). [Source:Uniprot/SWISSPROT;Acc:P12718]	2	73973601	ensembl cDNA
Ssc.1064.1.A1_at	2.53205	2.03586	3.02824	5.27262	10.0016	9.00799e-09	6.98836e-07	10.4129	ISLR	ISLR	immunoglobulin superfamily containing leucine-rich repeat [Homo sapiens]. [Source:RefSeq;Acc:NM_005545]	15	72253115	ensembl cDNA
Ssc.12831.1.A1_at	2.26953	1.8245	2.71456	5.36414	9.99529	9.09648e-09	7.01235e-07	10.4031	RAI14	RAI14	retinoic acid induced 14; novel retinal pigment epithelial gene [Homo sapiens]. [Source:RefSeq;Acc:NM_015577]	5	34692275	ensembl cDNA
Ssc.24126.1.A1_at	2.55893	2.05692	3.06095	6.07321	9.99059	9.16258e-09	7.01888e-07	10.3958	PLOD2	PLOD2	Procollagen-lysine,2-oxoglutarate 5-dioxygenase 2 precursor (EC 1.14.11.4) (Lysyl hydroxylase 2) (LH2). [Source:Uniprot/SWISSPROT;Acc:O00469]	3	147269922	ensembl cDNA
Ssc.11913.1.S1_at	2.75453	2.21366	3.2954	6.89281	9.98165	9.28951e-09	7.07164e-07	10.3821	TAGLN	TAGLN	Transgelin (Smooth muscle protein 22-alpha) (SM22-alpha) (WS3-10) (22 kDa actin-binding protein). [Source:Uniprot/SWISSPROT;Acc:Q01995]	11	116575250	ensembl cDNA
Ssc.10064.2.A1_at	2.37188	1.90453	2.83923	3.37182	9.94718	9.79634e-09	7.41115e-07	10.3289	KCNMB1	KCNMB1	Calcium-activated potassium channel beta subunit 1 (Calcium-activated potassium channel, subfamily M, beta subunit 1) (Maxi K channel beta subunit 1) (BK channel beta subunit 1) (Slo-beta 1) (K(VCA)beta 1) (Charybdotoxin receptor beta subunit 1) (BKbeta1)	5	169737745	ensembl cDNA
Ssc.5334.1.S1_at	-1.5086	-1.80641	-1.21079	9.06489	-9.92858	1.00818e-08	7.58003e-07	10.3001	COQ9	COQ9		16	56038903	ensembl cDNA
Ssc.7756.1.A1_at	2.64496	2.12228	3.16763	6.74319	9.91828	1.02436e-08	7.65445e-07	10.2841	MATN2	MATN2	Matrilin-2 precursor. [Source:Uniprot/SWISSPROT;Acc:O00339]	8	98950487	ensembl cDNA
Ssc.19566.1.S1_at	4.03251	3.23355	4.83147	4.11758	9.89237	1.06627e-08	7.89968e-07	10.244	TNNC1	TNNC1	Troponin C, slow skeletal and cardiac muscles (TN-C). [Source:Uniprot/SWISSPROT;Acc:P02590]	3	52460158	ensembl genome
Ssc.21669.1.S1_at	-2.14334	-2.5681	-1.71858	5.15491	-9.89003	1.07015e-08	7.89968e-07	10.2403	ACADVL	ACADVL	Acyl-CoA dehydrogenase, very-long-chain specific, mitochondrial precursor (EC 1.3.99.-) (VLCAD). [Source:Uniprot/SWISSPROT;Acc:P49748]	17	7063855	ensembl cDNA
Ssc.4768.1.A1_at	1.52735	1.22454	1.83015	5.82807	9.88593	1.07697e-08	7.90209e-07	10.234	Q96BA5		LNK protein. [Source:Uniprot/SPTREMBL;Acc:Q96BA5]		.	ensembl genome
Ssc.12241.1.A1_at	2.0861	1.67081	2.5014	8.71676	9.84529	1.14711e-08	8.36634e-07	10.1707	ANXA2	ANXA2	Annexin A2 (Annexin II) (Lipocortin II) (Calpactin I heavy chain) (Chromobindin 8) (P36) (Protein I) (Placental anticoagulant protein IV) (PAP-IV). [Source:Uniprot/SWISSPROT;Acc:P07355]	15	58426625	ensembl cDNA
AFFX-Ssc-ef1a-M_at	1.44716	1.15888	1.73544	11.0367	9.83888	1.15859e-08	8.39422e-07	10.1608	EEF1A1	EEF1A1	Elongation factor 1-alpha 1 (EF-1-alpha-1) (Elongation factor 1 A-1) (eEF1A-1) (Elongation factor Tu) (EF-Tu). [Source:Uniprot/SWISSPROT;Acc:P04720]	6	74282194	ensembl cDNA
Ssc.26617.1.A1_at	3.33345	2.66917	3.99772	4.04332	9.83549	1.16472e-08	8.39422e-07	10.1555	PRRX1	PRRX1	Paired mesoderm homeobox protein 1 (PRX-1) (Paired related homeobox protein 1) (Homeobox protein PHOX1). [Source:Uniprot/SWISSPROT;Acc:P54821]	1	168899937	ensembl cDNA
Ssc.31062.1.S1_at	2.43268	1.94767	2.9177	4.03546	9.83054	1.17373e-08	8.40943e-07	10.1478	LPAR1	LPAR1	Lysophosphatidic acid receptor Edg-2 (LPA receptor 1) (LPA-1). [Source:Uniprot/SWISSPROT;Acc:Q92633]	9	112675365	ensembl cDNA
Ssc.24194.1.S1_a_at	-1.55698	-1.86754	-1.24642	4.85781	-9.82607	1.18192e-08	8.41858e-07	10.1408	TCEA2	TCEA2	Transcription elongation factor A protein 2 (Transcription elongation factor S-II protein 2) (Testis-specific S-II) (Transcription elongation factor TFIIS.l). [Source:Uniprot/SWISSPROT;Acc:Q15560]	20	62158883	ensembl cDNA
Ssc.27539.1.A1_at	1.9848	1.5882	2.38141	4.03249	9.80861	1.2145e-08	8.60037e-07	10.1135	RLBP1L1	RLBP1L1		8	62363104	ensembl cDNA
Ssc.20441.3.S1_at	-1.22062	-1.46465	-0.976583	3.89955	-9.80341	1.22438e-08	8.62023e-07	10.1054	USF2	USF2	Upstream stimulatory factor 2 (Upstream transcription factor 2) (FOS- interacting protein) (FIP) (Major late transcription factor 2). [Source:Uniprot/SWISSPROT;Acc:Q15853]	19	40451736	ensembl cDNA
Ssc.11165.1.S1_at	1.33539	1.06831	1.60247	7.51598	9.79963	1.23162e-08	8.62137e-07	10.0995	SEC31A	SEC31A	SEC31-like 1 isoform 1; yeast Sec31p homolog; protein-transport protein SEC31 [Homo sapiens]. [Source:RefSeq;Acc:NM_014933]	4	83958839	ensembl cDNA
Ssc.19282.1.S1_at	2.57445	2.05904	3.08986	6.85921	9.78991	1.25045e-08	8.70313e-07	10.0843	MXRA7	MXRA7		17	72183404	ensembl cDNA
Ssc.11527.2.S1_a_at	-2.00508	-2.40731	-1.60285	4.5576	-9.77019	1.28956e-08	8.92433e-07	10.0534	ATP5SL	ATP5SL		19	46629064	ensembl cDNA
Ssc.27051.1.A1_at	2.53764	2.02805	3.04724	5.54492	9.76006	1.31014e-08	9.01553e-07	10.0375	FNDC3B	FNDC3B	FAD104 [Homo sapiens]. [Source:RefSeq;Acc:NM_022763]	3	173240112	ensembl genome
Ssc.17540.1.S1_at	-1.37553	-1.65259	-1.09847	8.805	-9.73084	1.37147e-08	9.38454e-07	9.99168	CCDC114	CCDC114		19	53491526	ensembl genome
Ssc.25233.1.S1_at	2.14426	1.71214	2.57638	4.17053	9.72573	1.38252e-08	9.40731e-07	9.98363	LRRK1	LRRK1	leucine-rich repeat kinase 1 [Homo sapiens]. [Source:RefSeq;Acc:NM_024652]	15	99276983	ensembl cDNA
Ssc.23544.1.S1_at	2.30572	1.84064	2.77079	7.45038	9.717	1.40157e-08	9.48398e-07	9.9699	XPO6	XPO6	exportin 6; RAN binding protein 20 [Homo sapiens]. [Source:RefSeq;Acc:NM_015171]	16	28016817	ensembl genome
Ssc.11559.2.A1_at	3.18706	2.54388	3.83024	3.98705	9.71189	1.41284e-08	9.50741e-07	9.96187	THBS3	THBS3	Thrombospondin 3 precursor. [Source:Uniprot/SWISSPROT;Acc:P49746]	1	153432005	ensembl cDNA
Ssc.11467.1.A1_at	2.81891	2.24736	3.39045	3.80321	9.66672	1.51682e-08	1.0151e-06	9.89065	C16orf73	C16orf73		16	1823990	ensembl cDNA
Ssc.1716.1.S1_at	2.39966	1.91278	2.88654	9.73801	9.66004	1.53287e-08	1.02024e-06	9.88009	ASPN	ASPN	Asporin precursor (Periodontal ligament associated protein-1) (PLAP-1) (UNQ215/PRO241). [Source:Uniprot/SWISSPROT;Acc:Q9BXN1]	9	94258308	ensembl cDNA
Ssc.1681.1.S1_at	-1.45513	-1.75094	-1.15932	9.57209	-9.6413	1.57883e-08	1.0392e-06	9.85046	NDUFS7	NDUFS7	NADH-ubiquinone oxidoreductase 20 kDa subunit, mitochondrial precursor (EC 1.6.5.3) (EC 1.6.99.3) (Complex I-20KD) (CI-20KD) (PSST subunit). [Source:Uniprot/SWISSPROT;Acc:O75251]	19	1334906	ensembl cDNA
Ssc.12024.1.A1_at	2.18637	1.7419	2.63085	3.66239	9.64105	1.57945e-08	1.0392e-06	9.85006	PTGFRN	PTGFRN	Prostaglandin F2 receptor negative regulator precursor (Prostaglandin F2-alpha receptor regulatory protein) (Prostaglandin F2-alpha receptor associated protein) (CD9 partner 1) (CD9P-1). [Source:Uniprot/SWISSPROT;Acc:Q9P2B2]	1	117254207	ensembl cDNA
Ssc.973.1.A1_at	2.82346	2.24929	3.39763	4.38886	9.63805	1.58695e-08	1.0392e-06	9.84531	FAM149A	FAM149A		4	187302989	ensembl cDNA
Ssc.18585.1.S1_at	3.01983	2.40512	3.63453	5.40275	9.62866	1.61063e-08	1.04906e-06	9.83045	GUSB	GUSB	Beta-glucuronidase precursor (EC 3.2.1.31) (Beta-G1). [Source:Uniprot/SWISSPROT;Acc:P08236]	7	65063106	ensembl cDNA
Ssc.12901.2.A1_at	1.84232	1.46632	2.21832	4.42858	9.60341	1.6762e-08	1.08596e-06	9.79042	CASK	CASK	Peripheral plasma membrane protein CASK (EC 2.7.1.-) (hCASK) (Calcium/calmodulin-dependent serine protein kinase) (Lin-2 homolog). [Source:Uniprot/SWISSPROT;Acc:O14936]	X	41263408	ensembl cDNA
Ssc.21806.1.A1_at	2.28421	1.81786	2.75057	7.24526	9.59993	1.68545e-08	1.08618e-06	9.78489	LHFP	LHFP	lipoma HMGIC fusion partner [Homo sapiens]. [Source:RefSeq;Acc:NM_005780]	13	38815033	ensembl cDNA
Ssc.21918.1.S1_at	-1.71672	-2.06785	-1.3656	5.41061	-9.58261	1.73231e-08	1.11039e-06	9.75738	UBAC1	UBAC1	ubiquitin associated domain containing 1; putative glialblastoma cell differentiation-related; putative glialblastoma cell differentiation-related protein [Homo sapiens]. [Source:RefSeq;Acc:NM_016172]	9	137964637	ensembl cDNA
Ssc.16045.2.A1_at	2.8384	2.25723	3.41956	9.03218	9.5724	1.76057e-08	1.11039e-06	9.74114	FBN1	FBN1	Fibrillin 1 precursor. [Source:Uniprot/SWISSPROT;Acc:P35555]	15	46487797	ensembl cDNA
Ssc.31019.1.S1_at	2.12591	1.69058	2.56124	3.41642	9.57137	1.76345e-08	1.11039e-06	9.7395	KDELC2	KDELC2	KDEL (Lys-Asp-Glu-Leu) containing 2 [Homo sapiens]. [Source:RefSeq;Acc:NM_153705]	11	107848062	ensembl cDNA
Ssc.13758.1.A1_at	1.68168	1.33728	2.02609	5.11445	9.57022	1.76666e-08	1.11039e-06	9.73768	RAP2A	RAP2A	Ras-related protein Rap-2a (RbBP-30). [Source:Uniprot/SWISSPROT;Acc:P10114]	13	96884475	ensembl cDNA
Ssc.31059.1.S1_at	1.69089	1.34458	2.03721	3.04868	9.56953	1.7686e-08	1.11039e-06	9.73657	TLE1	TLE1	Transducin-like enhancer protein 1 (ESG1). [Source:Uniprot/SWISSPROT;Acc:Q04724]	9	83388423	ensembl genome
Ssc.4841.2.S1_a_at	-1.72339	-2.07661	-1.37016	5.80517	-9.56273	1.78778e-08	1.11668e-06	9.72575	KC71		Putative NF-kappa-B activating protein KIAA1271. [Source:Uniprot/SWISSPROT;Acc:Q7Z434]		.	ensembl cDNA
Ssc.19154.1.S1_at	-1.76478	-2.12683	-1.40272	6.22945	-9.55343	1.81438e-08	1.12279e-06	9.71093	CLPP	CLPP	Putative ATP-dependent Clp protease proteolytic subunit, mitochondrial precursor (EC 3.4.21.92) (Endopeptidase Clp). [Source:Uniprot/SWISSPROT;Acc:Q16740]	19	6312463	ensembl cDNA
Ssc.4267.1.A1_at	2.00777	1.59583	2.4197	6.84729	9.55286	1.816e-08	1.12279e-06	9.71003	EFEMP2	EFEMP2	EGF-containing fibulin-like extracellular matrix protein 2 precursor (Fibulin-4) (FIBL-4) (UPH1 protein) (UNQ200/PRO226). [Source:Uniprot/SWISSPROT;Acc:O95967]	11	65390488	ensembl cDNA
Ssc.26182.1.S1_at	2.44903	1.94447	2.9536	5.18251	9.51322	1.93413e-08	1.18978e-06	9.64677	DSE	DSE	squamous cell carcinoma antigen recognized by T cells 2 [Homo sapiens]. [Source:RefSeq;Acc:NM_013352]	6	116798214	ensembl cDNA
Ssc.9402.1.A1_at	1.55346	1.23209	1.87484	5.31824	9.47409	2.05865e-08	1.26002e-06	9.58413	ARHGEF10	ARHGEF10	Rho guanine nucleotide exchange factor 10. [Source:Uniprot/SWISSPROT;Acc:O15013]	8	1759549	ensembl cDNA
Ssc.25953.1.S1_at	-2.4157	-2.91574	-1.91565	7.01935	-9.46853	2.07699e-08	1.26431e-06	9.57523	Q8NBX4				.	ensembl cDNA
Ssc.13584.1.A1_at	-2.4202	-2.92133	-1.91908	3.83418	-9.4657	2.08643e-08	1.26431e-06	9.57068	NHLRC2		NHL repeat containing 2; Similar to RIKEN cDNA 1200003G01 gene; 1200003G01Rik [Homo sapiens]. [Source:RefSeq;Acc:NM_198514]		.	ensembl genome
Ssc.21043.1.S1_at	1.54599	1.22559	1.86639	6.23409	9.4573	2.1146e-08	1.27134e-06	9.55721	SEC61A1	SEC61A1	Protein transport protein Sec61 alpha subunit isoform 1 (Sec61 alpha- 1). [Source:Uniprot/SWISSPROT;Acc:P61619]	3	129253902	ensembl cDNA
Ssc.12975.1.S1_at	5.15346	4.0853	6.22163	5.43367	9.45603	2.1189e-08	1.27134e-06	9.55517	PTN	PTN	Pleiotrophin precursor (PTN) (Heparin-binding growth-associated molecule) (HB-GAM) (Heparin-binding growth factor 8) (HBGF-8) (Osteoblast specific factor 1) (OSF-1) (Heparin-binding neurite outgrowth promoting factor 1) (HBNF-1). [Source:Uniprot/SWISSPROT	7	136562637	ensembl cDNA
Ssc.3219.1.S1_at	2.04249	1.61865	2.46633	6.08717	9.44513	2.15616e-08	1.28735e-06	9.53767	LRP1	LRP1	Low-density lipoprotein receptor-related protein 1 precursor (LRP) (Alpha-2-macroglobulin receptor) (A2MR) (Apolipoprotein E receptor) (APOER) (CD91). [Source:Uniprot/SWISSPROT;Acc:Q07954]	12	55808543	ensembl cDNA
Ssc.10771.1.A1_at	2.07963	1.64791	2.51134	3.80191	9.44133	2.16934e-08	1.2889e-06	9.53155	UBTD2	UBTD2	dendritic cell-derived ubiquitin-like protein [Homo sapiens]. [Source:RefSeq;Acc:NM_152277]	5	171569255	ensembl genome
Ssc.21223.2.A1_at	4.00945	3.17543	4.84347	5.84879	9.42229	2.2365e-08	1.32236e-06	9.50093	NTRK2	NTRK2	BDNF/NT-3 growth factors receptor precursor (EC 2.7.1.112) (TrkB tyrosine kinase) (GP145-TrkB) (Trk-B). [Source:Uniprot/SWISSPROT;Acc:Q16620]	9	86473286	ensembl cDNA
Ssc.3500.1.A1_at	2.07087	1.63966	2.50209	5.12954	9.4126	2.27149e-08	1.32966e-06	9.48534	EML4	EML4	Echinoderm microtubule-associated protein-like 4 (EMAP-4) (Restrictedly overexpressed proliferation-associated protein) (Ropp 120). [Source:Uniprot/SWISSPROT;Acc:Q9HC35]	2	42249997	ensembl cDNA
Ssc.27576.1.S1_at	3.24019	2.56531	3.91507	4.95842	9.41002	2.28092e-08	1.32966e-06	9.48118	MN1	MN1	Probable tumor suppressor protein MN1. [Source:Uniprot/SWISSPROT;Acc:Q10571]	22	26474266	ensembl cDNA
Ssc.14535.1.S1_at	-1.29035	-1.55912	-1.02159	6.38293	-9.40984	2.2816e-08	1.32966e-06	9.48088	PCCB	PCCB	Propionyl-CoA carboxylase beta chain, mitochondrial precursor (EC 6.4.1.3) (PCCase beta subunit) (Propanoyl-CoA:carbon dioxide ligase beta subunit). [Source:Uniprot/SWISSPROT;Acc:P05166]	3	137451857	ensembl cDNA
Ssc.25615.1.A1_at	2.07561	1.64119	2.51002	7.44616	9.3646	2.45362e-08	1.4231e-06	9.40787	RYR2	RYR2	Ryanodine receptor 2 (Cardiac muscle-type ryanodine receptor) (RyR2) (RYR-2) (Cardiac muscle ryanodine receptor-calcium release channel) (hRYR-2). [Source:Uniprot/SWISSPROT;Acc:Q92736]	1	235272128	ensembl genome
Ssc.25508.1.S1_at	-1.31589	-1.59156	-1.04022	6.40767	-9.35573	2.48888e-08	1.43671e-06	9.39353	ATP5S	ATP5S	ATP synthase coupling factor B, mitochondrial precursor. [Source:Uniprot/SWISSPROT;Acc:Q99766]	14	49848797	ensembl cDNA
Ssc.10055.1.A1_at	2.10367	1.66253	2.5448	6.13683	9.34664	2.52561e-08	1.45104e-06	9.37882	PDGFRA	PDGFRA	Alpha platelet-derived growth factor receptor precursor (EC 2.7.1.112) (PDGF-R-alpha) (CD140a antigen). [Source:Uniprot/SWISSPROT;Acc:P16234]	4	54790204	ensembl cDNA
Ssc.19466.1.A1_at	-1.89713	-2.29521	-1.49905	5.85748	-9.34063	2.55018e-08	1.45668e-06	9.36909	HOMER1	HOMER1	Homer protein homolog 1. [Source:Uniprot/SWISSPROT;Acc:Q86YM7]	5	78704215	ensembl cDNA
Ssc.2456.1.S1_at	1.36674	1.07989	1.6536	8.41761	9.33841	2.55935e-08	1.45668e-06	9.36548	YWHAQ	YWHAQ	14-3-3 protein tau (14-3-3 protein theta) (14-3-3 protein T-cell) (HS1 protein). [Source:Uniprot/SWISSPROT;Acc:P27348]	2	9641552	ensembl cDNA
Ssc.15456.1.S1_at	2.16374	1.70943	2.61804	7.39126	9.33478	2.57436e-08	1.4584e-06	9.35961	ARPC1B	ARPC1B	ARP2/3 complex 41 kDa subunit (P41-ARC) (Actin-related protein 2/3 complex subunit 1B). [Source:Uniprot/SWISSPROT;Acc:O15143]	7	98810265	ensembl cDNA
Ssc.5685.1.S1_at	1.41005	1.11355	1.70656	5.74489	9.32079	2.63316e-08	1.48481e-06	9.33692	ANKFY1	ANKFY1	Ankyrin repeats- and FYVE domain-containing protein 1 (Ankyrin repeats hooked to a zinc finger motif). [Source:Uniprot/SWISSPROT;Acc:Q9P2R3]	17	4013414	ensembl cDNA
Ssc.3761.1.A1_at	2.06565	1.63112	2.50017	7.15539	9.31727	2.64815e-08	1.48638e-06	9.33122	C6orf103	C6orf103	PREDICTED: chromosome 6 open reading frame 103 [Source:RefSeq_peptide;Acc:XP_371850]	6	146961829	ensembl genome
Ssc.16440.1.S1_at	1.44757	1.14262	1.75252	8.51859	9.30377	2.70655e-08	1.51219e-06	9.3093	DAAM1	DAAM1	Disheveled associated activator of morphogenesis 1. [Source:Uniprot/SWISSPROT;Acc:Q9Y4D1]	14	58725152	ensembl genome
Ssc.16407.2.S1_at	1.79308	1.41508	2.17108	4.39273	9.29733	2.73488e-08	1.51764e-06	9.29883	MYO9B	MYO9B	Myosin IXb (Unconventional myosin-9b). [Source:Uniprot/SWISSPROT;Acc:Q13459]	19	17073466	ensembl cDNA
Ssc.10245.2.A1_a_at	1.78576	1.40925	2.16227	10.3156	9.2959	2.74122e-08	1.51764e-06	9.2965	DCN	DCN	Decorin precursor (Bone proteoglycan II) (PG-S2) (PG40). [Source:Uniprot/SWISSPROT;Acc:P07585]	12	90063167	ensembl cDNA
Ssc.5895.1.A2_at	1.96966	1.55321	2.38611	6.67995	9.26996	2.85878e-08	1.57556e-06	9.25431	COL6A1	COL6A1	Collagen alpha 1(VI) chain precursor. [Source:Uniprot/SWISSPROT;Acc:P12109]	21	46226091	ensembl cDNA
Ssc.2790.1.S1_at	1.34154	1.05773	1.62534	4.12679	9.26477	2.88292e-08	1.5763e-06	9.24586	NXN	NXN	nucleoredoxin; nucleoredoxin 1 [Homo sapiens]. [Source:RefSeq;Acc:NM_022463]	17	649335	ensembl cDNA
Ssc.27542.1.S1_at	1.93899	1.52872	2.34926	4.87159	9.26304	2.89103e-08	1.5763e-06	9.24303	ZNF423	ZNF423	zinc finger protein 423; Smad- and Olf-interacting zinc finger protein; OLF-1/EBF associated zinc finger gene [Homo sapiens]. [Source:RefSeq;Acc:NM_015069]	16	48082023	ensembl cDNA
Ssc.3833.1.S1_at	-1.6322	-1.97761	-1.28678	6.95038	-9.26135	2.89894e-08	1.5763e-06	9.24029	SLC25A30	SLC25A30	solute carrier family 25, member 30 [Source:RefSeq_peptide;Acc:NP_001010875]	13	44865456	ensembl cDNA
Ssc.10137.1.A1_at	4.74192	3.7373	5.74654	5.68927	9.25128	2.9467e-08	1.59515e-06	9.22386	LOXL1	LOXL1	Lysyl oxidase homolog 1 precursor (EC 1.4.3.-) (Lysyl oxidase-like protein 1) (LOL). [Source:Uniprot/SWISSPROT;Acc:Q08397]	15	72005842	ensembl cDNA
Ssc.6219.1.A1_at	2.54033	2.00025	3.08041	2.93696	9.21897	3.1055e-08	1.67367e-06	9.1711	GLDN	GLDN	collomin [Homo sapiens]. [Source:RefSeq;Acc:NM_181789]	15	49421005	ensembl cDNA
Ssc.1128.1.S1_at	2.76618	2.17717	3.35519	8.99247	9.20463	3.17884e-08	1.69989e-06	9.14764	LUM	LUM	Lumican precursor (Keratan sulfate proteoglycan lumican) (KSPG lumican). [Source:Uniprot/SWISSPROT;Acc:P51884]	12	90021363	ensembl cDNA
Ssc.2227.1.S1_at	1.31509	1.03505	1.59514	5.90713	9.20392	3.18251e-08	1.69989e-06	9.14648	GLT25D1	GLT25D1	glycosyltransferase 25 domain containing 1 [Homo sapiens]. [Source:RefSeq;Acc:NM_024656]	19	17527460	ensembl cDNA
Ssc.21117.2.S1_at	2.24717	1.7685	2.72584	5.23752	9.20132	3.19601e-08	1.69989e-06	9.14222	MAGM		Mitochondria-associated granulocyte macrophage CSF signaling molecule, mitochondrial precursor (CGI-136). [Source:Uniprot/SWISSPROT;Acc:Q9Y3D7]		.	ensembl cDNA
Ssc.6974.1.A1_at	3.18862	2.50833	3.8689	4.75805	9.18669	3.27308e-08	1.73331e-06	9.11827	SYTL2	SYTL2	Synaptotagmin-like protein 2 (Exophilin 4). [Source:Uniprot/SWISSPROT;Acc:Q9HCH5]	11	85082915	ensembl cDNA
Ssc.21543.1.S1_at	-1.10126	-1.33652	-0.865994	7.68514	-9.17455	3.33854e-08	1.75615e-06	9.09836	0		18 kDa protein [Source:IPI;Acc:IPI00414515]		.	ensembl genome
Ssc.5232.1.S1_a_at	-1.9352	-2.34876	-1.52164	6.26432	-9.17145	3.35546e-08	1.75615e-06	9.09328	SPDYA	SPDYA	protein phosphatase 1, catalytic subunit, beta isoform 1; protein phosphatase 1, catalytic subunit, delta isoform; protein phosphatase 1-delta; protein phosphatase 1-beta; serine/threonine protein phosphatase PP1-beta catalytic subunit [Homo sapiens]. [So	2	28887189	ensembl cDNA
Ssc.21327.1.S1_at	-1.87399	-2.2745	-1.47348	3.15166	-9.17072	3.35946e-08	1.75615e-06	9.09208	ST3GAL3	ST3GAL3	CMP-N-acetylneuraminate-beta-1,4-galactoside alpha-2,3- sialyltransferase (EC 2.4.99.6) (N-acetyllactosaminide alpha-2,3- sialyltransferase) (Gal beta-1,3(4) GlcNAc alpha-2,3 sialyltransferase) (ST3N) (ST3GalIII) (Sialyltransferase 6). [Source:Uniprot/SWI	1	43945805	ensembl cDNA
Ssc.9839.1.S1_at	1.61285	1.26751	1.95819	8.10003	9.15364	3.45452e-08	1.79352e-06	9.06402	PPIB	PPIB	Peptidyl-prolyl cis-trans isomerase B precursor (EC 5.2.1.8) (PPIase) (Rotamase) (Cyclophilin B) (S-cyclophilin) (SCYLP) (CYP-S1). [Source:Uniprot/SWISSPROT;Acc:P23284]	15	62235070	ensembl cDNA
Ssc.9483.1.A1_s_at	2.96422	2.32946	3.59899	4.70454	9.1526	3.46041e-08	1.79352e-06	9.06231	OSBPL6	OSBPL6	Oxysterol binding protein-related protein 6 (OSBP-related protein 6) (ORP-6). [Source:Uniprot/SWISSPROT;Acc:Q9BZF3]	2	178767454	ensembl cDNA
Ssc.27151.1.S1_at	3.58402	2.8154	4.35263	5.78591	9.13921	3.53697e-08	1.82543e-06	9.0403	CCDC80	CCDC80	steroid-sensitive protein 1 [Homo sapiens]. [Source:RefSeq;Acc:NM_199511]	3	113806103	ensembl cDNA
Ssc.8585.1.A1_at	1.97896	1.5541	2.40382	7.18955	9.12933	3.59466e-08	1.8453e-06	9.02403	PLSCR4	PLSCR4	Phospholipid scramblase 4 (PL scramblase 4) (Ca(2+)-dependent phospholipid scramblase 4). [Source:Uniprot/SWISSPROT;Acc:Q9NRQ2]	3	147392882	ensembl cDNA
Ssc.6989.1.A1_at	2.01666	1.58361	2.4497	3.59981	9.12745	3.60575e-08	1.8453e-06	9.02093	SFXN1	SFXN1	Sideroflexin 1. [Source:Uniprot/SWISSPROT;Acc:Q9H9B4]	5	174838189	ensembl genome
Ssc.11060.1.S1_at	1.55433	1.21996	1.88871	5.36108	9.11088	3.70497e-08	1.88814e-06	8.99363	BOP1	BOP1	Ribosome biogenesis protein BOP1 (Block of proliferation 1 protein). [Source:Uniprot/SWISSPROT;Acc:Q14137]	8	145456869	ensembl genome
Ssc.9066.1.S1_a_at	-1.09368	-1.32966	-0.857704	3.60318	-9.08379	3.87337e-08	1.96573e-06	8.94893	HDAC3	HDAC3	Histone deacetylase 3 (HD3) (RPD3-2) (SMAP45). [Source:Uniprot/SWISSPROT;Acc:O15379]	5	140980627	ensembl cDNA
Ssc.7266.1.A1_at	3.95908	3.10375	4.8144	7.7812	9.07216	3.94809e-08	1.99534e-06	8.92971	POSTN	POSTN	Periostin precursor (PN) (Osteoblast specific factor 2) (OSF-2). [Source:Uniprot/SWISSPROT;Acc:Q15063]	13	37034779	ensembl cDNA
Ssc.3932.2.S1_a_at	1.60332	1.25642	1.95021	7.13571	9.05884	4.03557e-08	2.03113e-06	8.90766	SEC61B	SEC61B	Protein transport protein SEC61 beta subunit. [Source:Uniprot/SWISSPROT;Acc:P60468]	9	101024380	ensembl cDNA
Ssc.2115.1.S1_at	2.19741	1.72138	2.67344	7.84436	9.04743	4.11208e-08	2.06112e-06	8.88877	S100A11	S100A11	Calgizzarin (S100C protein) (MLN 70). [Source:Uniprot/SWISSPROT;Acc:P31949]	1	150271606	ensembl cDNA
Ssc.29678.1.S1_at	1.85527	1.45297	2.25757	3.80791	9.0387	4.17162e-08	2.08239e-06	8.8743	TSHZ2	TSHZ2		20	51022353	ensembl cDNA
Ssc.9728.1.A1_at	1.65352	1.29471	2.01232	4.42397	9.03234	4.21564e-08	2.09577e-06	8.86374	NAV1	NAV1	neuron navigator 1; neuron navigator-1; pore membrane and/or filament interacting like protein 3 [Homo sapiens]. [Source:RefSeq;Acc:NM_020443]	1	199859224	ensembl genome
Ssc.1301.1.S1_at	-1.48793	-1.81135	-1.16452	7.91743	-9.01721	4.32213e-08	2.13998e-06	8.83864	HSD17B10	HSD17B10	3-hydroxyacyl-CoA dehydrogenase type II (EC 1.1.1.35) (Type II HADH) (Endoplasmic reticulum-associated amyloid beta-peptide binding protein) (Short-chain type dehydrogenase/reductase XH98G2). [Source:Uniprot/SWISSPROT;Acc:Q99714]	X	53474931	ensembl cDNA
Ssc.26124.1.S1_at	-1.4975	-1.82327	-1.17173	8.93026	-9.00949	4.3776e-08	2.15673e-06	8.82582	PRKACB	PRKACB	cAMP-dependent protein kinase, beta-catalytic subunit (EC 2.7.1.37) (PKA C-beta). [Source:Uniprot/SWISSPROT;Acc:P22694]	1	84316329	ensembl cDNA
Ssc.29413.1.A1_at	-2.25204	-2.74206	-1.76202	6.81381	-9.00759	4.39137e-08	2.15673e-06	8.82266	B3GALT2	B3GALT2	UDP-Gal:betaGlcNAc beta 1,3-galactosyltransferase 2; beta-3-galt2 [Homo sapiens]. [Source:RefSeq;Acc:NM_003783]	1	191414825	ensembl cDNA
Ssc.950.1.S1_at	2.81079	2.19797	3.4236	4.6643	8.9897	4.5231e-08	2.20468e-06	8.79291	BASP1	BASP1	Brain acid soluble protein 1 (BASP1 protein) (Neuronal axonal membrane protein NAP-22) (Neuronal tissue-enriched acidic protein). [Source:Uniprot/SWISSPROT;Acc:P80723]	5	17270750	ensembl cDNA
Ssc.11257.1.S1_at	1.89612	1.48264	2.30959	7.17603	8.98807	4.53533e-08	2.20468e-06	8.7902	TIMP2	TIMP2	Metalloproteinase inhibitor 2 precursor (TIMP-2) (Tissue inhibitor of metalloproteinases-2) (CSC-21K). [Source:Uniprot/SWISSPROT;Acc:P16035]	17	74360658	ensembl cDNA
Ssc.18021.1.A1_at	3.59753	2.81295	4.38211	3.48536	8.98701	4.54331e-08	2.20468e-06	8.78843	MGAM	MGAM	Maltase-glucoamylase, intestinal [Includes: Maltase (EC 3.2.1.20) (Alpha-glucosidase); Glucoamylase (EC 3.2.1.3) (Glucan 1,4-alpha- glucosidase)]. [Source:Uniprot/SWISSPROT;Acc:O43451]	7	141342148	ensembl genome
Ssc.20409.1.S1_at	1.07653	0.841599	1.31147	7.44197	8.98109	4.58803e-08	2.21755e-06	8.77857	ARMC10	ARMC10	SVH protein [Homo sapiens]. [Source:RefSeq;Acc:NM_031905]	7	102502564	ensembl cDNA
Ssc.30914.1.S1_at	-1.72434	-2.10124	-1.34744	4.67602	-8.96695	4.69671e-08	2.26111e-06	8.75501	DDR2	DDR2	Discoidin domain receptor 2 precursor (EC 2.7.1.112) (Receptor protein-tyrosine kinase TKT) (Tyrosine-protein kinase TYRO 10) (Neurotrophic tyrosine kinase, receptor-related 3). [Source:Uniprot/SWISSPROT;Acc:Q16832]	1	160868852	ensembl genome
Ssc.27516.1.S1_at	1.45758	1.13875	1.77641	5.55683	8.96021	4.74945e-08	2.27749e-06	8.74377	RAB13	RAB13	Ras-related protein Rab-13. [Source:Uniprot/SWISSPROT;Acc:P51153]	1	152220756	ensembl cDNA
Ssc.30247.1.A1_at	-1.35463	-1.65158	-1.05767	6.37235	-8.94084	4.90454e-08	2.34264e-06	8.71143	MRPS35	MRPS35	mitochondrial ribosomal protein S35; mitochondrial ribosomal protein S28 [Homo sapiens]. [Source:RefSeq;Acc:NM_021821]	12	27754996	ensembl cDNA
Ssc.5087.1.A1_at	1.61486	1.26063	1.96909	4.77115	8.93509	4.95156e-08	2.35586e-06	8.70183	RPS6KC1	RPS6KC1	ribosomal protein S6 kinase, 52kDa, polypeptide 1; ribosomal protein S6 kinase, 52kD, polypeptide 1 [Homo sapiens]. [Source:RefSeq;Acc:NM_012424]	1	211291211	ensembl genome
Ssc.7652.1.A1_at	1.1672	0.91081	1.42359	7.37705	8.92259	5.05546e-08	2.39593e-06	8.68093	PTENP1					ensembl cDNA
Ssc.4325.1.S1_at	5.1827	4.04073	6.32468	5.76723	8.89504	5.29257e-08	2.49447e-06	8.63479	CCBL2	CCBL2	kynurenine aminotransferase III [Homo sapiens]. [Source:RefSeq;Acc:NM_019610]	1	89174044	ensembl genome
Ssc.3920.1.S1_at	2.94117	2.293	3.58933	6.2049	8.89371	5.30433e-08	2.49447e-06	8.63256	PMEPA1	PMEPA1	Transmembrane prostate androgen-induced protein (Solid tumor- associated 1 protein). [Source:Uniprot/SWISSPROT;Acc:Q969W9]	20	55656854	ensembl cDNA
Ssc.27693.1.A1_a_at	1.94202	1.51355	2.37048	4.27245	8.88357	5.39473e-08	2.52723e-06	8.61555	ADCY3	ADCY3	Adenylate cyclase type III (EC 4.6.1.1) (Adenylate cyclase, olfactive type) (ATP pyrophosphate-lyase) (Adenylyl cyclase) (AC-III) (AC3). [Source:Uniprot/SWISSPROT;Acc:O60266]	2	24895545	ensembl cDNA
Ssc.29046.1.S1_at	2.11366	1.64691	2.58042	4.40583	8.87556	5.4672e-08	2.55136e-06	8.60211	GPC4	GPC4	Glypican-4 precursor (K-glypican) (UNQ474/PRO937). [Source:Uniprot/SWISSPROT;Acc:O75487]	X	132262730	ensembl cDNA
Ssc.16583.1.S1_at	1.35798	1.05794	1.65801	7.7195	8.87091	5.50978e-08	2.56142e-06	8.5943	TSPAN6	TSPAN6	Transmembrane 4 superfamily member 6 (Tetraspanin 6) (Tspan-6) (T245 protein) (Tetraspanin TM4-D) (A15 homolog) (UNQ767/PRO1560). [Source:Uniprot/SWISSPROT;Acc:O43657]	X	99770451	ensembl cDNA
Ssc.11108.1.A1_at	2.20956	1.72121	2.69791	6.12693	8.86792	5.53734e-08	2.56444e-06	8.58928	PMP22	PMP22	Peripheral myelin protein 22 (PMP-22). [Source:Uniprot/SWISSPROT;Acc:Q01453]	17	15073822	ensembl cDNA
Ssc.19569.1.S1_at	2.6281	2.04683	3.20936	3.93225	8.86167	5.59542e-08	2.58152e-06	8.57877	FOXC2	FOXC2	Forkhead box protein C2 (Forkhead-related protein FKHL14) (Mesenchyme fork head protein 1) (MFH-1 protein) (Transcription factor FKH-14). [Source:Uniprot/SWISSPROT;Acc:Q99958]	16	85158358	ensembl genome
Ssc.16570.1.S1_at	3.93171	3.06076	4.80266	4.22825	8.84784	5.72618e-08	2.63188e-06	8.55551	ELN	ELN	Elastin precursor (Tropoelastin). [Source:Uniprot/SWISSPROT;Acc:P15502]	7	73080363	ensembl cDNA
Ssc.27539.2.A1_a_at	1.73326	1.34909	2.11743	4.82297	8.84273	5.77531e-08	2.64449e-06	8.54691	RLBP1L1	RLBP1L1		8	62363104	ensembl cDNA
Ssc.1019.1.S1_at	-1.52731	-1.86697	-1.18765	4.3803	-8.81319	6.06804e-08	2.76812e-06	8.49713	TOX4	TOX4	Epidermal Langerhans cell protein LCP1. [Source:Uniprot/SWISSPROT;Acc:O94842]	14	21014754	ensembl cDNA
Ssc.24393.1.S1_at	2.94204	2.28588	3.59821	4.91004	8.78791	6.3308e-08	2.87721e-06	8.45444	RCN3	RCN3	Reticulocalbin 3 precursor (EF-hand calcium binding protein RLP49) (UNQ239/PRO272). [Source:Uniprot/SWISSPROT;Acc:Q96D15]	19	54722687	ensembl cDNA
Ssc.16951.1.S1_at	1.53318	1.19104	1.87531	5.08338	8.78307	6.38247e-08	2.88991e-06	8.44625	EFEMP2	EFEMP2	EGF-containing fibulin-like extracellular matrix protein 2 precursor (Fibulin-4) (FIBL-4) (UPH1 protein) (UNQ200/PRO226). [Source:Uniprot/SWISSPROT;Acc:O95967]	11	65390488	ensembl cDNA
Ssc.9774.1.A1_at	2.02689	1.57431	2.47946	4.63966	8.77776	6.43958e-08	2.90496e-06	8.43728	TRPS1	TRPS1	Zinc finger transcription factor Trps1 (Zinc finger protein GC79) (Tricho-rhino-phalangeal syndrome type I protein). [Source:Uniprot/SWISSPROT;Acc:Q9UHF7]	8	116489900	ensembl cDNA
Ssc.11207.1.A1_at	3.21628	2.49775	3.93481	4.66374	8.77315	6.48964e-08	2.91675e-06	8.42948	ABI3BP	ABI3BP	Target of Nesh-SH3 precursor (Tarsh) (Nesh binding protein) (NeshBP). [Source:Uniprot/SWISSPROT;Acc:Q7Z7G0]	3	101950871	ensembl cDNA
Ssc.10789.1.A1_at	1.87604	1.45647	2.29562	3.79452	8.76358	6.5949e-08	2.94441e-06	8.41327	TPRG1	TPRG1		3	190372457	ensembl genome
Ssc.27630.1.S1_at	1.53313	1.19023	1.87602	4.29191	8.76316	6.59955e-08	2.94441e-06	8.41257	CCDC76	CCDC76		1	100371294	ensembl cDNA
Ssc.2181.2.A1_a_at	1.68902	1.31096	2.06708	5.15914	8.75634	6.67567e-08	2.96751e-06	8.40101	SLC22A17	SLC22A17	Brain-type organic cation transporter (Solute carrier family 22, member 17). [Source:Uniprot/SWISSPROT;Acc:Q8WUG5]	14	22885352	ensembl cDNA
Ssc.8206.1.A1_at	2.69113	2.08682	3.29544	4.09179	8.72821	6.99956e-08	3.0757e-06	8.35329	DPYD	DPYD	Dihydropyrimidine dehydrogenase [NADP+] precursor (EC 1.3.1.2) (DPD) (DHPDHase) (Dihydrouracil dehydrogenase) (Dihydrothymine dehydrogenase). [Source:Uniprot/SWISSPROT;Acc:Q12882]	1	97315890	ensembl genome
AFFX-Ssc-actin-3_at	1.62527	1.26027	1.99028	10.4436	8.72731	7.01027e-08	3.0757e-06	8.35175	ACTG1	ACTG1	Actin, cytoplasmic 2 (Gamma-actin). [Source:Uniprot/SWISSPROT;Acc:P02571]	17	77091594	ensembl cDNA
Ssc.12135.1.A1_at	-1.6365	-2.00406	-1.26895	3.08724	-8.72658	7.01884e-08	3.0757e-06	8.35052	CBFB	CBFB	Core-binding factor, beta subunit (CBF-beta) (Polyomavirus enhancer binding protein 2 beta subunit) (PEBP2-beta) (PEA2-beta) (SL3-3 enhancer factor 1 beta subunit) (SL3/AKV core-binding factor beta subunit). [Source:Uniprot/SWISSPROT;Acc:Q13951]	16	65620551	ensembl cDNA
Ssc.25218.1.A1_at	-2.11399	-2.58879	-1.63919	4.60184	-8.72648	7.02006e-08	3.0757e-06	8.35035	IVD	IVD	Isovaleryl-CoA dehydrogenase, mitochondrial precursor (EC 1.3.99.10) (IVD). [Source:Uniprot/SWISSPROT;Acc:P26440]	15	38484978	ensembl cDNA
Ssc.1447.1.A1_at	2.22492	1.72406	2.72578	6.16398	8.70653	7.26032e-08	3.16749e-06	8.31645	CGNL1	CGNL1	paracingulin [Homo sapiens]. [Source:RefSeq;Acc:NM_032866]	15	55455997	ensembl cDNA
Ssc.6276.1.S1_at	-1.42255	-1.74284	-1.10225	6.21344	-8.7048	7.28159e-08	3.16749e-06	8.3135	ABHD6	ABHD6	abhydrolase domain containing 6; lipase protein [Homo sapiens]. [Source:RefSeq;Acc:NM_020676]	3	58198349	ensembl cDNA
Ssc.27270.1.S1_at	-1.89011	-2.31619	-1.46402	4.31349	-8.69446	7.40991e-08	3.19763e-06	8.2959	ABHD5	ABHD5	CGI58 protein; comparative gene identification 58 [Homo sapiens]. [Source:RefSeq;Acc:NM_016006]	3	43707379	ensembl cDNA
Ssc.1195.1.S1_at	2.58059	1.99883	3.16234	8.11249	8.69412	7.41415e-08	3.19763e-06	8.29532	MORF4L1	MORF4L1	Transcription factor-like protein MRG15 (MORF-related gene 15 protein) (Mortality factor 4-like 1) (MSL3-1 protein) (HSPC008/HSPC061). [Source:Uniprot/SWISSPROT;Acc:Q9UBU8]	15	76952227	ensembl cDNA
Ssc.13874.1.S1_at	1.56183	1.20962	1.91404	10.3287	8.69117	7.45128e-08	3.19763e-06	8.29029	ACTG1	ACTG1	Actin, cytoplasmic 2 (Gamma-actin). [Source:Uniprot/SWISSPROT;Acc:P02571]	17	77091594	ensembl cDNA
Ssc.25858.1.S1_at	2.12884	1.64874	2.60894	4.1479	8.6908	7.45589e-08	3.19763e-06	8.28967	IL17D	IL17D	Interleukin-17D precursor (IL-17D) (Interleukin-27) (IL-27) (UNQ3096/PRO21175). [Source:Uniprot/SWISSPROT;Acc:Q8TAD2]	13	20175479	ensembl cDNA
Ssc.2312.1.S1_at	-1.08421	-1.3288	-0.839607	8.76575	-8.68774	7.49458e-08	3.20295e-06	8.28445	NDUFS8	NDUFS8	NADH-ubiquinone oxidoreductase 23 kDa subunit, mitochondrial precursor (EC 1.6.5.3) (EC 1.6.99.3) (Complex I-23KD) (CI-23KD) (TYKY subunit). [Source:Uniprot/SWISSPROT;Acc:O00217]	11	67554670	ensembl cDNA
Ssc.29623.1.A1_at	2.47598	1.91689	3.03507	6.39895	8.67985	7.59531e-08	3.22626e-06	8.271	RNF144A	RNF144A	Ubiquitin conjugating enzyme 7 interacting protein 4 (UbcM4- interacting protein 4) (RING finger protein 144). [Source:Uniprot/SWISSPROT;Acc:P50876]	2	6974974	ensembl cDNA
Ssc.5950.1.S1_at	2.02136	1.5649	2.47782	3.59663	8.67932	7.6021e-08	3.22626e-06	8.2701	DNM1	DNM1	Dynamin-1 (EC 3.6.5.5). [Source:Uniprot/SWISSPROT;Acc:Q05193]	9	130005480	ensembl cDNA
Ssc.15325.1.S1_at	2.33182	1.80512	2.85852	7.38882	8.67721	7.62922e-08	3.22652e-06	8.26651	MAF	MAF	Transcription factor Maf (Proto-oncogene c-maf). [Source:Uniprot/SWISSPROT;Acc:O75444]	16	78185729	ensembl genome
Ssc.5396.1.S1_at	2.26715	1.75418	2.78012	6.03351	8.66234	7.82385e-08	3.29739e-06	8.24113	TCF21	TCF21	Transcription factor 21 (Podocyte-expressed 1) (Pod-1) (Epicardin) (Capsulin). [Source:Uniprot/SWISSPROT;Acc:O43680]	6	134251969	ensembl cDNA
Ssc.7863.1.A1_at	-1.73646	-2.12956	-1.34336	4.68086	-8.65789	7.88304e-08	3.31088e-06	8.23354	GPR137C	GPR137C	G protein-coupled receptor TM7SF1L2 (Fragment). [Source:Uniprot/SPTREMBL;Acc:Q86SM2]	14	52089616	ensembl genome
Ssc.1876.1.S1_at	1.76348	1.36409	2.16287	8.15521	8.65403	7.9347e-08	3.32112e-06	8.22696	MYH10	MYH10	Myosin heavy chain, nonmuscle type B (Cellular myosin heavy chain, type B) (Nonmuscle myosin heavy chain-B) (NMMHC-B). [Source:Uniprot/SWISSPROT;Acc:P35580]	17	8318248	ensembl cDNA
Ssc.11374.1.S1_at	2.29981	1.77765	2.82197	5.37883	8.63252	8.22964e-08	3.42897e-06	8.19018	GPX7	GPX7	Glutathione peroxidase 7 precursor (EC 1.11.1.9) (CL683) (UNQ469/PRO828). [Source:Uniprot/SWISSPROT;Acc:Q96SL4]	1	52840632	ensembl cDNA
Ssc.25213.1.S1_at	-1.5731	-1.93032	-1.21588	5.40052	-8.63116	8.24868e-08	3.42897e-06	8.18785	BCS1L	BCS1L	Mitochondrial chaperone BCS1 (BCS1-like protein) (H-BCS1). [Source:Uniprot/SWISSPROT;Acc:Q9Y276]	2	219232623	ensembl cDNA
Ssc.14246.1.S1_at	2.298	1.77591	2.8201	10.4443	8.62677	8.31036e-08	3.44275e-06	8.18035	GSN	GSN	Gelsolin precursor, plasma (Actin-depolymerizing factor) (ADF) (Brevin) (AGEL). [Source:Uniprot/SWISSPROT;Acc:P06396]	9	123009896	ensembl cDNA
Ssc.3014.1.S1_at	2.02448	1.56436	2.4846	4.08147	8.62362	8.35504e-08	3.44275e-06	8.17494	MAGED4		Melanoma-associated antigen D4 (MAGE-D4 antigen) (MAGE-E1 antigen). [Source:Uniprot/SWISSPROT;Acc:Q96JG8]		.	ensembl cDNA
Ssc.1161.2.S1_at	1.72854	1.33565	2.12144	3.83314	8.6228	8.36663e-08	3.44275e-06	8.17354	PDGFRL	PDGFRL	platelet-derived growth factor receptor-like protein; platelet-derived growth factor-beta-like tumor suppressor [Homo sapiens]. [Source:RefSeq;Acc:NM_006207]	8	17478443	ensembl cDNA
Ssc.21111.1.S1_at	1.36764	1.05641	1.67886	6.17051	8.61271	8.51139e-08	3.49053e-06	8.15626	GGCX	GGCX	Vitamin K-dependent gamma-carboxylase (EC 6.4.-.-) (Gamma-glutamyl carboxylase). [Source:Uniprot/SWISSPROT;Acc:P38435]	2	85629718	ensembl genome
Ssc.12062.1.S1_at	-2.14733	-2.6367	-1.65796	3.47415	-8.60014	8.69528e-08	3.55398e-06	8.13472	AMT	AMT	Aminomethyltransferase, mitochondrial precursor (EC 2.1.2.10) (Glycine cleavage system T protein) (GCVT). [Source:Uniprot/SWISSPROT;Acc:P48728]	3	49429216	ensembl cDNA
Ssc.21930.3.S1_a_at	-1.3856	-1.70166	-1.06954	6.27024	-8.59244	8.81009e-08	3.58213e-06	8.1215	ISOC2	ISOC2		19	60656168	ensembl cDNA
Ssc.5753.1.S1_at	2.63389	2.03302	3.23477	3.58772	8.59137	8.82612e-08	3.58213e-06	8.11966	SLIT3	SLIT3	Slit homolog 3 protein precursor (Slit-3) (Multiple epidermal growth factor-like domains 5) (UNQ691/PRO1336). [Source:Uniprot/SWISSPROT;Acc:O75094]	5	168025857	ensembl cDNA
Ssc.455.1.S1_at	2.19021	1.69045	2.68996	5.81704	8.58962	8.8524e-08	3.58213e-06	8.11667	AIF1		Allograft inflammatory factor-1 (AIF-1) (Ionized calcium-binding adapter molecule 1) (G1). [Source:Uniprot/SWISSPROT;Acc:P55008]		.	ensembl cDNA
Ssc.12782.1.A1_at	-1.21407	-1.49121	-0.936923	9.30358	-8.58589	8.90885e-08	3.59304e-06	8.11026	C6orf103	C6orf103	PREDICTED: chromosome 6 open reading frame 103 [Source:RefSeq_peptide;Acc:XP_371850]	6	146961829	ensembl genome
Ssc.22083.1.S1_at	-1.15007	-1.41284	-0.887301	7.01088	-8.57825	9.02554e-08	3.62805e-06	8.09714	NAMPT	NAMPT	Pre-B cell enhancing factor precursor. [Source:Uniprot/SWISSPROT;Acc:P43490]	7	105675970	ensembl cDNA
Ssc.10828.1.S1_at	-1.71856	-2.1113	-1.32581	5.36247	-8.57633	9.05523e-08	3.62805e-06	8.09384	HIF1AN	HIF1AN	Hypoxia-inducible factor 1 alpha inhibitor (EC 1.14.11.16) (Hypoxia- inducible factor asparagine hydroxylase) (Factor inhibiting HIF-1) (FIH-1). [Source:Uniprot/SWISSPROT;Acc:Q9NWT6]	10	102285686	ensembl cDNA
Ssc.19839.1.S1_at	3.9705	3.06275	4.87824	5.17055	8.57296	9.10734e-08	3.63697e-06	8.08805	PSAT1	PSAT1	Phosphoserine aminotransferase (EC 2.6.1.52) (PSAT). [Source:Uniprot/SWISSPROT;Acc:Q9Y617]	9	80101879	ensembl cDNA
Ssc.26221.1.S1_at	2.4761	1.9098	3.0424	5.07598	8.56982	9.15634e-08	3.64458e-06	8.08264	CXCL12	CXCL12	Stromal cell-derived factor 1 precursor (SDF-1) (CXCL12) (Pre-B cell growth stimulating factor) (PBSF) (hIRH) [Contains: SDF-1-beta(3-72); SDF-1-alpha(3-67)]. [Source:Uniprot/SWISSPROT;Acc:P48061]	10	44185619	ensembl cDNA
Ssc.23367.1.A1_at	1.72092	1.32713	2.11471	4.79044	8.56534	9.22647e-08	3.65058e-06	8.07495	GNAL	GNAL	Guanine nucleotide-binding protein G(olf), alpha subunit (Adenylate cyclase-stimulating G alpha protein, olfactory type). [Source:Uniprot/SWISSPROT;Acc:P38405]	18	11679563	ensembl genome
Ssc.7431.1.A1_at	-1.19793	-1.47206	-0.923803	5.37624	-8.56503	9.23135e-08	3.65058e-06	8.07442	SNAP91	SNAP91	Clathrin coat assembly protein AP180 (Clathrin coat associated protein AP180) (91 kDa synaptosomal-associated protein). [Source:Uniprot/SWISSPROT;Acc:O60641]	6	84319323	ensembl genome
Ssc.11185.1.A1_at	-1.62849	-2.00144	-1.25554	4.96179	-8.55821	9.33945e-08	3.68137e-06	8.06269	SH3KBP1	SH3KBP1	SH3-domain kinase binding protein 1 (Cbl-interacting protein of 85 kDa) (Human Src-family kinase binding protein 1) (HSB-1) (CD2 binding protein 3) (CD2BP3). [Source:Uniprot/SWISSPROT;Acc:Q96B97]	X	19462046	ensembl cDNA
Ssc.26816.1.S1_at	-1.8328	-2.25278	-1.41282	3.10993	-8.55335	9.41735e-08	3.70011e-06	8.05431	SLC2A12	SLC2A12	solute carrier family 2 (facilitated glucose transporter), member 12 [Homo sapiens]. [Source:RefSeq;Acc:NM_145176]	6	134349964	ensembl cDNA
Ssc.5464.1.A1_at	2.65886	2.04931	3.26842	5.67204	8.54936	9.48176e-08	3.71343e-06	8.04744	CPE	CPE	Carboxypeptidase E precursor (EC 3.4.17.10) (CPH) (Carboxypeptidase H) (CPE) (Enkephalin convertase) (Prohormone processing carboxypeptidase). [Source:Uniprot/SWISSPROT;Acc:P16870]	4	166519540	ensembl cDNA
Ssc.16154.1.S1_at	-1.84381	-2.26685	-1.42078	4.63723	-8.54254	9.59278e-08	3.74488e-06	8.03571	BCAT2	BCAT2	Branched-chain-amino-acid aminotransferase, mitochondrial precursor (EC 2.6.1.42) (BCAT(m)) (Placental protein 18) (PP18). [Source:Uniprot/SWISSPROT;Acc:O15382]	19	53990134	ensembl cDNA
Ssc.21947.1.S1_at	-1.18801	-1.46067	-0.915344	4.28332	-8.53965	9.64032e-08	3.75141e-06	8.03072	NP_954697		methionine aminopeptidase 1D; similar to methionine aminopeptidase-like 1 [Homo sapiens]. [Source:RefSeq;Acc:NM_199227]		.	ensembl cDNA
Ssc.14532.1.S2_at	1.46104	1.12526	1.79682	5.26454	8.52817	9.83142e-08	3.81359e-06	8.01094	FUT8	FUT8	Alpha-(1,6)-fucosyltransferase (EC 2.4.1.68) (Glycoprotein 6-alpha-L- fucosyltransferase) (GDP-fucose--glycoprotein fucosyltransferase) (GDP-L-Fuc:N-acetyl-beta-D-glucosaminide alpha1,6-fucosyltransferase) (alpha1-6FucT) (Fucosyltransferase 8). [Source:Un	14	64947063	ensembl cDNA
Ssc.14477.1.S1_at	5.56214	4.28319	6.84109	6.89218	8.52387	9.90399e-08	3.82954e-06	8.00352	CILP	CILP	cartilage intermediate layer protein [Homo sapiens]. [Source:RefSeq;Acc:NM_003613]	15	63275398	ensembl cDNA
Ssc.8634.1.A1_at	-2.27219	-2.79484	-1.74953	3.25596	-8.5207	9.95791e-08	3.83821e-06	7.99805	SLC25A46	SLC25A46		5	110102653	ensembl cDNA
Ssc.23807.1.A1_at	-1.22923	-1.51224	-0.946224	6.46061	-8.513	1.00901e-07	3.86401e-06	7.98475	MRPS18C	MRPS18C	28S ribosomal protein S18c, mitochondrial precursor (MRP-S18-c) (Mrps18c) (MRP-S18-1) (CGI-134). [Source:Uniprot/SWISSPROT;Acc:Q9Y3D5]	4	84596196	ensembl cDNA
Ssc.28915.1.S1_at	1.66916	1.28474	2.05357	4.78716	8.51021	1.01384e-07	3.86401e-06	7.97994	FAM176B	FAM176B		1	36560219	ensembl cDNA
Ssc.17540.2.A1_at	-1.4536	-1.78839	-1.11881	7.87708	-8.50987	1.01444e-07	3.86401e-06	7.97935	PRKAR2A	PRKAR2A	cAMP-dependent protein kinase type II-alpha regulatory chain. [Source:Uniprot/SWISSPROT;Acc:P13861]	3	48763097	ensembl cDNA
Ssc.19358.1.S1_at	-1.23383	-1.51802	-0.949648	7.34162	-8.50944	1.01517e-07	3.86401e-06	7.97862	ZDHHC9	ZDHHC9	Zinc finger DHHC domain containing protein 9 (Zinc finger protein 379) (CGI-89) (UNQ261/PRO298). [Source:Uniprot/SWISSPROT;Acc:Q9Y397]	X	128766596	ensembl cDNA
Ssc.3706.1.S2_at	-1.56217	-1.92296	-1.20137	8.49777	-8.48616	1.05653e-07	4.00888e-06	7.93836	SOD2	SOD2	Superoxide dismutase [Mn], mitochondrial precursor (EC 1.15.1.1). [Source:Uniprot/SWISSPROT;Acc:P04179]	6	160020141	ensembl cDNA
Ssc.2872.2.S1_at	1.44895	1.11414	1.78376	5.69998	8.48212	1.06389e-07	4.02426e-06	7.93136	SUMF1	SUMF1	Sulfatase modifying factor 1 precursor (C-alpha-formyglycine- generating enzyme 1). [Source:Uniprot/SWISSPROT;Acc:Q8NBK3]	3	3844104	ensembl cDNA
Ssc.2056.1.S1_at	2.36287	1.81651	2.90923	5.51313	8.47636	1.07446e-07	4.05168e-06	7.92139	C9orf19		Golgi-associated plant pathogenesis-related protein 1 (Golgi- associated PR-1 protein) (GAPR-1) (Glioma pathogenesis-related protein 2) (GliPR 2). [Source:Uniprot/SWISSPROT;Acc:Q9H4G4]		.	ensembl cDNA
Ssc.14204.3.S1_at	-1.20273	-1.48096	-0.924501	3.49608	-8.47258	1.08146e-07	4.05622e-06	7.91485	C7orf23	C7orf23		7	86663412	ensembl genome
Ssc.16978.2.S1_at	2.08726	1.60438	2.57013	5.162	8.47211	1.08232e-07	4.05622e-06	7.91404	SH3PXD2A	SH3PXD2A	BA416N2.2 (Similar to murine FISH (An SH3 and PX domain-containing protein, and Src substrate)) (Fragment). [Source:Uniprot/SPTREMBL;Acc:Q9H462]	10	105343776	ensembl cDNA
Ssc.5797.1.A1_at	-1.32347	-1.63031	-1.01664	5.76877	-8.45394	1.11667e-07	4.17209e-06	7.88254	CECR5	CECR5	Cat eye syndrome critical region protein 5 precursor. [Source:Uniprot/SWISSPROT;Acc:Q9BXW7]	22	15998411	ensembl cDNA
Ssc.7715.1.A1_at	2.7749	2.13113	3.41867	6.99793	8.44818	1.12779e-07	4.20076e-06	7.87255	RCN1	RCN1	Reticulocalbin 1 precursor. [Source:Uniprot/SWISSPROT;Acc:Q15293]	11	32069026	ensembl cDNA
Ssc.13805.1.S1_at	1.46249	1.12275	1.80222	4.75353	8.43716	1.14939e-07	4.26815e-06	7.85342	AMOT	AMOT	angiomotin [Homo sapiens]. [Source:RefSeq;Acc:NM_133265]	X	111904387	ensembl cDNA
Ssc.15803.1.S1_at	3.7455	2.87499	4.616	6.88763	8.43305	1.15755e-07	4.2854e-06	7.84628	NTRK2	NTRK2	BDNF/NT-3 growth factors receptor precursor (EC 2.7.1.112) (TrkB tyrosine kinase) (GP145-TrkB) (Trk-B). [Source:Uniprot/SWISSPROT;Acc:Q16620]	9	86473286	ensembl cDNA
Ssc.4493.1.S1_at	1.53944	1.1813	1.89758	8.63123	8.42481	1.17411e-07	4.33354e-06	7.83196	S100A10	S100A10	Calpactin I light chain (S100 calcium-binding protein A10) (p10 protein) (p11) (Cellular ligand of annexin II). [Source:Uniprot/SWISSPROT;Acc:P60903]	1	150222011	ensembl cDNA
Ssc.22476.1.A1_at	-1.37956	-1.7006	-1.05853	4.83236	-8.42234	1.17912e-07	4.33889e-06	7.82766	TXNDC16	TXNDC16	KIAA1344 [Source:RefSeq_peptide;Acc:NP_065835]	14	51967059	ensembl cDNA
Ssc.19228.2.S1_at	-1.74298	-2.14908	-1.33689	5.51266	-8.41222	1.19988e-07	4.40196e-06	7.81007	WDR42A	WDR42A	H326 [Homo sapiens]. [Source:RefSeq;Acc:NM_015726]	1	158452129	ensembl cDNA
Ssc.24866.1.A1_at	1.17493	0.901038	1.44881	5.43401	8.40788	1.2089e-07	4.4128e-06	7.80251	HMGB3	HMGB3	High mobility group protein 4 (HMG-4) (High mobility group protein 2a) (HMG-2a). [Source:Uniprot/SWISSPROT;Acc:O15347]	X	149902421	ensembl cDNA
Ssc.15596.1.S1_at	1.82431	1.39902	2.2496	5.35484	8.40732	1.21008e-07	4.4128e-06	7.80153	SLC9A11	SLC9A11	solute carrier family 9, isoform 11 [Source:RefSeq_peptide;Acc:NP_848622]	1	171736227	ensembl genome
Ssc.28514.1.S1_at	1.43433	1.09947	1.76919	4.23531	8.39524	1.23559e-07	4.49237e-06	7.78049	CSPG4	CSPG4	melanoma-associated chondroitin sulfate proteoglycan 4 [Homo sapiens]. [Source:RefSeq;Acc:NM_001897]	15	73753721	ensembl cDNA
Ssc.18354.1.S1_at	1.28395	0.983511	1.58438	6.3988	8.37616	1.27702e-07	4.62919e-06	7.74723	LHFPL2	LHFPL2	lipoma HMGIC fusion partner-like 2 [Homo sapiens]. [Source:RefSeq;Acc:NM_005779]	5	77816796	ensembl cDNA
Ssc.1986.1.S1_at	2.17138	1.66292	2.67984	5.29644	8.37001	1.29069e-07	4.6561e-06	7.73649	PTGS1	PTGS1	Prostaglandin G/H synthase 1 precursor (EC 1.14.99.1) (Cyclooxygenase -1) (COX-1) (Prostaglandin-endoperoxide synthase 1) (Prostaglandin H2 synthase 1) (PGH synthase 1) (PGHS-1) (PHS 1). [Source:Uniprot/SWISSPROT;Acc:P23219]	9	124173050	ensembl cDNA
Ssc.8925.1.S1_at	-2.81581	-3.47523	-2.1564	7.42039	-8.36938	1.29209e-07	4.6561e-06	7.7354	HBA2	HBA2	Hemoglobin alpha chain. [Source:Uniprot/SWISSPROT;Acc:P01922]	16	162875	ensembl cDNA
Ssc.2874.1.S1_at	1.60738	1.23039	1.98436	5.60152	8.35678	1.32059e-07	4.74479e-06	7.71338	TGFBR1					ensembl cDNA
Ssc.14062.2.S1_a_at	2.16196	1.65428	2.66964	5.72861	8.34655	1.34422e-07	4.81547e-06	7.6955	IGFBP6	IGFBP6	Insulin-like growth factor binding protein 6 precursor (IGFBP-6) (IBP- 6) (IGF-binding protein 6). [Source:Uniprot/SWISSPROT;Acc:P24592]	12	51777703	ensembl cDNA
Ssc.14062.1.S1_at	2.85621	2.18497	3.52745	4.89287	8.33992	1.35976e-07	4.85686e-06	7.6839	IGFBP6	IGFBP6	Insulin-like growth factor binding protein 6 precursor (IGFBP-6) (IBP- 6) (IGF-binding protein 6). [Source:Uniprot/SWISSPROT;Acc:P24592]	12	51777703	ensembl cDNA
Ssc.9866.1.A1_at	-1.36051	-1.68037	-1.04066	5.28381	-8.33673	1.36731e-07	4.86955e-06	7.67831	MPP7					ensembl cDNA
Ssc.28652.1.A1_at	-1.25536	-1.55059	-0.960125	4.50606	-8.33397	1.37388e-07	4.87867e-06	7.67348	PAQR3	PAQR3	progestin and adipoQ receptor family member III [Homo sapiens]. [Source:RefSeq;Acc:NM_177453]	4	80027331	ensembl cDNA
Ssc.13377.1.S1_at	1.08705	0.83108	1.34301	5.03795	8.32365	1.39872e-07	4.95243e-06	7.65541	TMEM30A	TMEM30A	transmembrane protein 30A; chromosome 6 open reading frame 67 [Homo sapiens]. [Source:RefSeq;Acc:NM_018247]	6	76019369	ensembl cDNA
Ssc.19873.1.S1_a_at	1.776	1.35768	2.19432	5.85922	8.32107	1.40498e-07	4.96019e-06	7.6509	COL17A1	COL17A1	Collagen alpha 1(XVII) chain (Bullous pemphigoid antigen 2) (180 kDa bullous pemphigoid antigen 2). [Source:Uniprot/SWISSPROT;Acc:Q9UMD9]	10	105781036	ensembl genome
Ssc.20816.1.S1_at	2.57638	1.96864	3.18411	4.46004	8.30891	1.43499e-07	5.05085e-06	7.62958	NCAM1	NCAM1	Neural cell adhesion molecule 1, 140 kDa isoform precursor (N-CAM 140) (NCAM-140) (CD56 antigen). [Source:Uniprot/SWISSPROT;Acc:P13591]	11	112337302	ensembl cDNA
AFFX-Ssc-gapdh-5_at	-1.42254	-1.75816	-1.08692	11.9796	-8.30733	1.43895e-07	5.05085e-06	7.6268	GAPDH	GAPDH	Glyceraldehyde-3-phosphate dehydrogenase, liver (EC 1.2.1.12) (GAPDH). [Source:Uniprot/SWISSPROT;Acc:P04406]	12	6513918	ensembl cDNA
Ssc.19316.2.A1_at	-1.97121	-2.43644	-1.50597	6.57867	-8.30443	1.44621e-07	5.06174e-06	7.62172	ALS2CR2		amyotrophic lateral sclerosis 2 (juvenile) chromosome region, candidate 2; ILP-interacting protein ILPIPA [Homo sapiens]. [Source:RefSeq;Acc:NM_018571]		.	ensembl cDNA
Ssc.18370.1.A1_at	-1.42965	-1.76773	-1.09157	6.80682	-8.28821	1.48763e-07	5.18385e-06	7.59324	TSFM	TSFM	Elongation factor Ts, mitochondrial precursor (EF-Ts) (EF-TsMt). [Source:Uniprot/SWISSPROT;Acc:P43897]	12	56462826	ensembl cDNA
Ssc.1181.1.S1_at	1.14226	0.872111	1.41241	10.0603	8.28719	1.49028e-07	5.18385e-06	7.59144	CTSB	CTSB	Cathepsin B precursor (EC 3.4.22.1) (Cathepsin B1) (APP secretase) (APPS). [Source:Uniprot/SWISSPROT;Acc:P07858]	8	11737442	ensembl cDNA
Ssc.3390.1.S1_at	-2.20532	-2.72698	-1.68366	7.07017	-8.28581	1.49387e-07	5.18385e-06	7.58901	ADHFE1	ADHFE1	alcohol dehydrogenase, iron containing, 1; alcohol dehydrogenase 8; Fe-containing alcohol dehydrogenase 1 [Homo sapiens]. [Source:RefSeq;Acc:NM_144650]	8	67507272	ensembl cDNA
Ssc.3706.1.S1_at	-1.79207	-2.21635	-1.36779	6.10061	-8.27852	1.51295e-07	5.23515e-06	7.57621	SOD2	SOD2	Superoxide dismutase [Mn], mitochondrial precursor (EC 1.15.1.1). [Source:Uniprot/SWISSPROT;Acc:P04179]	6	160020141	ensembl cDNA
Ssc.11079.1.A1_at	1.56937	1.19758	1.94116	8.23091	8.27334	1.52667e-07	5.26768e-06	7.5671	RNASE4	RNASE4	Angiogenin precursor (EC 3.1.27.-) (Ribonuclease 5) (RNase 5). [Source:Uniprot/SWISSPROT;Acc:P03950]	14	20222212	ensembl cDNA
Ssc.24112.1.A1_at	2.30352	1.75732	2.84973	3.90473	8.26584	1.54676e-07	5.32192e-06	7.55391	3209241600		Septin 11. [Source:Uniprot/SWISSPROT;Acc:Q9NVA2]		.	ensembl cDNA
Ssc.24100.1.S1_at	-1.43409	-1.77424	-1.09393	4.93157	-8.26319	1.55393e-07	5.3315e-06	7.54925	TMEM70	TMEM70		8	75050984	ensembl cDNA
Ssc.5700.1.S1_at	2.24472	1.71207	2.77736	6.28991	8.25986	1.56298e-07	5.34609e-06	7.54338	Q86T68				.	ensembl cDNA
Ssc.8594.1.A1_at	2.322	1.77092	2.87308	3.71402	8.25841	1.56696e-07	5.34609e-06	7.54082	BLNK	BLNK	B-cell linker; B cell linker protein [Homo sapiens]. [Source:RefSeq;Acc:NM_013314]	10	97941453	ensembl cDNA
Ssc.10053.1.A1_at	1.53952	1.17363	1.90541	6.81714	8.24682	1.59897e-07	5.44008e-06	7.52041	CHSY1	CHSY1	carbohydrate (chondroitin) synthase 1; chondroitin synthase [Homo sapiens]. [Source:RefSeq;Acc:NM_014918]	15	99533456	ensembl cDNA
Ssc.16189.1.S1_at	-1.5473	-1.9152	-1.1794	4.14512	-8.24313	1.60933e-07	5.46007e-06	7.5139	EDNRA	EDNRA	Endothelin-1 receptor precursor (Endothelin A receptor) (ET-A) (hET- AR) (ETA-R). [Source:Uniprot/SWISSPROT;Acc:P25101]	4	148621575	ensembl cDNA
Ssc.13266.3.A1_at	-1.76168	-2.18094	-1.34242	4.22911	-8.23555	1.63077e-07	5.51742e-06	7.50055	SYCE2	SYCE2		19	12870894	ensembl cDNA
Ssc.15738.1.S1_at	2.34706	1.78813	2.906	4.46397	8.23017	1.64619e-07	5.55418e-06	7.49105	TMED3	TMED3	Membrane protein p24B precursor (UNQ5357/PRO1078). [Source:Uniprot/SWISSPROT;Acc:Q9Y3Q3]	15	77390540	ensembl cDNA
Ssc.27263.1.S1_at	-1.51211	-1.87303	-1.15118	7.23434	-8.21128	1.70153e-07	5.72505e-06	7.45768	RIMBP2	RIMBP2	RIM binding protein 2 (RIM-BP2). [Source:Uniprot/SWISSPROT;Acc:O15034]	12	129446635	ensembl genome
Ssc.809.1.S1_at	2.55535	1.94512	3.16559	5.69867	8.20731	1.71339e-07	5.74906e-06	7.45067	IFI30		Gamma-interferon inducible lysosomal thiol reductase precursor (Gamma- interferon-inducible protein IP-30). [Source:Uniprot/SWISSPROT;Acc:P13284]		.	ensembl cDNA
Ssc.25700.1.S1_at	2.07637	1.58035	2.57238	3.4959	8.20462	1.72149e-07	5.76037e-06	7.44591	BANK1	BANK1	B-cell scaffold protein with ankyrin repeats 1 [Homo sapiens]. [Source:RefSeq;Acc:NM_017935]	4	102930787	ensembl cDNA
Ssc.10303.1.A1_at	2.4017	1.826	2.97739	8.00648	8.17657	1.80829e-07	6.03423e-06	7.39627	PDGFD	PDGFD	platelet derived growth factor D isoform 1 precursor; spinal cord-derived growth factor-B; iris-expressed growth factor [Homo sapiens]. [Source:RefSeq;Acc:NM_025208]	11	103283125	ensembl cDNA
Ssc.3226.1.A1_at	1.68732	1.28237	2.09228	6.47774	8.16658	1.84029e-07	6.12424e-06	7.37857	DAP	DAP	Death-associated protein 1 (DAP-1). [Source:Uniprot/SWISSPROT;Acc:P51397]	5	10732355	ensembl cDNA
Ssc.21049.1.S1_at	1.33578	1.01451	1.65706	4.26949	8.14911	1.89769e-07	6.29806e-06	7.34757	ATRNL1	ATRNL1	attractin-like 1; attractin-like [Homo sapiens]. [Source:RefSeq;Acc:NM_207303]	10	116843114	ensembl genome
Ssc.19512.1.S1_at	1.52277	1.15639	1.88916	5.42561	8.14602	1.90805e-07	6.31522e-06	7.34207	SLC39A7	SLC39A7	Zinc transporter SLC39A7 (Solute carrier family 39 member 7) (Histidine-rich membrane protein Ke4). [Source:Uniprot/SWISSPROT;Acc:Q92504]	6	33276581	ensembl cDNA
Ssc.3277.1.S1_at	-1.30187	-1.6153	-0.988433	5.57093	-8.14083	1.92556e-07	6.35592e-06	7.33285	UQCC	UQCC	Basic FGF-repressed Zic binding protein (bFZb). [Source:Uniprot/SWISSPROT;Acc:Q9NVA1]	20	33353783	ensembl cDNA
Ssc.7256.1.A1_at	2.04099	1.54916	2.53283	5.40063	8.13331	1.95121e-07	6.42317e-06	7.3195	Q9H373				.	ensembl cDNA
Ssc.15550.1.S1_at	-1.0818	-1.34257	-0.821026	5.37389	-8.13074	1.96008e-07	6.43499e-06	7.31492	Q7Z4H9				.	ensembl cDNA
Ssc.14381.1.A1_at	-2.00025	-2.48269	-1.51781	6.91893	-8.12622	1.97575e-07	6.46819e-06	7.30688	UBE2D1	UBE2D1	Ubiquitin-conjugating enzyme E2 D1 (EC 6.3.2.19) (Ubiquitin-protein ligase D1) (Ubiquitin carrier protein D1) (Ubiquitin-conjugating enzyme E2-17 kDa 1) (E2(17)KB 1). [Source:Uniprot/SWISSPROT;Acc:P51668]	10	59764774	ensembl cDNA
Ssc.1177.1.S1_at	2.40551	1.82522	2.98579	8.05446	8.12477	1.98082e-07	6.46819e-06	7.3043	C1S	C1S	Complement C1s subcomponent precursor (EC 3.4.21.42) (C1 esterase). [Source:Uniprot/SWISSPROT;Acc:P09871]	12	6966612	ensembl cDNA
Ssc.11302.1.S1_at	1.96267	1.48905	2.43629	11.7164	8.12203	1.9904e-07	6.48209e-06	7.29943	COL3A1	COL3A1	Collagen alpha 1(III) chain precursor. [Source:Uniprot/SWISSPROT;Acc:P02461]	2	189547344	ensembl cDNA
Ssc.1405.1.S1_at	-0.987415	-1.22604	-0.748794	4.73926	-8.11035	2.03181e-07	6.5922e-06	7.27864	PIGU	PIGU	GPI transamidase component PIG-U (Phosphatidylinositol-glycan biosynthesis, class U protein) (Cell division cycle protein 91-like 1) (CDC91-like 1 protein) (UNQ3055/PRO9875). [Source:Uniprot/SWISSPROT;Acc:Q9H490]	20	32612007	ensembl cDNA
Ssc.9977.1.A1_at	2.24742	1.70424	2.79059	4.93061	8.10945	2.03503e-07	6.5922e-06	7.27704	PUS7L	PUS7L		12	42408683	ensembl genome
Ssc.12954.1.S1_at	-1.29522	-1.60843	-0.982013	6.03128	-8.10515	2.05055e-07	6.62486e-06	7.26937	HARSL		Histidyl-tRNA synthetase homolog (EC 6.1.1.21) (Histidine--tRNA ligase homolog) (HisRS). [Source:Uniprot/SWISSPROT;Acc:P49590]		.	ensembl cDNA
Ssc.6394.1.S1_at	1.9067	1.44552	2.36788	5.84659	8.10325	2.05744e-07	6.62952e-06	7.26599	DZIP1	DZIP1	Zinc finger protein DZIP1 (DAZ-interacting protein 1/2). [Source:Uniprot/SWISSPROT;Acc:Q86YF9]	13	95028458	ensembl cDNA
Ssc.19562.1.S1_at	-1.21986	-1.51503	-0.924691	5.48637	-8.1	2.06926e-07	6.63088e-06	7.2602	GSTZ1	GSTZ1	Maleylacetoacetate isomerase (EC 5.2.1.2) (MAAI) (Glutathione S- transferase zeta 1) (EC 2.5.1.18) (GSTZ1-1). [Source:Uniprot/SWISSPROT;Acc:O43708]	14	76844849	ensembl cDNA
Ssc.10451.1.S1_at	3.33568	2.52852	4.14285	8.05182	8.09973	2.07025e-07	6.63088e-06	7.25972	SERPINF1	SERPINF1	Pigment epithelium-derived factor precursor (PEDF) (EPC-1). [Source:Uniprot/SWISSPROT;Acc:P36955]	17	1612009	ensembl cDNA
Ssc.31130.1.A1_at	3.10766	2.35557	3.85975	6.79577	8.09865	2.07419e-07	6.63088e-06	7.2578	IGF1	IGF1	Insulin-like growth factor IA precursor (IGF-IA) (Somatomedin C). [Source:Uniprot/SWISSPROT;Acc:P01343]	12	101313809	ensembl cDNA
Ssc.24027.1.A1_at	-2.06479	-2.5649	-1.56468	3.86118	-8.09202	2.09865e-07	6.68095e-06	7.24596	PPTC7	PPTC7	T-cell activation protein phosphatase 2C [Homo sapiens]. [Source:RefSeq;Acc:NM_139283]	12	109456620	ensembl cDNA
Ssc.17186.2.S2_at	1.27359	0.965067	1.58211	7.30061	8.0908	2.10315e-07	6.68095e-06	7.2438	IGFBP7	IGFBP7	Insulin-like growth factor binding protein 7 precursor (IGFBP-7) (IBP- 7) (IGF-binding protein 7) (MAC25 protein) (Prostacyclin-stimulating factor) (PGI2-stimulating factor). [Source:Uniprot/SWISSPROT;Acc:Q16270]	4	57592000	ensembl cDNA
Ssc.25853.1.A1_at	1.58829	1.20349	1.97309	5.18312	8.08996	2.10631e-07	6.68095e-06	7.24229	RAB23	RAB23	Ras-related protein Rab-23 (HSPC137). [Source:Uniprot/SWISSPROT;Acc:Q9ULC3]	6	57161566	ensembl cDNA
Ssc.14446.1.A1_at	1.51262	1.14596	1.87928	7.13121	8.08556	2.12272e-07	6.71553e-06	7.23445	PLXDC2	PLXDC2	plexin domain containing 2 precursor; 1200007L24Rik; tumor endothelial marker 7-related [Homo sapiens]. [Source:RefSeq;Acc:NM_032812]	10	20145174	ensembl genome
Ssc.21563.1.A1_at	-1.3538	-1.68244	-1.02515	6.33248	-8.07378	2.16741e-07	6.83913e-06	7.21342	RASGEF1C	RASGEF1C	RasGEF domain family, member 1C [Homo sapiens]. [Source:RefSeq;Acc:NM_175062]	5	179460397	ensembl genome
Ssc.19232.1.A1_at	2.25193	1.70513	2.79873	3.60212	8.07193	2.17453e-07	6.84387e-06	7.21011	FAT4	FAT4	fat-like cadherin FATJ [Homo sapiens]. [Source:RefSeq;Acc:NM_024582]	4	126457004	ensembl genome
Ssc.25002.1.S1_at	1.67886	1.27106	2.08665	5.5969	8.069	2.18584e-07	6.86174e-06	7.20487	TCF7L1	TCF7L1	Transcription factor 7-like 1 (HMG-box transcription factor 3) (TCF- 3). [Source:Uniprot/SWISSPROT;Acc:Q9HCS4]	2	85214245	ensembl cDNA
Ssc.2648.1.S1_at	1.67149	1.26514	2.07784	7.8049	8.06223	2.21218e-07	6.92658e-06	7.19278	TMEM49	TMEM49		17	55139811	ensembl cDNA
Ssc.3621.1.S1_at	1.29238	0.977507	1.60725	6.71196	8.04457	2.28247e-07	7.12834e-06	7.1612	DPYSL3	DPYSL3	Dihydropyrimidinase related protein-3 (DRP-3) (Unc-33-like phosphoprotein) (ULIP protein) (Collapsin response mediator protein 4) (CRMP-4). [Source:Uniprot/SWISSPROT;Acc:Q14195]	5	146750566	ensembl cDNA
Ssc.19455.2.S1_at	-1.60763	-1.99939	-1.21587	5.09898	-8.04297	2.28897e-07	7.13034e-06	7.15833	MGLL	MGLL	Monoglyceride lipase (EC 3.1.1.23) (HU-K5) (Lysophospholipase homolog) (Lysophospholipase-like). [Source:Uniprot/SWISSPROT;Acc:Q99685]	3	128890601	ensembl cDNA
Ssc.1403.1.S1_at	1.47337	1.11405	1.83269	4.91681	8.03674	2.3144e-07	7.19117e-06	7.14718	SH3BGRL3	SH3BGRL3	SH3 domain-binding glutamic acid-rich-like protein 3 (SH3 domain- binding protein SH3BP-1) (P1725). [Source:Uniprot/SWISSPROT;Acc:Q9H299]	1	26478833	ensembl cDNA
Ssc.24105.1.A1_at	-1.71912	-2.13846	-1.29978	2.72271	-8.03507	2.32127e-07	7.19417e-06	7.14418	TRPM3	TRPM3	Long transient receptor potential channel 3 (LTrpC3) (Fragment). [Source:Uniprot/SWISSPROT;Acc:Q9HCF6]	9	72339769	ensembl genome
Ssc.23262.1.A1_s_at	1.75175	1.32434	2.17916	5.2122	8.03303	2.32967e-07	7.20188e-06	7.14053	STK33	STK33	serine/threonine kinase 33 [Homo sapiens]. [Source:RefSeq;Acc:NM_030906]	11	8369994	ensembl genome
Ssc.8939.1.S1_at	-1.15938	-1.44248	-0.876287	9.88794	-8.02681	2.35553e-07	7.251e-06	7.12939	SDHB	SDHB	Succinate dehydrogenase [ubiquinone] iron-sulfur protein, mitochondrial precursor (EC 1.3.5.1) (Ip) (Iron-sulfur subunit of complex II). [Source:Uniprot/SWISSPROT;Acc:P21912]	1	17217817	ensembl cDNA
Ssc.25540.1.S1_at	1.48598	1.12312	1.84884	3.87438	8.02635	2.35747e-07	7.251e-06	7.12856	KLHL10	KLHL10	kelch-like 10 [Homo sapiens]. [Source:RefSeq;Acc:NM_152467]	17	37247569	ensembl genome
Ssc.5649.1.S1_at	1.02451	0.774178	1.27484	7.06676	8.02144	2.37812e-07	7.29609e-06	7.11975	ATP1B3	ATP1B3	Sodium/potassium-transporting ATPase beta-3 chain (Sodium/potassium- dependent ATPase beta-3 subunit) (ATPB-3). [Source:Uniprot/SWISSPROT;Acc:P54709]	3	143078160	ensembl cDNA
Ssc.15901.1.S1_at	-2.01659	-2.51005	-1.52314	6.60218	-8.00974	2.42804e-07	7.42668e-06	7.09878	PDE3A	PDE3A	cGMP-inhibited 3,5-cyclic phosphodiesterase A (EC 3.1.4.17) (Cyclic GMP inhibited phosphodiesterase A) (CGI-PDE A). [Source:Uniprot/SWISSPROT;Acc:Q14432]	12	20413464	ensembl cDNA
Ssc.2007.1.S1_at	1.43013	1.0801	1.78016	3.75472	8.00782	2.43635e-07	7.42668e-06	7.09533	DCTD	DCTD	Deoxycytidylate deaminase (EC 3.5.4.12) (dCMP deaminase). [Source:Uniprot/SWISSPROT;Acc:P32321]	4	184048238	ensembl cDNA
Ssc.4177.1.A1_at	1.62133	1.22447	2.01819	5.0419	8.00721	2.43898e-07	7.42668e-06	7.09424	WASF3	WASF3	Wiskott-Aldrich syndrome protein family member 3 (WASP-family protein member 3) (Verprolin homology domain-containing protein 3). [Source:Uniprot/SWISSPROT;Acc:Q9UPY6]	13	26029840	ensembl cDNA
Ssc.6618.1.A1_at	1.80055	1.35972	2.24138	4.97012	8.00542	2.44677e-07	7.43185e-06	7.09102	ENDOD1	ENDOD1	Probable endonuclease KIAA0830 precursor (EC 3.1.30.-). [Source:Uniprot/SWISSPROT;Acc:O94919]	11	94462665	ensembl cDNA
Ssc.17599.1.S1_at	-1.11873	-1.3927	-0.844755	6.28303	-8.00323	2.45632e-07	7.44227e-06	7.08709	VAPB	VAPB	Vesicle-associated membrane protein-associated protein B/C (VAMP- associated protein B/C) (VAMP-B/VAMP-C) (VAP-B/VAP-C) (UNQ484/PRO983). [Source:Uniprot/SWISSPROT;Acc:O95292]	20	56397651	ensembl cDNA
AFFX-Ssc-gapdh-M_s_at	-1.03674	-1.29068	-0.782799	11.2651	-8.00176	2.46275e-07	7.44324e-06	7.08445	GAPDH	GAPDH	Glyceraldehyde-3-phosphate dehydrogenase, liver (EC 1.2.1.12) (GAPDH). [Source:Uniprot/SWISSPROT;Acc:P04406]	12	6513918	ensembl cDNA
Ssc.17254.1.A1_at	1.31785	0.994636	1.64106	6.5844	7.99147	2.50823e-07	7.5607e-06	7.06597	ARPC5	ARPC5	ARP2/3 complex 16 kDa subunit (p16-ARC) (Actin-related protein 2/3 complex subunit 5). [Source:Uniprot/SWISSPROT;Acc:O15511]	1	181859024	ensembl cDNA
Ssc.19533.1.S1_at	-1.65573	-2.06196	-1.2495	7.41328	-7.98855	2.5213e-07	7.5607e-06	7.06072	CCDC93	CCDC93		2	118389524	ensembl genome
Ssc.8907.1.A1_at	-1.11629	-1.39018	-0.842404	8.76364	-7.98822	2.52281e-07	7.5607e-06	7.06012	UBE2B	UBE2B	ubiquitin-conjugating enzyme E2B; ubiquitin-protein ligase B; ubiquitin carrier protein B; E2 protein [Homo sapiens]. [Source:RefSeq;Acc:NM_003337]	5	133734769	ensembl cDNA
Ssc.17433.1.S1_at	1.72027	1.29814	2.14239	5.31121	7.98741	2.52644e-07	7.5607e-06	7.05867	NEO1	NEO1	Neogenin precursor. [Source:Uniprot/SWISSPROT;Acc:Q92859]	15	71131928	ensembl cDNA
Ssc.6231.1.A1_at	1.58026	1.19227	1.96824	4.10396	7.98289	2.54683e-07	7.5921e-06	7.05055	SQSTM1	SQSTM1	sequestosome 1; ubiquitin-binding protein p62; phosphotyrosine independent ligand for the Lck SH2 domain p62; Paget disease of bone 3 [Homo sapiens]. [Source:RefSeq;Acc:NM_003900]	5	179180503	ensembl genome
Ssc.11361.1.S1_at	-2.15118	-2.67938	-1.62299	4.89595	-7.98233	2.5494e-07	7.5921e-06	7.04953	C4orf18	C4orf18		4	159265213	ensembl cDNA
Ssc.4216.1.S1_at	1.71009	1.29002	2.13016	3.87424	7.97889	2.56507e-07	7.62013e-06	7.04334	RNPEP	RNPEP	Aminopeptidase B (EC 3.4.11.6) (Ap-B) (Arginyl aminopeptidase) (Arginine aminopeptidase). [Source:Uniprot/SWISSPROT;Acc:Q9H4A4]	1	200218389	ensembl cDNA
Ssc.16671.1.S1_at	2.46306	1.85609	3.07004	8.28162	7.9534	2.68434e-07	7.95504e-06	6.99745	TGFBI	TGFBI	Transforming growth factor-beta induced protein IG-H3 precursor (Beta IG-H3) (Kerato-epithelin) (RGD-containing collagen associated protein) (RGD-CAP). [Source:Uniprot/SWISSPROT;Acc:Q15582]	5	135392590	ensembl cDNA
Ssc.27102.1.A1_at	-1.33164	-1.65997	-1.0033	4.43145	-7.94911	2.70495e-07	7.99668e-06	6.98972	FAM59A	FAM59A		18	28101461	ensembl cDNA
Ssc.5563.2.S1_a_at	2.8709	2.16229	3.5795	4.73308	7.94078	2.7455e-07	8.09691e-06	6.9747	RBP1	RBP1	Retinol-binding protein I, cellular (Cellular retinol-binding protein) (CRBP). [Source:Uniprot/SWISSPROT;Acc:P09455]	3	140718970	ensembl cDNA
AFFX-Ss_Gapdh_3_at	-1.00503	-1.25355	-0.756523	10.7385	-7.9265	2.81649e-07	8.28618e-06	6.94892	AFFX-Ss_Gapdh_3				.
Ssc.11155.1.S1_at	0.988315	0.74388	1.23275	4.14017	7.92466	2.82577e-07	8.29346e-06	6.94559	PTPRA	PTPRA	Protein-tyrosine phosphatase alpha precursor (EC 3.1.3.48) (R-PTP- alpha). [Source:Uniprot/SWISSPROT;Acc:P18433]	20	2792841	ensembl cDNA
Ssc.18879.2.S1_at	-1.39781	-1.74374	-1.05187	4.18412	-7.9195	2.85196e-07	8.35022e-06	6.93628	CCDC21	CCDC21		1	26433280	ensembl cDNA
Ssc.9029.1.S1_at	1.9698	1.48194	2.45766	9.37954	7.91364	2.88202e-07	8.41785e-06	6.92569	CST3	CST3	Cystatin C precursor (Neuroendocrine basic polypeptide) (Gamma-trace) (Post-gamma-globulin). [Source:Uniprot/SWISSPROT;Acc:P01034]	20	23556534	ensembl cDNA
Ssc.16996.1.S1_at	1.17148	0.881174	1.46179	6.12857	7.90906	2.90575e-07	8.41785e-06	6.91741	MSF		MLL septin-like fusion; septin D1; MLL septin-like fusion (NOTE: non-standard symbol and name) [Homo sapiens]. [Source:RefSeq;Acc:NM_006640]		.	ensembl cDNA
Ssc.19316.1.S1_at	-2.25045	-2.80815	-1.69276	4.24857	-7.90898	2.90621e-07	8.41785e-06	6.91725	ALS2CR2		amyotrophic lateral sclerosis 2 (juvenile) chromosome region, candidate 2; ILP-interacting protein ILPIPA [Homo sapiens]. [Source:RefSeq;Acc:NM_018571]		.	ensembl cDNA
Ssc.18539.1.A1_at	-1.10804	-1.38264	-0.833447	6.67349	-7.9088	2.90712e-07	8.41785e-06	6.91693	TMEM70	TMEM70		8	75050984	ensembl cDNA
Ssc.31097.1.A1_at	1.415	1.06431	1.76568	6.53406	7.90832	2.90962e-07	8.41785e-06	6.91606	MIB1	MIB1	mindbomb homolog 1; ubiquitin ligase mind bomb; DAPK-interacting protein 1 [Homo sapiens]. [Source:RefSeq;Acc:NM_020774]	18	17575543	ensembl genome
Ssc.30117.1.S1_at	-1.16021	-1.44781	-0.872613	5.84225	-7.90679	2.91763e-07	8.42102e-06	6.91329	PPP2R5E	PPP2R5E	Serine/threonine protein phosphatase 2A, 56 kDa regulatory subunit, epsilon isoform (PP2A, B subunit, B epsilon isoform) (PP2A, B subunit, B56 epsilon isoform) (PP2A, B subunit, PR61 epsilon isoform) (PP2A, B subunit, R5 epsilon isoform). [Source:Uniprot	14	62911108	ensembl cDNA
Ssc.5227.1.S2_at	-1.3922	-1.73736	-1.04703	9.38054	-7.90541	2.9248e-07	8.42177e-06	6.91081	0		2 kDa protein [Source:IPI;Acc:IPI00479055]		.	ensembl genome
Ssc.7481.1.A1_at	2.57052	1.93298	3.20805	3.93899	7.9025	2.94013e-07	8.44595e-06	6.90553	PRTFDC1	PRTFDC1	phosphoribosyl transferase domain containing 1; HHGP protein [Homo sapiens]. [Source:RefSeq;Acc:NM_020200]	10	25177560	ensembl cDNA
Ssc.28547.1.S1_at	-1.71128	-2.13613	-1.28644	6.60622	-7.89481	2.98089e-07	8.54289e-06	6.89162	ESRRG	ESRRG	estrogen-related receptor gamma isoform 2 [Homo sapiens]. [Source:RefSeq;Acc:NM_206594]	1	214743211	ensembl cDNA
Ssc.3331.1.A1_at	1.3584	1.02085	1.69596	7.41724	7.88738	3.02085e-07	8.63709e-06	6.87817	CAPZA1	CAPZA1	F-actin capping protein alpha-1 subunit (CapZ alpha-1). [Source:Uniprot/SWISSPROT;Acc:P52907]	1	112963306	ensembl cDNA
Ssc.3214.1.S1_at	2.04092	1.53325	2.5486	5.98172	7.87931	3.06495e-07	8.74264e-06	6.86353	RNASET2	RNASET2	Ribonuclease T2 precursor (EC 3.1.27.-) (Ribonuclease 6). [Source:Uniprot/SWISSPROT;Acc:O00584]	6	167263003	ensembl cDNA
Ssc.3433.2.S1_at	-1.90761	-2.38231	-1.4329	5.58943	-7.87614	3.08243e-07	8.77195e-06	6.85779	GMPR	GMPR	GMP reductase 1 (EC 1.7.1.7) (Guanosine 5-monophosphate oxidoreductase 1) (Guanosine monophosphate reductase 1). [Source:Uniprot/SWISSPROT;Acc:P36959]	6	16346790	ensembl cDNA
Ssc.30967.2.S1_at	2.85052	2.14032	3.56073	3.50539	7.8666	3.13566e-07	8.90265e-06	6.8405	CRISPLD2	CRISPLD2		16	83411113	ensembl cDNA
Ssc.25889.1.S1_at	-1.29795	-1.62146	-0.974444	7.64583	-7.86358	3.15272e-07	8.93025e-06	6.83502	CHCHD7	CHCHD7	coiled-coil-helix-coiled-coil-helix domain containing 7 [Homo sapiens]. [Source:RefSeq;Acc:NM_024300]	8	57286869	ensembl cDNA
Ssc.21074.1.A1_at	2.00301	1.5035	2.50253	9.27815	7.85927	3.17723e-07	8.97882e-06	6.82719	SAT1	SAT1	Diamine acetyltransferase 1 (EC 2.3.1.57) (Spermidine/spermine N(1)- acetyltransferase 1) (SSAT) (SSAT-1) (Putrescine acetyltransferase) (Polyamine N-acetyltransferase 1). [Source:Uniprot/SWISSPROT;Acc:P21673]	X	23711211	ensembl cDNA
Ssc.25584.1.S1_at	1.36085	1.02116	1.70054	5.87871	7.85185	3.21987e-07	9.07826e-06	6.81373	SLC44A1	SLC44A1	CDW92 antigen; choline transporter-like protein 1; CD92 protein [Homo sapiens]. [Source:RefSeq;Acc:NM_080546]	9	107046724	ensembl cDNA
Ssc.2930.1.S1_a_at	1.24116	0.931255	1.55107	6.90432	7.84957	3.23313e-07	9.09457e-06	6.80958	WASF2	WASF2	WAS protein family, member 2; suppressor of cyclic-AMP receptor (WASP-family); WASP family Verprolin-homologous protein 2; IMD2 [Homo sapiens]. [Source:RefSeq;Acc:NM_006990]	1	27604713	ensembl cDNA
Ssc.17562.1.S1_at	1.38973	1.04192	1.73754	5.29327	7.83137	3.34078e-07	9.35845e-06	6.77649	MBOAT7	MBOAT7	leukocyte receptor cluster (LRC) member 4 protein; malignant cell expression-enhanced gene/tumor progression-enhanced gene [Homo sapiens]. [Source:RefSeq;Acc:NM_024298]	19	59368921	ensembl cDNA
Ssc.17853.1.A1_at	1.98756	1.49005	2.48508	4.27481	7.83006	3.34865e-07	9.35845e-06	6.77412	REM1	REM1	GTP-binding protein REM 1 (Rad and Gem like GTP-binding protein 1) (GTPase regulating endothelial cell sprouting). [Source:Uniprot/SWISSPROT;Acc:O75628]	20	29526766	ensembl cDNA
Ssc.8918.1.A1_at	1.45211	1.08862	1.81561	5.73018	7.82984	3.34999e-07	9.35845e-06	6.77371	DCBLD2	DCBLD2	discoidin, CUB and LCCL domain containing 2; coagulation factor V/VIII-homology domains protein 1; endothelial and smooth muscle cell-derived neuropilin-like protein; 1700055P21Rik [Homo sapiens]. [Source:RefSeq;Acc:NM_080927]	3	99997504	ensembl cDNA
Ssc.17295.1.S1_at	1.43421	1.0751	1.79332	8.21012	7.82767	3.36313e-07	9.37366e-06	6.76976	MYH9	MYH9	Myosin heavy chain, nonmuscle type A (Cellular myosin heavy chain, type A) (Nonmuscle myosin heavy chain-A) (NMMHC-A). [Source:Uniprot/SWISSPROT;Acc:P35579]	22	35007273	ensembl cDNA
Ssc.11302.1.S2_at	2.47687	1.85654	3.09721	10.8297	7.82574	3.37481e-07	9.38475e-06	6.76625	COL3A1	COL3A1	Collagen alpha 1(III) chain precursor. [Source:Uniprot/SWISSPROT;Acc:P02461]	2	189547344	ensembl cDNA
Ssc.11338.1.S1_a_at	-1.36745	-1.71004	-1.02487	8.01997	-7.82329	3.38976e-07	9.40484e-06	6.76179	GLRX5	GLRX5	Glutaredoxin-related protein C14orf87. [Source:Uniprot/SWISSPROT;Acc:Q86SX6]	14	95071076	ensembl cDNA
Ssc.3163.1.S1_at	-1.17966	-1.47541	-0.883903	6.43555	-7.81761	3.42465e-07	9.46971e-06	6.75144	TLR9	TLR9	Toll-like receptor 9 precursor. [Source:Uniprot/SWISSPROT;Acc:Q9NR96]	3	52230138	ensembl cDNA
Ssc.5844.2.S1_at	-1.39068	-1.73937	-1.04199	4.35968	-7.81695	3.42869e-07	9.46971e-06	6.75026	ALG8	ALG8	Probable dolichyl pyrophosphate Glc1Man9GlcNAc2 alpha-1,3- glucosyltransferase (EC 2.4.1.-) (Dolichyl-P-Glc:Glc1Man9GlcNAc2-PP- dolichyl glucosyltransferase) (HUSSY-02). [Source:Uniprot/SWISSPROT;Acc:Q9BVK2]	11	77489636	ensembl genome
Ssc.21154.1.A1_at	1.50398	1.12667	1.88129	5.75048	7.81258	3.45585e-07	9.52312e-06	6.74229	PAPSS1	PAPSS1	Bifunctional 3-phosphoadenosine 5-phosphosulfate synthethase 1 (PAPS synthethase 1) (PAPSS 1) (Sulfurylase kinase 1) (SK1) (SK 1) [Includes: Sulfate adenylyltransferase (EC 2.7.7.4) (Sulfate adenylate transferase) (SAT) (ATP-sulfurylase); Adenylyl-sulfa	4	108754272	ensembl cDNA
Ssc.18962.1.A1_at	-1.87298	-2.34335	-1.40262	3.40779	-7.80462	3.50582e-07	9.59356e-06	6.72778	ENOX2	ENOX2	Tumor-associated hydroquinone oxidase (tNOX) (Cytosolic ovarian carcinoma antigen 1) (APK1 antigen) [Includes: Hydroquinone [NADH] oxidase (EC 1.-.-.-); Protein disulfide-thiol oxidoreductase (EC 1.-.-.-)]. [Source:Uniprot/SWISSPROT;Acc:Q16206]	X	129585031	ensembl genome
Ssc.12849.1.A1_at	-2.37937	-2.97696	-1.78179	7.74828	-7.80386	3.51063e-07	9.59356e-06	6.7264	ASB11	ASB11	Ankyrin repeat and SOCS box containing protein 11 (ASB-11). [Source:Uniprot/SWISSPROT;Acc:Q8WXH4]	X	15209759	ensembl cDNA
Ssc.5412.2.A1_at	1.05844	0.792603	1.32428	5.72382	7.80359	3.51234e-07	9.59356e-06	6.7259	KCTD20	KCTD20		6	36518522	ensembl cDNA
Ssc.8139.1.S1_at	-1.20771	-1.51104	-0.904372	9.01038	-7.8035	3.51291e-07	9.59356e-06	6.72574	PHYH	PHYH	Phytanoyl-CoA dioxygenase, peroxisomal precursor (EC 1.14.11.18) (Phytanoyl-CoA alpha-hydroxylase) (PhyH) (Phytanic acid oxidase). [Source:Uniprot/SWISSPROT;Acc:O14832]	10	13359806	ensembl cDNA
Ssc.983.1.S1_at	2.4474	1.83248	3.06232	8.17932	7.80074	3.53047e-07	9.599e-06	6.7207	C1R		Complement C1r subcomponent precursor (EC 3.4.21.41). [Source:Uniprot/SWISSPROT;Acc:P00736]		.	ensembl cDNA
Ssc.27210.1.S1_at	-1.1365	-1.42205	-0.85095	5.36289	-7.8007	3.53067e-07	9.599e-06	6.72065	FASTK	FASTK	Fas-activated serine/threonine kinase (EC 2.7.1.-) (FAST kinase). [Source:Uniprot/SWISSPROT;Acc:Q14296]	7	150404641	ensembl cDNA
Ssc.2104.1.S1_at	2.39373	1.79177	2.99569	6.32598	7.79389	3.57437e-07	9.67204e-06	6.70822	Q8TAL6		similar to RIKEN cDNA 1110018M03 [Source:RefSeq_peptide;Acc:NP_976249]		.	ensembl cDNA
Ssc.26224.1.S1_at	2.61641	1.9584	3.27442	7.05476	7.79331	3.57813e-07	9.67204e-06	6.70716	PMEPA1	PMEPA1	Transmembrane prostate androgen-induced protein (Solid tumor- associated 1 protein). [Source:Uniprot/SWISSPROT;Acc:Q969W9]	20	55656854	ensembl cDNA
Ssc.15132.2.S1_at	-1.39651	-1.74775	-1.04528	3.08698	-7.79281	3.58135e-07	9.67204e-06	6.70625	0		18 kDa protein [Source:IPI;Acc:IPI00414515]		.	ensembl genome
Ssc.11357.3.S1_at	-1.11241	-1.39233	-0.832499	4.18663	-7.78911	3.60537e-07	9.71537e-06	6.69949	NMRAL1	NMRAL1	HSCARG protein [Homo sapiens]. [Source:RefSeq;Acc:NM_020677]	16	4451697	ensembl cDNA
Ssc.16987.1.A1_at	2.17416	1.62586	2.72247	5.92429	7.77173	3.72042e-07	1.00032e-05	6.66776	C6orf204	C6orf204		6	118892932	ensembl genome
Ssc.11096.1.S1_at	-1.6489	-2.0648	-1.23299	8.03353	-7.77045	3.72906e-07	1.00044e-05	6.66542	OXCT1	OXCT1	Succinyl-CoA:3-ketoacid-coenzyme A transferase 1, mitochondrial precursor (EC 2.8.3.5) (Somatic-type succinyl CoA:3-oxoacid CoA- transferase) (Scot-S). [Source:Uniprot/SWISSPROT;Acc:P55809]	5	41765925	ensembl cDNA
Ssc.3185.1.S1_at	1.97869	1.47918	2.4782	7.07662	7.76393	3.77331e-07	1.01009e-05	6.6535	MUTED	MUTED	Thioredoxin domain containing protein 5 precursor (Thioredoxin-like protein p46) (Endoplasmic reticulum protein ERp46) (UNQ364/PRO700). [Source:Uniprot/SWISSPROT;Acc:Q8NBS9]	6	7958799	ensembl cDNA
Ssc.5127.1.S1_at	2.13416	1.59503	2.67329	4.90446	7.75856	3.81014e-07	1.01649e-05	6.64369	FBP1	FBP1	Fructose-1,6-bisphosphatase (EC 3.1.3.11) (D-fructose-1,6-bisphosphate 1-phosphohydrolase) (FBPase). [Source:Uniprot/SWISSPROT;Acc:P09467]	9	96405244	ensembl cDNA
Ssc.19544.1.A1_at	2.00025	1.49484	2.50566	4.74012	7.75695	3.82128e-07	1.01649e-05	6.64074	COLEC12	COLEC12	collectin sub-family member 12 isoform I; collectin placenta 1; scavenger receptor with C-type lectin; scavenger receptor class A, member 4 [Homo sapiens]. [Source:RefSeq;Acc:NM_130386]	18	309356	ensembl genome
Ssc.14559.1.S1_at	1.86432	1.3932	2.33545	7.99885	7.75587	3.82876e-07	1.01649e-05	6.63876	ANXA1	ANXA1	Annexin A1 (Annexin I) (Lipocortin I) (Calpactin II) (Chromobindin 9) (P35) (Phospholipase A2 inhibitory protein). [Source:Uniprot/SWISSPROT;Acc:P04083]	9	74956601	ensembl cDNA
Ssc.25206.1.S1_at	-1.6302	-2.04218	-1.21822	6.69164	-7.7556	3.83062e-07	1.01649e-05	6.63827	PPIF	PPIF	Peptidyl-prolyl cis-trans isomerase, mitochondrial precursor (EC 5.2.1.8) (PPIase) (Rotamase) (Cyclophilin F). [Source:Uniprot/SWISSPROT;Acc:P30405]	10	80777226	ensembl cDNA
Ssc.2551.1.A1_at	1.73972	1.29988	2.17957	5.48967	7.75223	3.8541e-07	1.0202e-05	6.6321	RAB31	RAB31	Ras-related protein Rab-31 (Rab-22B). [Source:Uniprot/SWISSPROT;Acc:Q13636]	18	9764874	ensembl cDNA
Ssc.23852.1.A1_at	-2.20416	-2.76151	-1.64682	4.40067	-7.75119	3.86134e-07	1.0202e-05	6.6302	HTRA4	HTRA4	Probable serine protease HTRA4 precursor (EC 3.4.21.-). [Source:Uniprot/SWISSPROT;Acc:P83105]	8	38950862	ensembl genome
Ssc.4520.1.S1_at	3.04566	2.27531	3.81601	4.53126	7.74891	3.8773e-07	1.0222e-05	6.62603	MYO1D	MYO1D	Myosin Id. [Source:Uniprot/SWISSPROT;Acc:O94832]	17	27843741	ensembl cDNA
Ssc.24304.1.S1_at	-1.61182	-2.01966	-1.20398	3.64162	-7.74597	3.89801e-07	1.02544e-05	6.62065	EGFLAM	EGFLAM		5	38294290	ensembl cDNA
Ssc.30848.1.A1_s_at	-1.23783	-1.55119	-0.924474	5.74673	-7.74232	3.92391e-07	1.02723e-05	6.61396	MRPL46	MRPL46	mitochondrial ribosomal protein L46; chromosome 15 open reading frame 4 [Homo sapiens]. [Source:RefSeq;Acc:NM_022163]	15	86803713	ensembl cDNA
Ssc.20618.2.S1_at	-1.29012	-1.61673	-0.96351	5.5404	-7.74191	3.9268e-07	1.02723e-05	6.61322	EXOSC9	EXOSC9	Exosome complex exonuclease RRP45 (EC 3.1.13.-) (Exosome component 9) (Polymyositis/scleroderma autoantigen 1) (Autoantigen PM/Scl 1) (Polymyositis/scleroderma autoantigen 75 kDa) (PM/Scl-75) (P75 polymyositis-scleroderma overlap syndrome associated autoa	4	122941922	ensembl cDNA
Ssc.6451.1.S1_at	1.9523	1.45802	2.44658	4.35172	7.74144	3.93014e-07	1.02723e-05	6.61236	ZNF267	ZNF267	zinc finger protein 616 [Homo sapiens]. [Source:RefSeq;Acc:NM_178523]	16	31792627	ensembl genome
Ssc.4381.1.S1_at	1.75322	1.30923	2.1972	6.11376	7.73954	3.9437e-07	1.02857e-05	6.60888	3209241600		Septin 11. [Source:Uniprot/SWISSPROT;Acc:Q9NVA2]		.	ensembl cDNA
Ssc.8137.1.A1_at	-1.46557	-1.8371	-1.09404	8.3629	-7.73139	4.00244e-07	1.04166e-05	6.59394	ALS2CR2		amyotrophic lateral sclerosis 2 (juvenile) chromosome region, candidate 2; ILP-interacting protein ILPIPA [Homo sapiens]. [Source:RefSeq;Acc:NM_018571]		.	ensembl cDNA
Ssc.10807.1.A1_at	2.49875	1.86516	3.13235	4.01091	7.7296	4.01546e-07	1.04282e-05	6.59066	O75894		Metalloprotease isoform C (Fragment). [Source:Uniprot/SPTREMBL;Acc:O75894]		.	ensembl cDNA
Ssc.19966.2.S1_at	-1.59128	-1.99506	-1.18751	4.6912	-7.72422	4.05485e-07	1.04946e-05	6.58079	AIFM1	AIFM1	Programmed cell death protein 8, mitochondrial precursor (EC 1.-.-.-) (Apoptosis-inducing factor). [Source:Uniprot/SWISSPROT;Acc:O95831]	X	129091018	ensembl cDNA
Ssc.1955.1.A1_at	1.09947	0.820469	1.37847	8.43788	7.72376	4.05826e-07	1.04946e-05	6.57995	LAMP2	LAMP2	Lysosome-associated membrane glycoprotein 2 precursor (LAMP-2) (CD107b antigen). [Source:Uniprot/SWISSPROT;Acc:P13473]	X	119446367	ensembl genome
Ssc.3967.1.A1_at	1.41387	1.05455	1.7732	5.46039	7.712	4.14585e-07	1.06808e-05	6.55837	B4GALT1	B4GALT1	Beta-1,4-galactosyltransferase 1 (EC 2.4.1.-) (Beta-1,4-GalTase 1) (Beta4Gal-T1) (b4Gal-T1) (UDP-galactose:beta-N-acetylglucosamine beta- 1,4-galactosyltransferase 1) (UDP-Gal:beta-GlcNAc beta-1,4- galactosyltransferase 1) [Includes: Lactose synthase A pr	9	33100642	ensembl cDNA
Ssc.66.1.S3_at	-1.85076	-2.32113	-1.38038	3.6512	-7.71174	4.1478e-07	1.06808e-05	6.55789	FRK	FRK	Tyrosine-protein kinase FRK (EC 2.7.1.112) (Nuclear tyrosine protein kinase RAK). [Source:Uniprot/SWISSPROT;Acc:P42685]	6	116369389	ensembl genome
Ssc.8072.2.A1_at	2.20973	1.64792	2.77154	6.24431	7.70898	4.16863e-07	1.07118e-05	6.55283	LTBP1	LTBP1	Latent transforming growth factor beta binding protein, isoform 1L precursor (LTBP-1) (Transforming growth factor beta-1 binding protein 1) (TGF-beta1-BP-1). [Source:Uniprot/SWISSPROT;Acc:Q14766]	2	33025543	ensembl cDNA
Ssc.1189.1.S1_at	0.942515	0.702625	1.18241	6.84972	7.70058	4.23274e-07	1.08536e-05	6.53741	PARVA	PARVA	Alpha-parvin (Calponin-like integrin-linked kinase binding protein) (CH-ILKBP). [Source:Uniprot/SWISSPROT;Acc:Q9NVD7]	11	12355722	ensembl cDNA
Ssc.16986.1.S1_at	2.16314	1.61222	2.71407	4.77782	7.69561	4.27122e-07	1.09293e-05	6.52827	SBF2	SBF2	SET binding factor 2 [Homo sapiens]. [Source:RefSeq;Acc:NM_030962]	11	9756790	ensembl genome
Ssc.17815.1.S1_at	2.5846	1.92452	3.24469	4.08103	7.67434	4.43985e-07	1.1337e-05	6.48914	LGALS3	LGALS3	Galectin-3 (Galactose-specific lectin 3) (Mac-2 antigen) (IgE-binding protein) (35 kDa lectin) (Carbohydrate binding protein 35) (CBP 35) (Laminin-binding protein) (Lectin L-29) (L-31) (Galactoside-binding protein) (GALBP). [Source:Uniprot/SWISSPROT;Acc:P	14	54665574	ensembl cDNA
Ssc.3916.1.A1_at	-1.01723	-1.27721	-0.757245	7.81241	-7.66872	4.48549e-07	1.14295e-05	6.47881	MRPL28	MRPL28	39S ribosomal protein L28, mitochondrial precursor (L28mt) (MRP-L28) (Melanoma antigen p15) (Melanoma-associated antigen recognized by T lymphocytes). [Source:Uniprot/SWISSPROT;Acc:Q13084]	16	356928	ensembl cDNA
Ssc.977.1.A1_at	1.90673	1.41919	2.39427	6.67669	7.66524	4.51403e-07	1.14783e-05	6.4724	WSB1	WSB1	WD repeat and SOCS box containing protein 1 (WSB-1) (SOCS box- containing WD protein SWiP-1). [Source:Uniprot/SWISSPROT;Acc:Q9Y6I7]	17	22645233	ensembl cDNA
Ssc.3798.1.A1_at	-1.36926	-1.71943	-1.01908	6.32585	-7.66383	4.52563e-07	1.14838e-05	6.46981	SFXN4	SFXN4	sideroflexin 4 isoform 1; breast cancer resistance marker 1 [Homo sapiens]. [Source:RefSeq;Acc:NM_213649]	10	120890424	ensembl cDNA
Ssc.26288.1.S1_at	-1.92983	-2.42373	-1.43592	4.92857	-7.65816	4.57271e-07	1.15791e-05	6.45935	WNK2	WNK2	Serine/threonine-protein kinase WNK2 (EC 2.7.1.37) (Protein kinase with no lysine 2) (Protein kinase, lysine-deficient 2) (P/OKcl.13). [Source:Uniprot/SWISSPROT;Acc:Q9Y3S1]	9	94987033	ensembl cDNA
Ssc.7201.1.A1_at	-0.965401	-1.21267	-0.718135	9.54023	-7.6523	4.62181e-07	1.16764e-05	6.44856	NDUFS2	NDUFS2	NADH-ubiquinone oxidoreductase 49 kDa subunit, mitochondrial precursor (EC 1.6.5.3) (EC 1.6.99.3) (Complex I-49KD) (CI-49KD). [Source:Uniprot/SWISSPROT;Acc:O75306]	1	159435729	ensembl cDNA
Ssc.997.2.S1_at	1.18207	0.87924	1.48489	6.48562	7.6506	4.63617e-07	1.16764e-05	6.44542	KDELR2	KDELR2	ER lumen protein retaining receptor 2 (KDEL receptor 2) (ELP-1). [Source:Uniprot/SWISSPROT;Acc:P33947]	7	6467238	ensembl cDNA
Ssc.16975.1.A1_at	1.66359	1.23738	2.0898	4.30853	7.65016	4.6399e-07	1.16764e-05	6.44461	TANC2	TANC2	PREDICTED: putative ankyrin-repeat containing protein [Source:RefSeq_peptide;Acc:XP_371074]	17	58440630	ensembl cDNA
Ssc.12507.1.S1_at	-0.952127	-1.19618	-0.708071	9.59689	-7.64632	4.67253e-07	1.17343e-05	6.43753	HADH	HADH	Short chain 3-hydroxyacyl-CoA dehydrogenase, mitochondrial precursor (EC 1.1.1.35) (HCDH) (Medium and short chain L-3-hydroxyacyl-coenzyme A dehydrogenase). [Source:Uniprot/SWISSPROT;Acc:Q16836]	4	109130319	ensembl cDNA
Ssc.21173.1.S1_at	1.62938	1.21156	2.0472	6.29851	7.64327	4.69861e-07	1.17755e-05	6.4319	EFHD2	EFHD2	EF-hand domain-containing protein 2 (Swiprosin 1). [Source:Uniprot/SWISSPROT;Acc:Q96C19]	1	15609020	ensembl cDNA
Ssc.29658.1.A1_at	1.61342	1.19938	2.02745	5.84074	7.63764	4.74721e-07	1.18729e-05	6.4215	ICK	ICK	Serine/threonine kinase ICK (EC 2.7.1.37) (Intestinal cell kinase) (hICK) (MAK-related kinase) (MRK) (Laryngeal cancer kinase 2) (LCK2). [Source:Uniprot/SWISSPROT;Acc:Q9UPZ9]	6	52974068	ensembl cDNA
Ssc.10341.1.S1_at	1.55623	1.15659	1.95587	3.96474	7.63228	4.79392e-07	1.19652e-05	6.41161	HELZ	HELZ	Potential helicase with zinc-finger domain. [Source:Uniprot/SWISSPROT;Acc:P42694]	17	62497017	ensembl genome
Ssc.2930.1.S1_at	0.988613	0.734611	1.24262	5.01525	7.62847	4.82743e-07	1.20241e-05	6.40457	WASF2	WASF2	WAS protein family, member 2; suppressor of cyclic-AMP receptor (WASP-family); WASP family Verprolin-homologous protein 2; IMD2 [Homo sapiens]. [Source:RefSeq;Acc:NM_006990]	1	27604713	ensembl cDNA
Ssc.8767.1.A1_at	3.35415	2.49171	4.21658	6.40866	7.62262	4.87931e-07	1.21286e-05	6.39377	CYP1B1	CYP1B1	Cytochrome P450 1B1 (EC 1.14.14.1) (CYPIB1). [Source:Uniprot/SWISSPROT;Acc:Q16678]	2	38148250	ensembl cDNA
Ssc.21579.1.S1_at	1.67349	1.24285	2.10412	4.72795	7.61662	4.93316e-07	1.22295e-05	6.38268	RGL1	RGL1	Ral guanine nucleotide dissociation stimulator-like 1 (RalGDS-like 1). [Source:Uniprot/SWISSPROT;Acc:Q9NZL6]	1	181871831	ensembl cDNA
Ssc.9513.1.S1_at	-1.03942	-1.30693	-0.771906	7.43489	-7.61542	4.944e-07	1.22295e-05	6.38046	CHCHD1	CHCHD1	coiled-coil-helix-coiled-coil-helix domain containing 1; chromosome 10 open reading frame 34 [Homo sapiens]. [Source:RefSeq;Acc:NM_203298]	10	75211811	ensembl cDNA
Ssc.7016.1.A1_at	-1.39166	-1.74986	-1.03346	3.12798	-7.61475	4.95002e-07	1.22295e-05	6.37923	NDUFAF1	NDUFAF1	Complex I intermediate-associated protein 30, mitochondrial precursor (CGI-65). [Source:Uniprot/SWISSPROT;Acc:Q9Y375]	15	39466845	ensembl cDNA
Ssc.859.1.S1_at	-1.25613	-1.57956	-0.932702	6.27183	-7.61206	4.97449e-07	1.22335e-05	6.37424	MRPL48	MRPL48	mitochondrial ribosomal protein L48 [Homo sapiens]. [Source:RefSeq;Acc:NM_016055]	11	73176572	ensembl cDNA
Ssc.11527.1.S1_at	-1.15127	-1.44771	-0.854834	7.39101	-7.61192	4.97575e-07	1.22335e-05	6.37399	ATP5SL	ATP5SL		19	46629064	ensembl cDNA
Ssc.21971.2.S1_at	1.06939	0.794012	1.34477	5.02859	7.61126	4.9818e-07	1.22335e-05	6.37276	NPDC1	NPDC1	Neural proliferation differentiation and control protein-1 precursor (NPDC-1 protein). [Source:Uniprot/SWISSPROT;Acc:Q9NQX5]	9	139053746	ensembl cDNA
Ssc.2264.1.S1_at	1.44024	1.06922	1.81127	5.60301	7.60815	5.01022e-07	1.22786e-05	6.36701	SLC1A5	SLC1A5	Neutral amino acid transporter B(0) (ATB(0)) (Sodium-dependent neutral amino acid transporter type 2) (RD114/simian type D retrovirus receptor) (Baboon M7 virus receptor). [Source:Uniprot/SWISSPROT;Acc:Q15758]	19	51969982	ensembl cDNA
Ssc.4892.1.S1_at	1.28282	0.952201	1.61343	6.4426	7.60484	5.04067e-07	1.23234e-05	6.36089	COL18A1	COL18A1	Collagen alpha 1(XVIII) chain precursor [Contains: Endostatin]. [Source:Uniprot/SWISSPROT;Acc:P39060]	21	45649480	ensembl cDNA
Ssc.2697.1.S1_at	-1.19249	-1.49989	-0.885097	7.34726	-7.60339	5.05405e-07	1.23234e-05	6.35821	ADCY10	ADCY10	soluble adenylyl cyclase; adenylate cyclase; ATP pyrophosphate-lyase; 3,5-cyclic AMP synthetase; AH-related protein; Hypercalciuria, absorptive, 2 [Homo sapiens]. [Source:RefSeq;Acc:NM_018417]	1	166045507	ensembl genome
Ssc.2147.2.A1_at	1.76727	1.31168	2.22286	4.62577	7.60287	5.05888e-07	1.23234e-05	6.35724	CKAP4	CKAP4	cytoskeleton-associated protein 4; transmembrane protein (63kD), endoplasmic reticulum/Golgi intermediate compartment; type-II transmembrane protein p63 [Homo sapiens]. [Source:RefSeq;Acc:NM_006825]	12	105155933	ensembl cDNA
Ssc.15309.2.S1_at	1.88667	1.39981	2.37352	5.14243	7.59524	5.13009e-07	1.24505e-05	6.34312	EPHX1	EPHX1	Epoxide hydrolase 1 (EC 3.3.2.3) (Microsomal epoxide hydrolase) (Epoxide hydratase). [Source:Uniprot/SWISSPROT;Acc:P07099]	1	224064459	ensembl genome
Ssc.10550.1.A1_at	-1.55108	-1.95135	-1.15081	5.43801	-7.59509	5.13148e-07	1.24505e-05	6.34284	CACNB2	CACNB2	Voltage-dependent L-type calcium channel beta-2 subunit (CAB2) (Calcium channel, voltage-dependent, beta 2 subunit) (Lambert-Eaton myasthenic syndrome antigen B) (MYSB). [Source:Uniprot/SWISSPROT;Acc:Q08289]	10	18469612	ensembl cDNA
Ssc.7688.1.A1_at	-0.911592	-1.14688	-0.676303	9.35705	-7.59359	5.14555e-07	1.24547e-05	6.34008	ACAT1	ACAT1	Acetyl-CoA acetyltransferase, mitochondrial precursor (EC 2.3.1.9) (Acetoacetyl-CoA thiolase) (T2). [Source:Uniprot/SWISSPROT;Acc:P24752]	11	107497468	ensembl cDNA
Ssc.9599.1.S1_at	1.28113	0.950412	1.61184	5.3	7.59253	5.15558e-07	1.24547e-05	6.33811	SMARCC1	SMARCC1	SWI/SNF-related matrix-associated actin-dependent regulator of chromatin c1; mammalian chromatin remodeling complex BRG1-associated factor 155; chromatin remodeling complex BAF155 subunit; SWI/SNF complex 155 kDa subunit [Homo sapiens]. [Source:RefSeq;Acc	3	47602391	ensembl cDNA
Ssc.20598.1.A1_at	1.08141	0.802222	1.36061	7.66331	7.59165	5.16389e-07	1.24547e-05	6.33648	P4HB	P4HB	Protein disulfide-isomerase precursor (EC 5.3.4.1) (PDI) (Prolyl 4- hydroxylase beta subunit) (Cellular thyroid hormone binding protein) (p55). [Source:Uniprot/SWISSPROT;Acc:P07237]	17	77394323	ensembl cDNA
Ssc.3337.1.A1_at	1.07469	0.79692	1.35247	8.00286	7.58299	5.24659e-07	1.26256e-05	6.32042	ZC3H11A	ZC3H11A		1	202031422	ensembl cDNA
Ssc.10793.1.A1_at	2.62451	1.94607	3.30294	5.18514	7.58206	5.25547e-07	1.26256e-05	6.31871	SDC2	SDC2	Syndecan-2 precursor (Fibroglycan) (Heparan sulfate proteoglycan core protein) (HSPG) (SYND2). [Source:Uniprot/SWISSPROT;Acc:P34741]	8	97575058	ensembl cDNA
Ssc.5395.1.S1_at	-1.17976	-1.48484	-0.874689	7.1936	-7.57942	5.28104e-07	1.2662e-05	6.31381	UBR3	UBR3	similar to F10G7.10.p [Homo sapiens]. [Source:RefSeq;Acc:NM_172070]	2	170392214	ensembl cDNA
Ssc.29771.1.A1_at	1.51997	1.12682	1.91312	3.97717	7.57743	5.30032e-07	1.26833e-05	6.31012	KIRREL					ensembl cDNA
Ssc.1165.1.S1_at	1.15711	0.857343	1.45687	8.08045	7.5656	5.41671e-07	1.29364e-05	6.28817	PDIA3	PDIA3	Protein disulfide-isomerase A3 precursor (EC 5.3.4.1) (Disulfide isomerase ER-60) (ERp60) (58 kDa microsomal protein) (p58) (ERp57) (58 kDa glucose regulated protein). [Source:Uniprot/SWISSPROT;Acc:P30101]	15	41825882	ensembl cDNA
Ssc.11310.2.A1_at	2.03648	1.50771	2.56524	5.70546	7.54857	5.58886e-07	1.33214e-05	6.25655	CHRDL1	CHRDL1	Chordin-like protein 1 precursor (Neuralin) (Ventroptin). [Source:Uniprot/SWISSPROT;Acc:Q9BU40]	X	109803740	ensembl genome
Ssc.2675.1.S1_at	0.912365	0.675375	1.14935	5.43662	7.54548	5.62064e-07	1.33561e-05	6.25082	TGFB1I1	TGFB1I1	androgen receptor coactivator ARA55 [Homo sapiens]. [Source:RefSeq;Acc:NM_015927]	16	31390985	ensembl cDNA
Ssc.18073.1.A1_at	-1.30128	-1.63932	-0.96325	5.41651	-7.54503	5.62537e-07	1.33561e-05	6.24997	FN3K	FN3K	Fructosamine-3-kinase (EC 2.7.1.-). [Source:Uniprot/SWISSPROT;Acc:Q9H479]	17	78286797	ensembl cDNA
Ssc.24814.1.S1_at	-1.52853	-1.92577	-1.13129	4.42944	-7.54169	5.65998e-07	1.34122e-05	6.24377	ZEB1	ZEB1	Transcription factor 8 (NIL-2-A zinc finger protein) (Negative regulator of IL2). [Source:Uniprot/SWISSPROT;Acc:P37275]	10	31648148	ensembl genome
Ssc.25759.1.S1_at	-1.42309	-1.79298	-1.0532	5.28166	-7.54062	5.6711e-07	1.34124e-05	6.24179	SYNPO	SYNPO	Synaptopodin. [Source:Uniprot/SWISSPROT;Acc:Q8N3V7]	5	149960835	ensembl cDNA
Ssc.21626.2.S1_at	2.16447	1.60145	2.72748	6.47374	7.53491	5.73106e-07	1.3528e-05	6.23116	GAS1	GAS1	Growth-arrest-specific protein 1 precursor (GAS-1). [Source:Uniprot/SWISSPROT;Acc:P54826]	9	88749098	ensembl cDNA
Ssc.5285.1.S1_at	-1.20528	-1.51898	-0.891579	7.20961	-7.53046	5.77815e-07	1.35917e-05	6.22289	TUFM	TUFM	Elongation factor Tu, mitochondrial precursor (EF-Tu) (P43). [Source:Uniprot/SWISSPROT;Acc:P49411]	16	28761615	ensembl cDNA
Ssc.19527.1.S1_at	-1.29431	-1.63119	-0.957428	6.75074	-7.53025	5.7804e-07	1.35917e-05	6.22249	MRPS16	MRPS16	28S ribosomal protein S16, mitochondrial precursor (MRP-S16) (CGI- 132). [Source:Uniprot/SWISSPROT;Acc:Q9Y3D3]	10	74678609	ensembl cDNA
Ssc.14563.1.S1_at	1.23841	0.915614	1.5612	6.34014	7.5195	5.89598e-07	1.38368e-05	6.20248	GRN	GRN	Granulins precursor (Acrogranin) (Proepithelin) (PEPI) [Contains: Paragranulin; Granulin 1 (Granulin G); Granulin 2 (Granulin F); Granulin 3 (Granulin B); Granulin 4 (Granulin A); Granulin 5 (Granulin C); Granulin 6 (Granulin D); Granulin 7 (Granulin E)].	17	39778017	ensembl cDNA
Ssc.5070.1.A1_at	-0.874617	-1.10263	-0.646608	10.572	-7.51821	5.90995e-07	1.38429e-05	6.20009	CCNG1	CCNG1	Cyclin G1 (Cyclin G). [Source:Uniprot/SWISSPROT;Acc:P51959]	5	162797155	ensembl cDNA
Ssc.15393.1.S1_at	-1.2176	-1.5351	-0.900094	6.79234	-7.51632	5.93058e-07	1.38589e-05	6.19657	SIRT5	SIRT5	NAD-dependent deacetylase sirtuin 5 (EC 3.5.1.-) (SIR2-like protein 5). [Source:Uniprot/SWISSPROT;Acc:Q9NXA8]	6	13682812	ensembl cDNA
Ssc.10494.1.S1_at	1.03609	0.765886	1.30629	5.06229	7.51551	5.93953e-07	1.38589e-05	6.19504	AHCYL1	AHCYL1	Putative adenosylhomocysteinase 2 (EC 3.3.1.1) (S-adenosyl-L- homocysteine hydrolase) (AdoHcyase). [Source:Uniprot/SWISSPROT;Acc:O43865]	1	110328831	ensembl genome
Ssc.3196.1.S1_at	1.60671	1.18757	2.02585	5.45966	7.51318	5.96506e-07	1.38919e-05	6.19071	HEXB	HEXB	Beta-hexosaminidase beta chain precursor (EC 3.2.1.52) (N-acetyl-beta- glucosaminidase) (Beta-N-acetylhexosaminidase) (Hexosaminidase B) (Cervical cancer proto-oncogene 7) (HCC-7). [Source:Uniprot/SWISSPROT;Acc:P07686]	5	74016767	ensembl cDNA
Ssc.415.1.S1_at	-0.877484	-1.10664	-0.64833	11.6411	-7.50515	6.05405e-07	1.40722e-05	6.17574	CKM	CKM	Creatine kinase, M chain (EC 2.7.3.2) (M-CK). [Source:Uniprot/SWISSPROT;Acc:P06732]	19	50501512	ensembl cDNA
Ssc.10857.1.A1_at	1.07934	0.796238	1.36245	6.13227	7.4724	6.43144e-07	1.49209e-05	6.11462	SPFH1		SPFH domain family, member 1 [Source:RefSeq_peptide;Acc:NP_006450]		.	ensembl cDNA
Ssc.10546.1.A1_at	1.29866	0.957758	1.63957	5.11727	7.46641	6.50301e-07	1.50583e-05	6.10343	COBL	COBL	cordon-bleu homolog [Homo sapiens]. [Source:RefSeq;Acc:NM_015198]	7	51051404	ensembl genome
Ssc.15309.1.S1_at	1.54773	1.14094	1.95452	5.68533	7.45714	6.61551e-07	1.52663e-05	6.08609	EPHX1	EPHX1	Epoxide hydrolase 1 (EC 3.3.2.3) (Microsomal epoxide hydrolase) (Epoxide hydratase). [Source:Uniprot/SWISSPROT;Acc:P07099]	1	224064459	ensembl genome
Ssc.4157.1.A1_at	-1.31851	-1.66507	-0.971958	7.14937	-7.45694	6.61789e-07	1.52663e-05	6.08573	SAMM50	SAMM50	SAM50-like protein CGI-51. [Source:Uniprot/SWISSPROT;Acc:Q9Y512]	22	42673949	ensembl cDNA
AFFX-Ss_Gapdh_M_at	-1.24866	-1.57694	-0.920369	10.0484	-7.45483	6.64387e-07	1.52972e-05	6.08177	AFFX-Ss_Gapdh_M				.
Ssc.4263.1.A1_at	-1.55504	-1.96406	-1.14602	8.75347	-7.4515	6.68488e-07	1.53626e-05	6.07555	ACO2	ACO2	Aconitate hydratase, mitochondrial precursor (EC 4.2.1.3) (Citrate hydro-lyase) (Aconitase). [Source:Uniprot/SWISSPROT;Acc:Q99798]	22	40195075	ensembl cDNA
Ssc.18344.2.A1_at	-1.42111	-1.79496	-1.04726	3.73475	-7.45046	6.69782e-07	1.53634e-05	6.07359	PYGM	PYGM	Glycogen phosphorylase, muscle form (EC 2.4.1.1) (Myophosphorylase). [Source:Uniprot/SWISSPROT;Acc:P11217]	11	64270437	ensembl cDNA
Ssc.26726.1.S1_a_at	-1.36526	-1.72462	-1.00589	5.16579	-7.44613	6.75178e-07	1.5458e-05	6.06548	LYPLA3		1-O-acylceramide synthase precursor (EC 2.3.1.-) (ACS) (Lysosomal phospholipase A2) (LCAT-like lysophospholipase) (LLPL) (UNQ341/PRO540). [Source:Uniprot/SWISSPROT;Acc:Q8NCC3]		.	ensembl cDNA
Ssc.6798.1.S1_at	-1.3986	-1.76692	-1.03027	8.05845	-7.44223	6.80068e-07	1.55408e-05	6.05819	HSPA9	HSPA9	Stress-70 protein, mitochondrial precursor (75 kDa glucose regulated protein) (GRP 75) (Peptide-binding protein 74) (PBP74) (Mortalin) (MOT). [Source:Uniprot/SWISSPROT;Acc:P38646]	5	137918923	ensembl cDNA
Ssc.5735.1.A1_at	1.84992	1.36252	2.33731	5.77211	7.43911	6.84017e-07	1.56017e-05	6.05233	NT5DC2	NT5DC2		3	52533443	ensembl cDNA
Ssc.12963.1.S2_at	1.45456	1.07122	1.8379	7.89401	7.4369	6.86824e-07	1.56365e-05	6.04819	TPM4	TPM4	Tropomyosin alpha 4 chain (Tropomyosin 4) (TM30p1). [Source:Uniprot/SWISSPROT;Acc:P07226]	19	16039348	ensembl cDNA
Ssc.16607.1.A1_at	-0.979652	-1.2379	-0.721399	9.00551	-7.43489	6.89384e-07	1.5643e-05	6.04443	COX17	COX17	Cytochrome c oxidase copper chaperone. [Source:Uniprot/SWISSPROT;Acc:Q14061]	3	120871062	ensembl cDNA
Ssc.1008.1.A1_at	2.48777	1.83193	3.14361	3.79583	7.43466	6.89681e-07	1.5643e-05	6.044	ELOVL6	ELOVL6	ELOVL family member 6, elongation of long chain fatty acids (FEN1/Elo2, SUR4/Elo3-like, yeast); long-chain fatty-acyl elongase [Homo sapiens]. [Source:RefSeq;Acc:NM_024090]	4	111186451	ensembl cDNA
Ssc.29187.1.A1_at	-1.8682	-2.36081	-1.37559	5.88557	-7.43303	6.91766e-07	1.56612e-05	6.04094	GJA1	GJA1	Gap junction alpha-1 protein (Connexin 43) (Cx43) (Gap junction 43 kDa heart protein). [Source:Uniprot/SWISSPROT;Acc:P17302]	6	121798444	ensembl cDNA
Ssc.4341.1.A1_at	1.0955	0.806516	1.38449	7.11211	7.42986	6.95836e-07	1.57241e-05	6.03502	TM9SF3	TM9SF3	Transmembrane 9 superfamily protein member 3 precursor (SM-11044 binding protein) (EP70-P-iso). [Source:Uniprot/SWISSPROT;Acc:Q9HD45]	10	98270424	ensembl genome
Ssc.2624.1.S1_at	1.47857	1.08818	1.86895	4.9927	7.4232	7.04488e-07	1.58901e-05	6.02252	Q8NHP8				.	ensembl cDNA
Ssc.4848.1.S1_at	1.49713	1.1017	1.89256	8.0241	7.42057	7.07935e-07	1.59384e-05	6.01759	CNN3	CNN3	Calponin, acidic isoform (Calponin 3). [Source:Uniprot/SWISSPROT;Acc:Q15417]	1	95135097	ensembl cDNA
Ssc.864.1.S1_at	1.7294	1.27238	2.18642	7.36597	7.41664	7.13112e-07	1.60253e-05	6.01022	CFH	CFH	Complement factor H precursor (H factor 1). [Source:Uniprot/SWISSPROT;Acc:P08603]	1	194887764	ensembl cDNA
Ssc.1341.1.S1_at	1.55425	1.14335	1.96514	5.3518	7.41378	7.16914e-07	1.60623e-05	6.00485	TKT	TKT	Transketolase (EC 2.2.1.1) (TK). [Source:Uniprot/SWISSPROT;Acc:P29401]	3	53234715	ensembl cDNA
Ssc.1730.1.A1_at	1.3956	1.02663	1.76457	6.15372	7.41342	7.17396e-07	1.60623e-05	6.00417	SNTB2	SNTB2	Beta-2-syntrophin (59 kDa dystrophin-associated protein A1, basic component 2) (Syntrophin 3) (SNT3) (Syntrophin-like) (SNTL). [Source:Uniprot/SWISSPROT;Acc:Q13425]	16	67778533	ensembl genome
Ssc.101.1.S1_at	4.94195	3.63507	6.24882	5.33692	7.41162	7.19795e-07	1.60864e-05	6.00079	SPP1	SPP1	Osteopontin precursor (Bone sialoprotein 1) (Urinary stone protein) (Secreted phosphoprotein 1) (SPP-1) (Nephropontin) (Uropontin). [Source:Uniprot/SWISSPROT;Acc:P10451]	4	89115826	ensembl cDNA
Ssc.5231.1.S1_at	1.49705	1.10092	1.89318	6.81196	7.40705	7.25928e-07	1.61938e-05	5.99222	AP3S1	AP3S1	Adapter-related protein complex 3 sigma 1 subunit (Sigma-adaptin 3a) (AP-3 complex sigma-3A subunit) (Sigma-3A-adaptin) (Clathrin- associated/assembly/adapter protein, small 3). [Source:Uniprot/SWISSPROT;Acc:Q92572]	5	115205518	ensembl cDNA
Ssc.26469.1.A1_at	-1.65198	-2.08917	-1.21479	7.62332	-7.40603	7.27301e-07	1.61947e-05	5.99031	MACROD1	MACROD1	Protein LRP16. [Source:Uniprot/SWISSPROT;Acc:Q9BQ69]	11	63522607	ensembl cDNA
Ssc.16452.1.S1_at	-1.17225	-1.48292	-0.861579	7.84952	-7.3955	7.4168e-07	1.64848e-05	5.97051	ZADH2	ZADH2	zinc binding alcohol dehydrogenase, domain containing 2 [Homo sapiens]. [Source:RefSeq;Acc:NM_175907]	18	71039477	ensembl cDNA
Ssc.22015.1.A1_at	-1.52342	-1.92788	-1.11896	4.73673	-7.38238	7.6e-07	1.68612e-05	5.94585	PHYHD1	PHYHD1	phytanoyl-CoA dioxygenase domain containing 1 [Homo sapiens]. [Source:RefSeq;Acc:NM_174933]	9	130722995	ensembl cDNA
Ssc.8422.1.A1_at	1.19423	0.876679	1.51179	6.11575	7.37088	7.76444e-07	1.71947e-05	5.92421	ZFHX3	ZFHX3	Alpha-fetoprotein enhancer binding protein (AT motif-binding factor) (AT-binding transcription factor 1). [Source:Uniprot/SWISSPROT;Acc:Q15911]	16	71374285	ensembl genome
Ssc.30478.1.A1_at	-1.57066	-1.9884	-1.15291	2.70038	-7.36917	7.78918e-07	1.72182e-05	5.92099	CFTR	CFTR	Cystic fibrosis transmembrane conductance regulator (CFTR) (cAMP- dependent chloride channel). [Source:Uniprot/SWISSPROT;Acc:P13569]	7	116907253	ensembl cDNA
Ssc.10750.1.S1_at	-1.33972	-1.6961	-0.983349	4.61427	-7.36811	7.80454e-07	1.72209e-05	5.919	GTPBP8	GTPBP8		3	114192490	ensembl cDNA
Ssc.25702.1.S1_at	-1.69398	-2.14502	-1.24293	9.85713	-7.36098	7.90894e-07	1.7392e-05	5.90556	B3GNT7	B3GNT7	UDP-GlcNAc:betaGal beta-1,3-N-acetylglucosaminyltransferase 7 [Homo sapiens]. [Source:RefSeq;Acc:NM_145236]	2	231953837	ensembl genome
Ssc.30637.1.A1_at	2.20046	1.61455	2.78637	3.66756	7.36087	7.91063e-07	1.7392e-05	5.90535	SLC39A11	SLC39A11	solute carrier family 39 (metal ion transporter), member 11; chromosome 17 open reading frame 26 [Homo sapiens]. [Source:RefSeq;Acc:NM_139177]	17	68153684	ensembl genome
Ssc.20515.1.S1_at	2.46286	1.80606	3.11966	7.3171	7.34943	8.08117e-07	1.76608e-05	5.88378	EFEMP1	EFEMP1	EGF-containing fibulin-like extracellular matrix protein 1 precursor (Fibulin-3) (FIBL-3) (Fibrillin-like protein) (Extracellular protein S1-5). [Source:Uniprot/SWISSPROT;Acc:Q12805]	2	55946607	ensembl cDNA
Ssc.4141.2.S1_at	1.89617	1.39047	2.40186	5.32601	7.34917	8.08509e-07	1.76608e-05	5.88329	KCTD12	KCTD12	Potassium channel tetramerisation domain containing protein 12 (Pfetin) (Predominantly fetal expressed T1 domain). [Source:Uniprot/SWISSPROT;Acc:Q96CX2]	13	76352313	ensembl genome
Ssc.11014.1.S1_at	1.1858	0.869458	1.50214	4.59948	7.34687	8.11981e-07	1.76608e-05	5.87896	SH3GL1	SH3GL1	SH3-containing GRB2-like protein 1 (SH3 domain protein 2B) (Extra eleven-nineteen leukemia fusion gene) (EEN) (EEN fusion partner of MLL). [Source:Uniprot/SWISSPROT;Acc:Q99961]	19	4311370	ensembl cDNA
Ssc.18473.1.A1_at	1.39961	1.0262	1.77303	5.23921	7.34628	8.12872e-07	1.76608e-05	5.87785	ARRB2	ARRB2	Beta-arrestin 2 (Arrestin, beta 2). [Source:Uniprot/SWISSPROT;Acc:P32121]	17	4560533	ensembl cDNA
Ssc.4435.1.S1_at	-1.33304	-1.68876	-0.977322	6.16053	-7.34489	8.14985e-07	1.76608e-05	5.87523	FBF1	FBF1	mitochondrial ribosomal protein L38 [Homo sapiens]. [Source:RefSeq;Acc:NM_032478]	17	71417582	ensembl cDNA
Ssc.7106.1.S1_at	2.09967	1.53936	2.65998	5.45788	7.34467	8.15326e-07	1.76608e-05	5.87481	CDO1	CDO1	Cysteine dioxygenase type I (EC 1.13.11.20) (CDO) (CDO-I). [Source:Uniprot/SWISSPROT;Acc:Q16878]	5	115168333	ensembl cDNA
Ssc.7688.2.S1_at	-1.51107	-1.91432	-1.10782	6.11043	-7.34448	8.15614e-07	1.76608e-05	5.87445	ACAT1	ACAT1	Acetyl-CoA acetyltransferase, mitochondrial precursor (EC 2.3.1.9) (Acetoacetyl-CoA thiolase) (T2). [Source:Uniprot/SWISSPROT;Acc:P24752]	11	107497468	ensembl cDNA
Ssc.1525.1.S1_at	2.02417	1.48397	2.56437	4.04214	7.34417	8.16078e-07	1.76608e-05	5.87387	MFSD7	MFSD7		4	665614	ensembl cDNA
Ssc.21607.1.A1_at	2.38718	1.75009	3.02427	8.51599	7.344	8.16342e-07	1.76608e-05	5.87355	PPP2R2B	PPP2R2B	Serine/threonine protein phosphatase 2A, 55 kDa regulatory subunit B, beta isoform (PP2A, subunit B, B-beta isoform) (PP2A, subunit B, B55- beta isoform) (PP2A, subunit B, PR55-beta isoform) (PP2A, subunit B, R2-beta isoform). [Source:Uniprot/SWISSPROT;Ac	5	145949260	ensembl genome
Ssc.4231.1.A1_at	5.58772	4.0962	7.07925	5.56952	7.34265	8.18398e-07	1.76739e-05	5.871	C1QTNF3		Complement C1q tumor necrosis factor-related protein 3 precursor (Secretory protein CORS26) (UNQ753/PRO1484). [Source:Uniprot/SWISSPROT;Acc:Q9BXJ4]		.	ensembl cDNA
Ssc.13696.1.A1_at	-2.69521	-3.41623	-1.97419	3.47844	-7.32643	8.43569e-07	1.81573e-05	5.84038	DDIT4L	DDIT4L	DNA-damage-inducible transcript 4-like; regulated in development and DNA damage response 2 [Homo sapiens]. [Source:RefSeq;Acc:NM_145244]	4	101326052	ensembl cDNA
Ssc.10596.1.A1_at	2.1283	1.55893	2.69767	4.22995	7.3263	8.43764e-07	1.81573e-05	5.84014	KIAA1217	KIAA1217		10	24023681	ensembl genome
Ssc.19168.1.S1_at	-0.897574	-1.13778	-0.657369	6.15857	-7.3238	8.4772e-07	1.82103e-05	5.83541	DRAP1	DRAP1	DR1-associated protein 1; negative cofactor 2 alpha; DR1-associated corepressor [Homo sapiens]. [Source:RefSeq;Acc:NM_006442]	11	65443304	ensembl cDNA
Ssc.21324.1.S1_at	-1.30019	-1.64834	-0.952033	5.81846	-7.3195	8.54563e-07	1.8325e-05	5.82729	MTCP1	MTCP1	P8 MTCP-1 protein (Mature T-cell proliferation-1 type A) (MTCP-1 type A) (P8MTCP1). [Source:Uniprot/SWISSPROT;Acc:P56277]	X	153943091	ensembl cDNA
Ssc.24415.1.A1_at	1.37936	1.00991	1.74881	5.56933	7.31764	8.57533e-07	1.83563e-05	5.82378	TUBB6	TUBB6	tubulin beta MGC4083 [Homo sapiens]. [Source:RefSeq;Acc:NM_032525]	18	12298257	ensembl cDNA
Ssc.13430.1.A1_at	1.30926	0.958459	1.66005	4.5316	7.31505	8.617e-07	1.83833e-05	5.81888	MSR1	MSR1	Macrophage scavenger receptor types I and II (Macrophage acetylated LDL receptor I and II) (CD204 antigen). [Source:Uniprot/SWISSPROT;Acc:P21757]	8	16009758	ensembl genome
Ssc.14544.1.S1_at	2.01786	1.4772	2.55852	5.69521	7.31498	8.6181e-07	1.83833e-05	5.81875	FOLR2	FOLR2	Folate receptor beta precursor (FR-beta) (Folate receptor 2) (Folate receptor, fetal/placental) (Placental folate-binding protein) (FBP). [Source:Uniprot/SWISSPROT;Acc:P14207]	11	71605476	ensembl cDNA
Ssc.1545.3.S1_at	-1.18747	-1.50578	-0.869152	3.43276	-7.31162	8.67247e-07	1.84669e-05	5.81239	TCF25	TCF25		16	88467520	ensembl cDNA
Ssc.16660.1.S1_at	1.67128	1.22307	2.11948	5.88082	7.30834	8.72584e-07	1.85481e-05	5.80619	VAT1	VAT1	Synaptic vesicle membrane protein VAT-1 homolog (EC 1.-.-.-). [Source:Uniprot/SWISSPROT;Acc:Q99536]	17	38420148	ensembl cDNA
Ssc.4507.2.S1_at	-1.26797	-1.60814	-0.927799	5.39756	-7.3057	8.76894e-07	1.86073e-05	5.8012	MFN2	MFN2	Transmembrane GTPase MFN2 (EC 3.6.5.-) (Mitofusin 2). [Source:Uniprot/SWISSPROT;Acc:O95140]	1	11962956	ensembl cDNA
Ssc.29090.1.A1_at	1.26764	0.927444	1.60784	7.1825	7.30318	8.81046e-07	1.86628e-05	5.79643	SASH1	SASH1	SAM and SH3 domains containing protein 1 (Proline-glutamate repeat- containing protein). [Source:Uniprot/SWISSPROT;Acc:O94885]	6	148635133	ensembl cDNA
Ssc.850.1.S1_at	-1.19855	-1.52034	-0.876767	7.21549	-7.30024	8.85904e-07	1.87332e-05	5.79087	MRPS25	MRPS25	Mitochondrial 28S ribosomal protein S25 (S25mt) (MRP-S25). [Source:Uniprot/SWISSPROT;Acc:P82663]	3	15065024	ensembl cDNA
Ssc.14336.1.A1_at	1.07733	0.787715	1.36694	3.37569	7.29087	9.01593e-07	1.90319e-05	5.77312	SIGLECP3	SIGLECP3	SIGLECP3 protein (Fragment). [Source:Uniprot/SPTREMBL;Acc:Q8IW38]	19	56362397	ensembl genome
Ssc.7229.1.S1_at	1.68875	1.23463	2.14288	6.59689	7.28853	9.05546e-07	1.90823e-05	5.7687	SH3BGRL	SH3BGRL	SH3 domain-binding glutamic acid-rich-like protein. [Source:Uniprot/SWISSPROT;Acc:O75368]	X	80344278	ensembl cDNA
Ssc.19182.1.A1_at	3.03908	2.22147	3.8567	3.8074	7.2852	9.11223e-07	1.91589e-05	5.76238	ANKRD29	ANKRD29	ankyrin repeat domain 29 [Homo sapiens]. [Source:RefSeq;Acc:NM_173505]	18	19433978	ensembl cDNA
Ssc.21930.1.S1_a_at	-1.28414	-1.62965	-0.938631	6.64485	-7.28455	9.1233e-07	1.91589e-05	5.76115	ISOC2	ISOC2		19	60656168	ensembl cDNA
Ssc.73.1.S1_at	1.32961	0.971696	1.68753	6.65601	7.28103	9.1837e-07	1.92317e-05	5.75448	FOXO1	FOXO1	Forkhead box protein O1A (Forkhead in rhabdomyosarcoma). [Source:Uniprot/SWISSPROT;Acc:Q12778]	13	40027801	ensembl cDNA
Ssc.12934.1.S1_at	-1.49459	-1.89697	-1.0922	6.89381	-7.27989	9.20338e-07	1.92317e-05	5.75232	TMEM126A	TMEM126A		11	85036669	ensembl cDNA
Ssc.10699.1.A1_at	-0.972734	-1.23463	-0.710841	6.73148	-7.27977	9.20534e-07	1.92317e-05	5.7521	UPRT	UPRT		X	74410650	ensembl cDNA
Ssc.23810.2.S1_at	-1.20832	-1.53375	-0.882891	3.97527	-7.27734	9.24733e-07	1.9239e-05	5.7475	NFIA	NFIA	Nuclear factor 1 A-type (Nuclear factor 1/A) (NF1-A) (NFI-A) (NF-I/A) (CCAAT-box binding transcription factor) (CTF) (TGGCA-binding protein). [Source:Uniprot/SWISSPROT;Acc:Q12857]	1	61103519	ensembl cDNA
Ssc.1680.1.S1_at	-1.2883	-1.63528	-0.941327	4.75007	-7.27726	9.24876e-07	1.9239e-05	5.74734	WWP1	WWP1	Nedd-4-like E3 ubiquitin-protein ligase WWP1 (EC 6.3.2.-) (WW domain- containing protein 1) (Atropin-1 interacting protein 5) (AIP5). [Source:Uniprot/SWISSPROT;Acc:Q9H0M0]	8	87455369	ensembl cDNA
Ssc.16801.1.S1_at	-0.936096	-1.18823	-0.683965	7.69824	-7.27683	9.25619e-07	1.9239e-05	5.74653	PHB	PHB	Prohibitin. [Source:Uniprot/SWISSPROT;Acc:P35232]	17	44836419	ensembl cDNA
Ssc.1282.1.A1_at	-1.34491	-1.70719	-0.98262	5.9569	-7.27592	9.27201e-07	1.9239e-05	5.7448	ACP6	ACP6	acid phosphatase 6, lysophosphatidic; acid phosphatase like 1; lysophosphatidic acid phosphatase [Homo sapiens]. [Source:RefSeq;Acc:NM_016361]	1	145585794	ensembl cDNA
Ssc.10576.1.S1_at	0.984906	0.719518	1.25029	8.20906	7.2738	9.30904e-07	1.92516e-05	5.74077	Q96N32				.	ensembl cDNA
Ssc.7152.1.A1_at	1.47072	1.07439	1.86704	7.16241	7.2732	9.31943e-07	1.92516e-05	5.73965	FIGF	FIGF	Vascular endothelial growth factor D precursor (VEGF-D) (c-fos induced growth factor) (FIGF). [Source:Uniprot/SWISSPROT;Acc:O43915]	X	15273640	ensembl genome
Ssc.4659.1.S1_at	-1.11746	-1.41861	-0.816317	6.42001	-7.27285	9.32551e-07	1.92516e-05	5.73899	ATPAF1	ATPAF1	ATP synthase mitochondrial F1 complex assembly factor 1; homolog of yeast ATP11 [Homo sapiens]. [Source:RefSeq;Acc:NM_022745]	1	46871000	ensembl cDNA
Ssc.6503.1.A1_at	2.03907	1.4886	2.58954	3.64254	7.26016	9.55038e-07	1.96825e-05	5.71489	TNFAIP8L3	TNFAIP8L3		15	49136093	ensembl genome
Ssc.24732.1.S1_at	-1.39247	-1.76853	-1.01642	4.22141	-7.25745	9.59905e-07	1.97494e-05	5.70975	BBS5	BBS5	Bardet-Biedl syndrome 5 [Homo sapiens]. [Source:RefSeq;Acc:NM_152384]	2	170044239	ensembl cDNA
Ssc.24863.1.A1_at	-1.01116	-1.2843	-0.738018	5.97308	-7.2557	9.63064e-07	1.9781e-05	5.70643	PPP2R5E	PPP2R5E	Serine/threonine protein phosphatase 2A, 56 kDa regulatory subunit, epsilon isoform (PP2A, B subunit, B epsilon isoform) (PP2A, B subunit, B56 epsilon isoform) (PP2A, B subunit, PR61 epsilon isoform) (PP2A, B subunit, R5 epsilon isoform). [Source:Uniprot	14	62911108	ensembl cDNA
Ssc.18539.2.S1_at	-1.24274	-1.5785	-0.906973	3.65447	-7.25426	9.6567e-07	1.98011e-05	5.7037	TMEM70	TMEM70		8	75050984	ensembl cDNA
Ssc.6238.2.S1_at	-1.74034	-2.21061	-1.27006	6.1442	-7.25321	9.67568e-07	1.98067e-05	5.70172	AK3	AK3	GTP:AMP phosphotransferase mitochondrial (EC 2.7.4.10) (AK3) (Adenylate kinase 3 alpha like 1). [Source:Uniprot/SWISSPROT;Acc:Q9UIJ7]	9	4701158	ensembl cDNA
Ssc.7608.2.S1_at	-1.07139	-1.36107	-0.781715	4.30804	-7.24908	9.75104e-07	1.99145e-05	5.69387	ARL8B	ARL8B	ADP-ribosylation factor-like 10C [Homo sapiens]. [Source:RefSeq;Acc:NM_018184]	3	5138930	ensembl cDNA
Ssc.3118.2.S1_a_at	1.39756	1.01967	1.77545	8.84372	7.24854	9.76105e-07	1.99145e-05	5.69283	MYL6	MYL6	Myosin light polypeptide 6 (Myosin light chain alkali 3) (Myosin light chain 3) (MLC-3) (LC17). [Source:Uniprot/SWISSPROT;Acc:P60660]	12	54838367	ensembl cDNA
Ssc.30088.1.A1_at	-1.44182	-1.83235	-1.05128	5.23814	-7.23606	9.99266e-07	2.03509e-05	5.66912	SH3KBP1	SH3KBP1	SH3-domain kinase binding protein 1 (Cbl-interacting protein of 85 kDa) (Human Src-family kinase binding protein 1) (HSB-1) (CD2 binding protein 3) (CD2BP3). [Source:Uniprot/SWISSPROT;Acc:Q96B97]	X	19462046	ensembl cDNA
Ssc.16732.1.S1_at	-1.42032	-1.80508	-1.03557	7.68214	-7.23523	1.00084e-06	2.03509e-05	5.66753	VDAC1		Voltage-dependent anion-selective channel protein 1 (VDAC-1) (hVDAC1) (Outer mitochondrial membrane protein porin 1) (Plasmalemmal porin) (Porin 31HL) (Porin 31HM). [Source:Uniprot/SWISSPROT;Acc:P21796]		.	ensembl cDNA
Ssc.12403.1.A1_at	-1.04976	-1.33437	-0.765144	5.08138	-7.2291	1.01243e-06	2.05523e-05	5.65589	C3orf31	C3orf31		3	11806920	ensembl cDNA
Ssc.19136.1.S1_at	4.76183	3.46995	6.05371	4.77588	7.22437	1.02149e-06	2.07017e-05	5.64688	LTBP2	LTBP2	Latent transforming growth factor-beta-binding protein 2 precursor (LTBP-2). [Source:Uniprot/SWISSPROT;Acc:Q14767]	14	74034642	ensembl cDNA
Ssc.5844.1.A1_at	-1.33451	-1.69672	-0.972295	6.45516	-7.22113	1.02773e-06	2.07539e-05	5.64072	ALG8	ALG8	Probable dolichyl pyrophosphate Glc1Man9GlcNAc2 alpha-1,3- glucosyltransferase (EC 2.4.1.-) (Dolichyl-P-Glc:Glc1Man9GlcNAc2-PP- dolichyl glucosyltransferase) (HUSSY-02). [Source:Uniprot/SWISSPROT;Acc:Q9BVK2]	11	77489636	ensembl genome
Ssc.8786.1.A1_at	-1.01817	-1.29454	-0.741798	4.09866	-7.22064	1.02869e-06	2.07539e-05	5.63978	SPATA2	SPATA2	Spermatogenesis associated protein 2 (Spermatogenesis associated protein PD1). [Source:Uniprot/SWISSPROT;Acc:Q9UM82]	20	47953338	ensembl cDNA
Ssc.19554.2.S1_at	-1.20011	-1.52588	-0.874343	3.58899	-7.22039	1.02918e-06	2.07539e-05	5.6393	FLAD1	FLAD1	FAD synthetase isoform 1 [Homo sapiens]. [Source:RefSeq;Acc:NM_025207]	1	153222441	ensembl cDNA
Ssc.12144.1.S1_at	1.78604	1.30085	2.27122	4.5409	7.21491	1.03984e-06	2.09344e-05	5.62887	PRKCA	PRKCA	Protein kinase C, alpha type (EC 2.7.1.37) (PKC-alpha) (PKC-A). [Source:Uniprot/SWISSPROT;Acc:P17252]	17	61729216	ensembl genome
Ssc.1958.1.S1_at	-1.26766	-1.61226	-0.92307	6.48608	-7.21016	1.04919e-06	2.10877e-05	5.61982	COPB2	COPB2	Coatomer beta subunit (Beta-coat protein) (Beta-COP) (p102). [Source:Uniprot/SWISSPROT;Acc:P35606]	3	140559125	ensembl cDNA
Ssc.13961.2.A1_at	1.59708	1.16243	2.03173	5.32922	7.20174	1.06598e-06	2.13898e-05	5.60377	EEF1A1	EEF1A1	Elongation factor 1-alpha 1 (EF-1-alpha-1) (Elongation factor 1 A-1) (eEF1A-1) (Elongation factor Tu) (EF-Tu). [Source:Uniprot/SWISSPROT;Acc:P04720]	6	74282194	ensembl cDNA
Ssc.7626.1.A1_at	-0.971051	-1.23549	-0.706616	7.68084	-7.19731	1.0749e-06	2.15334e-05	5.59534	PLEKHB2	PLEKHB2	Pleckstrin homology domain-containing protein family B member 2 (Evectin-2). [Source:Uniprot/SWISSPROT;Acc:Q96CS7]	2	131578890	ensembl genome
Ssc.4812.2.S1_a_at	-1.15941	-1.47576	-0.843063	5.24877	-7.18324	1.10383e-06	2.20765e-05	5.56849	Q86WF0		Sarcoma antigen NY-SAR-48 (Fragment). [Source:Uniprot/SPTREMBL;Acc:Q86WF0]		.	ensembl cDNA
Ssc.14470.1.S2_at	0.903896	0.657187	1.1506	7.63509	7.18095	1.1086e-06	2.21357e-05	5.56413	MSN	MSN	Moesin (Membrane-organizing extension spike protein). [Source:Uniprot/SWISSPROT;Acc:P26038]	X	64804283	ensembl genome
Ssc.997.3.A1_at	1.41083	1.02562	1.79605	3.32502	7.17825	1.11429e-06	2.22056e-05	5.55896	KDELR2	KDELR2	ER lumen protein retaining receptor 2 (KDEL receptor 2) (ELP-1). [Source:Uniprot/SWISSPROT;Acc:P33947]	7	6467238	ensembl cDNA
Ssc.15276.1.S1_at	2.53514	1.84287	3.22741	6.21142	7.17748	1.11589e-06	2.22056e-05	5.5575	C10orf116	C10orf116	Adipose most abundant gene transcript 2. [Source:Uniprot/SWISSPROT;Acc:Q15847]	10	88718168	ensembl cDNA
Ssc.15678.1.A1_s_at	-0.959847	-1.22198	-0.697711	8.87093	-7.17669	1.11757e-06	2.22056e-05	5.55598	CHCHD6	CHCHD6	coiled-coil-helix-coiled-coil-helix domain containing 6 [Homo sapiens]. [Source:RefSeq;Acc:NM_032343]	3	127905808	ensembl genome
Ssc.21205.1.S1_at	-1.3428	-1.7096	-0.976003	6.54739	-7.17518	1.12076e-06	2.22327e-05	5.5531	MRPL19	MRPL19	60S ribosomal protein L19, mitochondrial precursor (L19mt) (MRP-L15). [Source:Uniprot/SWISSPROT;Acc:P49406]	2	75727417	ensembl cDNA
Ssc.23516.1.S1_at	-1.37828	-1.75497	-1.00159	5.90476	-7.17143	1.12872e-06	2.23541e-05	5.54595	SATB1	SATB1	DNA-binding protein SATB1 (Special AT-rich sequence binding protein 1). [Source:Uniprot/SWISSPROT;Acc:Q01826]	3	18364439	ensembl cDNA
Ssc.26328.1.S1_at	2.50617	1.82111	3.19124	4.0653	7.17015	1.13145e-06	2.23719e-05	5.5435	CCR5	CCR5	C-C chemokine receptor type 5 (C-C CKR-5) (CC-CKR-5) (CCR-5) (CCR5) (HIV-1 fusion coreceptor) (CHEMR13) (CD195 antigen). [Source:Uniprot/SWISSPROT;Acc:P51681]	3	46386637	ensembl cDNA
Ssc.997.1.S1_at	1.22082	0.886873	1.55477	6.00733	7.16508	1.14234e-06	2.25506e-05	5.53382	KDELR2	KDELR2	ER lumen protein retaining receptor 2 (KDEL receptor 2) (ELP-1). [Source:Uniprot/SWISSPROT;Acc:P33947]	7	6467238	ensembl cDNA
Ssc.1856.1.A1_at	-1.25183	-1.5945	-0.909158	8.88896	-7.16003	1.15332e-06	2.27304e-05	5.52415	ACAA2	ACAA2	3-ketoacyl-CoA thiolase, mitochondrial (EC 2.3.1.16) (Beta- ketothiolase) (Acetyl-CoA acyltransferase) (Mitochondrial 3-oxoacyl- CoA thiolase) (T1). [Source:Uniprot/SWISSPROT;Acc:P42765]	18	45563873	ensembl cDNA
Ssc.29024.1.S1_at	2.17728	1.58094	2.77363	6.03559	7.15592	1.16231e-06	2.28706e-05	5.51629	MAN1A1	MAN1A1	Mannosyl-oligosaccharide 1,2-alpha-mannosidase IA (EC 3.2.1.113) (Processing alpha-1,2-mannosidase IA) (Alpha-1,2-mannosidase IA) (Mannosidase alpha class 1A member 1) (Man(9)-alpha-mannosidase) (Man9-mannosidase). [Source:Uniprot/SWISSPROT;Acc:P33908]	6	119540968	ensembl genome
Ssc.5171.1.S1_at	1.2162	0.882878	1.54952	6.34602	7.15139	1.17231e-06	2.30301e-05	5.50763	CNRIP1	CNRIP1	cannabinoid receptor CB1-interacting protein 1 [Homo sapiens]. [Source:RefSeq;Acc:NM_015463]	2	68373647	ensembl cDNA
Ssc.8481.1.A1_at	0.896332	0.650596	1.14207	5.87232	7.14906	1.1775e-06	2.30948e-05	5.50317	PDK3	PDK3	[Pyruvate dehydrogenase [lipoamide]] kinase isozyme 3, mitochondrial precursor (EC 2.7.1.99) (Pyruvate dehydrogenase kinase isoform 3). [Source:Uniprot/SWISSPROT;Acc:Q15120]	X	24393475	ensembl genome
Ssc.2861.1.A1_at	1.15288	0.836654	1.46911	3.20518	7.14547	1.18551e-06	2.32146e-05	5.49631	ARMET	ARMET	ARMET protein precursor (Arginine-rich protein). [Source:Uniprot/SWISSPROT;Acc:P55145]	3	51397743	ensembl cDNA
Ssc.1829.1.S2_at	1.55536	1.12839	1.98234	7.24297	7.13973	1.19847e-06	2.34308e-05	5.48531	TPM3	TPM3	Tropomyosin alpha 3 chain (Tropomyosin 3) (Tropomyosin gamma) (hTM5). [Source:Uniprot/SWISSPROT;Acc:P06753]	1	152394404	ensembl cDNA
Ssc.19873.2.S1_at	1.50777	1.09375	1.92178	3.46207	7.13781	1.20284e-06	2.34785e-05	5.48163	KIAA0774	KIAA0774	PREDICTED: KIAA0774 [Source:RefSeq_peptide;Acc:XP_166270]	13	28496748	ensembl genome
Ssc.19554.1.S1_at	-1.51406	-1.9299	-1.09822	5.36836	-7.13611	1.20672e-06	2.35165e-05	5.47838	FLAD1	FLAD1	FAD synthetase isoform 1 [Homo sapiens]. [Source:RefSeq;Acc:NM_025207]	1	153222441	ensembl cDNA
Ssc.16163.1.S1_at	-2.20553	-2.81139	-1.59968	3.34966	-7.13495	1.20937e-06	2.35306e-05	5.47615	GNMT	GNMT	Glycine N-methyltransferase (EC 2.1.1.20). [Source:Uniprot/SWISSPROT;Acc:Q14749]	6	43036478	ensembl cDNA
Ssc.9778.1.S1_at	1.92462	1.39551	2.45374	6.88308	7.1292	1.2226e-06	2.3733e-05	5.46515	COL1A1	COL1A1	Collagen alpha 1(I) chain precursor. [Source:Uniprot/SWISSPROT;Acc:P02452]	17	45616456	ensembl cDNA
Ssc.26564.1.S1_at	-1.33121	-1.69721	-0.965209	6.43165	-7.12874	1.22367e-06	2.3733e-05	5.46427	COQ7	COQ7	Ubiquinone biosynthesis protein COQ7 homolog (Coenzyme Q biosynthesis protein 7 homolog) (Timing protein clk-1 homolog). [Source:Uniprot/SWISSPROT;Acc:Q99807]	16	18986428	ensembl cDNA
Ssc.15480.1.S1_at	2.16085	1.56646	2.75525	7.2048	7.12523	1.23184e-06	2.37882e-05	5.45754	F2RL2	F2RL2	Proteinase activated receptor 3 precursor (PAR-3) (Thrombin receptor- like 2) (Coagulation factor II receptor-like 2). [Source:Uniprot/SWISSPROT;Acc:O00254]	5	75947064	ensembl cDNA
Ssc.5960.1.A1_at	1.43747	1.04205	1.83288	7.05067	7.12519	1.23194e-06	2.37882e-05	5.45746	RBPJ				.	ensembl genome
Ssc.15694.1.S1_at	-2.54131	-3.24052	-1.8421	6.77145	-7.12353	1.23582e-06	2.37882e-05	5.45428	MT3	MT3	Metallothionein-III (MT-III) (Growth inhibitory factor) (GIF) (GIFB). [Source:Uniprot/SWISSPROT;Acc:P25713]	16	55180768	ensembl cDNA
Ssc.23470.1.S1_at	1.05715	0.766283	1.34801	3.26394	7.12352	1.23584e-06	2.37882e-05	5.45426	BAX	BAX	BAX protein, cytoplasmic isoform delta. [Source:Uniprot/SWISSPROT;Acc:P55269]	19	54149929	ensembl cDNA
Ssc.1516.1.A1_at	1.13877	0.825438	1.45209	4.55314	7.12333	1.23628e-06	2.37882e-05	5.4539	FARP1	FARP1	FERM, RhoGEF, and pleckstrin domain protein 1 isoform 1; chondrocyte-derived ezrin-like protein [Homo sapiens]. [Source:RefSeq;Acc:NM_005766]	13	97593435	ensembl cDNA
Ssc.26358.2.S1_at	1.29817	0.94072	1.65561	5.20376	7.11814	1.24851e-06	2.38934e-05	5.44395	CORO1C	CORO1C	Coronin 1C (Coronin 3) (hCRNN4). [Source:Uniprot/SWISSPROT;Acc:Q9ULV4]	12	107563020	ensembl cDNA
Ssc.6634.2.S1_at	1.83598	1.33045	2.34152	3.72064	7.11809	1.24865e-06	2.38934e-05	5.44384	THY1	THY1	Thy-1 membrane glycoprotein precursor (Thy-1 antigen) (CDw90) (CD90 antigen). [Source:Uniprot/SWISSPROT;Acc:P04216]	11	118794097	ensembl cDNA
Ssc.5330.1.A1_at	1.11025	0.804526	1.41597	7.68044	7.1177	1.24956e-06	2.38934e-05	5.4431	TGFBR2	TGFBR2	TGF-beta receptor type II precursor (EC 2.7.1.37) (TGFR-2) (TGF-beta type II receptor). [Source:Uniprot/SWISSPROT;Acc:P37173]	3	30622998	ensembl cDNA
Ssc.2828.1.A1_at	1.9195	1.39094	2.44806	4.52598	7.11769	1.2496e-06	2.38934e-05	5.44307	NP_057218		plasma glutamate carboxypeptidase; aminopeptidase [Homo sapiens]. [Source:RefSeq;Acc:NM_016134]		.	ensembl cDNA
Ssc.24379.1.S1_at	-1.32803	-1.69396	-0.962086	4.8827	-7.11288	1.26103e-06	2.40742e-05	5.43386	BCL7B	BCL7B	B-cell CLL/lymphoma 7B isoform 1 [Homo sapiens]. [Source:RefSeq;Acc:NM_001707]	7	72588622	ensembl cDNA
Ssc.10454.1.A1_at	1.57888	1.1435	2.01425	5.55705	7.1078	1.27326e-06	2.42213e-05	5.4241	TPK1	TPK1	Thiamin pyrophosphokinase 1 (EC 2.7.6.2) (Thiamine pyrophosphokinase 1) (hTPK1) (Placental protein 20) (PP20). [Source:Uniprot/SWISSPROT;Acc:Q9H3S4]	7	143779976	ensembl genome
Ssc.21519.1.S1_s_at	2.25967	1.63655	2.88278	3.75457	7.10761	1.27371e-06	2.42213e-05	5.42374	SDC2	SDC2	Syndecan-2 precursor (Fibroglycan) (Heparan sulfate proteoglycan core protein) (HSPG) (SYND2). [Source:Uniprot/SWISSPROT;Acc:P34741]	8	97575058	ensembl cDNA
Ssc.25996.1.A1_at	-1.30682	-1.66721	-0.94644	6.16229	-7.1072	1.2747e-06	2.42213e-05	5.42296	RNF19B	RNF19B	IBR domain containing 3 [Homo sapiens]. [Source:RefSeq;Acc:NM_153341]	1	33174633	ensembl cDNA
Ssc.272.1.S1_a_at	2.53766	1.8376	3.23771	3.7465	7.10475	1.28065e-06	2.42965e-05	5.41824	CD55	CD55	Complement decay-accelerating factor precursor (CD55 antigen). [Source:Uniprot/SWISSPROT;Acc:P08174]	1	205561488	ensembl cDNA
Ssc.5607.1.S1_at	-1.50907	-1.92547	-1.09266	5.33468	-7.10304	1.28481e-06	2.43375e-05	5.41496	ALDH4A1	ALDH4A1	Delta-1-pyrroline-5-carboxylate dehydrogenase, mitochondrial precursor (EC 1.5.1.12) (P5C dehydrogenase). [Source:Uniprot/SWISSPROT;Acc:P30038]	1	19070513	ensembl cDNA
Ssc.24951.1.S1_at	0.933446	0.675819	1.19107	6.92122	7.10144	1.28871e-06	2.43561e-05	5.4119	PIGT	PIGT	GPI transamidase component PIG-T precursor (Phosphatidylinositol- glycan biosynthesis, class T protein) (CGI-06) (UNQ716/PRO1379). [Source:Uniprot/SWISSPROT;Acc:Q969N2]	20	43478138	ensembl cDNA
Ssc.6662.1.S1_at	1.47004	1.06429	1.87578	5.54295	7.10099	1.28983e-06	2.43561e-05	5.41103	SEMA6D	SEMA6D	semaphorin 6D isoform 1 precursor [Homo sapiens]. [Source:RefSeq;Acc:NM_020858]	15	45797978	ensembl cDNA
Ssc.9844.1.A1_at	-1.59644	-2.03713	-1.15575	3.88884	-7.10018	1.29179e-06	2.43561e-05	5.40948	PCDH9	PCDH9	Protocadherin 9 precursor. [Source:Uniprot/SWISSPROT;Acc:Q9HC56]	13	65774970	ensembl genome
Ssc.2558.1.S1_at	-0.976114	-1.24562	-0.706604	8.87985	-7.09861	1.29566e-06	2.43913e-05	5.40646	DCI	DCI	3,2-trans-enoyl-CoA isomerase, mitochondrial precursor (EC 5.3.3.8) (Dodecenoyl-CoA delta-isomerase). [Source:Uniprot/SWISSPROT;Acc:P42126]	16	2229901	ensembl cDNA
Ssc.7523.1.A1_at	-1.44362	-1.84238	-1.04486	5.67138	-7.09564	1.30299e-06	2.44915e-05	5.40075	PHB	PHB	Prohibitin. [Source:Uniprot/SWISSPROT;Acc:P35232]	17	44836419	ensembl cDNA
Ssc.2289.1.S1_at	-0.93977	-1.1994	-0.680135	4.84874	-7.09426	1.30641e-06	2.45179e-05	5.3981	SCAPER	SCAPER	Zinc finger protein 291. [Source:Uniprot/SWISSPROT;Acc:Q9BY12]	15	74427593	ensembl cDNA
Ssc.29773.1.A1_at	1.84815	1.33726	2.35903	5.13621	7.0902	1.31652e-06	2.46696e-05	5.39031	MAP2	MAP2	Microtubule-associated protein 2 (MAP 2) (MAP-2). [Source:Uniprot/SWISSPROT;Acc:P11137]	2	209997016	ensembl genome
Ssc.17608.1.S1_at	2.6425	1.91175	3.37325	3.5923	7.08751	1.32328e-06	2.47226e-05	5.38513	SORCS2	SORCS2	VPS10 domain-containing receptor SorCS2 precursor. [Source:Uniprot/SWISSPROT;Acc:Q96PQ0]	4	7245275	ensembl cDNA
Ssc.31169.1.S1_at	1.03865	0.751419	1.32587	4.71118	7.08746	1.32341e-06	2.47226e-05	5.38503	C12orf42	C12orf42		12	102195054	ensembl genome
Ssc.15316.1.S1_at	1.50634	1.08885	1.92383	6.77135	7.07174	1.36355e-06	2.54196e-05	5.35482	CRIP1		Cysteine-rich protein 1 (Cysteine-rich intestinal protein) (CRIP) (Cysteine-rich heart protein) (hCRHP). [Source:Uniprot/SWISSPROT;Acc:P50238]		.	ensembl cDNA
Ssc.30074.1.A1_at	-1.25067	-1.59733	-0.904019	3.64559	-7.07123	1.3649e-06	2.54196e-05	5.35382	RASA1	RASA1	Ras GTPase-activating protein 1 (GTPase-activating protein) (GAP) (Ras p21 protein activator) (p120GAP) (RasGAP). [Source:Uniprot/SWISSPROT;Acc:P20936]	5	86599838	ensembl genome
Ssc.26437.1.A1_at	2.06326	1.49109	2.63543	5.91961	7.06768	1.37414e-06	2.55279e-05	5.34699	MARVELD1	MARVELD1	MARVEL domain containing 1; MARVEL (membrane-associating) domain containing 1 [Homo sapiens]. [Source:RefSeq;Acc:NM_031484]	10	99463471	ensembl cDNA
Ssc.1635.1.S1_at	1.65631	1.19693	2.11569	5.16418	7.06672	1.37666e-06	2.55279e-05	5.34514	PLEKHO2	PLEKHO2	PH domain-containing protein [Homo sapiens]. [Source:RefSeq;Acc:NM_025201]	15	62921186	ensembl cDNA
Ssc.22555.1.A1_at	1.34302	0.970525	1.71552	7.545	7.06659	1.377e-06	2.55279e-05	5.34489	TCF7L2	TCF7L2	Transcription factor 7-like 2 (HMG box transcription factor 4) (T- cell-specific transcription factor 4) (TCF-4) (hTCF-4). [Source:Uniprot/SWISSPROT;Acc:Q9NQB0]	10	114700201	ensembl cDNA
Ssc.30391.1.A1_at	-1.18143	-1.50928	-0.853582	5.99711	-7.06286	1.38681e-06	2.56707e-05	5.33771	CTAGE4	CTAGE4	Meningioma-expressed antigen 6/11 (MEA6) (MEA11). [Source:Uniprot/SWISSPROT;Acc:O15320]	14	38804227	ensembl cDNA
Ssc.23827.1.A1_at	2.73446	1.97543	3.49349	4.30658	7.06092	1.39193e-06	2.57264e-05	5.33398	AGL	AGL	Glycogen debranching enzyme (Glycogen debrancher) [Includes: 4-alpha- glucanotransferase (EC 2.4.1.25) (Oligo-1,4-1,4-glucantransferase); Amylo-alpha-1,6-glucosidase (EC 3.2.1.33) (Amylo-1,6-glucosidase) (Dextrin 6-alpha-D-glucosidase)]. [Source:Uniprot/S	1	100088228	ensembl genome
Ssc.5705.1.S1_at	-0.798352	-1.0201	-0.5766	4.20892	-7.05628	1.40429e-06	2.59156e-05	5.32504	PPFIA4	PPFIA4	Liprin-alpha 4 (Protein tyrosine phosphatase receptor type f polypeptide-interacting protein alpha 4) (PTPRF-interacting protein alpha 4). [Source:Uniprot/SWISSPROT;Acc:O75335]	1	201262249	ensembl genome
Ssc.24643.1.A1_at	2.24968	1.62458	2.87478	3.34654	7.05376	1.41104e-06	2.59939e-05	5.32019	GNAQ	GNAQ	Guanine nucleotide-binding protein G(q), alpha subunit. [Source:Uniprot/SWISSPROT;Acc:P50148]	9	79525020	ensembl genome
Ssc.22132.1.A1_at	-1.27548	-1.62992	-0.921043	3.46995	-7.05311	1.41281e-06	2.59939e-05	5.31893	PIGU	PIGU	GPI transamidase component PIG-U (Phosphatidylinositol-glycan biosynthesis, class U protein) (Cell division cycle protein 91-like 1) (CDC91-like 1 protein) (UNQ3055/PRO9875). [Source:Uniprot/SWISSPROT;Acc:Q9H490]	20	32612007	ensembl genome
Ssc.1799.1.S1_at	-1.22688	-1.56785	-0.885898	4.26756	-7.05218	1.4153e-06	2.60005e-05	5.31715	INADL					ensembl cDNA
Ssc.28917.1.S1_at	-1.27063	-1.62396	-0.917294	4.73781	-7.04825	1.42595e-06	2.61567e-05	5.30957	PTPN21	PTPN21	Protein tyrosine phosphatase, non-receptor type 21 (EC 3.1.3.48) (Protein-tyrosine phosphatase D1). [Source:Uniprot/SWISSPROT;Acc:Q16825]	14	88001875	ensembl cDNA
Ssc.25852.1.S1_at	-1.17473	-1.50151	-0.847962	3.61164	-7.046	1.43206e-06	2.62293e-05	5.30524	ZNF583	ZNF583	zinc finger protein 583 [Homo sapiens]. [Source:RefSeq;Acc:NM_152478]	19	61607530	ensembl cDNA
Ssc.17979.1.A1_at	-1.55157	-1.98386	-1.11928	3.5255	-7.03465	1.46342e-06	2.67634e-05	5.28334	KCNH6	KCNH6	Potassium voltage-gated channel subfamily H member 6 (Voltage-gated potassium channel subunit Kv11.2) (Ether-a-go-go related gene potassium channel 2) (Ether-a-go-go related protein 2) (Eag related protein 2). [Source:Uniprot/SWISSPROT;Acc:Q9H252]	17	58954427	ensembl genome
Ssc.9766.3.A1_a_at	-1.30327	-1.66646	-0.940086	7.42756	-7.03322	1.46739e-06	2.67959e-05	5.28059	AK2	AK2	Adenylate kinase isoenzyme 2, mitochondrial (EC 2.7.4.3) (ATP-AMP transphosphorylase). [Source:Uniprot/SWISSPROT;Acc:P54819]	1	33246173	ensembl cDNA
Ssc.9096.2.A1_at	1.57662	1.13696	2.01628	5.38979	7.02848	1.48074e-06	2.69991e-05	5.27144	MDFIC	MDFIC	I-mfa domain-containing protein isoform p40 [Homo sapiens]. [Source:RefSeq;Acc:NM_199072]	7	114349445	ensembl cDNA
Ssc.19554.3.S1_at	-1.20015	-1.53495	-0.865354	3.13305	-7.02587	1.48814e-06	2.70935e-05	5.26639	FLAD1	FLAD1	FAD synthetase isoform 1 [Homo sapiens]. [Source:RefSeq;Acc:NM_025207]	1	153222441	ensembl cDNA
Ssc.17610.1.S1_at	-1.21374	-1.55258	-0.874898	4.56644	-7.02067	1.50298e-06	2.73229e-05	5.25636	C18orf58	C18orf58	PREDICTED: hypothetical protein FLJ34907 [Source:RefSeq_peptide;Acc:XP_290817]	18	10784068	ensembl genome
Ssc.16342.1.A1_at	3.46853	2.49919	4.43787	7.23584	7.01325	1.52443e-06	2.76714e-05	5.24203	SERPINE2	SERPINE2	Glia derived nexin precursor (GDN) (Protease nexin I) (PN-1) (Protease inhibitor 7). [Source:Uniprot/SWISSPROT;Acc:P07093]	2	224548123	ensembl cDNA
Ssc.25175.3.S1_at	1.90003	1.36864	2.43143	5.87705	7.00796	1.53994e-06	2.79103e-05	5.2318	CMTM3	CMTM3	Chemokine-like factor super family member 3. [Source:Uniprot/SWISSPROT;Acc:Q96MX0]	16	65195436	ensembl cDNA
Ssc.15370.1.S1_at	2.43551	1.75421	3.11682	4.74663	7.00644	1.54442e-06	2.79103e-05	5.22886	GMFG	GMFG	Glia maturation factor gamma (GMF-gamma). [Source:Uniprot/SWISSPROT;Acc:O60234]	19	44510850	ensembl cDNA
Ssc.7572.2.S1_at	-1.6613	-2.12603	-1.19657	6.09905	-7.00642	1.54446e-06	2.79103e-05	5.22883	ACADSB	ACADSB	Acyl-CoA dehydrogenase, short/branched chain specific, mitochondrial precursor (EC 1.3.99.-) (SBCAD) (2-methyl branched chain acyl-CoA dehydrogenase) (2-MEBCAD) (2-methylbutyryl-coenzyme A dehydrogenase) (2-methylbutyryl-CoA dehydrogenase). [Source:Unipro	10	124758419	ensembl cDNA
Ssc.15332.1.S1_at	1.83493	1.32151	2.34836	6.39211	7.00477	1.54936e-06	2.79573e-05	5.22563	FAM46A	FAM46A	family with sequence similarity 46, member A [Source:RefSeq_peptide;Acc:NP_060103]	6	82512166	ensembl cDNA
Ssc.28140.1.S1_at	-0.918066	-1.17499	-0.661143	6.65043	-7.00357	1.55291e-06	2.798e-05	5.22331	C6orf203	C6orf203		6	107456110	ensembl cDNA
Ssc.15403.1.S1_at	1.36059	0.979602	1.74158	6.00552	6.99942	1.56527e-06	2.8161e-05	5.21529	AMOTL1	AMOTL1	angiomotin like 1; junction-enriched and associated protein [Homo sapiens]. [Source:RefSeq;Acc:NM_130847]	11	94141156	ensembl genome
Ssc.2687.1.A1_at	0.947088	0.681783	1.21239	5.43636	6.99669	1.57347e-06	2.82446e-05	5.21001	ASCC3	ASCC3	Activating signal cointegrator 1 complex subunit 3 (EC 3.6.1.-) (ASC-1 complex subunit p200) (Trip4 complex subunit p200) (Helicase, ATP binding 1). [Source:Uniprot/SWISSPROT;Acc:Q8N3C0]	6	101062791	ensembl genome
Ssc.7783.1.A1_at	-1.21441	-1.55462	-0.874204	3.11446	-6.99633	1.57455e-06	2.82446e-05	5.20931	USP45	USP45	USP45 protein. [Source:Uniprot/SPTREMBL;Acc:Q9BRU1]	6	99986911	ensembl cDNA
Ssc.18603.1.A1_at	2.23432	1.60787	2.86076	4.58883	6.99055	1.59206e-06	2.85166e-05	5.19813	G0S2	G0S2	Putative lymphocyte G0/G1 switch protein 2. [Source:Uniprot/SWISSPROT;Acc:P27469]	1	207915388	ensembl cDNA
Ssc.27653.1.S1_at	-1.39394	-1.78483	-1.00306	3.65873	-6.9895	1.59528e-06	2.85324e-05	5.19609	TFAM	TFAM	Transcription factor A, mitochondrial precursor (mtTFA) (Mitochondrial transcription factor 1) (MtTF1) (Transcription factor 6-like 2). [Source:Uniprot/SWISSPROT;Acc:Q00059]	10	59815182	ensembl cDNA
AFFX-Ssc-gapdh-5_s_at	-1.03721	-1.32822	-0.746208	11.0731	-6.98581	1.60658e-06	2.86922e-05	5.18895	GAPDH	GAPDH	Glyceraldehyde-3-phosphate dehydrogenase, liver (EC 1.2.1.12) (GAPDH). [Source:Uniprot/SWISSPROT;Acc:P04406]	12	6513918	ensembl cDNA
Ssc.21255.1.S1_at	1.4729	1.05933	1.88646	5.20646	6.98026	1.62373e-06	2.8923e-05	5.17821	MPZL1	MPZL1	myelin protein zero-like 1 isoform a; protein zero related [Homo sapiens]. [Source:RefSeq;Acc:NM_003953]	1	165957826	ensembl cDNA
Ssc.3111.1.A1_at	-0.991359	-1.26973	-0.712992	6.79811	-6.9801	1.62425e-06	2.8923e-05	5.17789	MAF1	MAF1	Repressor of RNA polymerase III transcription MAF1 homolog. [Source:Uniprot/SWISSPROT;Acc:Q9H063]	8	145231293	ensembl cDNA
Ssc.18475.2.S1_at	-1.28236	-1.64252	-0.922202	7.72952	-6.97852	1.62915e-06	2.8968e-05	5.17484	ACOT1	ACOT1	Cytosolic acyl coenzyme A thioester hydrolase, inducible (EC 3.1.2.2) (Long chain acyl-CoA thioester hydrolase) (Long chain acyl-CoA hydrolase) (CTE-I) (CTE-Ib). [Source:Uniprot/SWISSPROT;Acc:Q86TX2]	14	73073571	ensembl cDNA
Ssc.22401.1.S1_at	-1.35298	-1.73335	-0.972603	5.03532	-6.97153	1.65113e-06	2.93159e-05	5.16129	COX16	COX16		14	69680762	ensembl cDNA
Ssc.19631.1.S1_at	-1.16018	-1.48655	-0.833819	5.9377	-6.96744	1.66412e-06	2.95037e-05	5.15336	DNAJA3	DNAJA3	DnaJ homolog subfamily A member 3, mitochondrial precursor (Tumorous imaginal discs protein Tid56 homolog) (DnaJ protein Tid-1) (hTid-1). [Source:Uniprot/SWISSPROT;Acc:Q96EY1]	16	4415883	ensembl cDNA
Ssc.21270.1.S1_at	1.92695	1.38478	2.46912	3.60777	6.96602	1.66866e-06	2.9541e-05	5.15061	SLC7A10	SLC7A10	Asc-type amino acid transporter 1 (Asc-1). [Source:Uniprot/SWISSPROT;Acc:Q9NS82]	19	38391410	ensembl cDNA
Ssc.5414.1.S1_at	-1.08942	-1.39602	-0.782831	6.12659	-6.9644	1.67385e-06	2.95847e-05	5.14747	ABLIM3	ABLIM3	actin binding LIM protein family, member 3 [Homo sapiens]. [Source:RefSeq;Acc:NM_014945]	5	148501247	ensembl cDNA
Ssc.30622.1.A1_s_at	-1.28844	-1.65109	-0.925795	5.67317	-6.9635	1.67674e-06	2.95847e-05	5.14573	SBDS	SBDS	Shwachman-Bodian-Diamond syndrome protein (CGI-97). [Source:Uniprot/SWISSPROT;Acc:Q9Y3A5]	7	66090125	ensembl cDNA
Ssc.20367.1.S1_at	-0.982587	-1.25917	-0.706005	7.78785	-6.96298	1.67841e-06	2.95847e-05	5.14472	GATC	GATC	Putative protein 15E1.2. [Source:Uniprot/SWISSPROT;Acc:O43716]	12	119368653	ensembl cDNA
Ssc.24864.1.A1_at	2.3564	1.69263	3.02018	3.97819	6.95789	1.69488e-06	2.98318e-05	5.13484	MEIS1	MEIS1	Homeobox protein Meis1. [Source:Uniprot/SWISSPROT;Acc:O00470]	2	66516036	ensembl cDNA
Ssc.6827.1.A1_at	1.39614	1.00265	1.78964	6.63911	6.95403	1.70749e-06	2.99709e-05	5.12735	TXNDC13	TXNDC13	Thioredoxin-like protein KIAA1162 precursor (UNQ475/PRO938). [Source:Uniprot/SWISSPROT;Acc:Q9H1E5]	20	7906024	ensembl cDNA
Ssc.18695.1.A1_at	-1.46148	-1.87339	-1.04956	3.10802	-6.95396	1.7077e-06	2.99709e-05	5.12722	FBXW11	FBXW11	F-box/WD-repeat protein 11 (F-box/WD-repeat protein 1B) (F-box and WD- repeats protein beta-TrCP2). [Source:Uniprot/SWISSPROT;Acc:Q9UKB1]	5	171221161	ensembl genome
Ssc.6805.2.A1_at	0.931464	0.668878	1.19405	7.62343	6.95254	1.71237e-06	2.99715e-05	5.12446	C2orf12		Cervical cancer oncogene 4. [Source:Uniprot/SPTREMBL;Acc:Q8TDM3]		.	ensembl cDNA
Ssc.16640.1.A1_at	1.87997	1.34993	2.41001	5.41122	6.95168	1.7152e-06	2.99715e-05	5.12279	VSIG4	VSIG4	V-set and immunoglobulin domain containing 4; Ig superfamily protein [Homo sapiens]. [Source:RefSeq;Acc:NM_007268]	X	65158307	ensembl cDNA
Ssc.21304.1.A1_at	-1.82082	-2.33419	-1.30744	4.11829	-6.95152	1.71571e-06	2.99715e-05	5.12249	PSD3	PSD3	Pleckstrin and Sec7 domain containing protein 3 (Exchange factor for ADP-ribosylation factor guanine nucleotide factor 6) (Hepatocellular carcinoma-associated antigen 67). [Source:Uniprot/SWISSPROT;Acc:Q9NYI0]	8	18429093	ensembl genome
Ssc.11530.1.S1_at	3.37077	2.42028	4.32127	4.99554	6.95068	1.7185e-06	2.99715e-05	5.12085	CSRP2	CSRP2	Cysteine and glycine-rich protein 2 (Cysteine-rich protein 2) (CRP2) (Smooth muscle cell LIM protein) (SmLIM) (LIM-only protein 5). [Source:Uniprot/SWISSPROT;Acc:Q16527]	12	75776627	ensembl cDNA
Ssc.3086.1.S1_at	-1.58909	-2.03723	-1.14096	6.82434	-6.95005	1.72056e-06	2.99715e-05	5.11964	OXCT1	OXCT1	Succinyl-CoA:3-ketoacid-coenzyme A transferase 1, mitochondrial precursor (EC 2.8.3.5) (Somatic-type succinyl CoA:3-oxoacid CoA- transferase) (Scot-S). [Source:Uniprot/SWISSPROT;Acc:P55809]	5	41765925	ensembl genome
Ssc.5604.1.S1_at	1.43181	1.02799	1.83562	6.83659	6.94946	1.7225e-06	2.99715e-05	5.1185	PROS1	PROS1	Vitamin K-dependent protein S precursor. [Source:Uniprot/SWISSPROT;Acc:P07225]	3	95074643	ensembl cDNA
Ssc.10743.1.A1_at	-1.64085	-2.10396	-1.17774	7.14646	-6.94438	1.73939e-06	3.02222e-05	5.10863	PKP2	PKP2	Plakophilin 2. [Source:Uniprot/SWISSPROT;Acc:Q99959]	12	32834947	ensembl cDNA
Ssc.16296.1.S1_at	2.17987	1.56411	2.79564	5.89283	6.9385	1.75913e-06	3.05217e-05	5.09721	CYBA	CYBA	Cytochrome b-245 light chain (p22 phagocyte B-cytochrome) (Neutrophil cytochrome B, 22 kDa polypeptide) (p22-phox) (p22phox) (Cytochrome B(558) alpha chain) (Cytochrome b558 alpha-subunit) (Superoxide- generating NADPH oxidase light chain subunit). [Sourc	16	87237199	ensembl cDNA
Ssc.1270.1.S1_at	1.25641	0.901287	1.61153	6.90711	6.9343	1.7734e-06	3.07256e-05	5.08904	SDF4	SDF4	45 kDa calcium-binding protein precursor (Cab45) (Stromal cell-derived factor 4) (SDF-4). [Source:Uniprot/SWISSPROT;Acc:Q9BRK5]	1	1142177	ensembl cDNA
Ssc.22086.1.A1_at	1.24705	0.894451	1.59965	7.10445	6.93186	1.78173e-06	3.07524e-05	5.0843	MAGED1	MAGED1	Melanoma-associated antigen D1 (MAGE-D1 antigen) (Neurotrophin receptor-interacting MAGE homolog) (PRO2292) (PP2250). [Source:Uniprot/SWISSPROT;Acc:Q9Y5V3]	X	51562895	ensembl cDNA
Ssc.25067.1.S1_at	-1.2059	-1.54687	-0.864927	7.54364	-6.93176	1.78209e-06	3.07524e-05	5.0841	PDGFC	PDGFC	platelet-derived growth factor C precursor; spinal cord-derived growth factor; secretory growth factor-like protein; fallotein [Homo sapiens]. [Source:RefSeq;Acc:NM_016205]	4	157902214	ensembl cDNA
Ssc.10015.1.A1_at	-1.19817	-1.53696	-0.859375	7.78881	-6.93157	1.78271e-06	3.07524e-05	5.08375	PTPRD	PTPRD	Protein-tyrosine phosphatase delta precursor (EC 3.1.3.48) (R-PTP- delta). [Source:Uniprot/SWISSPROT;Acc:P23468]	9	8304246	ensembl genome
Ssc.13435.1.A1_at	3.37248	2.41879	4.32618	4.67732	6.93089	1.78505e-06	3.07524e-05	5.08242	MMP16				.	ensembl genome
Ssc.12603.1.A1_at	2.12794	1.52605	2.72982	6.48361	6.92936	1.79033e-06	3.07997e-05	5.07944	PLXDC2	PLXDC2	plexin domain containing 2 precursor; 1200007L24Rik; tumor endothelial marker 7-related [Homo sapiens]. [Source:RefSeq;Acc:NM_032812]	10	20145174	ensembl cDNA
Ssc.7924.2.A1_at	-1.3679	-1.75494	-0.980867	3.0253	-6.92711	1.79806e-06	3.08892e-05	5.07508	GTPBP10	GTPBP10		7	89813926	ensembl cDNA
Ssc.19381.1.A1_at	1.5318	1.09813	1.96547	4.61744	6.92298	1.8124e-06	3.10916e-05	5.06705	HOMER3	HOMER3	Homer protein homolog 3 (Homer-3). [Source:Uniprot/SWISSPROT;Acc:Q9NSC5]	19	18901012	ensembl cDNA
Ssc.8890.1.S1_at	-0.794963	-1.02007	-0.569856	7.39771	-6.92158	1.81729e-06	3.11316e-05	5.06432	PHB	PHB	Prohibitin. [Source:Uniprot/SWISSPROT;Acc:P35232]	17	44836419	ensembl cDNA
Ssc.16670.1.S1_a_at	-0.936511	-1.20194	-0.671078	7.3175	-6.91524	1.83961e-06	3.14697e-05	5.05198	IDH3G	IDH3G	Isocitrate dehydrogenase [NAD] subunit gamma, mitochondrial precursor (EC 1.1.1.41) (Isocitric dehydrogenase) (NAD+-specific ICDH). [Source:Uniprot/SWISSPROT;Acc:P51553]	X	152704416	ensembl cDNA
Ssc.17872.1.A1_at	2.91258	2.0868	3.73836	4.66183	6.91293	1.84781e-06	3.15656e-05	5.04748	NR2F1	NR2F1	COUP transcription factor 1 (COUP-TF1) (COUP-TF I) (V-ERBA related protein EAR-3). [Source:Uniprot/SWISSPROT;Acc:P10589]	5	92944799	ensembl genome
Ssc.20303.1.S1_at	1.50272	1.07645	1.92898	3.77126	6.90948	1.86009e-06	3.1731e-05	5.04078	PMM1	PMM1	Phosphomannomutase 1 (EC 5.4.2.8) (PMM 1) (PMMH-22). [Source:Uniprot/SWISSPROT;Acc:Q92871]	22	40302853	ensembl cDNA
Ssc.3433.1.S1_at	-1.5109	-1.93965	-1.08215	6.42868	-6.90684	1.86957e-06	3.18481e-05	5.03564	GMPR	GMPR	GMP reductase 1 (EC 1.7.1.7) (Guanosine 5-monophosphate oxidoreductase 1) (Guanosine monophosphate reductase 1). [Source:Uniprot/SWISSPROT;Acc:P36959]	6	16346790	ensembl cDNA
Ssc.12936.1.A1_at	6.26953	4.49022	8.04885	3.18639	6.90606	1.87238e-06	3.18513e-05	5.03412	KERA	KERA	Keratocan precursor (KTN) (Keratan sulfate proteoglycan keratocan). [Source:Uniprot/SWISSPROT;Acc:O60938]	12	89968407	ensembl cDNA
Ssc.6381.1.S1_at	-0.887312	-1.1392	-0.635426	6.81158	-6.9043	1.87873e-06	3.18845e-05	5.0307	SIRT2	SIRT2	NAD-dependent deacetylase sirtuin 2 (EC 3.5.1.-) (SIR2-like) (SIR2- like protein 2). [Source:Uniprot/SWISSPROT;Acc:Q8IXJ6]	19	44061037	ensembl cDNA
Ssc.3037.3.A1_at	1.29644	0.928401	1.66448	5.70167	6.90407	1.87956e-06	3.18845e-05	5.03025	SCPEP1	SCPEP1	Retinoid-inducible serine carboxypeptidase precursor (EC 3.4.16.-) (Serine carboxypeptidase 1) (MSTP034) (UNQ265/PRO302). [Source:Uniprot/SWISSPROT;Acc:Q9HB40]	17	52410467	ensembl cDNA
Ssc.2397.1.A1_at	1.8647	1.33483	2.39456	3.21875	6.89752	1.90345e-06	3.22372e-05	5.01747	NP_066013		DDM36 [Homo sapiens]. [Source:RefSeq;Acc:NM_020962]		.	ensembl cDNA
Ssc.1310.1.S1_at	2.22709	1.59414	2.86003	3.72721	6.89631	1.90786e-06	3.22372e-05	5.01513	PTGES	PTGES	Prostaglandin E synthase (EC 5.3.99.3) (Microsomal glutathione S- transferase 1-like 1) (MGST1-L1) (p53-induced apoptosis protein 12). [Source:Uniprot/SWISSPROT;Acc:O14684]	9	131540433	ensembl cDNA
Ssc.25172.1.S1_at	-0.904457	-1.16151	-0.647402	7.24626	-6.8962	1.90829e-06	3.22372e-05	5.01491	GAS6	GAS6	Growth-arrest-specific protein 6 precursor (GAS-6). [Source:Uniprot/SWISSPROT;Acc:Q14393]	13	113546919	ensembl cDNA
Ssc.17316.1.S1_at	2.14663	1.53627	2.757	6.96505	6.89312	1.91965e-06	3.23842e-05	5.0089	C1QC	C1QC	Complement C1q subcomponent, C chain precursor. [Source:Uniprot/SWISSPROT;Acc:P02747]	1	22842713	ensembl cDNA
Ssc.6192.1.A1_at	3.3394	2.38896	4.28984	3.26842	6.88641	1.94464e-06	3.27604e-05	4.99582	MEG3		Full-length cDNA clone CS0DI033YL14 of Placenta of Homo sapiens (human). [Source:Uniprot/SPTREMBL;Acc:Q86TU4]		.	ensembl cDNA
Ssc.14334.1.S1_at	1.96576	1.40616	2.52535	5.01239	6.885	1.94991e-06	3.27655e-05	4.99309	GPM6B	GPM6B	Neuronal membrane glycoprotein M6-b (M6b). [Source:Uniprot/SWISSPROT;Acc:Q13491]	X	13698983	ensembl cDNA
Ssc.7567.1.S1_at	1.15817	0.828468	1.48788	5.25183	6.88489	1.95033e-06	3.27655e-05	4.99287	MIB1	MIB1	mindbomb homolog 1; ubiquitin ligase mind bomb; DAPK-interacting protein 1 [Homo sapiens]. [Source:RefSeq;Acc:NM_020774]	18	17575543	ensembl cDNA
Ssc.28409.1.S1_at	-0.872057	-1.12044	-0.623677	5.66598	-6.88138	1.96358e-06	3.28709e-05	4.98602	FXC1	FXC1	Mitochondrial import inner membrane translocase subunit TIM9 B (Fracture callus protein 1) (FxC1) (TIM10B) (TIMM10B). [Source:Uniprot/SWISSPROT;Acc:Q9Y5J6]	11	6459253	ensembl cDNA
Ssc.17183.1.S1_at	-0.825007	-1.05999	-0.590025	8.3869	-6.8813	1.96387e-06	3.28709e-05	4.98587	ATP5D	ATP5D	ATP synthase delta chain, mitochondrial precursor (EC 3.6.3.14). [Source:Uniprot/SWISSPROT;Acc:P30049]	19	1192749	ensembl cDNA
Ssc.5374.1.A1_at	0.991258	0.708915	1.2736	6.50787	6.88109	1.96469e-06	3.28709e-05	4.98545	TATDN1	TATDN1	TatD DNase domain containing 1; CDA11 protein; hepatocarcinoma high expression protein; CDA11-like protein 2 [Homo sapiens]. [Source:RefSeq;Acc:NM_032026]	8	125569932	ensembl genome
Ssc.29926.1.A1_at	-1.27328	-1.63613	-0.91044	5.84091	-6.87788	1.97689e-06	3.30112e-05	4.97919	HAVCR1	HAVCR1	hepatitis A virus cellular receptor 1; kidney injury molecule 1; T cell immunoglobin domain and mucin domain protein 1 [Homo sapiens]. [Source:RefSeq;Acc:NM_012206]	5	156389109	ensembl genome
Ssc.23813.1.S1_at	-1.54355	-1.98343	-1.10366	3.99598	-6.87746	1.9785e-06	3.30112e-05	4.97837	NUDT6	NUDT6	Nucleoside diphosphate-linked moiety X motif 6 (Protein GFG) (GFG-1) (Antisense basic fibroblast growth factor). [Source:Uniprot/SWISSPROT;Acc:P53370]	4	124033256	ensembl cDNA
Ssc.7708.1.S1_at	-1.42423	-1.8305	-1.01796	6.374	-6.87093	2.00358e-06	3.33839e-05	4.96563	LIAS	LIAS	Lipoic acid synthetase, mitochondrial precursor (Lip-syn) (Lipoate synthase) (HUSSY-01). [Source:Uniprot/SWISSPROT;Acc:O43766]	4	39137060	ensembl cDNA
Ssc.6903.1.S2_at	1.5418	1.10122	1.98238	8.6509	6.8589	2.05065e-06	3.41215e-05	4.94214	TUBB		Tubulin beta-5 chain. [Source:Uniprot/SWISSPROT;Acc:P05218]		.	ensembl cDNA
Ssc.6934.2.A1_at	2.39583	1.71113	3.08052	4.22344	6.85813	2.05369e-06	3.41255e-05	4.94065	TYMS	TYMS	Thymidylate synthase (EC 2.1.1.45) (TS) (TSase) (OK/SW-cl.29). [Source:Uniprot/SWISSPROT;Acc:P04818]	18	647619	ensembl cDNA
Ssc.3055.1.S1_at	1.50771	1.07674	1.93868	3.27258	6.8567	2.05939e-06	3.41735e-05	4.93784	C4orf37	C4orf37		4	98699050	ensembl genome
Ssc.21885.1.S1_at	-1.17062	-1.5055	-0.83575	5.01889	-6.85147	2.0803e-06	3.44735e-05	4.92763	KIAA0664	KIAA0664	Putative eukaryotic translation initiation factor 3 subunit (eIF-3) (Fragment). [Source:Uniprot/SWISSPROT;Acc:O75153]	17	2539430	ensembl cDNA
Ssc.25885.1.S1_at	-1.00446	-1.29189	-0.717028	3.09952	-6.84931	2.08902e-06	3.4571e-05	4.9234	MKNK2	MKNK2	MAP kinase-interacting serine/threonine kinase 2 (EC 2.7.1.37) (MAP kinase signal-integrating kinase 2) (Mnk2). [Source:Uniprot/SWISSPROT;Acc:Q9HBH9]	19	1988481	ensembl genome
Ssc.5790.1.S1_at	-1.12004	-1.44064	-0.799439	9.37452	-6.84726	2.09729e-06	3.46608e-05	4.9194	UQCRC1	UQCRC1	Ubiquinol-cytochrome-c reductase complex core protein I, mitochondrial precursor (EC 1.10.2.2). [Source:Uniprot/SWISSPROT;Acc:P31930]	3	48611436	ensembl cDNA
Ssc.10731.1.A1_at	2.19384	1.56579	2.8219	3.28796	6.84627	2.10133e-06	3.46805e-05	4.91745	PAPPA	PAPPA	Pappalysin-1 precursor (EC 3.4.24.79) (Pregnancy-associated plasma protein-A) (PAPP-A) (Insulin-like growth factor-dependent IGF binding protein-4 protease) (IGF-dependent IGFBP-4 protease) (IGFBP-4ase). [Source:Uniprot/SWISSPROT;Acc:Q13219]	9	117955892	ensembl cDNA
Ssc.2696.1.S1_at	1.24583	0.889103	1.60256	5.21703	6.84491	2.10687e-06	3.46965e-05	4.91479	NISCH	NISCH	nischarin; imidazoline receptor candidate; I-1 receptor candidate protein; imidazoline receptor antisera selected [Homo sapiens]. [Source:RefSeq;Acc:NM_007184]	3	52464564	ensembl cDNA
Ssc.2047.1.S1_at	1.03069	0.735551	1.32583	6.71098	6.84463	2.108e-06	3.46965e-05	4.91425	FNDC3A	FNDC3A	Fibronectin type III domain containing protein 3. [Source:Uniprot/SWISSPROT;Acc:Q9Y2H6]	13	48448049	ensembl cDNA
Ssc.5099.1.S1_at	-1.3485	-1.7347	-0.962291	6.8873	-6.8435	2.11259e-06	3.47252e-05	4.91205	ECH1	ECH1	Delta3,5-delta2,4-dienoyl-CoA isomerase, mitochondrial precursor (EC 5.3.3.-). [Source:Uniprot/SWISSPROT;Acc:Q13011]	19	43997908	ensembl cDNA
Ssc.11354.1.A1_at	1.41104	1.00675	1.81533	3.63898	6.84054	2.12472e-06	3.48775e-05	4.90626	ARHGAP12	ARHGAP12	Rho-GTPase-activating protein 12. [Source:Uniprot/SWISSPROT;Acc:Q8IWW6]	10	32134371	ensembl cDNA
Ssc.7185.1.A1_at	-1.38835	-1.78629	-0.990407	8.13563	-6.83797	2.13534e-06	3.49735e-05	4.90122	PDHX	PDHX	Pyruvate dehydrogenase protein X component, mitochondrial precursor (Dihydrolipoamide dehydrogenase-binding protein of pyruvate dehydrogenase complex) (E3-binding protein) (E3BP) (proX). [Source:Uniprot/SWISSPROT;Acc:O00330]	11	34894695	ensembl cDNA
Ssc.8148.1.S1_at	1.32195	0.943023	1.70087	7.29336	6.83773	2.13631e-06	3.49735e-05	4.90076	ETV6	ETV6	Transcription factor ETV6 (ETS-related protein Tel1) (Tel) (ETS translocation variant 6). [Source:Uniprot/SWISSPROT;Acc:P41212]	12	11694055	ensembl genome
Ssc.6014.1.S1_at	-2.30493	-2.96589	-1.64397	4.43321	-6.83486	2.1482e-06	3.51209e-05	4.89515	RORC	RORC	Nuclear receptor ROR-gamma (Nuclear receptor RZR-gamma). [Source:Uniprot/SWISSPROT;Acc:P51449]	1	150045173	ensembl cDNA
Ssc.3441.1.A1_at	1.10182	0.785617	1.41801	6.37308	6.82964	2.17002e-06	3.54301e-05	4.88493	GMFB	GMFB	Glia maturation factor beta (GMF-beta). [Source:Uniprot/SWISSPROT;Acc:P60983]	14	54010959	ensembl cDNA
Ssc.10623.1.A1_at	1.3765	0.981093	1.7719	4.80869	6.82314	2.19752e-06	3.57989e-05	4.87219	RTN3	RTN3	Reticulon protein 3 (Neuroendocrine-specific protein-like 2) (NSP-like protein II) (NSPLII). [Source:Uniprot/SWISSPROT;Acc:O95197]	11	63205498	ensembl genome
Ssc.10199.3.S1_at	-1.79934	-2.31623	-1.28246	4.16896	-6.82291	2.19849e-06	3.57989e-05	4.87175	DTNBP1	DTNBP1	Dystrobrevin binding protein 1 (Dysbindin) (Hermansky-Pudlak syndrome 7 protein) (My031 protein). [Source:Uniprot/SWISSPROT;Acc:Q96EV8]	6	15631020	ensembl cDNA
Ssc.4500.1.S1_at	0.871914	0.620822	1.12301	5.38573	6.80594	2.27196e-06	3.69459e-05	4.8385	DSCAM	DSCAM	Down syndrome cell adhesion molecule precursor (CHD2). [Source:Uniprot/SWISSPROT;Acc:O60469]	21	40304796	ensembl genome
Ssc.17186.2.S1_at	0.92985	0.662043	1.19766	10.438	6.80519	2.27528e-06	3.69506e-05	4.83702	IGFBP7	IGFBP7	Insulin-like growth factor binding protein 7 precursor (IGFBP-7) (IBP- 7) (IGF-binding protein 7) (MAC25 protein) (Prostacyclin-stimulating factor) (PGI2-stimulating factor). [Source:Uniprot/SWISSPROT;Acc:Q16270]	4	57592000	ensembl cDNA
Ssc.808.1.S1_at	-1.27514	-1.64264	-0.90763	6.73779	-6.80049	2.29612e-06	3.72394e-05	4.8278	PCCA	PCCA	Propionyl-CoA carboxylase alpha chain, mitochondrial precursor (EC 6.4.1.3) (PCCase alpha subunit) (Propanoyl-CoA:carbon dioxide ligase alpha subunit). [Source:Uniprot/SWISSPROT;Acc:P05165]	13	99539338	ensembl cDNA
Ssc.14143.1.A1_at	-0.923123	-1.18929	-0.656961	7.81304	-6.79768	2.30866e-06	3.7393e-05	4.82229	TOMM70A	TOMM70A	Mitochondrial precursor proteins import receptor (Translocase of outer membrane TOM70). [Source:Uniprot/SWISSPROT;Acc:O94826]	3	101564999	ensembl cDNA
Ssc.12617.1.S1_at	1.73297	1.23303	2.23291	4.19259	6.79392	2.32557e-06	3.76168e-05	4.81491	COL5A3	COL5A3	Collagen alpha 3(V) chain precursor. [Source:Uniprot/SWISSPROT;Acc:P25940]	19	9931237	ensembl cDNA
Ssc.13322.1.A1_at	-0.798499	-1.02892	-0.568077	6.18471	-6.79199	2.33429e-06	3.77078e-05	4.81113	C10orf122	C10orf122	Novel protein. [Source:Uniprot/SPTREMBL;Acc:Q5VZQ5]	10	127334459	ensembl genome
Ssc.20956.1.S1_at	-0.873961	-1.12638	-0.621539	9.18261	-6.78598	2.36169e-06	3.80999e-05	4.79933	NDUFA3	NDUFA3	NADH-ubiquinone oxidoreductase B9 subunit (EC 1.6.5.3) (EC 1.6.99.3) (Complex I-B9) (CI-B9). [Source:Uniprot/SWISSPROT;Acc:O95167]	19	59282233	ensembl cDNA
AFFX-Ssc-actin-M_at	1.26901	0.902222	1.6358	8.65471	6.78106	2.38435e-06	3.84145e-05	4.78967	ACTG1	ACTG1	Actin, cytoplasmic 2 (Gamma-actin). [Source:Uniprot/SWISSPROT;Acc:P02571]	17	77091594	ensembl cDNA
Ssc.18640.1.S1_at	-1.36807	-1.76363	-0.972505	4.71323	-6.77862	2.3957e-06	3.85464e-05	4.78487	UBE2D4	UBE2D4	ubiquitin-conjugating enzyme HBUCE1 [Homo sapiens]. [Source:RefSeq;Acc:NM_015983]	7	43932572	ensembl cDNA
Ssc.2919.1.S1_at	0.849623	0.603813	1.09543	9.93471	6.77444	2.41521e-06	3.88091e-05	4.77666	CD63	CD63	CD63 antigen (Melanoma-associated antigen ME491) (Lysosome-associated membrane glycoprotein 3) (LAMP-3) (Ocular melanoma-associated antigen) (OMA81H) (Granulophysin). [Source:Uniprot/SWISSPROT;Acc:P08962]	12	54405500	ensembl cDNA
Ssc.957.1.S1_at	2.16497	1.53852	2.79142	8.33578	6.77352	2.41955e-06	3.88276e-05	4.77485	SERPING1	SERPING1	Plasma protease C1 inhibitor precursor (C1 Inh) (C1Inh). [Source:Uniprot/SWISSPROT;Acc:P05155]	11	57121436	ensembl cDNA
Ssc.3062.1.S1_at	-1.02024	-1.31561	-0.72488	3.11105	-6.77008	2.43577e-06	3.90277e-05	4.76809	DEDD	DEDD	Death effector domain-containing protein (Death effector domain- containing testicular molecule) (DEDPro1) (FLDED-1) (KE05). [Source:Uniprot/SWISSPROT;Acc:O75618]	1	159357391	ensembl cDNA
Ssc.14366.1.S1_at	1.36712	0.971296	1.76294	5.36455	6.76945	2.43877e-06	3.90277e-05	4.76685	SCN2A	SCN2A	Sodium channel protein type II alpha subunit (Voltage-gated sodium channel alpha subunit Nav1.2) (Sodium channel protein, brain II alpha subunit) (HBSC II). [Source:Uniprot/SWISSPROT;Acc:Q99250]	2	165804158	ensembl genome
Ssc.27131.1.A1_at	-1.81495	-2.34049	-1.28942	6.26779	-6.76885	2.44163e-06	3.90277e-05	4.76566	WDR72	WDR72		15	51593230	ensembl genome
Ssc.12963.1.S1_at	1.37156	0.973606	1.7695	8.34031	6.75513	2.50763e-06	4.00301e-05	4.73869	TPM4	TPM4	Tropomyosin alpha 4 chain (Tropomyosin 4) (TM30p1). [Source:Uniprot/SWISSPROT;Acc:P07226]	19	16039348	ensembl cDNA
Ssc.19744.1.S1_at	-0.941921	-1.21559	-0.668253	4.56062	-6.74586	2.55329e-06	4.07056e-05	4.72044	UTP20	UTP20	down-regulated in metastasis [Homo sapiens]. [Source:RefSeq;Acc:NM_014503]	12	100198036	ensembl cDNA
Ssc.24668.1.A1_at	-1.16878	-1.50852	-0.829047	5.97091	-6.7428	2.56853e-06	4.08513e-05	4.71442	CMC1	CMC1		3	28258123	ensembl cDNA
Ssc.8905.1.A1_at	1.71259	1.21477	2.2104	5.51352	6.74268	2.56914e-06	4.08513e-05	4.71418	SHC4	SHC4	rai-like protein [Homo sapiens]. [Source:RefSeq;Acc:NM_203349]	15	46903227	ensembl genome
Ssc.11224.1.S1_at	-1.33326	-1.72099	-0.945536	8.07353	-6.73965	2.58434e-06	4.10395e-05	4.70822	POLDIP2	POLDIP2	DNA polymerase delta interacting protein 2; polymerase delta interacting protein 38 [Homo sapiens]. [Source:RefSeq;Acc:NM_015584]	17	23697786	ensembl cDNA
Ssc.529.1.S1_at	1.36564	0.968419	1.76286	7.82975	6.73832	2.59108e-06	4.10928e-05	4.70559	NPC2	NPC2	Epididymal secretory protein E1 precursor (Niemann-Pick disease type C2 protein) (hE1). [Source:Uniprot/SWISSPROT;Acc:P61916]	14	74016397	ensembl cDNA
Ssc.12219.1.A1_at	-0.820389	-1.05913	-0.581645	10.9975	-6.73497	2.60802e-06	4.13078e-05	4.69899	COX4I1	COX4I1	Cytochrome c oxidase subunit IV isoform 1, mitochondrial precursor (EC 1.9.3.1) (COX IV-1) (Cytochrome c oxidase polypeptide IV). [Source:Uniprot/SWISSPROT;Acc:P13073]	16	84390697	ensembl cDNA
Ssc.16895.1.S1_at	1.07727	0.763607	1.39092	3.30011	6.73152	2.6256e-06	4.15322e-05	4.6922	EFS	EFS	Embryonal Fyn-associated substrate (HEFS). [Source:Uniprot/SWISSPROT;Acc:O43281]	14	22895454	ensembl cDNA
Ssc.5309.1.S1_at	-0.879334	-1.13542	-0.623251	5.48538	-6.73011	2.63284e-06	4.15928e-05	4.68941	C3orf37	C3orf37	DC12 protein [Homo sapiens]. [Source:RefSeq;Acc:NM_020187]	3	130480374	ensembl cDNA
Ssc.6305.1.S1_at	-1.9037	-2.45821	-1.34918	6.2481	-6.72876	2.63978e-06	4.16483e-05	4.68676	KHDRBS3	KHDRBS3	KH domain containing, RNA binding, signal transduction associated 3; Sam68-like phosphotyrosine protein, T-STAR [Homo sapiens]. [Source:RefSeq;Acc:NM_006558]	8	136538890	ensembl cDNA
Ssc.21634.1.A1_at	1.58015	1.11977	2.04053	3.59151	6.72712	2.64823e-06	4.17275e-05	4.68352	DMD	DMD	Dystrophin. [Source:Uniprot/SWISSPROT;Acc:P11532]	X	31042729	ensembl genome
Ssc.29392.1.A1_at	-1.74296	-2.25126	-1.23466	5.06469	-6.72069	2.68166e-06	4.21998e-05	4.67083	KLHL24	KLHL24	DRE1 protein [Homo sapiens]. [Source:RefSeq;Acc:NM_017644]	3	184836105	ensembl genome
Ssc.5897.1.S1_at	-1.0153	-1.31155	-0.719044	6.3784	-6.71703	2.70086e-06	4.2447e-05	4.66362	Q96RZ0				.	ensembl cDNA
Ssc.8822.1.A1_at	-1.0584	-1.36739	-0.749404	5.77591	-6.71349	2.71959e-06	4.2662e-05	4.65663	PRKD3	PRKD3	Protein kinase C, nu type (EC 2.7.1.-) (nPKC-nu) (Protein kinase EPK2). [Source:Uniprot/SWISSPROT;Acc:O94806]	2	37331149	ensembl cDNA
Ssc.28156.1.A1_at	-1.14495	-1.47922	-0.810667	5.08204	-6.71312	2.72154e-06	4.2662e-05	4.65591	ZNF782	ZNF782	Zinc finger protein 126 (HZF-2) (Fragment). [Source:Uniprot/SWISSPROT;Acc:P35275]	9	98619094	ensembl genome
Ssc.15513.1.S1_at	-0.918555	-1.18701	-0.6501	10.7934	-6.7063	2.75804e-06	4.31786e-05	4.64243	COX7A1	COX7A1	Cytochrome c oxidase polypeptide VIIa-heart, mitochondrial precursor (EC 1.9.3.1) (Cytochrome c oxidase subunit VIIa-H) (COX VIIa-M). [Source:Uniprot/SWISSPROT;Acc:P24310]	19	41333664	ensembl cDNA
Ssc.19608.1.S1_at	-2.19103	-2.83199	-1.55007	4.22344	-6.69985	2.79296e-06	4.36691e-05	4.62971	RXRG	RXRG	Retinoic acid receptor RXR-gamma. [Source:Uniprot/SWISSPROT;Acc:P48443]	1	163636975	ensembl cDNA
Ssc.21848.1.S1_at	1.20865	0.854729	1.56256	5.61998	6.6934	2.82843e-06	4.4167e-05	4.61695	CBX6		Chromobox protein homolog 6. [Source:Uniprot/SWISSPROT;Acc:O95503]		.	ensembl cDNA
Ssc.7239.1.S1_a_at	-1.09638	-1.41763	-0.775122	6.1794	-6.68896	2.85306e-06	4.44945e-05	4.60818	ADSL	ADSL	Adenylosuccinate lyase (EC 4.3.2.2) (Adenylosuccinase) (ASL) (ASASE). [Source:Uniprot/SWISSPROT;Acc:P30566]	22	39072479	ensembl cDNA
Ssc.7769.2.S1_at	-1.07468	-1.38986	-0.759502	7.47999	-6.68302	2.88639e-06	4.49568e-05	4.59644	LPGAT1	LPGAT1	Protein FAM34A. [Source:Uniprot/SWISSPROT;Acc:Q92604]	1	209984952	ensembl cDNA
Ssc.1006.1.S1_at	-1.34193	-1.73566	-0.948208	8.1653	-6.68016	2.90257e-06	4.51309e-05	4.59078	PGM1	PGM1	Phosphoglucomutase (EC 5.4.2.2) (Glucose phosphomutase) (PGM). [Source:Uniprot/SWISSPROT;Acc:P36871]	1	63831535	ensembl cDNA
Ssc.19229.2.S1_at	-1.16119	-1.5019	-0.820472	4.82461	-6.67974	2.90498e-06	4.51309e-05	4.58995	RABGAP1L	RABGAP1L	RAB GTPase activating protein 1-like; expressed in hematopoietic cells, heart, liver [Homo sapiens]. [Source:RefSeq;Acc:NM_014857]	1	172395171	ensembl cDNA
Ssc.23279.1.S1_at	1.94279	1.37252	2.51306	6.14693	6.67718	2.91953e-06	4.52991e-05	4.58489	MFAP4	MFAP4	Microfibril-associated glycoprotein 4 precursor. [Source:Uniprot/SWISSPROT;Acc:P55083]	17	19227348	ensembl cDNA
Ssc.9792.1.S1_at	0.906898	0.640517	1.17328	6.86114	6.67274	2.94499e-06	4.56048e-05	4.57611	FAM160B1	FAM160B1	KIAA1600 [Source:RefSeq_peptide;Acc:NP_065991]	10	116571493	ensembl cDNA
Ssc.14234.1.A1_at	-1.04079	-1.34653	-0.735054	4.39876	-6.67207	2.9489e-06	4.56048e-05	4.57477	TAF11	TAF11	Transcription initiation factor TFIID subunit 11 (Transcription initiation factor TFIID 28 kDa subunit) (TAF(II)28) (TAFII-28) (TAFII28) (TFIID subunit p30-beta). [Source:Uniprot/SWISSPROT;Acc:Q15544]	6	34953533	ensembl genome
Ssc.6169.1.S1_at	1.97724	1.39639	2.55809	6.58749	6.6718	2.95046e-06	4.56048e-05	4.57424	ECM1	ECM1	Extracellular matrix protein 1 precursor (Secretory component p85). [Source:Uniprot/SWISSPROT;Acc:Q16610]	1	148747158	ensembl cDNA
Ssc.4522.1.S1_at	-1.262	-1.63344	-0.890571	4.52387	-6.65928	3.02363e-06	4.66766e-05	4.54946	ACAD9	ACAD9	Acyl-CoA dehydrogenase family member 9, mitochondrial precursor (EC 1.3.99.-) (ACAD-9). [Source:Uniprot/SWISSPROT;Acc:Q9H845]	3	130081144	ensembl cDNA
Ssc.15466.1.S1_at	-1.2696	-1.64353	-0.895662	6.67615	-6.65456	3.05174e-06	4.70509e-05	4.5401	RRAGD	RRAGD	Ras-related GTP binding D; Rag D protein [Homo sapiens]. [Source:RefSeq;Acc:NM_021244]	6	90131436	ensembl cDNA
Ssc.14319.2.S1_at	-1.26453	-1.63719	-0.891868	4.80493	-6.65062	3.07537e-06	4.73553e-05	4.5323	CHMP4A	CHMP4A	Protein C14orf123 (HSPC134) (CDA04). [Source:Uniprot/SWISSPROT;Acc:Q9BY43]	14	23748627	ensembl cDNA
Ssc.17758.1.S1_at	-0.730681	-0.946046	-0.515315	8.4083	-6.64966	3.08121e-06	4.73853e-05	4.53039	TMEM147	TMEM147	seven transmembrane domain protein [Homo sapiens]. [Source:RefSeq;Acc:NM_032635]	19	40728372	ensembl cDNA
Ssc.9334.1.S1_at	-1.2263	-1.58812	-0.864466	6.91881	-6.64262	3.124e-06	4.79284e-05	4.51644	RPIA	RPIA	Ribose-5-phosphate isomerase (EC 5.3.1.6) (Phosphoriboisomerase). [Source:Uniprot/SWISSPROT;Acc:P49247]	2	88772291	ensembl cDNA
Ssc.6771.1.S1_a_at	1.08003	0.761352	1.3987	7.27553	6.64256	3.12439e-06	4.79284e-05	4.51631	SRI	SRI	Sorcin (22 kDa protein) (CP-22) (V19). [Source:Uniprot/SWISSPROT;Acc:P30626]	7	87672371	ensembl cDNA
Ssc.11562.2.S1_at	-0.863529	-1.1184	-0.608657	3.938	-6.64055	3.13674e-06	4.80228e-05	4.51233	NFIC	NFIC	Nuclear factor 1 C-type (Nuclear factor 1/C) (NF1-C) (NFI-C) (NF-I/C) (CCAAT-box binding transcription factor) (CTF) (TGGCA-binding protein). [Source:Uniprot/SWISSPROT;Acc:P08651]	19	3310616	ensembl cDNA
Ssc.17253.1.S1_at	-1.03632	-1.3422	-0.730435	8.84369	-6.64027	3.13844e-06	4.80228e-05	4.51178	ATP5G2	ATP5G2	ATP synthase lipid-binding protein, mitochondrial precursor (EC 3.6.3.14) (ATP synthase proteolipid P2) (ATPase protein 9) (ATPase subunit C). [Source:Uniprot/SWISSPROT;Acc:Q06055]	12	52345212	ensembl cDNA
Ssc.12356.1.A1_at	-1.32786	-1.71985	-0.935879	6.97389	-6.63947	3.14338e-06	4.80381e-05	4.51019	C7orf23	C7orf23		7	86663412	ensembl cDNA
Ssc.1219.1.S1_at	-0.923186	-1.19589	-0.650484	10.5774	-6.63512	3.17028e-06	4.83277e-05	4.50157	ATP5H	ATP5H	ATP synthase D chain, mitochondrial (EC 3.6.3.14) (My032 protein). [Source:Uniprot/SWISSPROT;Acc:O75947]	17	70546550	ensembl cDNA
Ssc.7239.3.S1_at	-1.71163	-2.21727	-1.206	4.54489	-6.63471	3.17287e-06	4.83277e-05	4.50075	ADSL	ADSL	Adenylosuccinate lyase (EC 4.3.2.2) (Adenylosuccinase) (ASL) (ASASE). [Source:Uniprot/SWISSPROT;Acc:P30566]	22	39072479	ensembl cDNA
Ssc.23947.1.A1_at	-1.37769	-1.78469	-0.970691	3.19076	-6.63449	3.17423e-06	4.83277e-05	4.50031	ASNSD1	ASNSD1	HCV NS3-transactivated protein 1 [Homo sapiens]. [Source:RefSeq;Acc:NM_019048]	2	190234391	ensembl cDNA
Ssc.29691.1.A1_s_at	1.33871	0.94312	1.73431	4.93382	6.63265	3.18571e-06	4.84419e-05	4.49666	KLHL10	KLHL10	kelch-like 10 [Homo sapiens]. [Source:RefSeq;Acc:NM_152467]	17	37247569	ensembl genome
Ssc.22283.1.A1_at	-1.02109	-1.3233	-0.718879	6.37744	-6.62221	3.25166e-06	4.9383e-05	4.47594	C2orf47	C2orf47		2	200528285	ensembl cDNA
Ssc.6166.1.S1_at	-1.08736	-1.40927	-0.765443	6.34898	-6.62035	3.26355e-06	4.95019e-05	4.47225	ME3	ME3	NADP-dependent malic enzyme, mitochondrial precursor (EC 1.1.1.40) (NADP-ME) (Malic enzyme 3). [Source:Uniprot/SWISSPROT;Acc:Q16798]	11	85829798	ensembl cDNA
Ssc.1238.1.S1_at	-1.38287	-1.79233	-0.973415	7.22003	-6.61945	3.26932e-06	4.95278e-05	4.47046	CYB5R1	CYB5R1	NAD(P)H:quinone oxidoreductase type 3, polypeptide A2; cytochrome b5 reductase 1 (B5R.1); 1500005G05Rik [Homo sapiens]. [Source:RefSeq;Acc:NM_016243]	1	201197627	ensembl cDNA
Ssc.16439.1.S1_at	1.0229	0.71976	1.32605	6.45779	6.61355	3.30744e-06	5.0043e-05	4.45874	CTTN	CTTN	Src substrate cortactin (Amplaxin) (Oncogene EMS1). [Source:Uniprot/SWISSPROT;Acc:Q14247]	11	69922292	ensembl cDNA
Ssc.15867.1.S1_at	-1.61867	-2.09872	-1.13863	4.12501	-6.60889	3.3379e-06	5.03804e-05	4.44947	KPNA1	KPNA1	Importin alpha-1 subunit (Karyopherin alpha-1 subunit) (SRP1-beta) (RAG cohort protein 2) (Nucleoprotein interactor 1) (NPI-1). [Source:Uniprot/SWISSPROT;Acc:P52294]	3	123623438	ensembl cDNA
Ssc.9998.1.A1_at	1.83547	1.29113	2.37981	3.85822	6.60887	3.33801e-06	5.03804e-05	4.44944	GLI3	GLI3	Zinc finger protein GLI3. [Source:Uniprot/SWISSPROT;Acc:P10071]	7	41967072	ensembl cDNA
Ssc.23077.1.A1_at	1.82462	1.28324	2.36601	5.72709	6.60565	3.3592e-06	5.06374e-05	4.44304	APAF1	APAF1	Apoptotic protease activating factor 1 (Apaf-1). [Source:Uniprot/SWISSPROT;Acc:O14727]	12	97563209	ensembl genome
Ssc.24610.1.A1_at	-1.87931	-2.4372	-1.32142	6.85483	-6.60234	3.38115e-06	5.08984e-05	4.43645	HEY2	HEY2	hairy/enhancer-of-split related with YRPW motif 2; gridlock; HES-related repressor protein 1 [Homo sapiens]. [Source:RefSeq;Acc:NM_012259]	6	126110503	ensembl cDNA
Ssc.17611.1.S1_at	-1.44343	-1.87199	-1.01488	7.47948	-6.60149	3.38684e-06	5.08984e-05	4.43475	AK1	AK1	Adenylate kinase isoenzyme 1 (EC 2.7.4.3) (ATP-AMP transphosphorylase) (AK1) (Myokinase). [Source:Uniprot/SWISSPROT;Acc:P00568]	9	129668580	ensembl cDNA
Ssc.11554.1.S1_at	-1.25641	-1.62945	-0.883366	8.04636	-6.60115	3.38905e-06	5.08984e-05	4.43409	MRPL39	MRPL39	Mitochondrial 39s ribosomal protein L39 (L39mt) (MRP-L39) (MRP-L5) (Protein PRED22). [Source:Uniprot/SWISSPROT;Acc:Q9NYK5]	21	25879839	ensembl cDNA
Ssc.3715.3.A1_at	-1.09954	-1.42634	-0.772743	4.4216	-6.59449	3.43375e-06	5.15062e-05	4.42084	SLC7A7	SLC7A7	Y+L amino acid transporter 1 (y(+)L-type amino acid transporter 1) (y+LAT-1) (Y+LAT1) (Monocyte amino acid permease 2) (MOP-2). [Source:Uniprot/SWISSPROT;Acc:Q9UM01]	14	22312274	ensembl cDNA
Ssc.8207.1.A1_at	2.12104	1.49057	2.7515	4.45365	6.59382	3.43828e-06	5.15108e-05	4.41951	GALK2	GALK2	N-acetylgalactosamine kinase (EC 2.7.1.-) (GalNAc kinase) (Galactokinase 2). [Source:Uniprot/SWISSPROT;Acc:Q01415]	15	47235268	ensembl genome
Ssc.17317.1.S1_at	-1.17169	-1.52023	-0.823152	8.76986	-6.58885	3.47209e-06	5.19535e-05	4.40961	NDUFA9	NDUFA9	NADH-ubiquinone oxidoreductase 39 kDa subunit, mitochondrial precursor (EC 1.6.5.3) (EC 1.6.99.3) (Complex I-39KD) (CI-39KD). [Source:Uniprot/SWISSPROT;Acc:Q16795]	12	4628544	ensembl cDNA
Ssc.2152.2.S1_at	-1.38579	-1.79808	-0.973491	3.59951	-6.58771	3.4799e-06	5.20063e-05	4.40734	BSDC1	BSDC1		1	32603376	ensembl cDNA
Ssc.5421.1.S1_at	1.36227	0.956891	1.76765	5.46569	6.58644	3.48861e-06	5.20726e-05	4.40482	SYT11	SYT11	Synaptotagmin XI (SytXI). [Source:Uniprot/SWISSPROT;Acc:Q9BT88]	1	154095924	ensembl cDNA
Ssc.28159.1.A1_at	2.03455	1.42876	2.64034	3.68917	6.58255	3.5154e-06	5.24084e-05	4.39708	EXT1	EXT1	Exostosin-1 (EC 2.4.1.224) (EC 2.4.1.225) (Glucuronosyl-N- acetylglucosaminyl-proteoglycan/N-acetylglucosaminyl-proteoglycan 4- alpha-N-acetylglucosaminyltransferase) (Putative tumor suppressor protein EXT1) (Multiple exostoses protein 1). [Source:Uniprot	8	118875910	ensembl genome
Ssc.1151.1.A1_at	1.38136	0.969869	1.79284	6.26056	6.57956	3.53616e-06	5.25495e-05	4.39112	ELOVL5	ELOVL5	homolog of yeast long chain polyunsaturated fatty acid elongatio; homolog of yeast long chain polyunsaturated fatty acid elongation enzyme 2 [Homo sapiens]. [Source:RefSeq;Acc:NM_021814]	6	53240155	ensembl cDNA
Ssc.17230.1.S1_at	1.0894	0.764856	1.41395	10.5499	6.57902	3.53994e-06	5.25495e-05	4.39004	TMSB10	TMSB10	Thymosin beta-10. [Source:Uniprot/SWISSPROT;Acc:P13472]	2	84986274	ensembl cDNA
Ssc.17824.2.A1_at	1.13114	0.794153	1.46813	8.31332	6.57887	3.54098e-06	5.25495e-05	4.38975	SEMA3E	SEMA3E	Semaphorin 3E precursor. [Source:Uniprot/SWISSPROT;Acc:O15041]	7	82831158	ensembl genome
Ssc.4123.1.S1_at	-0.7981	-1.03587	-0.560326	7.83214	-6.57871	3.54213e-06	5.25495e-05	4.38942	PSMC2	PSMC2	26S protease regulatory subunit 7 (MSS1 protein). [Source:Uniprot/SWISSPROT;Acc:P35998]	7	102775325	ensembl cDNA
Ssc.7705.1.A1_at	1.23321	0.865766	1.60065	6.68169	6.57801	3.547e-06	5.25577e-05	4.38803	CAP1	CAP1	Adenylyl cyclase-associated protein 1 (CAP 1). [Source:Uniprot/SWISSPROT;Acc:Q01518]	1	40278492	ensembl cDNA
Ssc.922.2.S1_at	-1.26851	-1.64658	-0.890446	9.58352	-6.57619	3.55975e-06	5.26825e-05	4.3844	NDUFV2	NDUFV2	NADH-ubiquinone oxidoreductase 24 kDa subunit, mitochondrial precursor (EC 1.6.5.3) (EC 1.6.99.3). [Source:Uniprot/SWISSPROT;Acc:P19404]	18	9092725	ensembl cDNA
Ssc.23921.1.S1_at	1.42732	1.0015	1.85315	4.10085	6.56958	3.60641e-06	5.33084e-05	4.37123	RNGTT	RNGTT	mRNA capping enzyme (HCE) (HCAP1) [Includes: Polynucleotide 5- triphosphatase (EC 3.1.3.33) (mRNA 5-triphosphatase) (TPase); mRNA guanylyltransferase (EC 2.7.7.50) (GTP--RNA guanylyltransferase) (GTase)]. [Source:Uniprot/SWISSPROT;Acc:O60942]	6	89376708	ensembl genome
Ssc.1837.1.A1_at	0.838217	0.587963	1.08847	9.19782	6.56482	3.64039e-06	5.37436e-05	4.36175	CDC10		Septin 7 (CDC10 protein homolog). [Source:Uniprot/SWISSPROT;Acc:Q16181]		.	ensembl cDNA
Ssc.5981.1.S1_at	-0.95207	-1.23634	-0.667798	7.7588	-6.56422	3.64468e-06	5.37436e-05	4.36056	MRPS24	MRPS24	mitochondrial ribosomal protein S24; mitochondrial 28S ribosomal protein S24 [Homo sapiens]. [Source:RefSeq;Acc:NM_032014]	7	43872682	ensembl cDNA
Ssc.14408.1.A1_at	-1.09941	-1.42772	-0.771111	3.60618	-6.56347	3.65011e-06	5.37586e-05	4.35905	USP34	USP34	ubiquitin specific protease 34 [Homo sapiens]. [Source:RefSeq;Acc:NM_014709]	2	61268095	ensembl cDNA
Ssc.11437.1.A1_at	-1.83453	-2.38266	-1.28639	8.39485	-6.55969	3.6774e-06	5.4095e-05	4.35152	DDIT4L	DDIT4L	DNA-damage-inducible transcript 4-like; regulated in development and DNA damage response 2 [Homo sapiens]. [Source:RefSeq;Acc:NM_145244]	4	101326052	ensembl cDNA
Ssc.14531.1.S1_at	-1.58123	-2.05399	-1.10847	5.70601	-6.5555	3.7079e-06	5.44589e-05	4.34317	ACADS	ACADS	Acyl-CoA dehydrogenase, short-chain specific, mitochondrial precursor (EC 1.3.99.2) (SCAD) (Butyryl-CoA dehydrogenase). [Source:Uniprot/SWISSPROT;Acc:P16219]	12	119648025	ensembl cDNA
Ssc.20937.1.S1_at	1.32315	0.927531	1.71878	4.15366	6.55507	3.71107e-06	5.44589e-05	4.34231	TBC1D2B	TBC1D2B		15	76074383	ensembl cDNA
Ssc.6188.1.S1_at	-0.895897	-1.16381	-0.627982	4.74364	-6.55404	3.71865e-06	5.44944e-05	4.34024	HAX1	HAX1	HS1-binding protein (HS1-associating protein X-1) (HAX-1). [Source:Uniprot/SWISSPROT;Acc:O00165]	1	152511663	ensembl cDNA
Ssc.13028.1.S1_at	1.10072	0.771526	1.42991	4.59325	6.55352	3.72244e-06	5.44944e-05	4.33921	LGI4	LGI4	Leucine-rich repeat LGI family member 4 precursor (Leucine-rich glioma-inactivated protein 4) (LGI1-like protein 3) (UNQ6515/PRO21485). [Source:Uniprot/SWISSPROT;Acc:Q8N135]	19	40307257	ensembl cDNA
Ssc.3893.1.S1_at	1.23623	0.866231	1.60624	5.43999	6.54852	3.75933e-06	5.49683e-05	4.32924	NDE1	NDE1	nuclear distribution gene E homolog 1; LIS1-interacting protein NUDE1, rat homolog [Homo sapiens]. [Source:RefSeq;Acc:NM_017668]	16	15644625	ensembl cDNA
Ssc.18182.2.S1_at	-1.64476	-2.13713	-1.1524	6.15529	-6.54736	3.76799e-06	5.50289e-05	4.32692	COQ5	COQ5		12	119425466	ensembl cDNA
Ssc.4003.1.S1_at	1.34973	0.945647	1.75382	8.78679	6.54667	3.77309e-06	5.50375e-05	4.32555	ACTB	ACTB	Actin, cytoplasmic 1 (Beta-actin). [Source:Uniprot/SWISSPROT;Acc:P60709]	7	5533313	ensembl cDNA
Ssc.20242.1.A1_at	1.14118	0.799381	1.48297	5.2499	6.54386	3.79408e-06	5.52774e-05	4.31994	ZC3HAV1	ZC3HAV1	Zinc finger CCCH type antiviral protein 1 (Zinc finger CCCH type domain containing protein 2) (PRO1677). [Source:Uniprot/SWISSPROT;Acc:Q7Z2W4]	7	138378808	ensembl cDNA
Ssc.19575.1.S1_at	1.93372	1.35426	2.51319	5.64742	6.54054	3.81906e-06	5.55649e-05	4.3133	DACT1	DACT1	Dapper homolog 1 (hDPR1) (Heptacellular carcinoma novel gene-3 protein). [Source:Uniprot/SWISSPROT;Acc:Q9NYF0]	14	58170555	ensembl cDNA
Ssc.29052.1.S1_at	-1.11775	-1.45272	-0.782773	3.28316	-6.54003	3.82294e-06	5.55649e-05	4.31228	CLCN3	CLCN3	Chloride channel protein 3 (ClC-3). [Source:Uniprot/SWISSPROT;Acc:P51790]	4	170778297	ensembl cDNA
Ssc.15740.2.S1_a_at	-1.43017	-1.85885	-1.00149	2.78565	-6.53888	3.83163e-06	5.55746e-05	4.30998	VEGFA	VEGFA	Vascular endothelial growth factor A precursor (VEGF-A) (Vascular permeability factor) (VPF). [Source:Uniprot/SWISSPROT;Acc:P15692]	6	43845926	ensembl cDNA
Ssc.12931.2.A1_a_at	-1.07392	-1.39582	-0.752016	4.76814	-6.53873	3.83273e-06	5.55746e-05	4.30969	MECR	MECR	nuclear receptor-binding factor 1; homolog of yeast 2-enoyl thioester reductase [Homo sapiens]. [Source:RefSeq;Acc:NM_016011]	1	29391972	ensembl cDNA
Ssc.6068.1.A1_at	-1.20378	-1.56467	-0.842892	7.71634	-6.53764	3.84096e-06	5.56052e-05	4.30752	S1PR1	S1PR1	Sphingosine 1-phosphate receptor Edg-1. [Source:Uniprot/SWISSPROT;Acc:P21453]	1	101475043	ensembl cDNA
Ssc.12083.3.A1_at	-1.70274	-2.21324	-1.19223	4.08263	-6.53725	3.84397e-06	5.56052e-05	4.30673	SLC41A1	SLC41A1	solute carrier family 41 member 1 [Homo sapiens]. [Source:RefSeq;Acc:NM_173854]	1	204024847	ensembl cDNA
Ssc.18184.1.S1_at	-1.35349	-1.75947	-0.947519	5.2725	-6.53439	3.86572e-06	5.58026e-05	4.30102	ZC3H13	ZC3H13	KIAA0853 [Source:RefSeq_peptide;Acc:NP_055885]	13	45426601	ensembl genome
Ssc.7572.1.A1_at	-1.37107	-1.78233	-0.959818	7.88355	-6.53425	3.86678e-06	5.58026e-05	4.30075	ACADSB	ACADSB	Acyl-CoA dehydrogenase, short/branched chain specific, mitochondrial precursor (EC 1.3.99.-) (SBCAD) (2-methyl branched chain acyl-CoA dehydrogenase) (2-MEBCAD) (2-methylbutyryl-coenzyme A dehydrogenase) (2-methylbutyryl-CoA dehydrogenase). [Source:Unipro	10	124758419	ensembl cDNA
Ssc.12470.1.A1_at	1.06657	0.746476	1.38666	4.43024	6.5307	3.89401e-06	5.61107e-05	4.29365	Q9NYD7		High mobility group protein HMG1 (High mobility group 1 protein) (Fragment). [Source:Uniprot/SPTREMBL;Acc:Q9NYD7]		.	ensembl genome
Ssc.8758.1.A1_at	2.09198	1.4641	2.71985	5.89483	6.53027	3.89734e-06	5.61107e-05	4.29279	PCOLCE2	PCOLCE2	procollagen C-endopeptidase enhancer 2 [Homo sapiens]. [Source:RefSeq;Acc:NM_013363]	3	144019407	ensembl cDNA
Ssc.18344.1.S1_at	-1.8067	-2.34918	-1.26422	7.37265	-6.52759	3.91803e-06	5.62987e-05	4.28744	PYGM	PYGM	Glycogen phosphorylase, muscle form (EC 2.4.1.1) (Myophosphorylase). [Source:Uniprot/SWISSPROT;Acc:P11217]	11	64270437	ensembl cDNA
Ssc.29870.1.A1_at	-1.37442	-1.78712	-0.961727	4.82868	-6.52738	3.91965e-06	5.62987e-05	4.28702	PPP1R12B	PPP1R12B	Protein phosphatase 1 regulatory subunit 12B (Myosin phosphatase targeting subunit 2) (Myosin phosphatase target subunit 2). [Source:Uniprot/SWISSPROT;Acc:O60237]	1	200584459	ensembl genome
Ssc.20851.1.A1_at	-0.935294	-1.21631	-0.654283	6.67138	-6.52338	3.95077e-06	5.66789e-05	4.27902	FAM54B	FAM54B		1	26019028	ensembl cDNA
Ssc.16012.1.S1_at	1.91844	1.3416	2.49528	4.7191	6.51842	3.98974e-06	5.71707e-05	4.26909	CASP1	CASP1	Interleukin-1 beta convertase precursor (EC 3.4.22.36) (IL-1BC) (IL-1 beta converting enzyme) (ICE) (Interleukin-1 beta converting enzyme) (P45) (Caspase-1) (CASP-1). [Source:Uniprot/SWISSPROT;Acc:P29466]	11	104401458	ensembl cDNA
Ssc.22550.1.A1_at	-1.36773	-1.7792	-0.956248	5.20172	-6.51479	4.01845e-06	5.75144e-05	4.26185	JUN	JUN	Transcription factor AP-1 (Activator protein 1) (AP1) (Proto-oncogene c-jun) (V-jun avian sarcoma virus 17 oncogene homolog) (p39). [Source:Uniprot/SWISSPROT;Acc:P05412]	1	59019048	ensembl genome
Ssc.8224.1.S1_at	3.20002	2.23698	4.16306	6.22516	6.51265	4.03549e-06	5.76904e-05	4.25757	LOX	LOX	Protein-lysine 6-oxidase precursor (EC 1.4.3.13) (Lysyl oxidase). [Source:Uniprot/SWISSPROT;Acc:P28300]	5	121429918	ensembl genome
Ssc.3443.1.A1_at	-0.928782	-1.20836	-0.6492	5.0645	-6.51108	4.04806e-06	5.77743e-05	4.25442	ARIH2	ARIH2	Ariadne-2 protein homolog (ARI-2) (Triad1 protein) (HT005). [Source:Uniprot/SWISSPROT;Acc:O95376]	3	48931285	ensembl cDNA
Ssc.2997.1.A1_at	-2.13479	-2.77744	-1.49214	4.8382	-6.51073	4.05089e-06	5.77743e-05	4.25372	BDH1	BDH1	D-beta-hydroxybutyrate dehydrogenase, mitochondrial precursor (EC 1.1.1.30) (BDH) (3-hydroxybutyrate dehydrogenase). [Source:Uniprot/SWISSPROT;Acc:Q02338]	3	198721051	ensembl cDNA
Ssc.3061.1.A1_at	-1.1315	-1.47216	-0.790848	7.08341	-6.51014	4.05559e-06	5.77743e-05	4.25254	CRLS1	CRLS1	Protein C20orf155 (GCD10 protein homolog). [Source:Uniprot/SWISSPROT;Acc:Q9UJA2]	20	5934893	ensembl cDNA
Ssc.10767.1.A1_at	-1.05727	-1.37591	-0.738643	5.98815	-6.5035	4.10923e-06	5.84401e-05	4.23926	RBBP6	RBBP6	retinoblastoma-binding protein 6 isoform 1; proliferation potential-related protein; RB-binding Q-protein 1; retinoblastoma-binding protein 6 [Homo sapiens]. [Source:RefSeq;Acc:NM_006910]	16	24458409	ensembl cDNA
Ssc.24300.1.S1_at	-1.06991	-1.39237	-0.747455	6.56082	-6.50317	4.11192e-06	5.84401e-05	4.2386	MRPL45	MRPL45	39S ribosomal protein L45, mitochondrial precursor (L45mt) (MRP-L45). [Source:Uniprot/SWISSPROT;Acc:Q9BRJ2]	17	33706517	ensembl cDNA
Ssc.2756.1.A1_at	-0.899598	-1.17077	-0.62843	7.35149	-6.50215	4.12025e-06	5.84902e-05	4.23655	MRPL22	MRPL22	mitochondrial ribosomal protein L22 [Homo sapiens]. [Source:RefSeq;Acc:NM_014180]	5	154300839	ensembl cDNA
Ssc.10328.1.A1_at	1.99085	1.39055	2.59116	4.95421	6.50004	4.1375e-06	5.86457e-05	4.23233	ARHGAP28					ensembl cDNA
Ssc.20310.1.S1_at	-1.86017	-2.4211	-1.29923	5.85103	-6.49963	4.14083e-06	5.86457e-05	4.23151	GPT	GPT	Alanine aminotransferase (EC 2.6.1.2) (Glutamic--pyruvic transaminase) (GPT) (Glutamic--alanine transaminase). [Source:Uniprot/SWISSPROT;Acc:P24298]	8	145632834	ensembl cDNA
Ssc.4633.1.A1_at	2.76815	1.93313	3.60318	5.02574	6.49741	4.15914e-06	5.88114e-05	4.22705	RPA1	RPA1	Replication protein A 70 kDa DNA-binding subunit (RP-A) (RF-A) (Replication factor-A protein 1) (Single-stranded DNA-binding protein). [Source:Uniprot/SWISSPROT;Acc:P27694]	17	1680095	ensembl genome
Ssc.3889.1.S1_at	1.41143	0.985645	1.83722	4.86432	6.49704	4.16219e-06	5.88114e-05	4.22631	TOP3A	TOP3A	DNA topoisomerase III alpha (EC 5.99.1.2). [Source:Uniprot/SWISSPROT;Acc:Q13472]	17	18117960	ensembl genome
Ssc.21860.2.S1_at	1.32943	0.928257	1.73061	8.49209	6.49499	4.17906e-06	5.89689e-05	4.22222	SAP18	SAP18	Sin3 associated polypeptide p18 (2HOR0202). [Source:Uniprot/SWISSPROT;Acc:O00422]	13	20612685	ensembl cDNA
Ssc.8201.1.S1_at	-0.927344	-1.2072	-0.647483	7.60113	-6.49452	4.18302e-06	5.89689e-05	4.22126	UCHL5	UCHL5	Ubiquitin carboxyl-terminal hydrolase isozyme L5 (EC 3.4.19.12) (UCH- L5) (Ubiquitin thiolesterase L5) (Ubiquitin C-terminal hydrolase UCH37) (CGI-70) (AD-019). [Source:Uniprot/SWISSPROT;Acc:Q9Y5K5]	1	191251512	ensembl cDNA
Ssc.26893.1.A1_at	1.76623	1.23305	2.2994	4.75428	6.49268	4.19827e-06	5.90609e-05	4.21758	HMCN1	HMCN1	hemicentin; fibulin 6 [Homo sapiens]. [Source:RefSeq;Acc:NM_031935]	1	183970306	ensembl cDNA
Ssc.16889.1.S1_at	1.57465	1.0993	2.05	6.78452	6.49256	4.19924e-06	5.90609e-05	4.21735	TNNC1	TNNC1	Troponin C, slow skeletal and cardiac muscles (TN-C). [Source:Uniprot/SWISSPROT;Acc:P02590]	3	52460158	ensembl genome
Ssc.26068.1.S1_at	1.433	1.00008	1.86592	3.37537	6.48765	4.24033e-06	5.95701e-05	4.2075	GALNTL1	GALNTL1	Putative polypeptide N-acetylgalactosaminyltransferase-like protein 1 (EC 2.4.1.41) (Protein-UDP acetylgalactosaminyltransferase-like protein 1) (UDP-GalNAc:polypeptide N-acetylgalactosaminyltransferase- like protein 1) (Polypeptide GalNAc transferase-lik	14	68796668	ensembl cDNA
Ssc.4371.1.S1_at	1.07126	0.747589	1.39493	4.52286	6.48695	4.24618e-06	5.95835e-05	4.20611	GALNS	GALNS	N-acetylgalactosamine-6-sulfatase precursor (EC 3.1.6.4) (N- acetylgalactosamine-6-sulfate sulfatase) (Galactose-6-sulfate sulfatase) (GalNAc6S sulfatase) (Chondroitinsulfatase) (Chondroitinase). [Source:Uniprot/SWISSPROT;Acc:P34059]	16	87407644	ensembl cDNA
Ssc.12825.1.A1_at	2.30152	1.60605	2.99699	4.76132	6.4861	4.25341e-06	5.96162e-05	4.20439	CLECL1	CLECL1	type II transmembrane protein DCAL1 [Homo sapiens]. [Source:RefSeq;Acc:NM_172004]	12	9766361	ensembl genome
Ssc.14099.1.A1_at	-1.20039	-1.5633	-0.837484	5.6007	-6.48298	4.27977e-06	5.99168e-05	4.19814	WDR33	WDR33	WD-repeat protein 33 (WD-repeat protein WDC146). [Source:Uniprot/SWISSPROT;Acc:Q9C0J8]	2	128178280	ensembl cDNA
Ssc.26062.1.S1_at	1.36361	0.950902	1.77632	5.98282	6.47579	4.34121e-06	6.06476e-05	4.18373	C3orf17	C3orf17		3	114203981	ensembl genome
Ssc.2742.1.S1_at	-1.0481	-1.36532	-0.730877	7.52359	-6.47571	4.34193e-06	6.06476e-05	4.18356	C11orf67	C11orf67	PTD015 protein [Homo sapiens]. [Source:RefSeq;Acc:NM_024684]	11	77209849	ensembl cDNA
Ssc.2285.1.S1_at	-0.915331	-1.19285	-0.637807	6.43973	-6.46437	4.44069e-06	6.1956e-05	4.16082	LYRM1	LYRM1	LYR family protein A-211C6.1. [Source:Uniprot/SWISSPROT;Acc:O43325]	16	20819927	ensembl cDNA
Ssc.4406.1.A1_at	-1.03244	-1.3456	-0.719278	9.48138	-6.4617	4.46428e-06	6.22139e-05	4.15547	SDHA	SDHA	Succinate dehydrogenase [ubiquinone] flavoprotein subunit, mitochondrial precursor (EC 1.3.5.1) (Fp) (Flavoprotein subunit of complex II). [Source:Uniprot/SWISSPROT;Acc:P31040]	5	271439	ensembl cDNA
Ssc.23542.1.A1_at	-1.2564	-1.638	-0.874795	8.83059	-6.45306	4.54158e-06	6.32188e-05	4.13811	NDUFB11	NDUFB11	NADH-ubiquinone oxidoreductase ESSS subunit, mitochondrial precursor (EC 1.6.5.3) (EC 1.6.99.3) (Complex I-ESSS) (CI-ESSS) (Neuronal protein 17.3) (p17.3) (Np17.3) (UNQ111/PRO1064). [Source:Uniprot/SWISSPROT;Acc:Q9NX14]	X	46886559	ensembl cDNA
Ssc.27942.1.A1_at	1.21416	0.845103	1.58321	3.98247	6.44812	4.58636e-06	6.37693e-05	4.12819	AHCTF1P	AHCTF1P	transcription factor ELYS [Homo sapiens]. [Source:RefSeq;Acc:NM_015446]	1	245069023	ensembl genome
Ssc.18449.2.S1_at	-1.20532	-1.57178	-0.838873	3.94061	-6.44667	4.59959e-06	6.38803e-05	4.12528	UNC84B	UNC84B	Sad1/unc-84-like protein 2 (Rab5 interacting protein) (Rab5IP). [Source:Uniprot/SWISSPROT;Acc:Q9UH99]	22	37460676	ensembl cDNA
Ssc.29015.1.A1_at	1.20603	0.839252	1.5728	3.7517	6.44476	4.61711e-06	6.40506e-05	4.12143	FES	FES	Proto-oncogene tyrosine-protein kinase FES/FPS (EC 2.7.1.112) (C-FES). [Source:Uniprot/SWISSPROT;Acc:P07332]	15	89228703	ensembl cDNA
Ssc.11570.3.A1_a_at	-1.32162	-1.72361	-0.91962	6.1734	-6.44364	4.6274e-06	6.41203e-05	4.11918	TRIB2	TRIB2	tribbles homolog 2 [Homo sapiens]. [Source:RefSeq;Acc:NM_021643]	2	12774466	ensembl cDNA
Ssc.25575.1.S1_at	-1.07566	-1.40295	-0.74836	6.97529	-6.4414	4.648e-06	6.42759e-05	4.11469	RRAGD	RRAGD	Ras-related GTP binding D; Rag D protein [Homo sapiens]. [Source:RefSeq;Acc:NM_021244]	6	90131436	ensembl cDNA
Ssc.27518.1.A1_at	1.80183	1.25355	2.35011	3.93205	6.44112	4.65062e-06	6.42759e-05	4.11412	PVRL3	PVRL3	nectin 3 [Homo sapiens]. [Source:RefSeq;Acc:NM_015480]	3	112273413	ensembl genome
Ssc.21850.1.S1_at	-0.982809	-1.28189	-0.683731	7.74822	-6.44071	4.65446e-06	6.42759e-05	4.11329	C21orf33	C21orf33	ES1 protein homolog, mitochondrial precursor (Protein KNP-I) (GT335 protein). [Source:Uniprot/SWISSPROT;Acc:P30042]	21	44377922	ensembl cDNA
Ssc.16824.1.A1_at	1.44636	1.00586	1.88685	8.52455	6.43551	4.70278e-06	6.48696e-05	4.10285	ITM2C	ITM2C	Integral membrane protein 2C (Transmembrane protein BRI3) (NPD018). [Source:Uniprot/SWISSPROT;Acc:Q9NQX7]	2	231437865	ensembl cDNA
Ssc.53.1.S1_at	1.24299	0.864201	1.62177	7.98678	6.43162	4.73932e-06	6.52997e-05	4.09502	OSTF1	OSTF1	Osteoclast stimulating factor 1. [Source:Uniprot/SWISSPROT;Acc:Q92882]	9	76893275	ensembl cDNA
Ssc.2795.1.S1_at	-1.48529	-1.93796	-1.03262	4.47253	-6.43095	4.74566e-06	6.53035e-05	4.09367	CCBL1	CCBL1	Kynurenine--oxoglutarate transaminase I (EC 2.6.1.7) (Kynurenine aminotransferase I) (KATI) (Glutamine--phenylpyruvate transaminase) (EC 2.6.1.64) (Glutamine transaminase K) (GTK) (Cysteine-S-conjugate beta-lyase) (EC 4.4.1.13). [Source:Uniprot/SWISSPROT;	9	130635213	ensembl cDNA
Ssc.9096.1.S1_at	1.36403	0.948282	1.77978	4.86016	6.43046	4.75032e-06	6.53035e-05	4.09268	MDFIC	MDFIC	I-mfa domain-containing protein isoform p40 [Homo sapiens]. [Source:RefSeq;Acc:NM_199072]	7	114349445	ensembl cDNA
Ssc.28878.1.S1_at	2.27792	1.58354	2.9723	5.21982	6.42966	4.75782e-06	6.53328e-05	4.09109	GPR153	GPR153	G protein-coupled receptor 153 [Homo sapiens]. [Source:RefSeq;Acc:NM_207370]	1	6229993	ensembl genome
Ssc.9651.1.A1_a_at	-1.11717	-1.45789	-0.776457	7.92961	-6.42655	4.78743e-06	6.56654e-05	4.08481	POLDIP2	POLDIP2	DNA polymerase delta interacting protein 2; polymerase delta interacting protein 38 [Homo sapiens]. [Source:RefSeq;Acc:NM_015584]	17	23697786	ensembl cDNA
Ssc.30483.1.A1_s_at	1.26956	0.882277	1.65684	5.3519	6.42502	4.80201e-06	6.57189e-05	4.08174	HELZ	HELZ	Potential helicase with zinc-finger domain. [Source:Uniprot/SWISSPROT;Acc:P42694]	17	62497017	ensembl genome
Ssc.926.1.A1_at	1.86897	1.29882	2.43912	4.48176	6.42482	4.80395e-06	6.57189e-05	4.08133	EML4	EML4	Echinoderm microtubule-associated protein-like 4 (EMAP-4) (Restrictedly overexpressed proliferation-associated protein) (Ropp 120). [Source:Uniprot/SWISSPROT;Acc:Q9HC35]	2	42249997	ensembl cDNA
Ssc.21595.1.S1_at	1.60707	1.11679	2.09736	4.63483	6.42444	4.80752e-06	6.57189e-05	4.08058	GNAS	GNAS	guanine nucleotide binding protein (G protein), alpha stimulating activity polypeptide 1 isoform alpha-s-2; guanine nucleotide binding protein (G protein), alpha stimulating activity polypeptide 1; neuroendocrine secretory protein 55; paternally expressed	20	56861431	ensembl genome
Ssc.11376.1.A1_a_at	1.19057	0.82727	1.55387	7.01155	6.42302	4.82111e-06	6.5772e-05	4.07772	MAGED2	MAGED2	Melanoma-associated antigen D2 (MAGE-D2 antigen) (MAGE-D) (Breast cancer associated gene 1 protein) (BCG-1) (11B6) (Hepatocellular carcinoma associated protein JCL-1). [Source:Uniprot/SWISSPROT;Acc:Q9UNF1]	X	54850757	ensembl cDNA
Ssc.11242.1.S1_at	1.51282	1.05115	1.97449	4.94149	6.4225	4.82612e-06	6.5772e-05	4.07667	LPCAT1	LPCAT1		5	1514544	ensembl cDNA
Ssc.23789.1.S1_at	-1.53679	-2.00581	-1.06777	4.71646	-6.42202	4.83079e-06	6.5772e-05	4.0757	PRKAB2	PRKAB2	5-AMP-activated protein kinase, beta-2 subunit (AMPK beta-2 chain). [Source:Uniprot/SWISSPROT;Acc:O43741]	1	145093314	ensembl cDNA
Ssc.4318.1.S1_at	0.860854	0.598117	1.12359	4.15394	6.42179	4.833e-06	6.5772e-05	4.07523	B4GALT7	B4GALT7	Beta-1,4-galactosyltransferase 7 (EC 2.4.1.-) (Beta-1,4-GalTase 7) (Beta4Gal-T7) (b4Gal-T7) (UDP-galactose:beta-N-acetylglucosamine beta- 1,4-galactosyltransferase 7) (UDP-Gal:beta-GlcNAc beta-1,4- galactosyltransferase 7) (UNQ748/PRO1478) [Includes: Xylo	5	176959778	ensembl cDNA
Ssc.16132.2.S1_at	3.36067	2.33441	4.38694	5.35224	6.41824	4.86729e-06	6.61636e-05	4.06809	COL8A1	COL8A1	Collagen alpha 1(VIII) chain precursor (Endothelial collagen). [Source:Uniprot/SWISSPROT;Acc:P27658]	3	100840144	ensembl cDNA
Ssc.21573.2.S1_at	-1.43662	-1.87542	-0.997813	4.38398	-6.4168	4.88126e-06	6.61636e-05	4.06519	TMEM19	TMEM19	transmembrane protein 19 [Homo sapiens]. [Source:RefSeq;Acc:NM_018279]	12	70366145	ensembl cDNA
Ssc.5269.1.S1_at	1.11314	0.773093	1.45319	6.89763	6.41591	4.88991e-06	6.61636e-05	4.0634	CNPY2	CNPY2	MIR-interacting saposin-like protein precursor (Transmembrane protein 4) (Putative secreted protein ZSIG9) (UNQ1943/PRO4426). [Source:Uniprot/SWISSPROT;Acc:Q9Y2B0]	12	54990484	ensembl cDNA
Ssc.3829.1.S1_a_at	-0.83275	-1.08715	-0.578348	6.18143	-6.41567	4.89221e-06	6.61636e-05	4.06292	C8orf33	C8orf33		8	146248630	ensembl cDNA
Ssc.25934.1.S1_at	-1.37849	-1.79964	-0.957339	5.88343	-6.41525	4.89632e-06	6.61636e-05	4.06208	HIBCH	HIBCH	3-hydroxyisobutyryl-Coenzyme A hydrolase isoform 1 [Homo sapiens]. [Source:RefSeq;Acc:NM_014362]	2	190777606	ensembl cDNA
Ssc.18961.1.A1_at	1.40071	0.972727	1.82869	3.60939	6.41463	4.90235e-06	6.61636e-05	4.06083	EVI5	EVI5	ecotropic viral integration site 5; neuroblastoma stage 4S gene [Homo sapiens]. [Source:RefSeq;Acc:NM_005665]	1	92746841	ensembl genome
Ssc.54.1.A1_at	1.58448	1.10035	2.06862	6.59799	6.41459	4.90276e-06	6.61636e-05	4.06075	CD9	CD9	CD9 antigen (p24) (Leukocyte antigen MIC3) (Motility-related protein) (MRP-1). [Source:Uniprot/SWISSPROT;Acc:P21926]	12	6179142	ensembl cDNA
Ssc.30252.1.A1_at	-2.18805	-2.85663	-1.51947	4.3457	-6.41434	4.90523e-06	6.61636e-05	4.06024	RABGAP1	RABGAP1	RAB GTPase activating protein 1; rab6 GTPase activating protein (GAP and centrosome-associated) [Homo sapiens]. [Source:RefSeq;Acc:NM_012197]	9	124743109	ensembl cDNA
Ssc.507.1.A1_at	1.74295	1.21019	2.27571	6.40878	6.41209	4.9272e-06	6.63864e-05	4.05572	TYROBP	TYROBP	TYRO protein tyrosine kinase-binding protein precursor (DNAX- activation protein 12). [Source:Uniprot/SWISSPROT;Acc:O43914]	19	41087152	ensembl cDNA
Ssc.24070.1.S1_at	-1.91212	-2.49665	-1.32759	3.2872	-6.41145	4.93356e-06	6.63986e-05	4.05442	SCCPDH	SCCPDH	CGI-49 protein [Homo sapiens]. [Source:RefSeq;Acc:NM_016002]	1	244954001	ensembl genome
Ssc.17765.1.S1_at	1.60513	1.11404	2.09622	5.02944	6.40613	4.98611e-06	6.70319e-05	4.0437	ZMYM6	ZMYM6	Zinc finger protein 258. [Source:Uniprot/SWISSPROT;Acc:O95789]	1	35219765	ensembl cDNA
Ssc.20489.1.S1_at	2.14382	1.48786	2.79979	4.30434	6.40555	4.99184e-06	6.70348e-05	4.04254	MDK	MDK	Midkine precursor (Neurite outgrowth-promoting protein) (MK) (Midgestation and kidney protein) (Amphiregulin-associated protein) (ARAP) (Neurite outgrowth-promoting factor 2). [Source:Uniprot/SWISSPROT;Acc:P21741]	11	46358882	ensembl cDNA
Ssc.30780.3.S1_at	-1.33546	-1.74419	-0.926733	3.03145	-6.40387	5.00857e-06	6.71855e-05	4.03916	BYSL	BYSL	Bystin. [Source:Uniprot/SWISSPROT;Acc:Q13895]	6	41996943	ensembl cDNA
Ssc.7802.1.A1_at	1.65075	1.14533	2.15616	7.59542	6.40145	5.03287e-06	6.74371e-05	4.03427	AKAP12	AKAP12	A-kinase anchor protein 12 (A-kinase anchor protein 250 kDa) (AKAP 250) (Myasthenia gravis autoantigen gravin). [Source:Uniprot/SWISSPROT;Acc:Q02952]	6	151603202	ensembl cDNA
Ssc.3210.1.A1_at	1.80085	1.24899	2.3527	4.8031	6.3959	5.08883e-06	6.81121e-05	4.02309	RNF128	RNF128	ring finger protein 128 isoform 2; gene related to anergy in lymphocytes [Homo sapiens]. [Source:RefSeq;Acc:NM_024539]	X	105823724	ensembl genome
Ssc.19358.2.S1_a_at	-0.772146	-1.00883	-0.535464	3.28503	-6.39416	5.10655e-06	6.82742e-05	4.01957	ZDHHC9	ZDHHC9	Zinc finger DHHC domain containing protein 9 (Zinc finger protein 379) (CGI-89) (UNQ261/PRO298). [Source:Uniprot/SWISSPROT;Acc:Q9Y397]	X	128766596	ensembl cDNA
Ssc.2282.1.A1_at	1.77929	1.23365	2.32494	4.15664	6.39125	5.13623e-06	6.85956e-05	4.01372	LIMA1	LIMA1	Epithelial protein lost in neoplasm. [Source:Uniprot/SWISSPROT;Acc:Q9UHB6]	12	48855840	ensembl cDNA
Ssc.4073.1.S1_at	-1.01764	-1.32979	-0.705492	5.70264	-6.38973	5.1518e-06	6.87283e-05	4.01065	C6orf106	C6orf106		6	34663050	ensembl cDNA
Ssc.9762.1.A1_at	1.04394	0.723645	1.36424	4.17046	6.3881	5.16865e-06	6.88776e-05	4.00735	PDE3A	PDE3A	cGMP-inhibited 3,5-cyclic phosphodiesterase A (EC 3.1.4.17) (Cyclic GMP inhibited phosphodiesterase A) (CGI-PDE A). [Source:Uniprot/SWISSPROT;Acc:Q14432]	12	20413464	ensembl genome
Ssc.1129.2.A1_a_at	-1.30161	-1.70111	-0.90211	5.97808	-6.38576	5.19281e-06	6.9124e-05	4.00264	PDCD4	PDCD4	programmed cell death 4 isoform 1; nuclear antigen H731 [Homo sapiens]. [Source:RefSeq;Acc:NM_014456]	10	112621586	ensembl genome
Ssc.19966.1.S1_at	-1.10557	-1.44509	-0.766043	8.03686	-6.38208	5.2311e-06	6.95576e-05	3.99521	AIFM1	AIFM1	Programmed cell death protein 8, mitochondrial precursor (EC 1.-.-.-) (Apoptosis-inducing factor). [Source:Uniprot/SWISSPROT;Acc:O95831]	X	129091018	ensembl cDNA
Ssc.11661.2.S1_at	-1.52435	-1.99258	-1.05613	5.34159	-6.38093	5.24313e-06	6.95648e-05	3.99289	PPP1CC	PPP1CC	Serine/threonine protein phosphatase PP1-gamma catalytic subunit (EC 3.1.3.16) (PP-1G) (Protein phosphatase 1C catalytic subunit). [Source:Uniprot/SWISSPROT;Acc:P36873]	12	109642127	ensembl cDNA
Ssc.2485.1.S1_at	1.95479	1.35433	2.55526	5.30637	6.38062	5.2464e-06	6.95648e-05	3.99226	SDC2	SDC2	Syndecan-2 precursor (Fibroglycan) (Heparan sulfate proteoglycan core protein) (HSPG) (SYND2). [Source:Uniprot/SWISSPROT;Acc:P34741]	8	97575058	ensembl cDNA
Ssc.29079.1.A1_at	2.05853	1.42614	2.69091	3.68394	6.38003	5.25256e-06	6.95648e-05	3.99107	ENTPD1					ensembl cDNA
Ssc.884.2.S1_a_at	-1.33474	-1.7448	-0.924673	4.90376	-6.37957	5.25736e-06	6.95648e-05	3.99015	CMBL	CMBL	similar to mouse 2310016A09Rik protein [Source:RefSeq_peptide;Acc:NP_620164]	5	10330707	ensembl cDNA
Ssc.4213.3.S1_a_at	-1.18715	-1.55188	-0.82241	5.07741	-6.3793	5.26019e-06	6.95648e-05	3.98961	COQ4	COQ4	Ubiquinone biosynthesis protein COQ4 homolog (Coenzyme Q biosynthesis protein 4 homolog) (CGI-92). [Source:Uniprot/SWISSPROT;Acc:Q9Y3A0]	9	130124636	ensembl cDNA
Ssc.55.1.S1_at	2.49697	1.72941	3.26452	4.29528	6.37607	5.29419e-06	6.99351e-05	3.98309	EGFR	EGFR	Epidermal growth factor receptor precursor (EC 2.7.1.112) (Receptor protein-tyrosine kinase ErbB-1). [Source:Uniprot/SWISSPROT;Acc:P00533]	7	55054219	ensembl cDNA
Ssc.21332.1.S1_at	1.30704	0.90523	1.70885	3.46873	6.37556	5.29968e-06	6.99351e-05	3.98204	CDKL5	CDKL5	Serine/threonine-protein kinase 9 (EC 2.7.1.37) (Cyclin-dependent kinase-like 5). [Source:Uniprot/SWISSPROT;Acc:O76039]	X	18353646	ensembl genome
Ssc.17653.1.S1_at	-1.20571	-1.57642	-0.834991	5.80121	-6.37455	5.31032e-06	6.99996e-05	3.98002	MRPL46	MRPL46	mitochondrial ribosomal protein L46; chromosome 15 open reading frame 4 [Homo sapiens]. [Source:RefSeq;Acc:NM_022163]	15	86803713	ensembl cDNA
Ssc.15489.1.S1_at	-1.26029	-1.64793	-0.872649	3.86233	-6.37219	5.33546e-06	7.0255e-05	3.97524	ERBB4					ensembl cDNA
Ssc.14480.1.S1_at	-0.909565	-1.18938	-0.629751	10.3353	-6.37106	5.34749e-06	7.03374e-05	3.97297	CAMK2D	CAMK2D	Calcium/calmodulin-dependent protein kinase type II delta chain (EC 2.7.1.123) (CaM-kinase II delta chain) (CaM kinase II delta subunit) (CaMK-II delta subunit). [Source:Uniprot/SWISSPROT;Acc:Q13557]	4	114591637	ensembl cDNA
Ssc.17091.1.A1_at	1.16424	0.805884	1.5226	4.4456	6.36756	5.38496e-06	7.07539e-05	3.96591	ETNK1	ETNK1	Ethanolamine kinase (EC 2.7.1.82) (EKI). [Source:Uniprot/SWISSPROT;Acc:Q9HBU6]	12	22669343	ensembl genome
Ssc.19249.2.S1_a_at	-1.8981	-2.48252	-1.31368	4.7763	-6.36562	5.40589e-06	7.09523e-05	3.96199	C9orf6	C9orf6		9	110736282	ensembl cDNA
Ssc.27097.1.A1_at	-1.46979	-1.92262	-1.01697	8.32225	-6.36175	5.44788e-06	7.14264e-05	3.95416	MLF1	MLF1	Myeloid leukemia factor 1 (Myelodysplasia-myeloid leukemia factor 1). [Source:Uniprot/SWISSPROT;Acc:P58340]	3	159771677	ensembl genome
AFFX-Ss_Gapdh_5_at	-0.765298	-1.00114	-0.529454	10.2523	-6.35996	5.46737e-06	7.16049e-05	3.95055	AFFX-Ss_Gapdh_5				.
Ssc.8297.2.A1_at	1.49369	1.03327	1.95411	6.10419	6.35852	5.48315e-06	7.1611e-05	3.94764	GPM6B	GPM6B	Neuronal membrane glycoprotein M6-b (M6b). [Source:Uniprot/SWISSPROT;Acc:Q13491]	X	13698983	ensembl cDNA
Ssc.2598.1.S1_at	2.1805	1.50837	2.85263	4.92951	6.35843	5.48418e-06	7.1611e-05	3.94745	LOXL2	LOXL2	Lysyl oxidase homolog 2 precursor (EC 1.4.3.-) (Lysyl oxidase-like protein 2) (Lysyl oxidase related protein 2) (Lysyl oxidase-related protein WS9-14). [Source:Uniprot/SWISSPROT;Acc:Q9Y4K0]	8	23210097	ensembl cDNA
Ssc.1585.1.A1_at	2.15044	1.48756	2.81332	3.80246	6.35831	5.48547e-06	7.1611e-05	3.94721	GPRASP2	GPRASP2	G protein-coupled receptor associated sorting protein 2; GASP2 protein [Homo sapiens]. [Source:RefSeq;Acc:NM_001004051]	X	101853760	ensembl cDNA
Ssc.29036.1.S1_at	-2.08711	-2.73066	-1.44356	3.35616	-6.35638	5.50669e-06	7.1811e-05	3.94331	TUBA4A	TUBA4A	Tubulin alpha-4 chain (Alpha-tubulin 4). [Source:Uniprot/SWISSPROT;Acc:P05215]	2	219822677	ensembl cDNA
Ssc.24909.1.S1_at	0.859199	0.594105	1.12429	7.08626	6.35247	5.54995e-06	7.22977e-05	3.9354	LAMA4	LAMA4	Laminin alpha-4 chain precursor. [Source:Uniprot/SWISSPROT;Acc:Q16363]	6	112535827	ensembl cDNA
Ssc.19540.1.S1_at	1.38472	0.957406	1.81203	4.10165	6.35134	5.56252e-06	7.23841e-05	3.93311	TPPP3	TPPP3	Protein CGI-38. [Source:Uniprot/SWISSPROT;Acc:Q9BW30]	16	65981215	ensembl cDNA
Ssc.14422.1.A1_at	2.55956	1.76889	3.35022	3.40848	6.34485	5.63512e-06	7.32506e-05	3.92	C6orf190	C6orf190		6	128070910	ensembl genome
Ssc.29311.1.A1_at	-1.52772	-1.99991	-1.05553	4.26577	-6.34126	5.67579e-06	7.36965e-05	3.91274	RMND5A	RMND5A		2	86800948	ensembl cDNA
Ssc.1046.1.A1_at	1.22882	0.848968	1.60867	3.29531	6.34048	5.68465e-06	7.36965e-05	3.91116	UHRF1BP1L	UHRF1BP1L		12	98954996	ensembl cDNA
Ssc.19571.2.S1_at	-1.81501	-2.37609	-1.25393	3.47752	-6.34022	5.68758e-06	7.36965e-05	3.91064	ABHD4	ABHD4	abhydrolase domain containing 4 [Homo sapiens]. [Source:RefSeq;Acc:NM_022060]	14	22136987	ensembl cDNA
Ssc.3418.1.S1_at	-0.794477	-1.04042	-0.548537	5.35403	-6.3314	5.78899e-06	7.48528e-05	3.89277	UBAP1	UBAP1	ubiquitin associated protein [Homo sapiens]. [Source:RefSeq;Acc:NM_016525]	9	34169011	ensembl cDNA
Ssc.1725.1.S1_at	-1.29401	-1.69459	-0.893431	8.02684	-6.33139	5.78911e-06	7.48528e-05	3.89275	SLC25A12	SLC25A12	Calcium-binding mitochondrial carrier protein Aralar1 (Mitochondrial aspartate glutamate carrier 1) (Solute carrier family 25, member 12). [Source:Uniprot/SWISSPROT;Acc:O75746]	2	172349127	ensembl cDNA
Ssc.2745.1.S1_a_at	-1.1362	-1.48804	-0.784362	5.87355	-6.32933	5.81303e-06	7.50824e-05	3.88858	TIMM50	TIMM50	translocase of inner mitochondrial membrane 50 homolog; Tim50-like protein; homolog of yeast Tim50 [Homo sapiens]. [Source:RefSeq;Acc:NM_001001563]	19	44662892	ensembl cDNA
Ssc.21925.1.S1_at	1.32322	0.913168	1.73328	4.57392	6.32469	5.86734e-06	7.56941e-05	3.87918	MFRP	MFRP	Complement C1q tumor necrosis factor-related protein 5 precursor (UNQ303/PRO344). [Source:Uniprot/SWISSPROT;Acc:Q9BXJ0]	11	118714862	ensembl cDNA
Ssc.19177.1.S1_at	0.932393	0.643431	1.22135	3.65162	6.32422	5.87282e-06	7.56941e-05	3.87824	RCC2	RCC2	RCC1-like [Homo sapiens]. [Source:RefSeq;Acc:NM_018715]	1	17605866	ensembl cDNA
Ssc.2957.1.S2_at	-1.68732	-2.21033	-1.1643	3.92628	-6.32311	5.88595e-06	7.57832e-05	3.87598	ATP5L	ATP5L	ATP synthase g chain, mitochondrial (EC 3.6.3.14) (ATPase subunit G). [Source:Uniprot/SWISSPROT;Acc:O75964]	11	117777314	ensembl cDNA
Ssc.1798.1.S1_at	1.44803	0.99847	1.8976	5.36418	6.31301	6.00631e-06	7.72242e-05	3.85552	FSCN1	FSCN1	Fascin (Singed-like protein) (55 kDa actin bundling protein) (p55). [Source:Uniprot/SWISSPROT;Acc:Q16658]	7	5598980	ensembl cDNA
Ssc.21873.1.S1_at	1.1693	0.806255	1.53235	4.51747	6.31266	6.01055e-06	7.72242e-05	3.85481	SSBP4	SSBP4	Single-stranded DNA-binding protein 4. [Source:Uniprot/SWISSPROT;Acc:Q9BWG4]	19	18391136	ensembl cDNA
Ssc.3430.1.A1_at	0.908473	0.626305	1.19064	4.34671	6.31034	6.03854e-06	7.74746e-05	3.85011	TNKS1BP1	TNKS1BP1	182 kDa tankyrase 1-binding protein. [Source:Uniprot/SWISSPROT;Acc:Q9C0C2]	11	56823679	ensembl cDNA
Ssc.18132.1.A1_at	-1.68451	-2.20775	-1.16128	3.02134	-6.30999	6.04276e-06	7.74746e-05	3.8494	HINT3	HINT3	histidine triad nucleotide binding protein 3; HIT-like protein [Homo sapiens]. [Source:RefSeq;Acc:NM_138571]	6	126319564	ensembl cDNA
Ssc.28995.3.S1_at	-1.18188	-1.54907	-0.814689	2.89969	-6.30857	6.06e-06	7.76138e-05	3.84653	RBED1		RNA binding motif and ELMO domain 1; C330008I15Rik; RNA binding motif protein 29 [Homo sapiens]. [Source:RefSeq;Acc:NM_032213]		.	ensembl cDNA
Ssc.15747.1.S1_at	1.28542	0.885948	1.6849	5.5491	6.30673	6.08243e-06	7.78193e-05	3.84279	CD34	CD34	Hematopoietic progenitor cell antigen CD34 precursor. [Source:Uniprot/SWISSPROT;Acc:P28906]	1	206116942	ensembl cDNA
Ssc.231.1.S1_at	-0.850484	-1.11527	-0.585702	7.2572	-6.29545	6.22176e-06	7.95184e-05	3.8199	FDX1	FDX1	Adrenodoxin, mitochondrial precursor (Adrenal ferredoxin) (Hepatoredoxin) (Ferredoxin 1). [Source:Uniprot/SWISSPROT;Acc:P10109]	11	109805804	ensembl cDNA
Ssc.6947.1.S1_at	-0.620373	-0.813583	-0.427163	11.2666	-6.29319	6.25006e-06	7.97964e-05	3.81531	ATP5E	ATP5E	ATP synthase epsilon chain, mitochondrial (EC 3.6.3.14). [Source:Uniprot/SWISSPROT;Acc:P56381]	20	57034423	ensembl cDNA
Ssc.3948.1.S1_at	-1.07443	-1.4091	-0.739757	7.652	-6.29224	6.26199e-06	7.9865e-05	3.81338	NDUFA10	NDUFA10	NADH-ubiquinone oxidoreductase 42 kDa subunit, mitochondrial precursor (EC 1.6.5.3) (EC 1.6.99.3) (Complex I-42KD) (CI-42KD). [Source:Uniprot/SWISSPROT;Acc:O95299]	2	240548829	ensembl cDNA
Ssc.10051.2.A1_at	1.14891	0.790995	1.50682	4.61119	6.29151	6.27113e-06	7.98979e-05	3.81191	Q7Z4F9		MSTP082. [Source:Uniprot/SPTREMBL;Acc:Q7Z4F9]		.	ensembl cDNA
Ssc.26843.1.A1_at	-1.06603	-1.39819	-0.733877	5.55358	-6.29037	6.28552e-06	7.99976e-05	3.80959	MTUS1	MTUS1	mitochondrial tumor suppressor 1 isoform 3; transcription factor MTSG1; erythroid differentiation-related gene; mitochondrial tumor suppressor gene 1; AT2 receptor-interacting protein [Homo sapiens]. [Source:RefSeq;Acc:NM_001001927]	8	17545584	ensembl cDNA
Ssc.18300.1.A1_at	-1.39896	-1.83496	-0.962964	4.37735	-6.2888	6.30529e-06	8.01654e-05	3.80642	IMPA2	IMPA2	Inositol-1(or 4)-monophosphatase 2 (EC 3.1.3.25) (IMPase 2) (IMP 2) (Inositol monophosphatase 2) (Myo-inositol monophosphatase A2). [Source:Uniprot/SWISSPROT;Acc:O14732]	18	11971455	ensembl cDNA
Ssc.10588.1.A1_at	1.5565	1.07134	2.04165	7.39961	6.28805	6.3148e-06	8.02026e-05	3.80489	IFI44L	IFI44L	histocompatibility 28 [Homo sapiens]. [Source:RefSeq;Acc:NM_006820]	1	78858676	ensembl cDNA
Ssc.20441.2.S1_at	-1.3491	-1.76987	-0.928324	5.39234	-6.28408	6.3654e-06	8.0761e-05	3.79683	USF2	USF2	Upstream stimulatory factor 2 (Upstream transcription factor 2) (FOS- interacting protein) (FIP) (Major late transcription factor 2). [Source:Uniprot/SWISSPROT;Acc:Q15853]	19	40451736	ensembl cDNA
Ssc.6441.2.S1_at	-1.09093	-1.43131	-0.750546	4.83832	-6.28173	6.39561e-06	8.10598e-05	3.79204	DHRS7	DHRS7	Dehydrogenase/reductase SDR family member 7 precursor (EC 1.1.-.-) (Retinal short-chain dehydrogenase/reductase 4) (retSDR4) (CGI-86) (UNQ285/PRO3448). [Source:Uniprot/SWISSPROT;Acc:Q9Y394]	14	59681255	ensembl cDNA
Ssc.12421.1.A1_at	-1.494	-1.96022	-1.02779	5.67591	-6.28078	6.40774e-06	8.11292e-05	3.79013	NARG1	NARG1	transcriptional coactivator tubedown-100 isoform 1; putative N-acetyltransferase; gastric cancer antigen Ga19 [Homo sapiens]. [Source:RefSeq;Acc:NM_057175]	4	140442126	ensembl cDNA
Ssc.15515.1.A1_at	1.07279	0.737851	1.40773	3.34547	6.27764	6.44833e-06	8.15584e-05	3.78374	C10orf11	C10orf11	Protein C10orf11 (CDA017). [Source:Uniprot/SWISSPROT;Acc:Q9H2I8]	10	76861217	ensembl genome
Ssc.16135.1.S1_at	-1.16027	-1.5226	-0.797951	2.95916	-6.27643	6.46397e-06	8.16714e-05	3.78129	GAPDH	GAPDH	Glyceraldehyde-3-phosphate dehydrogenase, liver (EC 1.2.1.12) (GAPDH). [Source:Uniprot/SWISSPROT;Acc:P04406]	12	6513918	ensembl cDNA
Ssc.15740.1.S2_at	-1.17768	-1.5455	-0.809867	7.18663	-6.27548	6.47637e-06	8.17432e-05	3.77936	VEGFA	VEGFA	Vascular endothelial growth factor A precursor (VEGF-A) (Vascular permeability factor) (VPF). [Source:Uniprot/SWISSPROT;Acc:P15692]	6	43845926	ensembl cDNA
Ssc.29111.1.S1_at	-1.09168	-1.43266	-0.750695	4.85345	-6.27495	6.4833e-06	8.1746e-05	3.77828	CENTB2		Centaurin beta 2 (Cnt-b2). [Source:Uniprot/SWISSPROT;Acc:Q15057]		.	ensembl genome
Ssc.20347.1.S1_at	1.5593	1.0719	2.04669	3.52437	6.27043	6.54243e-06	8.24062e-05	3.7691	TMEM130					ensembl cDNA
Ssc.29620.1.A1_at	-1.91851	-2.51838	-1.31865	7.32013	-6.26844	6.5687e-06	8.26516e-05	3.76505	C6orf186	C6orf186	D-aspartate oxidase (EC 1.4.3.1) (DASOX) (DDO). [Source:Uniprot/SWISSPROT;Acc:Q99489]	6	110672405	ensembl genome
Ssc.26140.1.S1_at	1.1736	0.806581	1.54062	5.36886	6.26727	6.58418e-06	8.27609e-05	3.76267	GALNT10	GALNT10	Polypeptide N-acetylgalactosaminyltransferase 10 (EC 2.4.1.41) (Protein-UDP acetylgalactosaminyltransferase 10) (UDP- GalNAc:polypeptide N-acetylgalactosaminyltransferase 10) (Polypeptide GalNAc transferase 10) (GalNAc-T10) (pp-GaNTase 10). [Source:Unipro	5	153550488	ensembl genome
Ssc.21277.1.S1_at	-0.990526	-1.30041	-0.680643	6.81785	-6.26493	6.61527e-06	8.3066e-05	3.75791	MRPL27	MRPL27	Mitochondrial 60S ribosomal protein L27 (L27mt) (HSPC250). [Source:Uniprot/SWISSPROT;Acc:Q9P0M9]	17	45800230	ensembl cDNA
Ssc.4725.1.A1_at	1.0588	0.727407	1.39019	6.06004	6.2621	6.65309e-06	8.34548e-05	3.75215	AP2A2	AP2A2	Adapter-related protein complex 2 alpha 2 subunit (Alpha-adaptin C) (Adaptor protein complex AP-2 alpha-2 subunit) (Clathrin assembly protein complex 2 alpha-C large chain) (100 kDa coated vesicle protein C) (Plasma membrane adaptor HA2/AP2 adaptin alpha	11	915841	ensembl cDNA
Ssc.6238.3.S1_at	-1.75713	-2.30732	-1.20695	5.25688	-6.25952	6.6876e-06	8.38015e-05	3.74692	AK3	AK3	GTP:AMP phosphotransferase mitochondrial (EC 2.7.4.10) (AK3) (Adenylate kinase 3 alpha like 1). [Source:Uniprot/SWISSPROT;Acc:Q9UIJ7]	9	4701158	ensembl cDNA
Ssc.8570.1.A1_at	1.88968	1.29794	2.48143	3.36035	6.259	6.69471e-06	8.38042e-05	3.74585	DLC1	DLC1	Rho-GTPase-activating protein 7 (Rho-type GTPase-activating protein 7) (Deleted in liver cancer 1 protein) (Dlc-1) (HP protein) (StAR-related lipid transfer protein 12) (StARD12) (START domain-containing protein 12). [Source:Uniprot/SWISSPROT;Acc:Q96QB1]	8	12985243	ensembl genome
Ssc.29441.1.A1_at	2.23628	1.53588	2.93668	5.69291	6.25789	6.70961e-06	8.39046e-05	3.7436	C13orf33	C13orf33		13	30378328	ensembl cDNA
Ssc.27377.1.S1_at	1.609	1.10481	2.11319	5.37402	6.2547	6.75289e-06	8.43591e-05	3.7371	BRIP1	BRIP1	BRCA1 interacting protein C-terminal helicase 1; BRCA1-interacting protein 1; BRCA1-binding helicase-like protein BACH1; BRCA1-associated C-terminal helicase 1 [Homo sapiens]. [Source:RefSeq;Acc:NM_032043]	17	57114767	ensembl genome
Ssc.24230.2.S1_a_at	-1.22776	-1.61258	-0.842952	5.45801	-6.25337	6.77099e-06	8.44986e-05	3.73439	CCDC44	CCDC44	UPF0082 protein (PRO0477). [Source:Uniprot/SWISSPROT;Acc:Q9BSH4]	17	59031973	ensembl cDNA
Ssc.911.1.S1_at	-1.18003	-1.55011	-0.809961	5.1126	-6.24963	6.82208e-06	8.4994e-05	3.7268	FAM120A	FAM120A		9	95253994	ensembl cDNA
Ssc.5287.1.S1_at	1.40147	0.961934	1.84101	4.28931	6.24935	6.82604e-06	8.4994e-05	3.72621	FCRL1	FCRL1	Fc receptor-like protein 1 [Homo sapiens]. [Source:RefSeq;Acc:NM_052938]	1	156014989	ensembl cDNA
Ssc.12000.1.A1_at	1.13043	0.775876	1.48499	5.40971	6.24894	6.83162e-06	8.4994e-05	3.72538	LENG8	LENG8	leukocyte receptor cluster (LRC) member 8 [Homo sapiens]. [Source:RefSeq;Acc:NM_052925]	19	59652208	ensembl cDNA
Ssc.10191.1.A1_at	-1.16699	-1.53306	-0.800929	3.177	-6.24828	6.84077e-06	8.50209e-05	3.72403	FAM168B	FAM168B	PREDICTED: similar to CDNA sequence BC043098 [Source:RefSeq_peptide;Acc:XP_371561]	2	131521920	ensembl cDNA
Ssc.10247.1.S1_at	1.38652	0.951455	1.82159	6.3409	6.24622	6.86921e-06	8.52875e-05	3.71984	RFTN2	RFTN2		2	198143773	ensembl cDNA
Ssc.383.1.S1_at	2.363	1.62137	3.10463	4.20863	6.24488	6.88778e-06	8.54309e-05	3.71711	HOPX	HOPX	homeodomain-only protein; lung cancer-associated Y protein; not expressed in choriocarcinoma clone 1; heart odd homeobox 1 protein [Homo sapiens]. [Source:RefSeq;Acc:NM_032495]	4	57208921	ensembl cDNA
Ssc.1388.1.S1_at	-1.10435	-1.4511	-0.757604	5.31951	-6.24224	6.92451e-06	8.56463e-05	3.71173	NUDT2	NUDT2	Bis(5-nucleosyl)-tetraphosphatase [Asymmetrical] (EC 3.6.1.17) (Diadenosine 5,5-P1,P4-tetraphosphate asymmetrical hydrolase) (Diadenosine tetraphosphatase) (Ap4A hydrolase) (Ap4AASE). [Source:Uniprot/SWISSPROT;Acc:P50583]	9	34319504	ensembl cDNA
Ssc.3311.1.S1_at	1.2847	0.881324	1.68808	8.01536	6.24222	6.92479e-06	8.56463e-05	3.71169	RBM3	RBM3	Putative RNA-binding protein 3 (RNA binding motif protein 3) (RNPL). [Source:Uniprot/SWISSPROT;Acc:P98179]	X	48317780	ensembl cDNA
Ssc.16180.2.S1_at	-2.02709	-2.66357	-1.3906	4.10289	-6.24211	6.92624e-06	8.56463e-05	3.71148	RYR2	RYR2	Ryanodine receptor 2 (Cardiac muscle-type ryanodine receptor) (RyR2) (RYR-2) (Cardiac muscle ryanodine receptor-calcium release channel) (hRYR-2). [Source:Uniprot/SWISSPROT;Acc:Q92736]	1	235272128	ensembl cDNA
Ssc.16671.2.S1_at	1.85725	1.27392	2.44059	3.5621	6.24026	6.95217e-06	8.58797e-05	3.70771	TGFBI	TGFBI	Transforming growth factor-beta induced protein IG-H3 precursor (Beta IG-H3) (Kerato-epithelin) (RGD-containing collagen associated protein) (RGD-CAP). [Source:Uniprot/SWISSPROT;Acc:Q15582]	5	135392590	ensembl cDNA
Ssc.4347.1.A1_at	1.27186	0.872299	1.67143	6.34813	6.23881	6.97247e-06	8.60432e-05	3.70476	FKBP9L	FKBP9L	similar to FK506 binding protein 9 [Homo sapiens]. [Source:RefSeq;Acc:NM_182827]	7	55716264	ensembl cDNA
Ssc.2207.2.S1_a_at	-1.19983	-1.57692	-0.822742	8.04884	-6.23628	7.0081e-06	8.63954e-05	3.69961	SMTN	SMTN	Smoothelin. [Source:Uniprot/SWISSPROT;Acc:P53814]	22	29807305	ensembl cDNA
Ssc.11694.1.S1_at	2.9548	2.02535	3.88425	7.48104	6.23087	7.08503e-06	8.72555e-05	3.68857	ID2	ID2	DNA-binding protein inhibitor ID-2. [Source:Uniprot/SWISSPROT;Acc:Q02363]	2	8736426	ensembl cDNA
Ssc.8203.1.S1_at	-1.49189	-1.96135	-1.02244	6.40217	-6.22865	7.11674e-06	8.74853e-05	3.68406	EPHX1	EPHX1	Epoxide hydrolase 1 (EC 3.3.2.3) (Microsomal epoxide hydrolase) (Epoxide hydratase). [Source:Uniprot/SWISSPROT;Acc:P07099]	1	224064459	ensembl cDNA
Ssc.12528.1.S1_at	0.947428	0.649297	1.24556	7.71776	6.22856	7.11805e-06	8.74853e-05	3.68387	RPN1	RPN1	Dolichyl-diphosphooligosaccharide--protein glycosyltransferase 67 kDa subunit precursor (EC 2.4.1.119) (Ribophorin I) (RPN-I). [Source:Uniprot/SWISSPROT;Acc:P04843]	3	129821503	ensembl cDNA
Ssc.20618.1.A1_at	-0.661869	-0.870164	-0.453573	6.46127	-6.22788	7.12776e-06	8.75163e-05	3.6825	EXOSC9	EXOSC9	Exosome complex exonuclease RRP45 (EC 3.1.13.-) (Exosome component 9) (Polymyositis/scleroderma autoantigen 1) (Autoantigen PM/Scl 1) (Polymyositis/scleroderma autoantigen 75 kDa) (PM/Scl-75) (P75 polymyositis-scleroderma overlap syndrome associated autoa	4	122941922	ensembl cDNA
Ssc.5060.1.A1_at	1.53369	1.05081	2.01657	5.61835	6.22507	7.16831e-06	8.79255e-05	3.67676	0		20 kDa protein [Source:IPI;Acc:IPI00477153]		.	ensembl genome
Ssc.26481.1.A1_at	-1.22591	-1.61197	-0.839845	6.06517	-6.2237	7.18823e-06	8.79974e-05	3.67396	PTP4A3	PTP4A3	protein tyrosine phosphatase type IVA, member 3 isoform 2; potentially prenylated protein tyrosine phosphatase [Homo sapiens]. [Source:RefSeq;Acc:NM_007079]	8	142501189	ensembl cDNA
Ssc.8729.1.A1_at	1.32513	0.907802	1.74247	5.37961	6.22337	7.19291e-06	8.79974e-05	3.6733	COL24A1	COL24A1	collagen, type XXIV, alpha 1 [Homo sapiens]. [Source:RefSeq;Acc:NM_152890]	1	85967504	ensembl genome
Ssc.30182.1.A1_at	1.01408	0.694697	1.33346	4.97863	6.22317	7.19585e-06	8.79974e-05	3.67289	RER1	RER1	RER1 protein. [Source:Uniprot/SWISSPROT;Acc:O15258]	1	2313074	ensembl cDNA
Ssc.16241.1.S1_at	-2.28862	-3.00983	-1.56741	4.37964	-6.21956	7.24851e-06	8.84673e-05	3.66552	PRKAR2A	PRKAR2A	cAMP-dependent protein kinase type II-alpha regulatory chain. [Source:Uniprot/SWISSPROT;Acc:P13861]	3	48763097	ensembl cDNA
Ssc.1280.1.S1_at	1.67493	1.14711	2.20275	7.03033	6.21954	7.2488e-06	8.84673e-05	3.66548	ITIH5	ITIH5	inter-alpha trypsin inhibitor heavy chain precursor 5 isoform 1; inter-alpha trypsin inhibitor heavy chain precursor 5 [Homo sapiens]. [Source:RefSeq;Acc:NM_030569]	10	7641641	ensembl cDNA
Ssc.5389.2.S1_at	-2.01098	-2.64476	-1.37721	4.55194	-6.219	7.25661e-06	8.84739e-05	3.66439	IDH3A	IDH3A	Isocitrate dehydrogenase [NAD] subunit alpha, mitochondrial precursor (EC 1.1.1.41) (Isocitric dehydrogenase) (NAD+-specific ICDH). [Source:Uniprot/SWISSPROT;Acc:P50213]	15	76228774	ensembl cDNA
Ssc.12404.1.S1_at	0.805931	0.551913	1.05995	6.05188	6.21844	7.26491e-06	8.84866e-05	3.66324	PDIA5	PDIA5	Protein disulfide-isomerase A5 precursor (EC 5.3.4.1) (Protein disulfide isomerase-related protein). [Source:Uniprot/SWISSPROT;Acc:Q14554]	3	124268599	ensembl genome
Ssc.2812.1.A1_at	-1.0231	-1.3458	-0.700409	4.40567	-6.21409	7.3289e-06	8.91768e-05	3.65437	ELP4	ELP4	elongation protein 4 homolog; PAX6 neighbor gene; chromosome 11 open reading frame 19 [Homo sapiens]. [Source:RefSeq;Acc:NM_019040]	11	31487873	ensembl cDNA
Ssc.9679.1.A1_at	1.62999	1.11568	2.1443	5.8998	6.21168	7.36461e-06	8.95219e-05	3.64946	LIPA	LIPA	Lysosomal acid lipase/cholesteryl ester hydrolase precursor (EC 3.1.1.13) (LAL) (Acid cholesteryl ester hydrolase) (Sterol esterase) (Lipase A) (Cholesteryl esterase). [Source:Uniprot/SWISSPROT;Acc:P38571]	10	90963306	ensembl cDNA
Ssc.9170.1.A1_at	1.33541	0.913962	1.75686	4.60226	6.21036	7.38428e-06	8.96416e-05	3.64676	PRKD1	PRKD1	Protein kinase C, mu type (EC 2.7.1.-) (nPKC-mu) (Protein kinase D). [Source:Uniprot/SWISSPROT;Acc:Q15139]	14	29115436	ensembl cDNA
Ssc.7022.1.A1_at	0.951396	0.651124	1.25167	5.28195	6.21003	7.38918e-06	8.96416e-05	3.64609	LRRC42	LRRC42		1	54184338	ensembl cDNA
Ssc.15986.1.S1_at	-1.33436	-1.75578	-0.91294	2.95425	-6.20591	7.45094e-06	9.03009e-05	3.63768	INSR	INSR	Insulin receptor precursor (EC 2.7.1.112) (IR) (CD220 antigen). [Source:Uniprot/SWISSPROT;Acc:P06213]	19	7063266	ensembl cDNA
Ssc.7437.1.A1_at	-1.39145	-1.83098	-0.951912	4.37415	-6.20469	7.46927e-06	9.04331e-05	3.6352	L2HGDH	L2HGDH		14	49774064	ensembl genome
Ssc.1549.1.A1_at	-1.09656	-1.44302	-0.750113	7.3054	-6.20354	7.48674e-06	9.05546e-05	3.63284	STIP1	STIP1	Stress-induced-phosphoprotein 1 (STI1) (Hsp70/Hsp90-organizing protein) (Hop) (Transformation-sensitive protein IEF SSP 3521). [Source:Uniprot/SWISSPROT;Acc:P31948]	11	63709873	ensembl cDNA
Ssc.15452.1.S1_at	-0.977638	-1.28662	-0.668657	5.00789	-6.20148	7.51794e-06	9.08417e-05	3.62864	ARIH2	ARIH2	Ariadne-2 protein homolog (ARI-2) (Triad1 protein) (HT005). [Source:Uniprot/SWISSPROT;Acc:O95376]	3	48931285	ensembl cDNA
Ssc.8785.1.A1_at	-0.749935	-0.987113	-0.512757	8.44495	-6.19723	7.58282e-06	9.15349e-05	3.61995	OXA1L	OXA1L	Inner membrane protein OXA1L, mitochondrial precursor (Oxidase assembly 1-like protein) (OXA1-like protein) (OXA1Hs) (Hsa). [Source:Uniprot/SWISSPROT;Acc:Q15070]	14	22305571	ensembl cDNA
Ssc.4602.1.A1_at	1.041	0.711637	1.37037	6.05855	6.19471	7.62143e-06	9.19099e-05	3.61482	CENTB2		Centaurin beta 2 (Cnt-b2). [Source:Uniprot/SWISSPROT;Acc:Q15057]		.	ensembl cDNA
Ssc.21747.1.A1_at	-1.04202	-1.37177	-0.712282	7.69584	-6.19372	7.63679e-06	9.19709e-05	3.61278	IMMT	IMMT	Mitochondrial inner membrane protein (Mitofilin) (p87/89). [Source:Uniprot/SWISSPROT;Acc:Q16891]	2	86224574	ensembl cDNA
Ssc.27545.1.S1_at	-0.86116	-1.13368	-0.588638	6.4566	-6.19341	7.64159e-06	9.19709e-05	3.61215	ARIH1	ARIH1	Ariadne-1 protein homolog (ARI-1) (Ubiquitin-conjugating enzyme E2- binding protein 1) (UbcH7-binding protein) (UbcM4-interacting protein) (HHARI) (H7-AP2) (HUSSY-27) (MOP-6). [Source:Uniprot/SWISSPROT;Acc:Q9Y4X5]	15	70553721	ensembl cDNA
Ssc.20986.2.S1_at	2.61233	1.78545	3.43921	4.51739	6.19203	7.66288e-06	9.21361e-05	3.60934	GRN	GRN	Granulins precursor (Acrogranin) (Proepithelin) (PEPI) [Contains: Paragranulin; Granulin 1 (Granulin G); Granulin 2 (Granulin F); Granulin 3 (Granulin B); Granulin 4 (Granulin A); Granulin 5 (Granulin C); Granulin 6 (Granulin D); Granulin 7 (Granulin E)].	17	39778017	ensembl cDNA
Ssc.6233.1.S1_at	1.3308	0.909498	1.75209	8.41024	6.19113	7.67678e-06	9.22122e-05	3.60751	PPAP2B	PPAP2B	Lipid phosphate phosphohydrolase 3 (EC 3.1.3.4) (Phosphatidic acid phosphatase 2b) (Phosphatidate phosphohydrolase type 2b) (PAP2b) (PAP- 2b) (PAP2-beta) (Vascular endothelial growth factor and type I collagen inducible protein) (VCIP). [Source:Uniprot/SW	1	56733023	ensembl cDNA
Ssc.18026.1.S1_a_at	-1.33009	-1.75132	-0.908863	7.18433	-6.18886	7.71219e-06	9.25463e-05	3.60286	NP_981947		similar to CG10671-like [Homo sapiens]. [Source:RefSeq;Acc:NM_203402]		.	ensembl cDNA
Ssc.25969.1.S1_at	-1.31692	-1.73419	-0.899652	5.59268	-6.18576	7.76067e-06	9.30364e-05	3.59652	PRKD3	PRKD3	Protein kinase C, nu type (EC 2.7.1.-) (nPKC-nu) (Protein kinase EPK2). [Source:Uniprot/SWISSPROT;Acc:O94806]	2	37331149	ensembl cDNA
Ssc.7224.1.A1_at	1.27676	0.872035	1.68148	3.64144	6.183	7.80405e-06	9.34518e-05	3.59089	O15050		PREDICTED: KIAA0342 gene product [Source:RefSeq_peptide;Acc:XP_047357]		.	ensembl genome
Ssc.11064.1.S1_at	-0.769433	-1.01335	-0.525512	7.99362	-6.18258	7.81066e-06	9.34518e-05	3.59003	EIF1B	EIF1B	Protein translation factor SUI1 homolog GC20. [Source:Uniprot/SWISSPROT;Acc:O60739]	3	40326177	ensembl cDNA
Ssc.734.1.S1_at	1.4026	0.957807	1.8474	4.59983	6.18046	7.84423e-06	9.37613e-05	3.5857	MMP14	MMP14	Matrix metalloproteinase-14 precursor (EC 3.4.24.80) (MMP-14) (Membrane-type matrix metalloproteinase 1) (MT-MMP 1) (MTMMP1) (Membrane-type-1 matrix metalloproteinase) (MT1-MMP) (MT1MMP) (MMP- X1). [Source:Uniprot/SWISSPROT;Acc:P50281]	14	22375633	ensembl cDNA
Ssc.24193.1.S1_at	-1.10282	-1.45262	-0.753012	4.69651	-6.1791	7.86595e-06	9.39286e-05	3.58291	GRTP1	GRTP1	growth hormone regulated TBC protein 1 [Homo sapiens]. [Source:RefSeq;Acc:NM_024719]	13	113026507	ensembl cDNA
Ssc.3528.1.S1_at	-1.34199	-1.76772	-0.916252	8.66896	-6.17814	7.88116e-06	9.40182e-05	3.58095	GOT1	GOT1	Aspartate aminotransferase, cytoplasmic (EC 2.6.1.1) (Transaminase A) (Glutamate oxaloacetate transaminase-1). [Source:Uniprot/SWISSPROT;Acc:P17174]	10	101146618	ensembl cDNA
Ssc.18099.1.A1_at	1.3326	0.909794	1.75541	3.26975	6.1774	7.89291e-06	9.40661e-05	3.57945	CC2D2A	CC2D2A		4	15089945	ensembl cDNA
Ssc.12777.2.A1_at	1.18499	0.808969	1.56102	6.12351	6.1766	7.90581e-06	9.41279e-05	3.5778	DIP2B	DIP2B		12	49185035	ensembl cDNA
Ssc.16225.1.S1_at	-1.17341	-1.54596	-0.800856	5.46774	-6.17322	7.96005e-06	9.46811e-05	3.57089	GHR	GHR	Growth hormone receptor precursor (GH receptor) (Somatotropin receptor) [Contains: Growth hormone binding protein (GH binding protein) (GHBP) (Serum binding protein)]. [Source:Uniprot/SWISSPROT;Acc:P10912]	5	42459783	ensembl cDNA
Ssc.14447.1.A1_at	-1.17912	-1.55368	-0.804556	5.17124	-6.16996	8.01268e-06	9.51387e-05	3.56423	UBR3	UBR3	similar to F10G7.10.p [Homo sapiens]. [Source:RefSeq;Acc:NM_172070]	2	170392214	ensembl cDNA
Ssc.27167.1.S1_at	-1.13747	-1.4988	-0.776131	6.43725	-6.16987	8.01414e-06	9.51387e-05	3.56405	CBWD3	CBWD3	dopamine-responsive protein [Homo sapiens]. [Source:RefSeq;Acc:NM_201453]	9	70046662	ensembl cDNA
Ssc.19573.1.S1_at	1.38759	0.946663	1.82852	3.7499	6.16797	8.04512e-06	9.54134e-05	3.56015	MOV10	MOV10	Potential helicase MOV-10 (EC 3.6.1.-) (Moloney leukemia virus 10 protein). [Source:Uniprot/SWISSPROT;Acc:Q9HCE1]	1	113018632	ensembl cDNA
Ssc.16392.2.A1_a_at	-1.23583	-1.62861	-0.843044	5.02627	-6.16669	8.06595e-06	9.54957e-05	3.55753	MKNK2	MKNK2	MAP kinase-interacting serine/threonine kinase 2 (EC 2.7.1.37) (MAP kinase signal-integrating kinase 2) (Mnk2). [Source:Uniprot/SWISSPROT;Acc:Q9HBH9]	19	1988481	ensembl cDNA
Ssc.18519.1.S1_at	-1.79668	-2.36773	-1.22563	8.00473	-6.16658	8.06774e-06	9.54957e-05	3.55731	PPM1E	PPM1E	protein phosphatase 1E; partner of PIX 1 [Homo sapiens]. [Source:RefSeq;Acc:NM_014906]	17	54188231	ensembl cDNA
Ssc.1710.1.S1_at	-0.926096	-1.22077	-0.631418	6.92402	-6.15967	8.18149e-06	9.67481e-05	3.54316	STOML2	STOML2	stomatin (EPB72)-like 2; stomatin-like protein 2; stomatin-like 2 [Homo sapiens]. [Source:RefSeq;Acc:NM_013442]	9	35089891	ensembl cDNA
Ssc.6980.1.A1_at	-1.28136	-1.68936	-0.873364	3.80596	-6.1555	8.25082e-06	9.74733e-05	3.53463	BCL7A	BCL7A	B-cell CLL/lymphoma 7A; B-cell CLL/lymphoma-7 [Homo sapiens]. [Source:RefSeq;Acc:NM_020993]	12	120944244	ensembl cDNA
Ssc.16315.1.S2_at	-1.25248	-1.65138	-0.853585	8.75382	-6.15399	8.27609e-06	9.76771e-05	3.53154	CS	CS	Citrate synthase, mitochondrial precursor (EC 2.3.3.1). [Source:Uniprot/SWISSPROT;Acc:O75390]	12	54951750	ensembl cDNA
Ssc.10143.1.A1_at	1.11894	0.762391	1.47549	4.11039	6.15087	8.32859e-06	9.82016e-05	3.52516	BACE2	BACE2	Beta secretase 2 precursor (EC 3.4.23.45) (Beta-site APP-cleaving enzyme 2) (Aspartyl protease 1) (Asp 1) (ASP1) (Membrane-associated aspartic protease 1) (Memapsin-1) (Down region aspartic protease) (UNQ418/PRO852). [Source:Uniprot/SWISSPROT;Acc:Q9Y5Z0]	21	41461598	ensembl cDNA
Ssc.8372.1.A1_at	-1.26523	-1.66854	-0.861919	7.14128	-6.14863	8.36653e-06	9.85535e-05	3.52056	TTC35	TTC35	Tetratricopeptide repeat [Source:Uniprot/SWISSPROT;Acc:Q15006]	8	109525029	ensembl cDNA
Ssc.825.1.S1_at	-2.198	-2.8988	-1.49719	3.96177	-6.1472	8.39077e-06	9.87436e-05	3.51764	CLDN7	CLDN7	Claudin-7. [Source:Uniprot/SWISSPROT;Acc:O95471]	17	7103953	ensembl cDNA
Ssc.4789.1.A1_at	1.57629	1.07337	2.0792	5.33107	6.14314	8.46014e-06	9.94638e-05	3.50932	LASP1	LASP1	LIM and SH3 domain protein 1 (LASP-1) (MLN 50). [Source:Uniprot/SWISSPROT;Acc:Q14847]	17	34279894	ensembl cDNA
Ssc.7204.1.A1_at	-0.973697	-1.28441	-0.662989	6.81247	-6.14214	8.4774e-06	9.95706e-05	3.50726	HAGH	HAGH	Hydroxyacylglutathione hydrolase (EC 3.1.2.6) (Glyoxalase II) (GLX II). [Source:Uniprot/SWISSPROT;Acc:Q16775]	16	1799109	ensembl cDNA
Ssc.26209.1.S1_at	1.33584	0.909265	1.76242	5.07429	6.13769	8.55414e-06	0.000100375	3.49815	SPATS2	SPATS2	spermatogenesis associated, serine-rich 2; serine-rich spermatocytes and round spermatid protein [Homo sapiens]. [Source:RefSeq;Acc:NM_023071]	12	48046955	ensembl cDNA
Ssc.26100.1.S1_at	-0.953989	-1.25866	-0.649323	8.24784	-6.13716	8.56348e-06	0.000100388	3.49705	NDUFB7	NDUFB7	NADH-ubiquinone oxidoreductase B18 subunit (EC 1.6.5.3) (EC 1.6.99.3) (Complex I-B18) (CI-B18) (Cell adhesion protein SQM1). [Source:Uniprot/SWISSPROT;Acc:P17568]	19	14537892	ensembl cDNA
Ssc.4829.2.A1_at	-0.814443	-1.07461	-0.55428	7.86817	-6.13569	8.58895e-06	0.00010059	3.49405	TXNL1	TXNL1	Thioredoxin-like protein 1 (32 kDa thioredoxin-related protein). [Source:Uniprot/SWISSPROT;Acc:O43396]	18	52421053	ensembl cDNA
Ssc.1230.1.A1_at	1.73822	1.18265	2.29379	6.07002	6.13218	8.65029e-06	0.000101211	3.48686	ARHGDIB	ARHGDIB	Rho GDP-dissociation inhibitor 2 (Rho GDI 2) (Rho-GDI beta) (Ly-GDI). [Source:Uniprot/SWISSPROT;Acc:P52566]	12	14986217	ensembl cDNA
Ssc.3427.1.S1_at	-1.19018	-1.57067	-0.809689	5.14792	-6.13081	8.6745e-06	0.000101397	3.48404	PPP1R13B	PPP1R13B	Apoptosis stimulating of p53 protein 1 (Protein phosphatase 1 regulatory subunit 13B). [Source:Uniprot/SWISSPROT;Acc:Q96KQ4]	14	103269841	ensembl cDNA
Ssc.1193.2.S1_at	-1.63665	-2.16	-1.1133	4.38052	-6.12931	8.70093e-06	0.000101608	3.48096	KPNA3	KPNA3	Importin alpha-3 subunit (Karyopherin alpha-3 subunit) (SRP1-gamma). [Source:Uniprot/SWISSPROT;Acc:O00505]	13	49171463	ensembl cDNA
Ssc.25730.1.S1_at	-0.981828	-1.29585	-0.667803	5.78136	-6.12802	8.72375e-06	0.000101777	3.47832	Q8WVI0		PREDICTED: similar to CG32736-PA [Source:RefSeq_peptide;Acc:XP_496644]		.	ensembl cDNA
Ssc.6723.1.A1_at	-0.823801	-1.08753	-0.560068	10.8413	-6.12219	8.82756e-06	0.00010289	3.46636	ATP5O	ATP5O	ATP synthase oligomycin sensitivity conferral protein, mitochondrial precursor (EC 3.6.3.14) (OSCP). [Source:Uniprot/SWISSPROT;Acc:P48047]	21	34197628	ensembl cDNA
Ssc.5768.1.A1_at	0.813938	0.553189	1.07469	5.06129	6.11809	8.90139e-06	0.000103651	3.45795	BAD	BAD	Bcl2-antagonist of cell death (BAD) (Bcl-2 binding component 6) (Bcl- XL/Bcl-2 associated death promoter) (Bcl-2-like 8 protein). [Source:Uniprot/SWISSPROT;Acc:Q92934]	11	63793878	ensembl cDNA
Ssc.20489.1.S1_s_at	2.31754	1.57492	3.06016	6.21321	6.11662	8.92809e-06	0.000103863	3.45492	MDK	MDK	Midkine precursor (Neurite outgrowth-promoting protein) (MK) (Midgestation and kidney protein) (Amphiregulin-associated protein) (ARAP) (Neurite outgrowth-promoting factor 2). [Source:Uniprot/SWISSPROT;Acc:P21741]	11	46358882	ensembl cDNA
Ssc.30611.1.A1_at	1.19059	0.808682	1.57251	3.90019	6.1101	9.04714e-06	0.000105045	3.44154	NKTR	NKTR	NK-tumor recognition protein (Natural-killer cells cyclophilin-related protein) (NK-TR protein). [Source:Uniprot/SWISSPROT;Acc:P30414]	3	42617151	ensembl cDNA
Ssc.9269.1.S1_at	2.99186	2.03212	3.95161	5.6142	6.10987	9.05119e-06	0.000105045	3.44109	TMEM49	TMEM49		17	55139811	ensembl genome
Ssc.26782.1.S1_at	-1.202	-1.5876	-0.8164	3.27525	-6.10964	9.05556e-06	0.000105045	3.4406	ZNF382	ZNF382	Zinc finger protein 382. [Source:Uniprot/SWISSPROT;Acc:Q96SR6]	19	41788061	ensembl cDNA
Ssc.25781.1.S1_at	-1.17744	-1.55529	-0.799587	8.52847	-6.10754	9.09422e-06	0.000105316	3.43629	CMYA5	CMYA5	cardiomyopathy associated 5; 2310076E16Rik [Homo sapiens]. [Source:RefSeq;Acc:NM_153610]	5	79021415	ensembl cDNA
Ssc.20674.1.A1_at	-0.822609	-1.0866	-0.558619	10.3966	-6.10737	9.09735e-06	0.000105316	3.43595	MAP3K15	MAP3K15	mitogen-activated protein kinase kinase kinase 15 [Source:RefSeq_peptide;Acc:NP_001001671]	X	19288095	ensembl cDNA
Ssc.10819.1.S1_at	-0.933511	-1.23311	-0.633911	7.55137	-6.10696	9.10489e-06	0.000105316	3.43511	NIT2	NIT2	nitrilase family, member 2; Nit protein 2 [Homo sapiens]. [Source:RefSeq;Acc:NM_020202]	3	101536253	ensembl cDNA
Ssc.4844.1.S1_at	-1.25896	-1.66309	-0.854841	4.16602	-6.10588	9.12499e-06	0.000105448	3.43288	UBE3C	UBE3C	ubiquitin protein ligase E3C [Source:RefSeq_peptide;Acc:NP_055486]	7	156624425	ensembl genome
Ssc.6006.1.S1_at	0.775297	0.526354	1.02424	5.99171	6.10402	9.15956e-06	0.000105747	3.42906	CUL4B	CUL4B	Cullin homolog 4B (CUL-4B). [Source:Uniprot/SWISSPROT;Acc:Q13620]	X	119542476	ensembl cDNA
Ssc.11143.1.S1_at	-1.1655	-1.53994	-0.79107	8.16789	-6.10079	9.21987e-06	0.000106343	3.42243	PGAM2	PGAM2	Phosphoglycerate mutase 2 (EC 5.4.2.1) (EC 5.4.2.4) (EC 3.1.3.13) (Phosphoglycerate mutase isozyme M) (PGAM-M) (BPG-dependent PGAM 2) (Muscle-specific phosphoglycerate mutase). [Source:Uniprot/SWISSPROT;Acc:P15259]	7	44068855	ensembl cDNA
Ssc.5517.1.A1_at	-1.36003	-1.79703	-0.92302	5.37734	-6.09968	9.2408e-06	0.000106483	3.42014	MAP3K12	MAP3K12	Mitogen-activated protein kinase kinase kinase 12 (EC 2.7.1.37) (Leucine-zipper protein kinase) (ZPK). [Source:Uniprot/SWISSPROT;Acc:Q12852]	12	52160547	ensembl genome
Ssc.1784.2.S1_at	-1.07314	-1.41824	-0.728033	4.03344	-6.09473	9.3343e-06	0.000107459	3.40997	TMEM120A	TMEM120A	transmembrane protein induced by tumor necrosis factor alpha [Homo sapiens]. [Source:RefSeq;Acc:NM_031925]	7	75454238	ensembl cDNA
Ssc.3467.1.S1_at	1.02966	0.698404	1.36092	8.38998	6.09226	9.38131e-06	0.000107898	3.40489	COL4A2	COL4A2	Collagen, type IV, alpha 2 (Fragment). [Source:Uniprot/SPTREMBL;Acc:Q5T9X8]	13	109757615	ensembl cDNA
Ssc.10911.1.A1_at	-0.922063	-1.21873	-0.625394	6.24025	-6.09168	9.39227e-06	0.000107922	3.40371	ADRBK2	ADRBK2	Beta-adrenergic receptor kinase 2 (EC 2.7.1.126) (Beta-ARK-2) (G- protein coupled receptor kinase 3). [Source:Uniprot/SWISSPROT;Acc:P35626]	22	24290861	ensembl cDNA
Ssc.2803.1.S1_at	-0.802282	-1.06051	-0.544049	8.28687	-6.08925	9.4389e-06	0.000108356	3.39871	HINT2	HINT2	Histidine triad nucleotide-binding protein 2 (EC 3.-.-.-) (HINT-2) (HINT-3) (HIT-17kDa) (PKCI-1-related HIT protein). [Source:Uniprot/SWISSPROT;Acc:Q9BX68]	9	35802957	ensembl cDNA
Ssc.7832.1.A1_at	1.24899	0.846909	1.65108	7.14215	6.08822	9.45863e-06	0.00010848	3.3966	BCL2L14	BCL2L14	BCL2-like 14 isoform 2; apoptosis regulator BCL-G [Homo sapiens]. [Source:RefSeq;Acc:NM_030766]	12	12115145	ensembl genome
Ssc.5646.1.S1_at	0.930012	0.630407	1.22962	5.73047	6.08397	9.5408e-06	0.000109246	3.38786	TNPO2	TNPO2	Transportin 2 (Karyopherin beta-2b). [Source:Uniprot/SWISSPROT;Acc:O14787]	19	12671017	ensembl cDNA
Ssc.16248.1.S1_at	-1.14464	-1.51341	-0.775862	7.56364	-6.08353	9.5495e-06	0.000109246	3.38694	PDHA1	PDHA1	Pyruvate dehydrogenase E1 component alpha subunit, somatic form, mitochondrial precursor (EC 1.2.4.1) (PDHE1-A type I). [Source:Uniprot/SWISSPROT;Acc:P08559]	X	19271972	ensembl cDNA
Ssc.4986.2.S1_at	-1.41144	-1.86618	-0.956694	4.25605	-6.08338	9.55233e-06	0.000109246	3.38664	Q8N799				.	ensembl cDNA
Ssc.22558.1.A1_at	-0.907244	-1.1996	-0.614889	5.40216	-6.08221	9.57518e-06	0.000109405	3.38423	GADD45GIP1	GADD45GIP1	growth arrest and DNA-damage-inducible, gamma interacting protein 1; papillomavirus L2 interacting nuclear protein 1; CKII beta binding protein 2; CR6 interacting factor 1; p53-responsive gene 6 [Homo sapiens]. [Source:RefSeq;Acc:NM_052850]	19	12925972	ensembl cDNA
Ssc.4713.1.S1_a_at	-1.2617	-1.66832	-0.855089	5.94237	-6.08165	9.58595e-06	0.000109425	3.38309	DHPS	DHPS	Deoxyhypusine synthase (EC 2.5.1.46) (DHS). [Source:Uniprot/SWISSPROT;Acc:P49366]	19	12647537	ensembl cDNA
Ssc.6531.1.A1_at	1.08666	0.736432	1.4369	9.37094	6.08116	9.59564e-06	0.000109433	3.38207	SPARCL1	SPARCL1	SPARC-like protein 1 precursor (High endothelial venule protein) (Hevin) (MAST 9). [Source:Uniprot/SWISSPROT;Acc:Q14515]	4	88613524	ensembl cDNA
Ssc.6891.1.S1_at	-0.875675	-1.15797	-0.593383	10.036	-6.07985	9.6212e-06	0.000109622	3.37938	NDUFB4	NDUFB4	NADH-ubiquinone oxidoreductase B15 subunit (EC 1.6.5.3) (EC 1.6.99.3) (Complex I-B15) (CI-B15). [Source:Uniprot/SWISSPROT;Acc:O95168]	3	121797818	ensembl cDNA
Ssc.18341.1.A1_at	0.959226	0.64989	1.26856	6.77121	6.07768	9.66385e-06	0.000109964	3.37491	C7orf42	C7orf42		7	66023646	ensembl genome
Ssc.7222.1.S1_at	1.33084	0.901641	1.76003	4.07293	6.07741	9.66924e-06	0.000109964	3.37435	SERINC3	SERINC3	Tumor differentially expressed protein 1 (Transmembrane protein SBBI99). [Source:Uniprot/SWISSPROT;Acc:Q13530]	20	42558279	ensembl genome
Ssc.11357.1.A1_at	-0.931207	-1.23163	-0.630788	7.15645	-6.07528	9.71113e-06	0.000110337	3.36998	NMRAL1	NMRAL1	HSCARG protein [Homo sapiens]. [Source:RefSeq;Acc:NM_020677]	16	4451697	ensembl cDNA
Ssc.9992.1.S1_at	-1.10159	-1.45702	-0.746164	8.89469	-6.07458	9.72509e-06	0.000110393	3.36853	ETFA	ETFA	Electron transfer flavoprotein alpha-subunit, mitochondrial precursor (Alpha-ETF). [Source:Uniprot/SWISSPROT;Acc:P13804]	15	74295646	ensembl cDNA
Ssc.15701.1.S1_at	-1.02547	-1.35641	-0.694539	7.80861	-6.07339	9.74859e-06	0.000110557	3.36609	TTC11		Tetratricopeptide repeat protein 11 (TPR repeat protein 11) (CGI-135). [Source:Uniprot/SWISSPROT;Acc:Q9Y3D6]		.	ensembl cDNA
Ssc.21709.1.S1_at	0.862166	0.583599	1.14073	5.89847	6.06611	9.89425e-06	0.000112104	3.35111	KIAA1107	KIAA1107	PREDICTED: KIAA1107 protein [Source:RefSeq_peptide;Acc:XP_034086]	1	92407107	ensembl genome
Ssc.1314.1.S1_at	1.25701	0.850698	1.66333	3.48307	6.06353	9.94642e-06	0.000112591	3.3458	WDR19	WDR19	WD repeat domain 19; WD repeat membrane protein PWDMP [Homo sapiens]. [Source:RefSeq;Acc:NM_025132]	4	38858173	ensembl cDNA
Ssc.18182.1.S1_at	-1.20513	-1.59473	-0.81554	7.25637	-6.06277	9.96197e-06	0.000112662	3.34422	COQ5	COQ5		12	119425466	ensembl cDNA
Ssc.4539.1.S1_at	1.21879	0.824706	1.61288	4.74427	6.06157	9.9863e-06	0.00011276	3.34176	WHSC1L1	WHSC1L1	WHSC1L1 protein isoform short; Wolf-Hirschhorn syndrome candidate 1-like 1 protein [Homo sapiens]. [Source:RefSeq;Acc:NM_017778]	8	38251717	ensembl cDNA
Ssc.4811.1.S1_at	-0.783556	-1.03692	-0.530193	4.96069	-6.06143	9.98912e-06	0.00011276	3.34147	NECAP1	NECAP1	adaptin-ear-binding coat-associated protein 1 [Source:RefSeq_peptide;Acc:NP_056324]	12	8126105	ensembl cDNA
Ssc.26358.1.S1_at	1.15299	0.780059	1.52591	5.27032	6.05965	1.00255e-05	0.000113037	3.3378	CORO1C	CORO1C	Coronin 1C (Coronin 3) (hCRNN4). [Source:Uniprot/SWISSPROT;Acc:Q9ULV4]	12	107563020	ensembl cDNA
Ssc.23925.1.A1_at	-1.42432	-1.88506	-0.963575	4.5937	-6.05892	1.00403e-05	0.000113037	3.33631	TRIM44	TRIM44	DIPB protein [Homo sapiens]. [Source:RefSeq;Acc:NM_017583]	11	35640929	ensembl genome
Ssc.22085.2.A1_at	-1.67559	-2.21762	-1.13356	3.515	-6.05886	1.00416e-05	0.000113037	3.33618	MYNN	MYNN	myoneurin [Homo sapiens]. [Source:RefSeq;Acc:NM_018657]	3	170973313	ensembl cDNA
Ssc.20896.1.S1_at	-0.930144	-1.23114	-0.629147	6.90433	-6.0567	1.0086e-05	0.000113432	3.33172	PSMD7	PSMD7	26S proteasome non-ATPase regulatory subunit 7 (26S proteasome regulatory subunit rpn8) (26S proteasome regulatory subunit S12) (Proteasome subunit p40) (Mov34 protein homolog). [Source:Uniprot/SWISSPROT;Acc:P51665]	16	72888182	ensembl cDNA
Ssc.24409.1.S1_at	0.806113	0.54517	1.06706	5.7743	6.05478	1.01254e-05	0.000113671	3.32778	KCTD20	KCTD20		6	36518522	ensembl cDNA
Ssc.27505.1.A1_at	-1.1579	-1.53275	-0.783053	8.15143	-6.05431	1.01352e-05	0.000113671	3.32681	THEM2	THEM2	Thioesterase superfamily member 2 (PNAS-27) (HT012). [Source:Uniprot/SWISSPROT;Acc:Q9NPJ3]	6	24775254	ensembl cDNA
Ssc.21829.3.A1_at	1.40986	0.953447	1.86628	4.08821	6.05431	1.01352e-05	0.000113671	3.32681	CEP290	CEP290	Centrosomal protein Cep290. [Source:Uniprot/SWISSPROT;Acc:O15078]	12	86966922	ensembl cDNA
Ssc.24762.1.A1_at	-0.944726	-1.2506	-0.638847	7.19928	-6.05348	1.01524e-05	0.000113759	3.32509	OSBPL1A	OSBPL1A	Oxysterol binding protein-related protein 1 (OSBP-related protein 1) (ORP-1). [Source:Uniprot/SWISSPROT;Acc:Q9BXW6]	18	19996011	ensembl cDNA
Ssc.9684.1.S1_at	-1.72926	-2.28937	-1.16916	4.27228	-6.05116	1.02005e-05	0.000113977	3.32032	SLC16A10	SLC16A10	solute carrier family 16, member 10; T-type amino acid transporter 1 [Homo sapiens]. [Source:RefSeq;Acc:NM_018593]	6	111515399	ensembl cDNA
Ssc.27770.1.S1_at	-0.812705	-1.07595	-0.549462	5.25273	-6.05097	1.02045e-05	0.000113977	3.31992	APEX2	APEX2	apurinic/apyrimidinic endonuclease 2; apurinic/apyrimidinic endonuclease-like 2; APEX nuclease-like 2 [Homo sapiens]. [Source:RefSeq;Acc:NM_014481]	X	55043505	ensembl cDNA
Ssc.4051.1.S1_at	1.21754	0.82317	1.61192	5.23608	6.05096	1.02047e-05	0.000113977	3.3199	SOSTDC1	SOSTDC1	cystine knot-containing secreted protein; cystine-knot containing secreted protein; uterine sensitization-associated protein-1; ectodermal BMP inhibitor [Homo sapiens]. [Source:RefSeq;Acc:NM_015464]	7	16467633	ensembl cDNA
Ssc.24021.1.S1_at	-1.43625	-1.90148	-0.971017	7.24013	-6.05074	1.02093e-05	0.000113977	3.31945	MLF1	MLF1	Myeloid leukemia factor 1 (Myelodysplasia-myeloid leukemia factor 1). [Source:Uniprot/SWISSPROT;Acc:P58340]	3	159771677	ensembl cDNA
Ssc.2586.1.S1_at	-0.920309	-1.21849	-0.622126	9.63414	-6.04921	1.02413e-05	0.00011423	3.31629	SDHD					ensembl cDNA
Ssc.5407.2.S1_at	-1.94971	-2.58153	-1.3179	7.56034	-6.04826	1.02611e-05	0.000114346	3.31433	FAM134B	FAM134B		5	16526148	ensembl cDNA
Ssc.16579.1.S1_at	-0.88268	-1.16874	-0.596617	10.5442	-6.04771	1.02727e-05	0.00011437	3.31319	ATP5C1	ATP5C1	ATP synthase gamma chain, mitochondrial precursor (EC 3.6.3.14). [Source:Uniprot/SWISSPROT;Acc:P36542]	10	7870099	ensembl cDNA
Ssc.6478.1.A1_at	2.32866	1.57386	3.08346	5.88011	6.04675	1.02927e-05	0.000114489	3.31122	CCDC3	CCDC3	Coiled-coil domain containing protein 3 precursor. [Source:Uniprot/SWISSPROT;Acc:Q9BQI4]	10	12978633	ensembl cDNA
Ssc.2976.1.S1_at	-1.32122	-1.74968	-0.892756	3.58838	-6.04382	1.03544e-05	0.00011507	3.30518	HAND1	HAND1	Heart- and neural crest derivatives-expressed protein 1 (Extraembryonic tissues, heart, autonomic nervous sytem and neural crest derivatives-expressed protein 1) (eHAND). [Source:Uniprot/SWISSPROT;Acc:O96004]	5	153834726	ensembl cDNA
Ssc.13825.1.A1_at	1.47234	0.994794	1.94988	3.68384	6.04287	1.03746e-05	0.000115189	3.30322	CABLES1	CABLES1	Cdk5 and Abl enzyme substrate 1 [Homo sapiens]. [Source:RefSeq;Acc:NM_138375]	18	18969725	ensembl cDNA
Ssc.26651.1.S1_at	1.32623	0.896033	1.75644	3.9102	6.04222	1.03884e-05	0.000115237	3.30188	CYP39A1	CYP39A1	Cytochrome P450 39A1 (EC 1.14.13.-) (Oxysterol 7-alpha-hydroxylase) (hCYP39A1). [Source:Uniprot/SWISSPROT;Acc:Q9NYL5]	6	46625405	ensembl cDNA
Ssc.8239.1.A1_at	-0.954465	-1.26413	-0.644798	5.35952	-6.04107	1.04126e-05	0.000115401	3.29952	MTFMT	MTFMT	Methionyl-tRNA formyltransferase, mitochondrial precursor (EC 2.1.2.9) (MtFMT). [Source:Uniprot/SWISSPROT;Acc:Q96DP5]	15	63081904	ensembl cDNA
Ssc.13759.2.S1_at	-0.772643	-1.02337	-0.521913	4.64301	-6.03976	1.04406e-05	0.000115605	3.29682	TUBGCP2	TUBGCP2	Gamma-tubulin complex component 2 (GCP-2) (Spindle pole body protein Spc97 homolog) (hSpc97) (hGCP2) (h103p). [Source:Uniprot/SWISSPROT;Acc:Q9BSJ2]	10	134943125	ensembl cDNA
Ssc.20464.1.S1_at	1.70192	1.14956	2.25428	3.72125	6.03898	1.04572e-05	0.000115685	3.29521	GLIPR1	GLIPR1	Glioma pathogenesis-related protein 1 (GliPR 1) (RTVP-1 protein). [Source:Uniprot/SWISSPROT;Acc:P48060]	12	74160780	ensembl cDNA
Ssc.25004.1.S1_at	2.83389	1.9133	3.75449	5.36638	6.03343	1.05764e-05	0.000116897	3.28376	IGF1	IGF1	Insulin-like growth factor IA precursor (IGF-IA) (Somatomedin C). [Source:Uniprot/SWISSPROT;Acc:P01343]	12	101313809	ensembl cDNA
Ssc.15272.1.S1_at	1.92084	1.29654	2.54514	3.68941	6.03043	1.06414e-05	0.000117509	3.27757	DCLK1	DCLK1	Serine/threonine-protein kinase DCAMKL1 (EC 2.7.1.37) (Doublecortin- like and CAM kinase-like 1). [Source:Uniprot/SWISSPROT;Acc:O15075]	13	35243478	ensembl cDNA
Ssc.25550.1.S1_at	1.75714	1.18589	2.32838	4.98848	6.02883	1.06763e-05	0.000117689	3.27426	LY96	LY96	Lymphocyte antigen 96 precursor (MD-2 protein) (ESOP-1). [Source:Uniprot/SWISSPROT;Acc:Q9Y6Y9]	8	75066141	ensembl cDNA
Ssc.4084.1.S1_at	0.867859	0.585718	1.15	6.99676	6.02879	1.0677e-05	0.000117689	3.27419	PLXNB2	PLXNB2	Plexin B2 precursor (MM1). [Source:Uniprot/SWISSPROT;Acc:O15031]	22	49055535	ensembl cDNA
Ssc.19455.1.S1_at	-1.17633	-1.55881	-0.793845	7.75411	-6.02788	1.06969e-05	0.000117802	3.27231	MGLL	MGLL	Monoglyceride lipase (EC 3.1.1.23) (HU-K5) (Lysophospholipase homolog) (Lysophospholipase-like). [Source:Uniprot/SWISSPROT;Acc:Q99685]	3	128890601	ensembl cDNA
Ssc.30384.1.A1_at	-1.01474	-1.34483	-0.684659	6.16843	-6.0253	1.07534e-05	0.000118317	3.26699	SNAP91	SNAP91	Clathrin coat assembly protein AP180 (Clathrin coat associated protein AP180) (91 kDa synaptosomal-associated protein). [Source:Uniprot/SWISSPROT;Acc:O60641]	6	84319323	ensembl genome
Ssc.13956.1.S1_at	1.15552	0.779601	1.53145	8.2656	6.02459	1.07691e-05	0.000118383	3.26552	TPM1	TPM1	Tropomyosin 1 alpha chain (Alpha-tropomyosin). [Source:Uniprot/SWISSPROT;Acc:P09493]	15	61121891	ensembl cDNA
Ssc.11004.1.S1_at	2.33199	1.57275	3.09123	7.60321	6.01998	1.08711e-05	0.000119396	3.256	C1QB	C1QB	Complement C1q subcomponent, B chain precursor. [Source:Uniprot/SWISSPROT;Acc:P02746]	1	22852269	ensembl cDNA
Ssc.841.1.S1_at	0.893628	0.602644	1.18461	7.30384	6.01915	1.08894e-05	0.000119489	3.2543	GNAI2	GNAI2	Guanine nucleotide-binding protein G(i), alpha-2 subunit (Adenylate cyclase-inhibiting G alpha protein). [Source:Uniprot/SWISSPROT;Acc:P04899]	3	50248640	ensembl cDNA
Ssc.17824.1.A1_at	1.18512	0.799109	1.57112	8.53045	6.01746	1.09273e-05	0.000119797	3.25079	SEMA3E	SEMA3E	Semaphorin 3E precursor. [Source:Uniprot/SWISSPROT;Acc:O15041]	7	82831158	ensembl genome
Ssc.21955.1.S1_at	-0.831292	-1.1022	-0.560381	3.3456	-6.01416	1.10013e-05	0.000120499	3.24398	OVOL1	OVOL1	Putative transcription factor Ovo-like 1 (hOvo1) (Fragment). [Source:Uniprot/SWISSPROT;Acc:O14753]	11	65311105	ensembl genome
Ssc.13096.1.A1_at	2.80818	1.89284	3.72353	3.92027	6.01296	1.10282e-05	0.000120686	3.24151	PARP8	PARP8	poly (ADP-ribose) polymerase family, member 8 [Homo sapiens]. [Source:RefSeq;Acc:NM_024615]	5	49998570	ensembl genome
Ssc.23810.1.S1_at	-1.04372	-1.38398	-0.703469	4.87766	-6.01214	1.10468e-05	0.000120702	3.2398	NFIA	NFIA	Nuclear factor 1 A-type (Nuclear factor 1/A) (NF1-A) (NFI-A) (NF-I/A) (CCAAT-box binding transcription factor) (CTF) (TGGCA-binding protein). [Source:Uniprot/SWISSPROT;Acc:Q12857]	1	61103519	ensembl cDNA
Ssc.2185.1.A1_at	1.16127	0.782686	1.53985	3.12251	6.01202	1.10495e-05	0.000120702	3.23956	ANKZF1	ANKZF1		2	219802723	ensembl cDNA
Ssc.21575.1.S1_at	1.0844	0.730833	1.43796	4.32603	6.01131	1.10656e-05	0.000120769	3.23809	XPO6	XPO6	exportin 6; RAN binding protein 20 [Homo sapiens]. [Source:RefSeq;Acc:NM_015171]	16	28016817	ensembl cDNA
Ssc.26978.1.S1_at	-1.2115	-1.6066	-0.816406	3.69012	-6.00992	1.1097e-05	0.000121004	3.23522	HPSE2	HPSE2	heparanase 2; heparanase-like protein; heparanase 3 [Homo sapiens]. [Source:RefSeq;Acc:NM_021828]	10	100208865	ensembl genome
Ssc.27317.2.S1_a_at	-1.13475	-1.50518	-0.764328	4.67416	-6.00411	1.12295e-05	0.00012234	3.22323	HMGCL	HMGCL	Hydroxymethylglutaryl-CoA lyase, mitochondrial precursor (EC 4.1.3.4) (HMG-CoA lyase) (HL) (3-hydroxy-3-methylglutarate-CoA lyase). [Source:Uniprot/SWISSPROT;Acc:P35914]	1	24000955	ensembl cDNA
Ssc.2290.2.S1_at	-1.19311	-1.58273	-0.803501	3.30187	-6.00201	1.12781e-05	0.000122759	3.21887	TBC1D9	TBC1D9		4	141762799	ensembl genome
Ssc.16650.1.S1_at	-1.08261	-1.43628	-0.728943	6.11111	-5.9996	1.13336e-05	0.000123211	3.21391	TMEM91	TMEM91	2-oxoisovalerate dehydrogenase alpha subunit, mitochondrial precursor (EC 1.2.4.4) (Branched-chain alpha-keto acid dehydrogenase E1 component alpha chain) (BCKDH E1-alpha) (BCKDE1A). [Source:Uniprot/SWISSPROT;Acc:P12694]	19	46595544	ensembl cDNA
Ssc.21469.1.S1_at	-2.14849	-2.8504	-1.44659	3.79917	-5.99934	1.13399e-05	0.000123211	3.21336	OSBPL1A	OSBPL1A	Oxysterol binding protein-related protein 1 (OSBP-related protein 1) (ORP-1). [Source:Uniprot/SWISSPROT;Acc:Q9BXW6]	18	19996011	ensembl cDNA
Ssc.11824.1.A1_at	-2.12233	-2.81615	-1.42851	2.97395	-5.99535	1.14328e-05	0.000124111	3.20511	GRB14	GRB14	Growth factor receptor-bound protein 14 (GRB14 adapter protein). [Source:Uniprot/SWISSPROT;Acc:Q14449]	2	165057579	ensembl cDNA
Ssc.12083.2.S1_at	-2.02755	-2.69056	-1.36453	5.33366	-5.99369	1.14717e-05	0.000124421	3.20168	SLC41A1	SLC41A1	solute carrier family 41 member 1 [Homo sapiens]. [Source:RefSeq;Acc:NM_173854]	1	204024847	ensembl cDNA
Ssc.4267.3.S1_at	1.42214	0.956795	1.88748	4.90623	5.98985	1.15622e-05	0.000125292	3.19374	EFEMP2	EFEMP2	EGF-containing fibulin-like extracellular matrix protein 2 precursor (Fibulin-4) (FIBL-4) (UPH1 protein) (UNQ200/PRO226). [Source:Uniprot/SWISSPROT;Acc:O95967]	11	65390488	ensembl cDNA
Ssc.6432.2.S1_at	-1.12553	-1.4942	-0.756871	2.95425	-5.9838	1.17064e-05	0.000126742	3.18122	EGLN1	EGLN1	Egl nine homolog 1 (EC 1.14.11.-) (Hypoxia-inducible factor prolyl hydroxylase 2) (HIF-prolyl hydroxylase 2) (HIF-PH2) (HPH-2) (Prolyl hydroxylase domain-containing protein 2) (PHD2) (SM-20) (PNAS-118 / PNAS-137). [Source:Uniprot/SWISSPROT;Acc:Q9GZT9]	1	229568054	ensembl cDNA
Ssc.6861.1.A1_at	1.04969	0.705791	1.39358	4.55011	5.98248	1.1738e-05	0.000126971	3.1785	CASC1	CASC1	cancer susceptibility candidate 1; lung adenoma susceptibility 1-like [Homo sapiens]. [Source:RefSeq;Acc:NM_018272]	12	25140131	ensembl cDNA
Ssc.5826.1.A1_at	1.81221	1.21838	2.40604	6.31677	5.98127	1.17672e-05	0.000127174	3.17599	CSF1R	CSF1R	Macrophage colony stimulating factor I receptor precursor (CSF-1-R) (EC 2.7.1.112) (Fms proto-oncogene) (c-fms) (CD115 antigen). [Source:Uniprot/SWISSPROT;Acc:P07333]	5	149413051	ensembl cDNA
Ssc.29673.1.S1_at	-0.914719	-1.21456	-0.614878	4.8896	-5.97923	1.18166e-05	0.000127594	3.17177	TESK2	TESK2	Dual specificity testis-specific protein kinase 2 (EC 2.7.1.37) (EC 2.7.1.112) (Testicular protein kinase 2). [Source:Uniprot/SWISSPROT;Acc:Q96S53]	1	45582142	ensembl genome
Ssc.6393.1.S1_at	0.863539	0.580419	1.14666	3.74748	5.97805	1.18451e-05	0.000127789	3.16933	PGAP1					ensembl cDNA
Ssc.25218.3.S1_at	-1.35627	-1.80099	-0.911548	4.01858	-5.97734	1.18624e-05	0.000127862	3.16786	IVD	IVD	Isovaleryl-CoA dehydrogenase, mitochondrial precursor (EC 1.3.99.10) (IVD). [Source:Uniprot/SWISSPROT;Acc:P26440]	15	38484978	ensembl cDNA
Ssc.4486.1.S1_at	-1.18964	-1.58001	-0.799277	3.30307	-5.97299	1.19686e-05	0.000128893	3.15885	KCMF1	KCMF1	potassium channel modulatory factor 1; differentially expressed in branching tubulogenesis 91; zinc finger, ZZ domain containing 1 [Homo sapiens]. [Source:RefSeq;Acc:NM_020122]	2	85108405	ensembl cDNA
Ssc.21541.1.S1_at	-0.994734	-1.32118	-0.668287	4.80984	-5.97232	1.19852e-05	0.000128957	3.15745	ACAD10	ACAD10	acyl-Coenzyme A dehydrogenase family, member 10 [Homo sapiens]. [Source:RefSeq;Acc:NM_025247]	12	110608285	ensembl cDNA
Ssc.2677.1.S1_at	0.729299	0.489842	0.968755	7.00622	5.96935	1.20582e-05	0.000129628	3.15132	SSR3	SSR3	Translocon-associated protein, gamma subunit (TRAP-gamma) (Signal sequence receptor gamma subunit) (SSR-gamma). [Source:Uniprot/SWISSPROT;Acc:Q9UNL2]	3	157741239	ensembl cDNA
Ssc.16045.1.S1_at	2.39671	1.60879	3.18464	5.94365	5.96184	1.22456e-05	0.000131523	3.13575	FBN1	FBN1	Fibrillin 1 precursor. [Source:Uniprot/SWISSPROT;Acc:P35555]	15	46487797	ensembl cDNA
Ssc.30893.1.A1_at	-0.964294	-1.28133	-0.647258	6.22269	-5.96142	1.2256e-05	0.000131523	3.13489	GULP1	GULP1	GULP, engulfment adaptor PTB domain containing 1; engulfment adapter protein; PTB domain adaptor protein CED-6 [Homo sapiens]. [Source:RefSeq;Acc:NM_016315]	2	188865635	ensembl cDNA
Ssc.27680.1.S1_at	-1.29488	-1.7207	-0.869053	4.83243	-5.95999	1.22919e-05	0.000131643	3.13193	GRIA1	GRIA1	Glutamate receptor 1 precursor (GluR-1) (GluR-A) (GluR-K1) (Glutamate receptor ionotropic, AMPA 1). [Source:Uniprot/SWISSPROT;Acc:P42261]	5	152850499	ensembl genome
Ssc.10991.2.S1_at	-0.887142	-1.17888	-0.5954	4.98733	-5.95994	1.22932e-05	0.000131643	3.13183	BAT5		Protein BAT5 (HLA-B-associated transcript 5) (NG26 protein) (G5) (PP199). [Source:Uniprot/SWISSPROT;Acc:O95870]		.	ensembl cDNA
Ssc.4599.1.A1_at	-1.05952	-1.40796	-0.711074	7.29825	-5.95969	1.22996e-05	0.000131643	3.1313	CACNA1C	CACNA1C	Voltage-dependent L-type calcium channel alpha-1C subunit (Voltage- gated calcium channel alpha subunit Cav1.2) (Calcium channel, L type, alpha-1 polypeptide, isoform 1, cardiac muscle). [Source:Uniprot/SWISSPROT;Acc:Q13936]	12	2032725	ensembl cDNA
Ssc.7460.1.A1_at	-1.09969	-1.46145	-0.737921	5.71637	-5.95785	1.23461e-05	0.000132024	3.12749	IVNS1ABP	IVNS1ABP	influenza virus NS1A binding protein; NS1-binding protein [Homo sapiens]. [Source:RefSeq;Acc:NM_006469]	1	183532147	ensembl cDNA
Ssc.24946.1.A1_at	0.878565	0.589221	1.16791	6.3465	5.95125	1.25145e-05	0.000133708	3.1138	C7orf58	C7orf58		7	120415987	ensembl cDNA
Ssc.20424.3.S1_a_at	-1.28823	-1.7127	-0.863771	5.514	-5.94844	1.25868e-05	0.000134159	3.10799	SIAH2	SIAH2	Ubiquitin ligase SIAH2 (EC 6.3.2.-) (Seven in absentia homolog 2) (Siah-2) (hSiah2). [Source:Uniprot/SWISSPROT;Acc:O43255]	3	151941611	ensembl cDNA
Ssc.1158.1.A1_at	1.01204	0.678563	1.34551	9.91639	5.94817	1.25939e-05	0.000134159	3.10742	PABPC1	PABPC1	Polyadenylate-binding protein 1 (Poly(A)-binding protein 1) (PABP 1). [Source:Uniprot/SWISSPROT;Acc:P11940]	8	101784320	ensembl cDNA
SscAffx.22.1.S1_s_at	1.13508	0.761049	1.5091	8.02041	5.94798	1.25989e-05	0.000134159	3.10702	CFL1	CFL1	Cofilin, non-muscle isoform (18 kDa phosphoprotein) (P18). [Source:Uniprot/SWISSPROT;Acc:P23528]	11	65378884	ensembl cDNA
Ssc.30657.1.S1_at	-1.4227	-1.89152	-0.953868	7.96984	-5.94767	1.26067e-05	0.000134159	3.1064	SLC41A1	SLC41A1	solute carrier family 41 member 1 [Homo sapiens]. [Source:RefSeq;Acc:NM_173854]	1	204024847	ensembl cDNA
Ssc.1075.1.A1_at	-0.963593	-1.28114	-0.646045	6.55304	-5.94748	1.26118e-05	0.000134159	3.10599	C10orf65	C10orf65		10	99334070	ensembl cDNA
Ssc.31095.1.A1_at	2.24211	1.50276	2.98146	5.83217	5.94368	1.27106e-05	0.000135039	3.09811	KIAA1715	KIAA1715	Lunapark; 4921514L11Rik; 2310011O18Rik [Homo sapiens]. [Source:RefSeq;Acc:NM_030650]	2	176496896	ensembl genome
Ssc.1781.2.A1_at	1.51767	1.01717	2.01817	4.7176	5.94324	1.27219e-05	0.000135039	3.09721	RBM25	RBM25		14	72595021	ensembl cDNA
Ssc.7562.1.A1_at	2.39573	1.60559	3.18586	4.73072	5.94271	1.27359e-05	0.000135039	3.0961	EXT1	EXT1	Exostosin-1 (EC 2.4.1.224) (EC 2.4.1.225) (Glucuronosyl-N- acetylglucosaminyl-proteoglycan/N-acetylglucosaminyl-proteoglycan 4- alpha-N-acetylglucosaminyltransferase) (Putative tumor suppressor protein EXT1) (Multiple exostoses protein 1). [Source:Uniprot	8	118875910	ensembl genome
Ssc.19030.1.S1_at	1.14649	0.768341	1.52464	3.66079	5.94231	1.27463e-05	0.000135039	3.09527	COG7	COG7	Conserved oligomeric Golgi complex component 7. [Source:Uniprot/SWISSPROT;Acc:P83436]	16	23307465	ensembl cDNA
Ssc.12083.1.S1_at	-2.07784	-2.76319	-1.39249	5.50288	-5.94217	1.275e-05	0.000135039	3.09498	SLC41A1	SLC41A1	solute carrier family 41 member 1 [Homo sapiens]. [Source:RefSeq;Acc:NM_173854]	1	204024847	ensembl cDNA
AFFX-Ssc-ef1a-5_at	1.32457	0.887459	1.76167	9.71538	5.93927	1.28262e-05	0.000135728	3.08897	EEF1A1	EEF1A1	Elongation factor 1-alpha 1 (EF-1-alpha-1) (Elongation factor 1 A-1) (eEF1A-1) (Elongation factor Tu) (EF-Tu). [Source:Uniprot/SWISSPROT;Acc:P04720]	6	74282194	ensembl cDNA
Ssc.772.1.S1_at	1.8378	1.23101	2.44459	3.7663	5.93621	1.2907e-05	0.000136464	3.08262	CARHSP1	CARHSP1	Calcium-regulated heat stable protein 1 (Calcium-regulated heat-stable protein of 24 kDa) (CRHSP-24). [Source:Uniprot/SWISSPROT;Acc:Q9Y2V2]	16	8854303	ensembl cDNA
Ssc.8235.1.A1_at	1.01854	0.682193	1.35488	4.82324	5.93527	1.2932e-05	0.000136611	3.08067	ARF3	ARF3	ADP-ribosylation factor 3. [Source:Uniprot/SWISSPROT;Acc:P61204]	12	47616259	ensembl cDNA
Ssc.9150.1.S1_at	-1.10234	-1.46646	-0.738213	7.04519	-5.93355	1.29779e-05	0.000136923	3.07709	LRPPRC	LRPPRC	130 kDa leucine-rich protein (LRP 130) (GP130) (Leucine-rich PPR-motif containing protein). [Source:Uniprot/SWISSPROT;Acc:P42704]	2	43968391	ensembl cDNA
Ssc.6245.1.A1_at	-0.933561	-1.24195	-0.625176	4.35804	-5.93332	1.2984e-05	0.000136923	3.07661	TTLL5	TTLL5	KIAA0998 [Source:RefSeq_peptide;Acc:NP_055887]	14	75197374	ensembl genome
Ssc.11401.1.A1_a_at	1.5774	1.05626	2.09853	4.73699	5.93251	1.30054e-05	0.00013703	3.07495	TEP1	TEP1	Telomerase protein component 1 (Telomerase-associated protein 1) (Telomerase protein 1) (p240) (p80 telomerase homolog). [Source:Uniprot/SWISSPROT;Acc:Q99973]	14	19905766	ensembl cDNA
Ssc.974.1.S1_at	1.20154	0.804177	1.5989	6.04987	5.92651	1.31669e-05	0.000138494	3.06249	DCBLD2	DCBLD2	discoidin, CUB and LCCL domain containing 2; coagulation factor V/VIII-homology domains protein 1; endothelial and smooth muscle cell-derived neuropilin-like protein; 1700055P21Rik [Homo sapiens]. [Source:RefSeq;Acc:NM_080927]	3	99997504	ensembl cDNA
Ssc.4986.1.S1_at	-1.12708	-1.49981	-0.754339	4.88873	-5.9265	1.31671e-05	0.000138494	3.06247	Q8N799				.	ensembl cDNA
Ssc.8641.1.A1_at	1.3626	0.911912	1.81328	5.39048	5.92573	1.3188e-05	0.000138521	3.06087	SYNJ1	SYNJ1	Synaptojanin 1 (EC 3.1.3.36) (Synaptic inositol-1,4,5-trisphosphate 5- phosphatase 1). [Source:Uniprot/SWISSPROT;Acc:O43426]	21	32922944	ensembl genome
Ssc.3560.2.S1_a_at	-0.931993	-1.24026	-0.623723	4.72366	-5.92557	1.31924e-05	0.000138521	3.06053	C20orf27	C20orf27		20	3682155	ensembl cDNA
Ssc.13799.1.A1_at	-1.18414	-1.57586	-0.792431	7.8414	-5.92495	1.32094e-05	0.000138579	3.05924	Q8NCU8				.	ensembl cDNA
Ssc.19153.1.S1_at	-1.67552	-2.23025	-1.12079	4.40024	-5.91997	1.33453e-05	0.000139884	3.0489	FAM73B	FAM73B		9	130838745	ensembl cDNA
Ssc.1198.1.S1_at	-1.09458	-1.45704	-0.732129	7.35508	-5.91895	1.33733e-05	0.000140039	3.04679	PCMT1	PCMT1	Protein-L-isoaspartate(D-aspartate) O-methyltransferase (EC 2.1.1.77) (Protein-beta-aspartate methyltransferase) (PIMT) (Protein L- isoaspartyl/D-aspartyl methyltransferase) (L-isoaspartyl protein carboxyl methyltransferase). [Source:Uniprot/SWISSPROT;Acc	6	150112273	ensembl cDNA
Ssc.21113.1.A1_at	1.39789	0.934947	1.86083	3.44844	5.91825	1.33924e-05	0.000140039	3.04534	AK3L1					ensembl cDNA
Ssc.5363.1.S1_at	-1.23928	-1.6497	-0.828856	5.31178	-5.91818	1.33946e-05	0.000140039	3.04518	C1orf35		PREDICTED: hypothetical protein XP_376469 [Source:RefSeq_peptide;Acc:XP_376469]		.	ensembl genome
Ssc.5185.1.A1_at	0.756535	0.505825	1.00725	5.09679	5.91432	1.35013e-05	0.000141034	3.03716	RUSC1	RUSC1	RUN and SH3 domain containing protein 1 (New molecule containing SH3 at the carboxy-terminus) (Nesca). [Source:Uniprot/SWISSPROT;Acc:Q9BVN2]	1	153557311	ensembl cDNA
Ssc.24696.1.S1_at	-1.29445	-1.72354	-0.865356	8.42038	-5.91263	1.35482e-05	0.000141403	3.03366	IRS2	IRS2	Insulin receptor substrate-2 (IRS-2). [Source:Uniprot/SWISSPROT;Acc:Q9Y4H2]	13	109204185	ensembl cDNA
Ssc.7260.1.S1_at	0.903489	0.603939	1.20304	4.4316	5.91156	1.35781e-05	0.000141527	3.03143	XRN1	XRN1	5-3 exoribonuclease 1; strand-exchange protein 1 [Homo sapiens]. [Source:RefSeq;Acc:NM_019001]	3	143508139	ensembl genome
Ssc.27334.1.S1_at	-1.70476	-2.26999	-1.13953	4.63609	-5.91137	1.35834e-05	0.000141527	3.03104	NHSL1	NHSL1	PREDICTED: chromosome 6 open reading frame 63 [Source:RefSeq_peptide;Acc:XP_496826]	6	138784876	ensembl cDNA
Ssc.25314.1.S1_a_at	-0.915033	-1.2185	-0.611568	5.53199	-5.90984	1.36261e-05	0.000141852	3.02787	AHCY	AHCY	Adenosylhomocysteinase (EC 3.3.1.1) (S-adenosyl-L-homocysteine hydrolase) (AdoHcyase). [Source:Uniprot/SWISSPROT;Acc:P23526]	20	32331737	ensembl cDNA
Ssc.12844.1.S1_at	-1.04029	-1.38538	-0.6952	6.4168	-5.9084	1.36666e-05	0.000142152	3.02487	HSCB	HSCB	Co-chaperone protein HscB, mitochondrial precursor (Hsc20). [Source:Uniprot/SWISSPROT;Acc:Q8IWL3]	22	27468019	ensembl cDNA
Ssc.15296.1.S1_at	1.90565	1.2734	2.53789	5.20681	5.9075	1.36919e-05	0.000142293	3.02301	CD53	CD53	Leukocyte surface antigen CD53 (Cell surface glycoprotein CD53). [Source:Uniprot/SWISSPROT;Acc:P19397]	1	111217245	ensembl cDNA
Ssc.28706.1.S1_at	-1.08317	-1.44265	-0.723682	5.79204	-5.90557	1.37465e-05	0.000142738	3.01899	CBX7	CBX7	Chromobox protein homolog 7. [Source:Uniprot/SWISSPROT;Acc:O95931]	22	37856736	ensembl cDNA
Ssc.8671.1.A1_at	3.1219	2.08568	4.15811	5.1584	5.90497	1.37636e-05	0.000142795	3.01773	PRDM5	PRDM5	PR-domain zinc finger protein 5. [Source:Uniprot/SWISSPROT;Acc:Q9NQX1]	4	121835380	ensembl genome
Ssc.4120.1.A1_at	0.620051	0.414177	0.825926	8.63758	5.90301	1.38193e-05	0.000143164	3.01366	TMED10P	TMED10P	Transmembrane protein Tmp21 precursor (21 kDa Transmembrane trafficking protein) (p24delta) (S31III125) (S31I125) (Tmp-21-I). [Source:Uniprot/SWISSPROT;Acc:P49755]	14	74667926	ensembl cDNA
Ssc.6915.1.A1_at	-0.941489	-1.25411	-0.628862	7.11709	-5.90252	1.38331e-05	0.000143164	3.01265	UBR2					ensembl cDNA
Ssc.18076.1.A1_at	1.18997	0.794828	1.5851	4.56903	5.90247	1.38345e-05	0.000143164	3.01255	GSN	GSN	Gelsolin precursor, plasma (Actin-depolymerizing factor) (ADF) (Brevin) (AGEL). [Source:Uniprot/SWISSPROT;Acc:P06396]	9	123009896	ensembl cDNA
Ssc.27314.1.S1_a_at	-0.79271	-1.05603	-0.529389	5.24077	-5.90034	1.38955e-05	0.000143674	3.0081	RNASEH1	RNASEH1	Ribonuclease H1 (EC 3.1.26.4) (RNase H1) (Ribonuclease H type II). [Source:Uniprot/SWISSPROT;Acc:O60930]	2	3570568	ensembl cDNA
Ssc.5941.1.S1_a_at	1.51956	1.01467	2.02444	7.44011	5.8989	1.39367e-05	0.000143977	3.00511	ACTN1	ACTN1	Alpha-actinin 1 (Alpha-actinin cytoskeletal isoform) (Non-muscle alpha-actinin 1) (F-actin cross linking protein). [Source:Uniprot/SWISSPROT;Acc:P12814]	14	68410793	ensembl cDNA
Ssc.15578.1.A1_at	-1.79085	-2.38595	-1.19576	4.0711	-5.89821	1.39564e-05	0.000144058	3.00369	LRRC20	LRRC20	leucine rich repeat containing 20 isoform 3 [Homo sapiens]. [Source:RefSeq;Acc:NM_018205]	10	71728735	ensembl cDNA
Ssc.29189.1.A1_at	-1.96514	-2.61823	-1.31204	6.87999	-5.89747	1.39777e-05	0.000144156	3.00215	NRK	NRK	Nik related kinase [Homo sapiens]. [Source:RefSeq;Acc:NM_198465]	X	104953192	ensembl genome
Ssc.23781.1.S1_at	-1.17778	-1.56924	-0.786312	6.21105	-5.89682	1.39965e-05	0.000144228	3.00079	ST6GALNAC4	ST6GALNAC4	Alpha-N-acetyl-neuraminyl-2,3-beta-galactosyl-1,3-N-acetyl- galactosaminide alpha-2,6-sialyltransferase (EC 2.4.99.7) (NeuAc- alpha-2,3-Gal-beta-1,3-GalNAc-alpha-2,6-sialyltransferase) (ST6GalNAc IV) (Sialyltransferase 7D) (Sialyltransferase 3C). [Source:	9	129709987	ensembl cDNA
Ssc.12449.1.S1_at	1.21251	0.809103	1.61592	6.81391	5.891	1.41652e-05	0.000145843	2.98869	VKORC1	VKORC1	vitamin K epoxide reductase complex, subunit 1 isoform 1; vitamin K1 epoxide reductase (warfarin-sensitive); phylloquinone epoxide reductase; vitamin K dependent clotting factors deficiency 2; Vitamin K-dependent clotting factors, combined deficiency of,	16	31009664	ensembl cDNA
Ssc.11217.3.S1_a_at	-0.909897	-1.21276	-0.607032	3.82629	-5.88833	1.42434e-05	0.000146525	2.98313	COG4	COG4	Conserved oligomeric Golgi complex component 4. [Source:Uniprot/SWISSPROT;Acc:Q9H9E3]	16	69071976	ensembl cDNA
Ssc.6123.1.S1_at	-0.995792	-1.3273	-0.664284	10.2326	-5.88738	1.42712e-05	0.000146617	2.98116	UQCR	UQCR	Ubiquinol-cytochrome C reductase complex 6.4 kDa protein (EC 1.10.2.2) (Complex III subunit XI). [Source:Uniprot/SWISSPROT;Acc:O14957]	19	1548180	ensembl cDNA
Ssc.7563.1.A1_at	1.75014	1.16746	2.33282	5.20392	5.88696	1.42839e-05	0.000146617	2.98027	DPY19L3	DPY19L3		19	37588536	ensembl genome
Ssc.28787.1.S1_at	-1.47129	-1.96114	-0.981433	5.41318	-5.8868	1.42886e-05	0.000146617	2.97994	COX15	COX15	COX15 homolog isoform 2 precursor; cytochrome c oxidase subunit 15; cytochrome c oxidase assembly protein; COX15 (yeast) homolog, cytochrome c oxidase assembly protein [Homo sapiens]. [Source:RefSeq;Acc:NM_004376]	10	101461596	ensembl cDNA
Ssc.3787.1.S1_at	-0.932368	-1.24282	-0.621913	7.19923	-5.88622	1.43054e-05	0.000146667	2.97875	MRPS18B		28S ribosomal protein S18b, mitochondrial precursor (MRP-S18-b) (Mrps18b) (MRP-S18-2) (PTD017) (HSPC183). [Source:Uniprot/SWISSPROT;Acc:Q9Y676]		.	ensembl cDNA
Ssc.11212.2.S1_a_at	-0.793132	-1.0573	-0.528969	8.0758	-5.88465	1.4352e-05	0.000146943	2.97547	MRPS21		Mitochondrial 28S ribosomal protein S21 (MRP-S21) (MDS016). [Source:Uniprot/SWISSPROT;Acc:P82921]		.	ensembl cDNA
Ssc.16927.1.S1_at	2.21928	1.4801	2.95846	4.04427	5.8845	1.43565e-05	0.000146943	2.97515	HTRA2	HTRA2	Serine protease HTRA2, mitochondrial precursor (EC 3.4.21.-) (High temperature requirement protein A2) (HtrA2) (Omi stress-regulated endoprotease) (Serine proteinase OMI). [Source:Uniprot/SWISSPROT;Acc:O43464]	2	74610040	ensembl cDNA
Ssc.8917.1.A1_at	-1.10873	-1.47822	-0.739241	7.92077	-5.88128	1.4452e-05	0.000147712	2.96846	ALDOA	ALDOA	Fructose-bisphosphate aldolase A (EC 4.1.2.13) (Muscle-type aldolase) (Lung cancer antigen NY-LU-1). [Source:Uniprot/SWISSPROT;Acc:P04075]	16	29971945	ensembl cDNA
Ssc.4310.1.A1_at	0.884714	0.589873	1.17956	7.1192	5.88115	1.44559e-05	0.000147712	2.96818	EPS15	EPS15	Epidermal growth factor receptor substrate 15 (Protein Eps15) (AF-1p protein). [Source:Uniprot/SWISSPROT;Acc:P42566]	1	51592523	ensembl cDNA
Ssc.13411.1.S1_at	-1.0562	-1.40829	-0.704107	5.32534	-5.87949	1.45053e-05	0.000148092	2.96474	SUPT3H	SUPT3H	Transcription initiation protein SPT3 homolog (SPT3-like protein). [Source:Uniprot/SWISSPROT;Acc:O75486]	6	44904447	ensembl cDNA
Ssc.17154.1.A1_a_at	0.941535	0.627624	1.25545	9.94931	5.87865	1.45305e-05	0.000148225	2.96299	TUBA1B	TUBA1B	Tubulin alpha-1 chain (Alpha-tubulin 1). [Source:Uniprot/SWISSPROT;Acc:P05209]	12	47807836	ensembl cDNA
Ssc.21244.1.S1_at	-0.723706	-0.965014	-0.482398	9.30397	-5.87812	1.45466e-05	0.000148265	2.96187	TOMM7	TOMM7	Probable mitochondrial import receptor subunit TOM7 homolog (Translocase of outer membrane 7 kDa subunit homolog) (AD-014). [Source:Uniprot/SWISSPROT;Acc:Q9P0U1]	7	22816536	ensembl cDNA
Ssc.14360.1.A1_at	1.0145	0.676202	1.35281	6.4199	5.87756	1.45632e-05	0.000148311	2.96071	HYI	HYI		1	43689412	ensembl genome
Ssc.31139.1.A1_at	2.06413	1.3757	2.75256	3.76477	5.87661	1.45918e-05	0.000148478	2.95873	ZEB1	ZEB1	Transcription factor 8 (NIL-2-A zinc finger protein) (Negative regulator of IL2). [Source:Uniprot/SWISSPROT;Acc:P37275]	10	31648148	ensembl genome
Ssc.4589.1.S1_at	0.998606	0.665399	1.33181	6.43029	5.87391	1.46733e-05	0.000149182	2.95311	PRELID1	PRELID1	Px19-like protein (25 kDa protein of relevant evolutionary and lymphoid interest) (PRELI) (CGI-106) (SBBI12). [Source:Uniprot/SWISSPROT;Acc:Q9Y255]	5	176663441	ensembl cDNA
Ssc.14007.1.A1_at	2.7197	1.81132	3.62807	3.29492	5.86818	1.48479e-05	0.000150806	2.94117	GPM6A	GPM6A	Neuronal membrane glycoprotein M6-a (M6a). [Source:Uniprot/SWISSPROT;Acc:P51674]	4	176791083	ensembl cDNA
Ssc.9721.1.A1_at	-1.06861	-1.42554	-0.711674	6.88892	-5.86786	1.48577e-05	0.000150806	2.9405	ASB8	ASB8	Ankyrin repeat and SOCS box containing protein 8 (ASB-8). [Source:Uniprot/SWISSPROT;Acc:Q9H765]	12	46827841	ensembl cDNA
Ssc.7204.2.S1_at	-1.20359	-1.60564	-0.80153	4.88059	-5.8673	1.48746e-05	0.000150851	2.93936	HAGH	HAGH	Hydroxyacylglutathione hydrolase (EC 3.1.2.6) (Glyoxalase II) (GLX II). [Source:Uniprot/SWISSPROT;Acc:Q16775]	16	1799109	ensembl cDNA
Ssc.24669.1.A1_at	-1.52433	-2.03365	-1.01501	5.53562	-5.86592	1.49172e-05	0.000151058	2.93647	LYPD6	LYPD6	Protein UNQ3023/PRO9821 precursor. [Source:Uniprot/SWISSPROT;Acc:Q86Y78]	2	149895359	ensembl cDNA
Ssc.20404.1.S1_at	-1.01297	-1.35144	-0.674495	6.69486	-5.8657	1.49239e-05	0.000151058	2.93602	PARP1	PARP1	Poly [ADP-ribose] polymerase-1 (EC 2.4.2.30) (PARP-1) (ADPRT) (NAD(+) ADP-ribosyltransferase-1) (Poly[ADP-ribose] synthetase-1). [Source:Uniprot/SWISSPROT;Acc:P09874]	1	224615784	ensembl cDNA
Ssc.14188.1.A1_at	-0.810919	-1.08189	-0.539947	6.40059	-5.86543	1.49322e-05	0.000151058	2.93546	LPGAT1	LPGAT1	Protein FAM34A. [Source:Uniprot/SWISSPROT;Acc:Q92604]	1	209984952	ensembl cDNA
Ssc.10360.1.S1_at	1.5884	1.05752	2.11929	6.69111	5.86418	1.49708e-05	0.000151222	2.93285	BRAF	BRAF	B-Raf proto-oncogene serine/threonine-protein kinase (EC 2.7.1.37) (p94) (v-Raf murine sarcoma viral oncogene homolog B1). [Source:Uniprot/SWISSPROT;Acc:P15056]	7	140080751	ensembl genome
Ssc.18422.1.S1_at	1.1253	0.749188	1.50141	4.81549	5.8641	1.49732e-05	0.000151222	2.93268	DNASE1L1	DNASE1L1	Muscle-specific DNase I-like precursor (EC 3.1.21.-) (DNase X) (XIB). [Source:Uniprot/SWISSPROT;Acc:P49184]	X	153282773	ensembl cDNA
Ssc.11743.1.S1_at	-1.43496	-1.9147	-0.955217	5.57656	-5.86247	1.50237e-05	0.000151606	2.92928	FSTL4	FSTL4	follistatin-like 4 [Source:RefSeq_peptide;Acc:NP_055897]	5	132560051	ensembl genome
Ssc.829.1.A1_at	0.936429	0.62333	1.24953	3.87633	5.86194	1.50402e-05	0.000151647	2.92818	LPIN2	LPIN2	Lipin 2. [Source:Uniprot/SWISSPROT;Acc:Q92539]	18	2906994	ensembl cDNA
Ssc.18954.1.A1_at	-0.942334	-1.25746	-0.627206	4.68692	-5.86092	1.50719e-05	0.000151841	2.92605	RILP	RILP	Rab interacting lysosomal protein [Homo sapiens]. [Source:RefSeq;Acc:NM_031430]	17	1496199	ensembl cDNA
Ssc.7294.1.A1_at	1.32484	0.881639	1.76803	8.8277	5.85886	1.51362e-05	0.000152363	2.92175	ECM2	ECM2	Extracellular matrix protein 2 precursor (Matrix glycoprotein SC1/ECM2). [Source:Uniprot/SWISSPROT;Acc:O94769]	9	94295657	ensembl cDNA
Ssc.7179.1.A1_at	0.723447	0.481291	0.965603	5.46638	5.85544	1.52433e-05	0.000153314	2.91464	C6orf89	C6orf89		6	36947624	ensembl cDNA
Ssc.13983.1.S1_at	-0.974713	-1.30106	-0.648364	8.60323	-5.85386	1.52934e-05	0.000153691	2.91133	PPP2CA	PPP2CA	Serine/threonine protein phosphatase 2A, catalytic subunit, alpha isoform (EC 3.1.3.16) (PP2A-alpha) (Replication protein C) (RP-C). [Source:Uniprot/SWISSPROT;Acc:P05323]	5	133560047	ensembl cDNA
Ssc.15736.2.A1_at	1.20159	0.799047	1.60413	4.61398	5.8505	1.53996e-05	0.000154631	2.90434	TTC3	TTC3	Tetratricopeptide repeat protein 3 (TPR repeat protein D). [Source:Uniprot/SWISSPROT;Acc:P53804]	21	37367441	ensembl cDNA
Ssc.4836.1.S1_at	-0.970241	-1.29561	-0.644875	10.1923	-5.84461	1.55884e-05	0.000156352	2.89204	BRP44	BRP44	Brain protein 44. [Source:Uniprot/SWISSPROT;Acc:O95563]	1	166153930	ensembl cDNA
Ssc.19440.1.S1_at	-1.0379	-1.38602	-0.689787	6.11619	-5.8436	1.5621e-05	0.000156352	2.88993	CCDC58	CCDC58	PREDICTED: hypothetical protein XP_059492 [Source:RefSeq_peptide;Acc:XP_059492]	3	123561126	ensembl cDNA
Ssc.17843.1.A1_at	-0.970651	-1.29621	-0.645091	5.30018	-5.84359	1.56211e-05	0.000156352	2.88992	ANKRD32	ANKRD32	ankyrin repeat domain 32 [Homo sapiens]. [Source:RefSeq;Acc:NM_032290]	5	93979808	ensembl cDNA
Ssc.19228.1.S1_at	-0.941198	-1.25688	-0.625514	7.9651	-5.84355	1.56223e-05	0.000156352	2.88984	WDR42A	WDR42A	H326 [Homo sapiens]. [Source:RefSeq;Acc:NM_015726]	1	158452129	ensembl cDNA
Ssc.7269.1.A1_at	-1.10224	-1.47211	-0.732371	5.49444	-5.84087	1.57091e-05	0.000156971	2.88425	ST6GALNAC2	ST6GALNAC2	Alpha-N-acetylgalactosaminide alpha-2,6-sialyltransferase II (EC 2.4.99.-) (Gal-beta-1,3-GalNAc alpha-2,6-sialyltransferase) (ST6GalNAc II) (Sialyltransferase 7B) (SThM). [Source:Uniprot/SWISSPROT;Acc:Q9UJ37]	17	72073056	ensembl cDNA
Ssc.6598.1.S1_at	-0.827926	-1.10575	-0.550106	7.14681	-5.84085	1.571e-05	0.000156971	2.88419	STUB1	STUB1	STIP1 homology and U-Box containing protein 1; serologically defined colon cancer antigen 7; carboxy terminus of Hsp70p-interacting protein; heat shock protein A binding protein 2 (c-terminal) [Homo sapiens]. [Source:RefSeq;Acc:NM_005861]	16	670116	ensembl cDNA
Ssc.14281.1.A1_at	1.2464	0.828089	1.66471	6.21469	5.83993	1.57398e-05	0.00015714	2.88228	C10orf26	C10orf26		10	104525878	ensembl cDNA
Ssc.3225.1.S1_at	1.28177	0.851435	1.7121	3.79979	5.83785	1.58077e-05	0.000157629	2.87793	LEPREL2	LEPREL2	leprecan-like 2; B protein; gene rich cluster, B gene; leprecan-like 2 protein; prolyl 3-hydroxylase 3 [Homo sapiens]. [Source:RefSeq;Acc:NM_014262]	12	6807833	ensembl cDNA
Ssc.20590.1.A1_at	0.867513	0.576249	1.15878	7.26165	5.83763	1.58146e-05	0.000157629	2.87749	CD47	CD47	Leukocyte surface antigen CD47 precursor (Antigenic surface determinant protein OA3) (Integrin associated protein) (IAP) (MER6). [Source:Uniprot/SWISSPROT;Acc:Q08722]	3	109244631	ensembl cDNA
Ssc.30694.1.A1_at	0.986698	0.6552	1.3182	4.99561	5.8338	1.59404e-05	0.000158752	2.86949	KCTD10	KCTD10	potassium channel tetramerisation domain containing 10; MSTP028 protein [Homo sapiens]. [Source:RefSeq;Acc:NM_031954]	12	108370843	ensembl genome
Ssc.10918.1.A1_at	-1.34606	-1.79838	-0.893739	5.64824	-5.83268	1.59776e-05	0.000158903	2.86714	TPRKB	TPRKB	CGI-121 protein; PRPK (p53-related protein kinase)-binding protein [Homo sapiens]. [Source:RefSeq;Acc:NM_016058]	2	73810509	ensembl cDNA
Ssc.6708.1.A1_at	0.830925	0.551702	1.11015	6.61266	5.83255	1.59816e-05	0.000158903	2.86689	SEC63	SEC63	Translocation protein SEC63 homolog. [Source:Uniprot/SWISSPROT;Acc:Q9UGP8]	6	108298215	ensembl cDNA
Ssc.22105.1.S1_at	-1.32824	-1.77506	-0.881422	4.13539	-5.8263	1.61898e-05	0.000160842	2.85382	COX15	COX15	COX15 homolog isoform 2 precursor; cytochrome c oxidase subunit 15; cytochrome c oxidase assembly protein; COX15 (yeast) homolog, cytochrome c oxidase assembly protein [Homo sapiens]. [Source:RefSeq;Acc:NM_004376]	10	101461596	ensembl cDNA
Ssc.7893.1.A1_at	1.76698	1.17246	2.36151	4.15574	5.8252	1.62265e-05	0.000161075	2.85154	MTSS1	MTSS1	Metastasis suppressor protein 1 (Missing in metastasis protein) (Metastasis suppressor YGL-1). [Source:Uniprot/SWISSPROT;Acc:O43312]	8	125632212	ensembl cDNA
Ssc.24184.1.S1_at	-1.11581	-1.49133	-0.740289	8.86653	-5.82376	1.62749e-05	0.000161309	2.84853	GPD1L	GPD1L	glycerol-3-phosphate dehydrogenase 1-like [Homo sapiens]. [Source:RefSeq;Acc:NM_015141]	3	32123027	ensembl cDNA
Ssc.15679.1.A1_at	-0.715962	-0.956918	-0.475006	7.44382	-5.82371	1.62766e-05	0.000161309	2.84842	CCDC142	CCDC142	mitochondrial ribosomal protein L53 [Homo sapiens]. [Source:RefSeq;Acc:NM_053050]	2	74554737	ensembl cDNA
Ssc.1447.3.S1_at	1.76446	1.17056	2.35837	4.24149	5.82296	1.63019e-05	0.000161429	2.84685	CGNL1	CGNL1	paracingulin [Homo sapiens]. [Source:RefSeq;Acc:NM_032866]	15	55455997	ensembl cDNA
Ssc.11714.1.S1_at	-1.24831	-1.6686	-0.82803	5.10108	-5.82142	1.63539e-05	0.000161812	2.84364	LYRM2	LYRM2		6	90398666	ensembl cDNA
Ssc.11606.1.S1_at	0.672685	0.446183	0.899186	6.23763	5.82088	1.63722e-05	0.000161862	2.84251	RNF4	RNF4	RING finger protein 4. [Source:Uniprot/SWISSPROT;Acc:P78317]	4	2440605	ensembl cDNA
Ssc.18719.1.S1_at	-1.66263	-2.22268	-1.10258	3.56533	-5.81855	1.64512e-05	0.000162511	2.83765	NUDT12	NUDT12	nudix -type motif 12; nucleoside diphosphate linked moiety X-type motif 12 [Homo sapiens]. [Source:RefSeq;Acc:NM_031438]	5	102912456	ensembl cDNA
Ssc.2362.1.S1_at	1.6595	1.10038	2.21863	5.09448	5.81724	1.6496e-05	0.000162705	2.83491	SLCO2B1	SLCO2B1	Solute carrier organic anion transporter family member 2B1 (Solute carrier family 21 member 9) (Organic anion transporter B) (OATP-B) (Organic anion transporter polypeptide-related protein 2) (OATP-RP2) (OATPRP2). [Source:Uniprot/SWISSPROT;Acc:O94956]	11	74539809	ensembl cDNA
Ssc.2415.2.S1_at	-1.06947	-1.4298	-0.709135	4.00797	-5.81719	1.64976e-05	0.000162705	2.83481	AP3S2	AP3S2	Adapter-related protein complex 3 sigma 2 subunit (Sigma-adaptin 3b) (AP-3 complex sigma-3B subunit) (Sigma-3B-adaptin). [Source:Uniprot/SWISSPROT;Acc:P59780]	15	88177793	ensembl cDNA
Ssc.3059.1.S1_at	-1.32691	-1.77403	-0.879787	6.92278	-5.8165	1.65213e-05	0.000162807	2.83336	AKR1B1	AKR1B1	Aldose reductase (EC 1.1.1.21) (AR) (Aldehyde reductase). [Source:Uniprot/SWISSPROT;Acc:P15121]	7	133777649	ensembl cDNA
Ssc.4015.1.S1_at	-1.35615	-1.81339	-0.898915	4.77785	-5.8132	1.66344e-05	0.000163789	2.82647	OPLAH	OPLAH	5-oxoprolinase (EC 3.5.2.9) (5-oxo-L-prolinase) (Pyroglutamase) (5- OPase) (Fragment). [Source:Uniprot/SWISSPROT;Acc:O14841]	8	145178156	ensembl cDNA
Ssc.928.1.S1_at	1.06373	0.705038	1.42242	5.7662	5.81246	1.66602e-05	0.000163911	2.82491	CD2AP	CD2AP	CD2-associated protein (Cas ligand with multiple SH3 domains) (Adapter protein CMS). [Source:Uniprot/SWISSPROT;Acc:Q9Y5K6]	6	47553484	ensembl cDNA
Ssc.17292.1.S1_at	-1.03232	-1.38049	-0.684145	8.07657	-5.81122	1.67028e-05	0.000164196	2.82233	FH	FH	Fumarate hydratase, mitochondrial precursor (EC 4.2.1.2) (Fumarase). [Source:Uniprot/SWISSPROT;Acc:P07954]	1	239727526	ensembl cDNA
Ssc.3677.1.S1_at	-0.807509	-1.07988	-0.53514	5.92428	-5.81084	1.67162e-05	0.000164196	2.82152	ATG9A	ATG9A	APG9 autophagy 9-like 1 [Source:RefSeq_peptide;Acc:NP_076990]	2	219792349	ensembl cDNA
Ssc.1505.2.S1_at	1.22442	0.811393	1.63745	5.34444	5.8103	1.67347e-05	0.000164245	2.82041	NCOR2	NCOR2	Nuclear receptor corepressor 2 (N-CoR2) (Silencing mediator of retinoic acid and thyroid hormone receptor) (SMRT) (SMRTe) (Thyroid-, retinoic-acid-receptor-associated corepressor) (T3 receptor- associating factor) (TRAC) (CTG repeat protein 26) (SMAP270).	12	123374914	ensembl cDNA
Ssc.11774.1.A1_at	1.19609	0.792565	1.59961	3.11966	5.80957	1.67602e-05	0.000164361	2.81887	ZFYVE1	ZFYVE1	Zinc finger FYVE domain containing protein 1 (Double FYVE-containing protein 1) (Tandem FYVE fingers-1) (SR3) (pp10436). [Source:Uniprot/SWISSPROT;Acc:Q9HBF4]	14	72505912	ensembl genome
Ssc.167.2.S1_a_at	2.09647	1.38914	2.8038	7.11298	5.80918	1.67735e-05	0.000164361	2.81807	FCGR3B	FCGR3B	Low affinity immunoglobulin gamma Fc region receptor III-A precursor (IgG FC receptor III-2) (Fc-gamma RIII-alpha) (Fc-gamma RIIIA) (FcRIIIA) (Fc-gamma RIII) (FcRIII) (CD16-A) (FcR-10). [Source:Uniprot/SWISSPROT;Acc:P08637]	1	159859610	ensembl cDNA
Ssc.1657.1.S1_at	1.32166	0.875685	1.76763	4.55245	5.80841	1.68003e-05	0.000164466	2.81646	ABCC5	ABCC5	Multidrug resistance-associated protein 5 (Multi-specific organic anion tranporter-C) (MOAT-C) (pABC11) (SMRP). [Source:Uniprot/SWISSPROT;Acc:O15440]	3	185120420	ensembl cDNA
Ssc.4438.1.A1_at	1.37063	0.908104	1.83315	3.6716	5.8081	1.68112e-05	0.000164466	2.8158	PAWR	PAWR	apoptosis response protein; prostate apoptosis response protein 4 [Homo sapiens]. [Source:RefSeq;Acc:NM_002583]	12	78509878	ensembl genome
Ssc.1469.1.A1_at	-0.886399	-1.18562	-0.587182	3.47495	-5.8062	1.68775e-05	0.000164982	2.81183	CARS2	CARS2		13	110091760	ensembl cDNA
Ssc.17270.1.A1_at	-1.13424	-1.51715	-0.751338	7.28879	-5.80581	1.6891e-05	0.000164982	2.81102	BLCAP	BLCAP	bladder cancer associated protein; bladder cancer related protein (10kD) [Homo sapiens]. [Source:RefSeq;Acc:NM_006698]	20	35579233	ensembl cDNA
Ssc.28969.1.S1_at	1.1263	0.746053	1.50655	3.88527	5.80542	1.69046e-05	0.000164983	2.81021	CSGALNACT2	CSGALNACT2	chondroitin beta1,4 N-acetylgalactosaminyltransferase 2 [Homo sapiens]. [Source:RefSeq;Acc:NM_018590]	10	42953940	ensembl cDNA
Ssc.3804.1.A1_at	-1.46674	-1.96201	-0.971483	6.32865	-5.80454	1.69355e-05	0.000165151	2.80837	CYP27A1	CYP27A1	Cytochrome P450 27, mitochondrial precursor (EC 1.14.-.-) (Cytochrome P-450C27/25) (Sterol 26-hydroxylase) (Sterol 27-hydroxylase) (Vitamin D(3) 25-hydroxylase) (5-beta-cholestane-3-alpha,7-alpha,12-alpha-triol 27-hydroxylase). [Source:Uniprot/SWISSPROT;A	2	219354745	ensembl cDNA
Ssc.13463.1.S1_at	0.919632	0.608972	1.23029	3.60507	5.802	1.7025e-05	0.000165892	2.80304	GLT8D3					ensembl cDNA
Ssc.2701.1.S1_at	-1.13341	-1.51632	-0.750499	5.17918	-5.80148	1.70434e-05	0.000165892	2.80196	C1orf198	C1orf198		1	229039499	ensembl cDNA
Ssc.2997.2.S1_at	-1.4266	-1.90858	-0.944619	3.13577	-5.80122	1.70523e-05	0.000165892	2.80143	BDH1	BDH1	D-beta-hydroxybutyrate dehydrogenase, mitochondrial precursor (EC 1.1.1.30) (BDH) (3-hydroxybutyrate dehydrogenase). [Source:Uniprot/SWISSPROT;Acc:Q02338]	3	198721051	ensembl cDNA
Ssc.11964.1.S1_at	1.04836	0.694089	1.40263	4.28642	5.79994	1.70977e-05	0.000166201	2.79874	DCUN1D4	DCUN1D4		4	52404033	ensembl cDNA
Ssc.27248.1.S1_at	0.859512	0.568993	1.15003	4.01093	5.79864	1.71439e-05	0.000166517	2.79602	HERPUD2	HERPUD2		7	35638794	ensembl cDNA
Ssc.11035.1.S1_at	-1.323	-1.77032	-0.875687	5.31048	-5.79689	1.72062e-05	0.000166778	2.79236	KLHDC2	KLHDC2	Kelch domain containing protein 2 (Hepatocellular carcinoma-associated antigen 33) (Host cell factor homolog LCP). [Source:Uniprot/SWISSPROT;Acc:Q9Y2U9]	14	49304537	ensembl cDNA
Ssc.16569.1.A1_at	0.879223	0.581952	1.1765	5.29799	5.79687	1.72068e-05	0.000166778	2.79233	CAND1	CAND1	TIP120 protein [Homo sapiens]. [Source:RefSeq;Acc:NM_018448]	12	65949426	ensembl cDNA
Ssc.16312.1.S1_at	1.859	1.23044	2.48756	5.66557	5.79673	1.72118e-05	0.000166778	2.79203	CKAP4	CKAP4	cytoskeleton-associated protein 4; transmembrane protein (63kD), endoplasmic reticulum/Golgi intermediate compartment; type-II transmembrane protein p63 [Homo sapiens]. [Source:RefSeq;Acc:NM_006825]	12	105155933	ensembl cDNA
Ssc.7032.1.S1_at	-0.666259	-0.891548	-0.440971	9.71489	-5.79631	1.72267e-05	0.00016679	2.79116	ECHS1	ECHS1	Enoyl-CoA hydratase, mitochondrial precursor (EC 4.2.1.17) (Short chain enoyl-CoA hydratase) (SCEH) (Enoyl-CoA hydratase 1). [Source:Uniprot/SWISSPROT;Acc:P30084]	10	135025980	ensembl cDNA
Ssc.31047.1.A1_s_at	-1.48604	-1.9887	-0.983375	6.87172	-5.79432	1.72981e-05	0.000167264	2.78698	APOO	APOO		X	23761402	ensembl cDNA
Ssc.3282.1.S1_at	2.26773	1.50064	3.03483	4.03165	5.79418	1.73032e-05	0.000167264	2.78669	NR2F1	NR2F1	COUP transcription factor 1 (COUP-TF1) (COUP-TF I) (V-ERBA related protein EAR-3). [Source:Uniprot/SWISSPROT;Acc:P10589]	5	92944799	ensembl cDNA
Ssc.25237.1.S1_at	-1.02553	-1.37249	-0.678576	6.10296	-5.79323	1.73372e-05	0.00016746	2.78471	DNAJC21	DNAJC21		5	34965455	ensembl cDNA
Ssc.17285.2.S1_at	-1.14441	-1.53172	-0.757108	5.2753	-5.79132	1.7406e-05	0.000167991	2.78071	COPS5	COPS5	COP9 signalosome subunit 5; Jun activation domain-binding protein; 38 kDa Mov34 homolog; COP9 (constitutive photomorphogenic, Arabidopsis, homolog) subunit 5 [Homo sapiens]. [Source:RefSeq;Acc:NM_006837]	8	68117871	ensembl cDNA
Ssc.16442.1.S1_at	1.1136	0.73661	1.49059	6.6554	5.78956	1.74696e-05	0.000168472	2.77703	C10orf72	C10orf72		10	49896258	ensembl cDNA
Ssc.3772.1.A1_at	1.59309	1.0534	2.13278	4.44313	5.78556	1.76151e-05	0.00016974	2.76866	SGCE	SGCE	Epsilon-sarcoglycan precursor (Epsilon-SG). [Source:Uniprot/SWISSPROT;Acc:O43556]	7	94052474	ensembl cDNA
Ssc.4462.1.S1_at	-1.23788	-1.65733	-0.81844	8.19483	-5.78434	1.76598e-05	0.000170036	2.7661	SDHC	SDHC	Succinate dehydrogenase cytochrome b560 subunit, mitochondrial precursor (Integral membrane protein CII-3) (QPS1) (QPs-1) (Succinate dehydrogenase complex subunit C) (Succinate-ubiquinone oxidoreductase cytochrome B large subunit) (CYBL). [Source:Uniprot/	1	159550790	ensembl cDNA
Ssc.6441.1.A1_at	-0.844226	-1.13046	-0.557998	5.84748	-5.78088	1.77869e-05	0.000171125	2.75886	DHRS7	DHRS7	Dehydrogenase/reductase SDR family member 7 precursor (EC 1.1.-.-) (Retinal short-chain dehydrogenase/reductase 4) (retSDR4) (CGI-86) (UNQ285/PRO3448). [Source:Uniprot/SWISSPROT;Acc:Q9Y394]	14	59681255	ensembl cDNA
Ssc.26283.1.S1_at	-1.21054	-1.62101	-0.800082	3.73656	-5.78037	1.78058e-05	0.000171172	2.75779	FBXW5	FBXW5	F-box/WD-repeat protein 5 (F-box and WD-40 domain protein 5) (PP3971). [Source:Uniprot/SWISSPROT;Acc:Q969U6]	9	138954709	ensembl cDNA
Ssc.13021.1.S1_at	-1.06883	-1.43132	-0.706347	5.52586	-5.7792	1.78489e-05	0.000171451	2.75535	GTF2F2	GTF2F2	Transcription initiation factor IIF, beta subunit (TFIIF-beta) (Transcription initiation factor RAP30). [Source:Uniprot/SWISSPROT;Acc:P13984]	13	44592656	ensembl cDNA
Ssc.3358.1.S1_at	-1.40893	-1.88701	-0.930845	7.51422	-5.77609	1.79644e-05	0.000172424	2.74884	MCEE	MCEE	methylmalonyl-CoA epimerase [Homo sapiens]. [Source:RefSeq;Acc:NM_032601]	2	71190322	ensembl cDNA
Ssc.2743.1.S1_at	1.75486	1.15884	2.35088	3.00495	5.7707	1.81666e-05	0.000174227	2.73754	ZMYND17	ZMYND17	zinc finger, MYND domain containing 17 [Homo sapiens]. [Source:RefSeq;Acc:NM_178451]	10	74853345	ensembl cDNA
Ssc.19458.1.S1_at	-0.95065	-1.27362	-0.627679	8.93982	-5.76908	1.82279e-05	0.000174602	2.73414	C22orf32	C22orf32		22	40805645	ensembl cDNA
Ssc.30656.1.S1_at	0.995087	0.65701	1.33316	6.12748	5.76891	1.82343e-05	0.000174602	2.73379	TM9SF3	TM9SF3	Transmembrane 9 superfamily protein member 3 precursor (SM-11044 binding protein) (EP70-P-iso). [Source:Uniprot/SWISSPROT;Acc:Q9HD45]	10	98270424	ensembl cDNA
Ssc.4936.1.S1_at	1.20291	0.794187	1.61163	4.93191	5.76839	1.82538e-05	0.000174651	2.73271	NECAP2	NECAP2		1	16639806	ensembl cDNA
Ssc.3670.1.S1_a_at	1.25494	0.827915	1.68197	5.0044	5.75994	1.85771e-05	0.000177605	2.71499	LEPRE1	LEPRE1	leucine proline-enriched proteoglycan (leprecan) 1; growth suppressor 1; prolyl 3-hydroxylase 1 [Homo sapiens]. [Source:RefSeq;Acc:NM_022356]	1	42984633	ensembl cDNA
Ssc.27978.1.A1_at	-0.906903	-1.21552	-0.598284	3.39403	-5.75951	1.85936e-05	0.000177623	2.7141	RMND5A	RMND5A		2	86800948	ensembl cDNA
Ssc.3994.1.S1_at	-1.11314	-1.49205	-0.734223	4.03091	-5.75777	1.86608e-05	0.00017794	2.71046	PDCD2L	PDCD2L		19	39587143	ensembl cDNA
Ssc.2294.1.S1_a_at	-1.24356	-1.66689	-0.820228	5.72982	-5.75752	1.86705e-05	0.00017794	2.70993	COQ6	COQ6	Ubiquinone biosynthesis monooxgenase COQ6 (EC 1.14.13.-) (CGI-10). [Source:Uniprot/SWISSPROT;Acc:Q9Y2Z9]	14	73486396	ensembl cDNA
Ssc.26543.1.S1_at	-1.41154	-1.89205	-0.931027	4.2724	-5.75752	1.86706e-05	0.00017794	2.70992	HAPLN3	HAPLN3	Hyaluronan and proteoglycan link protein 3 precursor (UNQ238/PRO271). [Source:Uniprot/SWISSPROT;Acc:Q96S86]	15	87221523	ensembl cDNA
Ssc.13355.1.A1_at	1.58241	1.04369	2.12113	4.5232	5.75706	1.86884e-05	0.000177971	2.70896	RCOR3	RCOR3	REST corepressor 3 [Homo sapiens]. [Source:RefSeq;Acc:NM_018254]	1	209499526	ensembl genome
Ssc.29223.1.A1_at	-0.92695	-1.24258	-0.611317	10.169	-5.75601	1.87292e-05	0.00017822	2.70676	NDUFB1	NDUFB1	NADH-ubiquinone oxidoreductase MNLL subunit (EC 1.6.5.3) (EC 1.6.99.3) (Complex I-MNLL) (CI-MNLL). [Source:Uniprot/SWISSPROT;Acc:O75438]	14	91652223	ensembl cDNA
Ssc.26720.1.S1_at	-1.35353	-1.81448	-0.892575	4.83712	-5.7552	1.8761e-05	0.000178383	2.70505	PPA2	PPA2	inorganic pyrophosphatase 2 isoform 2 [Homo sapiens]. [Source:RefSeq;Acc:NM_006903]	4	106509684	ensembl cDNA
Ssc.4538.1.S1_at	1.77897	1.17307	2.38486	7.34951	5.75464	1.87828e-05	0.000178451	2.70388	PRSS23	PRSS23	Serine protease 23 precursor (EC 3.4.21.-) (Putative secreted protein ZSIG13) (UNQ270/PRO307). [Source:Uniprot/SWISSPROT;Acc:O95084]	11	86189139	ensembl cDNA
Ssc.10722.1.A1_at	-1.20342	-1.61336	-0.793486	5.01137	-5.75373	1.88181e-05	0.000178647	2.70199	MAP7D3	MAP7D3	PREDICTED: hypothetical protein FLJ12649 [Source:RefSeq_peptide;Acc:XP_291344]	X	135123047	ensembl cDNA
Ssc.2762.1.S1_at	0.830208	0.547328	1.11309	8.90557	5.75219	1.88784e-05	0.00017908	2.69875	SSR4	SSR4	Translocon-associated protein, delta subunit precursor (TRAP-delta) (Signal sequence receptor delta subunit) (SSR-delta). [Source:Uniprot/SWISSPROT;Acc:P51571]	X	152712165	ensembl cDNA
Ssc.13212.1.A1_at	1.9399	1.27875	2.60106	3.1489	5.75073	1.8936e-05	0.000179486	2.69568	PLEKHA6	PLEKHA6	Pleckstrin homology domain-containing protein family A member 6 (Phosphoinositol 3-phosphate-binding protein-3) (PEPP-3). [Source:Uniprot/SWISSPROT;Acc:Q9Y2H5]	1	202454605	ensembl cDNA
Ssc.26113.2.S1_at	-1.79256	-2.40357	-1.18156	8.03796	-5.75014	1.89592e-05	0.000179567	2.69444	FAM134B	FAM134B		5	16526148	ensembl cDNA
Ssc.25846.1.S1_at	-1.00648	-1.3497	-0.663255	5.02568	-5.74746	1.90649e-05	0.000180428	2.68883	PACS2	PACS2		14	104852126	ensembl cDNA
Ssc.2531.1.S1_at	1.3517	0.890446	1.81295	5.40197	5.74365	1.92164e-05	0.000181721	2.68084	TTYH2	TTYH2	tweety homolog 2; tweety (Drosophila) homolog 2 [Homo sapiens]. [Source:RefSeq;Acc:NM_032646]	17	69721291	ensembl cDNA
Ssc.14942.1.S1_s_at	-0.715591	-0.959823	-0.471359	11.7916	-5.74261	1.92581e-05	0.000181973	2.67866	GAPDH	GAPDH	Glyceraldehyde-3-phosphate dehydrogenase, liver (EC 1.2.1.12) (GAPDH). [Source:Uniprot/SWISSPROT;Acc:P04406]	12	6513918	ensembl cDNA
Ssc.6328.1.A1_at	0.870621	0.573438	1.1678	6.94196	5.74188	1.92876e-05	0.000181985	2.67712	ARCN1	ARCN1	Coatomer delta subunit (Delta-coat protein) (Delta-COP) (Archain). [Source:Uniprot/SWISSPROT;Acc:P48444]	11	117948321	ensembl cDNA
Ssc.5013.1.A1_at	-1.16187	-1.55848	-0.76527	7.50091	-5.74184	1.92892e-05	0.000181985	2.67703	PTGR2	PTGR2	zinc binding alcohol dehydrogenase, domain containing 1 [Homo sapiens]. [Source:RefSeq;Acc:NM_152444]	14	73388381	ensembl cDNA
Ssc.5107.1.A1_at	-0.992064	-1.33074	-0.653389	6.9752	-5.74122	1.93139e-05	0.000182077	2.67574	FGF13	FGF13	Fibroblast growth factor-13 (FGF-13) (Fibroblast growth factor homologous factor 2) (FHF-2). [Source:Uniprot/SWISSPROT;Acc:Q92913]	X	137541401	ensembl cDNA
Ssc.2356.1.S1_at	-1.06077	-1.4231	-0.698446	8.39967	-5.73812	1.94387e-05	0.000183112	2.66924	SLC25A30	SLC25A30	solute carrier family 25, member 30 [Source:RefSeq_peptide;Acc:NP_001010875]	13	44865456	ensembl cDNA
Ssc.16210.2.A1_at	0.997577	0.656813	1.33834	6.13535	5.73774	1.94541e-05	0.000183116	2.66844	PTBP1	PTBP1	Polypyrimidine tract-binding protein 1 (PTB) (Heterogeneous nuclear ribonucleoprotein I) (hnRNP I) (57 kDa RNA-binding protein PPTB-1). [Source:Uniprot/SWISSPROT;Acc:P26599]	19	748411	ensembl cDNA
Ssc.11795.1.S1_at	-0.736789	-0.988511	-0.485068	6.07154	-5.73683	1.94911e-05	0.000183236	2.66652	KEAP1	KEAP1	Kelch-like ECH-associated protein 1 (Cytosolic inhibitor of Nrf2). [Source:Uniprot/SWISSPROT;Acc:Q14145]	19	10457796	ensembl cDNA
Ssc.1079.2.S1_at	1.02038	0.671761	1.36899	3.31234	5.73668	1.9497e-05	0.000183236	2.66622	PPAPDC1B	PPAPDC1B	HTPAP protein [Homo sapiens]. [Source:RefSeq;Acc:NM_032483]	8	38231999	ensembl genome
Ssc.30853.1.S1_at	1.53312	1.00922	2.05703	3.9507	5.73548	1.95458e-05	0.000183552	2.6637	FGF2	FGF2	Heparin-binding growth factor 2 precursor (HBGF-2) (Basic fibroblast growth factor) (BFGF) (Prostatropin). [Source:Uniprot/SWISSPROT;Acc:P09038]	4	123967313	ensembl cDNA
Ssc.9819.1.S1_at	-0.78074	-1.0476	-0.513878	7.65622	-5.73414	1.96005e-05	0.000183808	2.66087	PGRMC1	PGRMC1	Membrane associated progesterone receptor component 1 (mPR). [Source:Uniprot/SWISSPROT;Acc:O00264]	X	118254279	ensembl cDNA
Ssc.231.1.S2_at	-1.05234	-1.41204	-0.692641	4.0918	-5.73407	1.96032e-05	0.000183808	2.66074	FDX1	FDX1	Adrenodoxin, mitochondrial precursor (Adrenal ferredoxin) (Hepatoredoxin) (Ferredoxin 1). [Source:Uniprot/SWISSPROT;Acc:P10109]	11	109805804	ensembl cDNA
Ssc.17858.1.S1_at	-0.694844	-0.932458	-0.45723	6.39331	-5.73143	1.97111e-05	0.000184678	2.6552	FAM128B	FAM128B		2	130656173	ensembl cDNA
Ssc.30014.1.A1_at	0.936451	0.616128	1.25677	4.98455	5.72987	1.97752e-05	0.000185136	2.65192	LDLRAD3	LDLRAD3		11	35922204	ensembl genome
Ssc.2594.1.S1_at	-1.00719	-1.35179	-0.662604	5.37918	-5.72873	1.98223e-05	0.000185434	2.64952	SUGT1	SUGT1	Suppressor of G2 allele of SKP1 homolog (Sgt1) (Putative 40-6-3 protein). [Source:Uniprot/SWISSPROT;Acc:Q9Y2Z0]	13	52124975	ensembl cDNA
Ssc.13411.3.S1_a_at	-1.54525	-2.0741	-1.01641	3.31565	-5.7269	1.98979e-05	0.000185999	2.64568	SUPT3H	SUPT3H	Transcription initiation protein SPT3 homolog (SPT3-like protein). [Source:Uniprot/SWISSPROT;Acc:O75486]	6	44904447	ensembl cDNA
Ssc.6064.1.S1_at	0.723607	0.475886	0.971329	7.08632	5.72516	1.99701e-05	0.000186531	2.64202	GNB1	GNB1	guanine nucleotide-binding protein, beta-1 subunit; G protein, beta-1 subunit; transducin beta chain 1; guanine nucleotide-binding protein G(I)/G(S)/G(T) beta subunit 1; beta subunit, signal-transducing proteins GS/GI [Homo sapiens]. [Source:RefSeq;Acc:NM	1	1706590	ensembl cDNA
Ssc.5362.1.S1_at	1.38851	0.913083	1.86393	4.24927	5.7242	2.00099e-05	0.000186759	2.64001	NEK6	NEK6	Serine/threonine-protein kinase Nek6 (EC 2.7.1.37) (NimA-related protein kinase 6) (Protein kinase SID6-1512). [Source:Uniprot/SWISSPROT;Acc:Q9HC98]	9	126059706	ensembl cDNA
Ssc.5077.1.S1_at	0.817258	0.537392	1.09712	4.90628	5.72345	2.00414e-05	0.00018691	2.63843	NDRG3	NDRG3	NDRG3 protein. [Source:Uniprot/SWISSPROT;Acc:Q9UGV2]	20	34713583	ensembl cDNA
Ssc.9970.1.A1_at	-0.824758	-1.10733	-0.542192	9.62576	-5.72076	2.01538e-05	0.000187814	2.63279	ATP5I	ATP5I	ATP synthase e chain, mitochondrial (EC 3.6.3.14). [Source:Uniprot/SWISSPROT;Acc:P56385]	4	656228	ensembl cDNA
Ssc.7444.2.S1_at	-0.832124	-1.11729	-0.546955	4.36696	-5.71918	2.02203e-05	0.0001882	2.62946	CREM	CREM	cAMP responsive element modulator. [Source:Uniprot/SWISSPROT;Acc:Q03060]	10	35455807	ensembl cDNA
Ssc.12786.1.A1_at	-1.16808	-1.5684	-0.767755	7.28038	-5.71889	2.02324e-05	0.0001882	2.62886	SAP30	SAP30	sin3 associated polypeptide p30 [Homo sapiens]. [Source:RefSeq;Acc:NM_003864]	4	174528668	ensembl cDNA
Ssc.5390.2.S1_at	-1.06341	-1.42788	-0.698949	5.18547	-5.71867	2.02416e-05	0.0001882	2.6284	CLSTN1	CLSTN1	Calsyntenin-1 precursor. [Source:Uniprot/SWISSPROT;Acc:O94985]	1	9711667	ensembl genome
Ssc.1490.1.S1_at	-1.07261	-1.44047	-0.704758	9.85806	-5.71498	2.03979e-05	0.000189509	2.62064	PRDX3	PRDX3	Thioredoxin-dependent peroxide reductase, mitochondrial precursor (EC 1.11.1.-) (Peroxiredoxin 3) (Antioxidant protein 1) (AOP-1) (MER5 protein homolog) (HBC189) (PRX III). [Source:Uniprot/SWISSPROT;Acc:P30048]	10	120917205	ensembl cDNA
Ssc.13172.1.A1_at	1.35636	0.891147	1.82158	3.73001	5.71439	2.04231e-05	0.000189598	2.61939	GCNT1	GCNT1	Beta-1,3-galactosyl-O-glycosyl-glycoprotein beta-1,6-N- acetylglucosaminyltransferase (EC 2.4.1.102) (Core 2 branching enzyme) (Core2-GlcNAc-transferase) (C2GNT) (Core 2 GNT). [Source:Uniprot/SWISSPROT;Acc:Q02742]	9	78263888	ensembl cDNA
Ssc.15878.1.S1_at	0.991223	0.651093	1.33135	6.46619	5.71181	2.05329e-05	0.000190434	2.61398	PPP3CA	PPP3CA	Serine/threonine protein phosphatase 2B catalytic subunit, alpha isoform (EC 3.1.3.16) (Calmodulin-dependent calcineurin A subunit, alpha isoform) (CAM-PRP catalytic subunit). [Source:Uniprot/SWISSPROT;Acc:Q08209]	4	102163610	ensembl cDNA
Ssc.8053.1.S1_at	-0.848148	-1.1392	-0.557099	3.64304	-5.71154	2.05444e-05	0.000190434	2.61342	POLL	POLL	DNA polymerase lambda (EC 2.7.7.7) (Pol Lambda) (DNA polymerase kappa) (DNA polymerase beta-2) (Pol beta2). [Source:Uniprot/SWISSPROT;Acc:Q9UGP5]	10	103328629	ensembl cDNA
Ssc.22213.1.S1_at	-1.02197	-1.37284	-0.6711	4.83647	-5.70872	2.06657e-05	0.000191413	2.60748	PANK4	PANK4	Pantothenate kinase 4 (EC 2.7.1.33) (Pantothenic acid kinase 4) (hPanK4). [Source:Uniprot/SWISSPROT;Acc:Q9NVE7]	1	2429835	ensembl cDNA
Ssc.6560.1.S1_at	0.79666	0.522869	1.07045	4.53953	5.70298	2.09142e-05	0.000193568	2.59542	ARFGAP3	ARFGAP3	ADP-ribosylation factor GTPase-activating protein 3 (ARF GAP 3). [Source:Uniprot/SWISSPROT;Acc:Q9NP61]	22	41522476	ensembl cDNA
Ssc.7919.1.A1_at	-0.888913	-1.19448	-0.583348	6.55172	-5.70169	2.09704e-05	0.00019394	2.59271	PMS1	PMS1	PMS1 protein homolog 1 (DNA mismatch repair protein PMS1). [Source:Uniprot/SWISSPROT;Acc:P54277]	2	190357355	ensembl cDNA
Ssc.104.1.S1_at	-0.602534	-0.809697	-0.39537	7.29732	-5.70053	2.10211e-05	0.000194194	2.59027	PPP2R2A		alpha isoform of regulatory subunit B55, protein phosphatase 2; Serine/threonine protein phosphatase 2A, 55 KDA regulatory subunit B, alpha isoform; PP2A, subunit B, B-alpha isoform; PP2A, subunit B, B55-alpha isoform; PP2A, subunit B, PR55-alpha isoform;		.	ensembl cDNA
Ssc.30816.1.A1_s_at	-0.87308	-1.17327	-0.572886	10.499	-5.70034	2.10297e-05	0.000194194	2.58986	UQCRB	UQCRB	Ubiquinol-cytochrome C reductase complex 14 kDa protein (EC 1.10.2.2) (Complex III subunit VI) (QP-C). [Source:Uniprot/SWISSPROT;Acc:P14927]	8	97311911	ensembl cDNA
Ssc.17712.1.S1_at	0.872742	0.572015	1.17347	5.36745	5.68802	2.15768e-05	0.000199095	2.56395	JARID1B	JARID1B	Jumonji, AT rich interactive domain 1B (RBP2-like); putative DNA/chromatin binding motif [Homo sapiens]. [Source:RefSeq;Acc:NM_006618]	1	200963156	ensembl cDNA
Ssc.25126.1.S1_at	-1.45966	-1.9628	-0.956514	8.38449	-5.68599	2.16684e-05	0.000199789	2.55968	OGFOD1	OGFOD1		16	55042925	ensembl genome
Ssc.309.1.S1_at	-1.48776	-2.00068	-0.97484	4.58971	-5.685	2.17131e-05	0.000200049	2.5576	VTN	VTN	Vitronectin precursor (Serum spreading factor) (S-protein) (V75) [Contains: Vitronectin V65 subunit; Vitronectin V10 subunit; Somatomedin B]. [Source:Uniprot/SWISSPROT;Acc:P04004]	17	23718425	ensembl cDNA
Ssc.26187.1.S1_at	1.64363	1.07683	2.21042	4.00537	5.68364	2.17749e-05	0.000200468	2.55473	STK4	STK4	Serine/threonine-protein kinase 4 (EC 2.7.1.37) (STE20-like kinase MST1) (MST-1) (Mammalian STE20-like protein kinase 1) (Serine/threonine-protein kinase Krs-2). [Source:Uniprot/SWISSPROT;Acc:Q13043]	20	43028534	ensembl cDNA
AFFX-SSC-5SrRNA_at	2.77372	1.81688	3.73055	3.89322	5.68164	2.1866e-05	0.000201154	2.55052	AFFX-SSC-5SrRNA				.
Ssc.8731.1.S1_at	-1.24557	-1.67539	-0.815755	7.38331	-5.67979	2.19504e-05	0.000201778	2.54663	NP_957712		homolog of yeast TIM14 isoform d; similar to RIKEN cDNA 1810055D05 [Homo sapiens]. [Source:RefSeq;Acc:NM_201261]		.	ensembl cDNA
Ssc.1081.3.A1_at	-0.985707	-1.32606	-0.645355	3.67344	-5.67633	2.21098e-05	0.00020309	2.53933	MBNL1	MBNL1	Muscleblind-like protein (Triplet-expansion RNA-binding protein). [Source:Uniprot/SWISSPROT;Acc:Q9NR56]	3	153468519	ensembl cDNA
Ssc.25960.1.S1_at	1.31344	0.85972	1.76717	3.98053	5.67373	2.22299e-05	0.000204039	2.53387	IFT88	IFT88	Tetratricopeptide repeat protein 10 (TPR repeat protein 10) (Recessive polycystic kidney disease protein Tg737 homolog). [Source:Uniprot/SWISSPROT;Acc:Q13099]	13	20039208	ensembl cDNA
Ssc.25364.1.S1_at	-1.9192	-2.58237	-1.25602	9.11582	-5.67202	2.23094e-05	0.000204615	2.53026	CMYA5	CMYA5	cardiomyopathy associated 5; 2310076E16Rik [Homo sapiens]. [Source:RefSeq;Acc:NM_153610]	5	79021415	ensembl genome
Ssc.13047.1.A1_at	-1.49729	-2.01474	-0.979848	5.78212	-5.67141	2.23379e-05	0.000204722	2.52898	MLPH	MLPH	Melanophilin (Exophilin 3) (Synaptotagmin-like protein 2a) (Slp homologue lacking C2 domains-a). [Source:Uniprot/SWISSPROT;Acc:Q9BV36]	2	238060617	ensembl cDNA
Ssc.16236.1.S1_at	-2.0219	-2.7212	-1.3226	7.45627	-5.66689	2.25496e-05	0.000206507	2.51946	DPP4	DPP4	Dipeptidyl peptidase IV (EC 3.4.14.5) (DPP IV) (T-cell activation antigen CD26) (TP103) (Adenosine deaminase complexing protein-2) (ADABP). [Source:Uniprot/SWISSPROT;Acc:P27487]	2	162557005	ensembl cDNA
Ssc.16563.1.S1_at	1.06742	0.698093	1.43675	6.78873	5.66465	2.26554e-05	0.00020732	2.51474	NP_067050		DC2 protein [Homo sapiens]. [Source:RefSeq;Acc:NM_021227]		.	ensembl cDNA
Ssc.29679.1.A1_at	-0.900339	-1.21212	-0.588554	6.55138	-5.65977	2.28878e-05	0.00020929	2.50444	GRID1	GRID1	Glutamate receptor delta-1 subunit precursor (GluR delta-1). [Source:Uniprot/SWISSPROT;Acc:Q9ULK0]	10	87349292	ensembl genome
Ssc.6848.1.A1_at	2.30166	1.50445	3.09888	4.63051	5.65865	2.29411e-05	0.00020962	2.5021	FKBP14	FKBP14	FK506 binding protein 14 precursor (EC 5.2.1.8) (Peptidyl-prolyl cis- trans isomerase) (PPIase) (Rotamase) (22 kDa FK506-binding protein) (FKBP-22) (UNQ322/PRO381). [Source:Uniprot/SWISSPROT;Acc:Q9NWM8]	7	30019346	ensembl genome
Ssc.68.1.A1_at	-1.31945	-1.77664	-0.862258	8.47429	-5.65645	2.3047e-05	0.000210291	2.49745	SUCLA2	SUCLA2	Succinyl-CoA ligase [ADP-forming] beta-chain, mitochondrial precursor (EC 6.2.1.5) (Succinyl-CoA synthetase, betaA chain) (SCS-betaA) (ATP- specific succinyl-CoA synthetase beta subunit). [Source:Uniprot/SWISSPROT;Acc:Q9P2R7]	13	47414792	ensembl cDNA
Ssc.9229.1.S1_at	1.73541	1.13409	2.33674	5.79166	5.65641	2.30491e-05	0.000210291	2.49736	MRC1L1	MRC1L1	Macrophage mannose receptor precursor (MMR) (CD206 antigen). [Source:Uniprot/SWISSPROT;Acc:P22897]	10	17891368	ensembl cDNA
Ssc.30707.1.S1_at	0.957975	0.625978	1.28997	6.33354	5.65546	2.30946e-05	0.000210548	2.49537	ACLY	ACLY	ATP-citrate synthase (EC 2.3.3.8) (ATP-citrate (pro-S-)-lyase) (Citrate cleavage enzyme). [Source:Uniprot/SWISSPROT;Acc:P53396]	17	37276696	ensembl cDNA
Ssc.13609.1.A1_at	1.00936	0.659359	1.35936	5.57208	5.65229	2.32482e-05	0.00021179	2.48868	DIMT1L	DIMT1L	Probable dimethyladenosine transferase (EC 2.1.1.-) (S- adenosylmethionine-6-N,N-adenosyl(rRNA) dimethyltransferase) (18S rRNA dimethylase) (HUSSY-05). [Source:Uniprot/SWISSPROT;Acc:Q9UNQ2]	5	61720108	ensembl cDNA
Ssc.19249.1.S1_at	-1.30544	-1.75822	-0.852667	4.37573	-5.65097	2.33123e-05	0.000212215	2.48591	C9orf6	C9orf6		9	110736282	ensembl cDNA
Ssc.13360.1.A1_at	2.02816	1.32432	2.732	4.36324	5.64774	2.34705e-05	0.00021337	2.47908	GMDS	GMDS	GDP-mannose 4,6 dehydratase (EC 4.2.1.47) (GDP-D-mannose dehydratase) (GMD). [Source:Uniprot/SWISSPROT;Acc:O60547]	6	1569040	ensembl genome
Ssc.25611.1.S1_at	1.15514	0.754258	1.55602	3.63025	5.64766	2.34742e-05	0.00021337	2.47892	ATG4A	ATG4A	autophagy-related cysteine endopeptidase 2 isoform a; autophagy-related cysteine endopeptidase 2; AUT-like 2, cysteine endopeptidase (S. cerevisiae); autophagin 2 [Homo sapiens]. [Source:RefSeq;Acc:NM_052936]	X	107221590	ensembl genome
Ssc.28923.2.S1_a_at	-0.770004	-1.03737	-0.502635	4.09044	-5.64456	2.36271e-05	0.0002146	2.47237	ING1	ING1	Inhibitor of growth protein 1. [Source:Uniprot/SWISSPROT;Acc:Q9UK53]	13	110163322	ensembl cDNA
Ssc.7130.1.S1_at	-2.04275	-2.75218	-1.33332	5.33595	-5.64359	2.36751e-05	0.000214876	2.47033	PAH	PAH	Phenylalanine-4-hydroxylase (EC 1.14.16.1) (PAH) (Phe-4- monooxygenase). [Source:Uniprot/SWISSPROT;Acc:P00439]	12	101756234	ensembl cDNA
Ssc.1618.1.A1_at	0.885117	0.577228	1.19301	6.30624	5.63449	2.41297e-05	0.000218838	2.45114	MOCS1	MOCS1	Molybdenum cofactor biosynthesis protein 1 B (MOCS1B) (Molybdenum cofactor synthesis-step 1 protein A-B) (Molybdenum cofactor biosynthesis protein C). [Source:Uniprot/SWISSPROT;Acc:Q9NZB8]	6	39980813	ensembl genome
Ssc.2288.1.A1_at	1.12359	0.732701	1.51448	4.33565	5.63383	2.41633e-05	0.00021898	2.44974	WDR6	WDR6	WD-repeat protein 6. [Source:Uniprot/SWISSPROT;Acc:Q9NNW5]	3	49019696	ensembl cDNA
Ssc.1427.1.S1_at	-0.956464	-1.28962	-0.623303	4.45254	-5.62681	2.45207e-05	0.000222054	2.43493	C19orf62	C19orf62		19	17239232	ensembl cDNA
Ssc.4693.1.S1_at	0.893011	0.581915	1.20411	5.51591	5.62615	2.45548e-05	0.000222161	2.43353	LRP6	LRP6	Low-density lipoprotein receptor-related protein 6 precursor. [Source:Uniprot/SWISSPROT;Acc:O75581]	12	12160230	ensembl cDNA
Ssc.7638.1.A1_at	-1.18912	-1.6034	-0.77485	5.45162	-5.62585	2.45704e-05	0.000222161	2.43289	CCDC91	CCDC91		12	28301400	ensembl cDNA
Ssc.1267.1.S1_at	1.02946	0.670788	1.38812	5.48195	5.62552	2.45872e-05	0.000222161	2.4322	GLCE	GLCE	D-glucuronyl C5-epimerase (EC 5.1.3.-) (Heparin/heparan sulfate:glucuronic acid C5 epimerase) (Fragment). [Source:Uniprot/SWISSPROT;Acc:O94923]	15	67240027	ensembl cDNA
Ssc.20283.1.S1_at	-0.844947	-1.13944	-0.550459	10.1519	-5.62354	2.46894e-05	0.000222878	2.42802	ATPIF1	ATPIF1	ATPase inhibitor, mitochondrial precursor. [Source:Uniprot/SWISSPROT;Acc:Q9UII2]	1	28435198	ensembl cDNA
Ssc.10029.1.S1_at	1.28393	0.836422	1.73144	5.31881	5.62327	2.47032e-05	0.000222878	2.42745	PPP2R1B	PPP2R1B	Serine/threonine protein phosphatase 2A, 65 kDa regulatory subunit A, beta isoform (PP2A, subunit A, PR65-beta isoform) (PP2A, subunit A, R1-beta isoform). [Source:Uniprot/SWISSPROT;Acc:P30154]	11	111102842	ensembl cDNA
Ssc.16901.1.S1_at	0.980708	0.638748	1.32267	5.48554	5.62098	2.48221e-05	0.000223785	2.42261	CREBL1		Cyclic-AMP-dependent transcription factor ATF-6 beta (Activating transcription factor 6 beta) (ATF6-beta) (cAMP responsive element binding protein-like 1) (cAMP response element binding protein-related protein) (Creb-rp) (G13 protein). [Source:Uniprot/SWI		.	ensembl cDNA
Ssc.10949.1.S1_at	-0.916032	-1.23548	-0.596585	9.42609	-5.62029	2.48578e-05	0.000223941	2.42116	GBAS	GBAS	NipSnap2 protein (Glioblastoma amplified sequence). [Source:Uniprot/SWISSPROT;Acc:O75323]	7	55999790	ensembl cDNA
Ssc.22411.1.A1_at	-0.834273	-1.12526	-0.543288	3.58366	-5.61934	2.49073e-05	0.000224221	2.41915	PPIL6	PPIL6	peptidylprolyl isomerase (cyclophilin)-like 6 [Homo sapiens]. [Source:RefSeq;Acc:NM_173672]	6	109820627	ensembl genome
Ssc.1854.1.A1_at	-0.861003	-1.16135	-0.560659	10.7566	-5.61868	2.49421e-05	0.000224368	2.41775	UQCRFS1	UQCRFS1	Ubiquinol-cytochrome c reductase iron-sulfur subunit, mitochondrial precursor (EC 1.10.2.2) (Rieske iron-sulfur protein) (RISP). [Source:Uniprot/SWISSPROT;Acc:P47985]	19	34390137	ensembl cDNA
Ssc.22468.1.S1_at	-1.18922	-1.60422	-0.774215	4.97489	-5.61643	2.50596e-05	0.000225259	2.41301	MRPL50	MRPL50	mitochondrial ribosomal protein L50; mitochondrial 39S ribosomal protein L50 [Homo sapiens]. [Source:RefSeq;Acc:NM_019051]	9	103192070	ensembl cDNA
Ssc.3649.1.A1_at	1.63486	1.06426	2.20547	4.21409	5.61558	2.51042e-05	0.000225494	2.41121	RCAN3	RCAN3	Calcipressin 3 (Down syndrome candidate region 1-like protein 2) (Myocyte-enriched calcineurin interacting protein 3) (MCIP3). [Source:Uniprot/SWISSPROT;Acc:Q9UKA8]	1	24701974	ensembl cDNA
Ssc.12925.1.A1_at	1.06701	0.694432	1.43959	7.81668	5.61303	2.52389e-05	0.000226536	2.40582	PDIA6	PDIA6	Protein disulfide-isomerase A6 precursor (EC 5.3.4.1) (Protein disulfide isomerase P5) (Thioredoxin domain containing protein 7). [Source:Uniprot/SWISSPROT;Acc:Q15084]	2	10840970	ensembl cDNA
Ssc.9595.1.S1_at	1.09346	0.711602	1.47533	8.24301	5.61236	2.52742e-05	0.000226686	2.40441	PDGFRB	PDGFRB	Beta platelet-derived growth factor receptor precursor (EC 2.7.1.112) (PDGF-R-beta) (CD140b antigen). [Source:Uniprot/SWISSPROT;Acc:P09619]	5	149473598	ensembl cDNA
Ssc.7462.1.S1_at	-0.687897	-0.928163	-0.447631	6.76064	-5.61151	2.53195e-05	0.000226926	2.4026	ATP6V1B2	ATP6V1B2	Vacuolar ATP synthase subunit B, brain isoform (EC 3.6.3.14) (V-ATPase B2 subunit) (Vacuolar proton pump B isoform 2) (Endomembrane proton pump 58 kDa subunit) (HO57). [Source:Uniprot/SWISSPROT;Acc:P21281]	8	20098984	ensembl cDNA
Ssc.18859.1.S1_at	1.18363	0.770129	1.59712	5.08009	5.61036	2.53807e-05	0.000227306	2.40017	SLC30A7	SLC30A7	zinc transporter like 2; zinc transporter ZnT-7 [Homo sapiens]. [Source:RefSeq;Acc:NM_133496]	1	101134220	ensembl cDNA
Ssc.21117.1.A1_at	-1.12415	-1.5169	-0.731397	5.99332	-5.60988	2.54058e-05	0.000227364	2.39917	MAGM		Mitochondria-associated granulocyte macrophage CSF signaling molecule, mitochondrial precursor (CGI-136). [Source:Uniprot/SWISSPROT;Acc:Q9Y3D7]		.	ensembl cDNA
Ssc.30725.1.S1_at	1.66754	1.08428	2.25079	4.71175	5.6036	2.57426e-05	0.000230206	2.38589	WAPAL	WAPAL	KIAA0261 [Source:RefSeq_peptide;Acc:NP_055860]	10	88184993	ensembl genome
Ssc.27565.1.S1_at	-1.48378	-2.00279	-0.964769	3.71456	-5.60326	2.57611e-05	0.000230206	2.38516	C1orf198	C1orf198		1	229039499	ensembl cDNA
Ssc.21338.1.S1_at	-1.2623	-1.704	-0.820595	5.27191	-5.60119	2.58728e-05	0.000231034	2.3808	ABCB7	ABCB7	ATP-binding cassette, sub-family B, member 7, mitochondrial precursor (ATP-binding cassette transporter 7) (ABC transporter 7 protein). [Source:Uniprot/SWISSPROT;Acc:O75027]	X	74189834	ensembl cDNA
Ssc.6666.1.A1_at	-0.91334	-1.23297	-0.593705	8.68341	-5.6005	2.59102e-05	0.000231052	2.37935	SCHIP1	SCHIP1	schwannomin interacting protein 1; schwannomin-interacting protein 1 [Homo sapiens]. [Source:RefSeq;Acc:NM_014575]	3	160474304	ensembl cDNA
Ssc.31057.1.A1_s_at	-0.749432	-1.01171	-0.487157	9.79917	-5.60046	2.59128e-05	0.000231052	2.37924	HSPA9	HSPA9	Stress-70 protein, mitochondrial precursor (75 kDa glucose regulated protein) (GRP 75) (Peptide-binding protein 74) (PBP74) (Mortalin) (MOT). [Source:Uniprot/SWISSPROT;Acc:P38646]	5	137918923	ensembl cDNA
Ssc.775.1.S1_at	-0.96183	-1.2985	-0.625157	9.49486	-5.59935	2.59727e-05	0.000231417	2.37691	FAM162A	FAM162A	growth and transformation-dependent protein; HIF-1 alpha-responsive proapoptotic molecule [Homo sapiens]. [Source:RefSeq;Acc:NM_014367]	3	123585713	ensembl cDNA
Ssc.10883.1.S1_at	0.970507	0.63077	1.31024	5.01955	5.59891	2.5997e-05	0.000231465	2.37597	TNRC6A	TNRC6A	trinucleotide repeat containing 6; EDIE; GW182 autoantigen [Homo sapiens]. [Source:RefSeq;Acc:NM_014494]	16	24648517	ensembl cDNA
Ssc.19954.1.S1_at	-0.720115	-0.972318	-0.467912	6.96852	-5.59628	2.6141e-05	0.00023242	2.3704	0		37 kDa protein [Source:IPI;Acc:IPI00396484]		.	ensembl genome
Ssc.151.1.S1_at	2.14796	1.39569	2.90024	4.86984	5.59625	2.61424e-05	0.00023242	2.37034	CYBB	CYBB	Cytochrome B-245 heavy chain (P22 phagocyte B-cytochrome) (Neutrophil cytochrome B, 91 kDa polypeptide) (CGD91-PHOX) (GP91-PHOX) (GP91-1) (Heme binding membrane glycoprotein GP91PHOX) (Cytochrome B(558) beta chain) (Superoxide-generating NADPH oxidase hea	X	37524239	ensembl cDNA
Ssc.1171.1.S1_at	0.823643	0.535009	1.11228	7.26189	5.59294	2.63246e-05	0.000233869	2.36334	VAMP8	VAMP8	vesicle-associated membrane protein 8; endobrevin [Homo sapiens]. [Source:RefSeq;Acc:NM_003761]	2	85658228	ensembl cDNA
Ssc.27078.1.A1_at	-0.73304	-0.990023	-0.476056	3.62442	-5.59075	2.64458e-05	0.000234774	2.35871	TRABD	TRABD		22	48966471	ensembl cDNA
Ssc.16982.1.S1_at	0.89981	0.584332	1.21529	4.73092	5.59023	2.64745e-05	0.000234857	2.35762	MAGEH1	MAGEH1	Melanoma-associated antigen H1 (MAGE-H1 antigen) (Restin). [Source:Uniprot/SWISSPROT;Acc:Q9H213]	X	55495263	ensembl cDNA
Ssc.5163.1.S1_at	-1.33291	-1.80036	-0.865454	8.33412	-5.58869	2.65603e-05	0.000235447	2.35435	GCNT2	GCNT2	N-acetyllactosaminide beta-1,6-N-acetylglucosaminyl-transferase (EC 2.4.1.150) (N-acetylglucosaminyltransferase) (I-branching enzyme) (IGNT). [Source:Uniprot/SWISSPROT;Acc:Q06430]	6	10636575	ensembl cDNA
Ssc.5548.1.A1_at	1.1781	0.764875	1.59133	5.09958	5.5878	2.661e-05	0.000235716	2.35247	LHFPL2	LHFPL2	lipoma HMGIC fusion partner-like 2 [Homo sapiens]. [Source:RefSeq;Acc:NM_005779]	5	77816796	ensembl cDNA
Ssc.1079.1.A1_at	1.06188	0.68938	1.43438	5.31889	5.58723	2.66419e-05	0.000235732	2.35126	PPAPDC1B	PPAPDC1B	HTPAP protein [Homo sapiens]. [Source:RefSeq;Acc:NM_032483]	8	38231999	ensembl genome
Ssc.4778.1.S1_at	-0.819145	-1.1065	-0.531785	6.6651	-5.58705	2.66517e-05	0.000235732	2.35089	MIPEP	MIPEP	Mitochondrial intermediate peptidase, mitochondrial precursor (EC 3.4.24.59) (MIP). [Source:Uniprot/SWISSPROT;Acc:Q99797]	13	23202329	ensembl cDNA
Ssc.5611.1.S1_at	-1.03068	-1.39227	-0.669088	10.7015	-5.5867	2.66712e-05	0.000235732	2.35015	CHCHD10	CHCHD10		22	22438021	ensembl cDNA
Ssc.1821.3.S1_at	-1.24015	-1.67525	-0.805047	3.05435	-5.58638	2.66892e-05	0.000235732	2.34947	WDR55	WDR55		5	140024568	ensembl cDNA
Ssc.1262.1.S1_at	-0.956706	-1.29259	-0.620824	10.1962	-5.58264	2.68993e-05	0.000237416	2.34157	RGS3	RGS3	Regulator of G-protein signaling 3 (RGS3) (RGP3). [Source:Uniprot/SWISSPROT;Acc:P49796]	9	115262358	ensembl genome
Ssc.886.1.S1_at	-1.02326	-1.38254	-0.663978	9.71415	-5.58213	2.69284e-05	0.0002375	2.34048	CYC1	CYC1	Cytochrome c1, heme protein, mitochondrial precursor (Cytochrome c-1). [Source:Uniprot/SWISSPROT;Acc:P08574]	8	145221948	ensembl cDNA
Ssc.3455.2.S1_at	-0.974262	-1.31647	-0.632056	3.72185	-5.58003	2.70473e-05	0.000238376	2.33603	UBAP2L	UBAP2L	Ubiquitin associated protein 2-like. [Source:Uniprot/SWISSPROT;Acc:Q14157]	1	152459279	ensembl cDNA
Ssc.16257.1.S1_at	-1.09245	-1.47621	-0.708679	8.15121	-5.57931	2.70882e-05	0.000238565	2.33451	PRKAA2	PRKAA2	5-AMP-activated protein kinase, catalytic alpha-2 chain (EC 2.7.1.-) (AMPK alpha-2 chain). [Source:Uniprot/SWISSPROT;Acc:P54646]	1	56883578	ensembl cDNA
Ssc.20478.1.S1_at	-1.37791	-1.86203	-0.893793	3.87484	-5.57851	2.71336e-05	0.000238791	2.33282	C4orf33	C4orf33		4	130234279	ensembl cDNA
Ssc.18280.1.A1_at	-1.57674	-2.1309	-1.02259	4.57739	-5.57669	2.72375e-05	0.000239532	2.32897	C1QTNF3	C1QTNF3	Alpha-methylacyl-CoA racemase (EC 5.1.99.4) (2-methylacyl-CoA racemase). [Source:Uniprot/SWISSPROT;Acc:Q9UHK6]	5	34023069	ensembl cDNA
Ssc.25182.1.A1_at	1.46108	0.947261	1.97491	3.13074	5.57327	2.74338e-05	0.000241085	2.32173	GPHN	GPHN	Gephyrin. [Source:Uniprot/SWISSPROT;Acc:Q9NQX3]	14	66043878	ensembl genome
Ssc.5112.1.S1_at	1.07935	0.699719	1.45898	6.25538	5.57246	2.74805e-05	0.000241321	2.32001	LMNA	LMNA	Lamin A/C (70 kDa lamin). [Source:Uniprot/SWISSPROT;Acc:P02545]	1	154318993	ensembl cDNA
Ssc.15103.2.S1_at	-0.788056	-1.06549	-0.510628	4.49229	-5.56742	2.77732e-05	0.000243716	2.30933	HYAL3	HYAL3	Interferon-related developmental regulator 2 (SKMC15 protein). [Source:Uniprot/SWISSPROT;Acc:Q12894]	3	50305266	ensembl cDNA
Ssc.18609.1.A1_at	-0.954624	-1.29086	-0.618386	4.88157	-5.5646	2.7938e-05	0.000244864	2.30336	MTERFD3	MTERFD3	transcription termination factor-like protein [Homo sapiens]. [Source:RefSeq;Acc:NM_025198]	12	105895199	ensembl genome
Ssc.13677.1.A1_at	-0.979718	-1.3248	-0.634635	5.3295	-5.56449	2.79443e-05	0.000244864	2.30313	ZBTB44	ZBTB44		11	129597423	ensembl genome
Ssc.2064.1.A1_at	-1.1985	-1.62076	-0.776251	4.3639	-5.56308	2.80274e-05	0.000245274	2.30014	GPR137C	GPR137C	G protein-coupled receptor TM7SF1L2 (Fragment). [Source:Uniprot/SPTREMBL;Acc:Q86SM2]	14	52089616	ensembl cDNA
Ssc.20467.1.S1_at	1.88565	1.22127	2.55004	3.66043	5.56277	2.80457e-05	0.000245274	2.29948	GAS7	GAS7	Growth-arrest-specific protein 7 (GAS-7). [Source:Uniprot/SWISSPROT;Acc:O60861]	17	9754651	ensembl cDNA
Ssc.21308.1.S1_at	-1.16166	-1.57096	-0.752358	5.58461	-5.56267	2.80514e-05	0.000245274	2.29928	COX10	COX10	Protoheme IX farnesyltransferase, mitochondrial precursor (EC 2.5.1.-) (Heme O synthase). [Source:Uniprot/SWISSPROT;Acc:Q12887]	17	13913444	ensembl cDNA
Ssc.13402.1.S1_at	-0.741226	-1.00257	-0.479885	7.57592	-5.55893	2.82728e-05	0.000247032	2.29135	TIPRL	TIPRL	CG9578-like; yeast YPR037W and worm C02C2.6 predicted proteins-like [Homo sapiens]. [Source:RefSeq;Acc:NM_152902]	1	166414795	ensembl cDNA
Ssc.18652.1.S1_at	1.35466	0.876766	1.83256	4.09355	5.55578	2.84609e-05	0.000248468	2.28467	IL16	IL16	Interleukin-16 precursor (IL-16) (Lymphocyte chemoattractant factor) (LCF). [Source:Uniprot/SWISSPROT;Acc:Q14005]	15	79276274	ensembl cDNA
Ssc.19603.2.S1_at	-1.17313	-1.58702	-0.759246	3.59315	-5.5554	2.84835e-05	0.000248468	2.28387	MAP2K5	MAP2K5	Dual specificity mitogen-activated protein kinase kinase 5 (EC 2.7.1.-) (MAP kinase kinase 5) (MAPKK 5) (MAPK/ERK kinase 5). [Source:Uniprot/SWISSPROT;Acc:Q13163]	15	65622075	ensembl genome
Ssc.20491.1.A1_at	-0.741561	-1.0032	-0.479924	3.22587	-5.55515	2.84984e-05	0.000248468	2.28334	CLCN3	CLCN3	Chloride channel protein 3 (ClC-3). [Source:Uniprot/SWISSPROT;Acc:P51790]	4	170778297	ensembl cDNA
Ssc.61.1.S1_at	2.61492	1.69174	3.5381	6.92419	5.55163	2.87099e-05	0.000250133	2.27588	C3	C3	Complement C3 precursor [Contains: C3a anaphylatoxin]. [Source:Uniprot/SWISSPROT;Acc:P01024]	19	6628846	ensembl cDNA
Ssc.15702.1.S1_at	-1.33452	-1.80576	-0.863275	6.97153	-5.55043	2.87823e-05	0.000250585	2.27334	GSTK1	GSTK1	Glutathione S-transferase kappa 1 (EC 2.5.1.18) (GST 13-13) (Glutathione S-transferase subunit 13) (GST class-kappa) (GSTK1-1) (hGSTK1) (HDCMD47P). [Source:Uniprot/SWISSPROT;Acc:Q9Y2Q3]	7	142670686	ensembl cDNA
Ssc.13895.1.A1_at	-1.07865	-1.45993	-0.69737	7.10405	-5.54479	2.91259e-05	0.000253395	2.26138	PECR	PECR	peroxisomal trans-2-enoyl-CoA reductase; peroxisomal trans 2-enoyl CoA reductase; putative short chain alcohol dehydrogenase [Homo sapiens]. [Source:RefSeq;Acc:NM_018441]	2	216611380	ensembl cDNA
Ssc.18680.1.A1_at	-1.33897	-1.81255	-0.865378	7.17506	-5.54137	2.93361e-05	0.000255042	2.25413	FAM165A	FAM165A		6	86501644	ensembl cDNA
Ssc.17042.1.A1_at	-0.996274	-1.34871	-0.643835	9.58881	-5.54042	2.93947e-05	0.000255369	2.25212	SOD2	SOD2	Superoxide dismutase [Mn], mitochondrial precursor (EC 1.15.1.1). [Source:Uniprot/SWISSPROT;Acc:P04179]	6	160020141	ensembl cDNA
Ssc.2496.2.S1_at	-0.714295	-0.967125	-0.461466	3.55053	-5.5373	2.95887e-05	0.000256871	2.24549	PHF1	PHF1	PHD finger protein 1 (PHF1 protein). [Source:Uniprot/SWISSPROT;Acc:O43189]	6	33486772	ensembl cDNA
Ssc.9330.1.A1_at	1.47571	0.95332	1.9981	4.41089	5.53674	2.96231e-05	0.000256987	2.24431	LCP1	LCP1	L-plastin (Lymphocyte cytosolic protein 1) (LCP-1) (LC64P). [Source:Uniprot/SWISSPROT;Acc:P13796]	13	45598060	ensembl cDNA
Ssc.11033.1.S1_at	1.29923	0.839199	1.75927	4.46485	5.53534	2.97107e-05	0.000257563	2.24134	ARSA	ARSA	Arylsulfatase A precursor (EC 3.1.6.8) (ASA) (Cerebroside-sulfatase). [Source:Uniprot/SWISSPROT;Acc:P15289]	22	49410316	ensembl cDNA
Ssc.16536.1.S1_at	-0.711432	-0.963377	-0.459487	10.734	-5.53447	2.97651e-05	0.000257751	2.23949	ATP5J	ATP5J	ATP synthase coupling factor 6, mitochondrial precursor (EC 3.6.3.14) (F6). [Source:Uniprot/SWISSPROT;Acc:P18859]	21	26010686	ensembl cDNA
Ssc.22885.1.S1_at	-0.652193	-0.883166	-0.421221	6.18708	-5.53432	2.97747e-05	0.000257751	2.23917	GNPAT	GNPAT	Dihydroxyacetone phosphate acyltransferase (EC 2.3.1.42) (DHAP-AT) (DAP-AT) (Glycerone-phosphate O-acyltransferase) (Acyl- CoA:dihydroxyacetonephosphateacyltransferase). [Source:Uniprot/SWISSPROT;Acc:O15228]	1	229443583	ensembl cDNA
Ssc.1086.1.A1_at	1.65971	1.07151	2.24791	8.75359	5.53037	3.0023e-05	0.000259716	2.2308	MFAP5	MFAP5	Microfibrillar-associated protein 5 precursor (MFAP-5) (Microfibril- associated glycoprotein 2) (MAGP-2) (MP25). [Source:Uniprot/SWISSPROT;Acc:Q13361]	12	8689807	ensembl cDNA
Ssc.26482.1.A1_at	-0.976693	-1.32288	-0.630502	5.60917	-5.52956	3.00745e-05	0.000259977	2.22907	ECHDC2	ECHDC2	enoyl Coenzyme A hydratase domain containing 2 [Source:RefSeq_peptide;Acc:NP_060751]	1	53134492	ensembl cDNA
Ssc.2921.1.S1_at	0.764545	0.493486	1.0356	5.1887	5.52824	3.01582e-05	0.000260516	2.22627	UCK1	UCK1	Uridine-cytidine kinase 1 (EC 2.7.1.48) (UCK 1) (Uridine monophosphokinase 1) (Cytidine monophosphokinase 1). [Source:Uniprot/SWISSPROT;Acc:Q9HA47]	9	133389009	ensembl cDNA
Ssc.5730.2.A1_at	-1.36104	-1.84365	-0.87843	7.80974	-5.52743	3.02098e-05	0.000260776	2.22454	KPNA1	KPNA1	Importin alpha-1 subunit (Karyopherin alpha-1 subunit) (SRP1-beta) (RAG cohort protein 2) (Nucleoprotein interactor 1) (NPI-1). [Source:Uniprot/SWISSPROT;Acc:P52294]	3	123623438	ensembl cDNA
Ssc.9708.1.A1_at	1.22211	0.78865	1.65557	5.41763	5.52598	3.03018e-05	0.000261385	2.22148	ARHGAP6	ARHGAP6	Rho-GTPase-activating protein 6 (Rho-type GTPase-activating protein RhoGAPX-1). [Source:Uniprot/SWISSPROT;Acc:O43182]	X	11065584	ensembl cDNA
Ssc.5157.1.S1_at	1.14595	0.739405	1.55249	7.07086	5.52467	3.03856e-05	0.000261869	2.21869	FXYD6	FXYD6	FXYD domain-containing ion transport regulator 6 precursor. [Source:Uniprot/SWISSPROT;Acc:Q9H0Q3]	11	117212903	ensembl cDNA
Ssc.16231.1.S1_a_at	2.2697	1.46445	3.07495	4.57508	5.52443	3.04009e-05	0.000261869	2.21819	IGF1	IGF1	Insulin-like growth factor IA precursor (IGF-IA) (Somatomedin C). [Source:Uniprot/SWISSPROT;Acc:P01343]	12	101313809	ensembl cDNA
Ssc.15238.1.S1_at	2.05285	1.32431	2.78138	3.18206	5.52274	3.05095e-05	0.000262619	2.21459	PBK	PBK	T-LAK cell-originated protein kinase; spermatogenesis-related protein kinase; PDZ-binding kinase; PBK; MAPKK-like protein kinase; serine/threonine protein kinase [Homo sapiens]. [Source:RefSeq;Acc:NM_018492]	8	27723061	ensembl cDNA
Ssc.15231.1.S1_at	-0.859182	-1.16413	-0.554233	6.68817	-5.52212	3.05494e-05	0.000262777	2.21327	C1orf123	C1orf123		1	53452362	ensembl cDNA
Ssc.46.1.S1_at	-1.3613	-1.84454	-0.878065	4.78246	-5.5213	3.06018e-05	0.000263042	2.21155	MUT	MUT	Methylmalonyl-CoA mutase, mitochondrial precursor (EC 5.4.99.2) (MCM). [Source:Uniprot/SWISSPROT;Acc:P22033]	6	49506958	ensembl cDNA
Ssc.904.1.A1_at	-0.929634	-1.25968	-0.59959	7.25037	-5.52062	3.06457e-05	0.000263162	2.2101	ME2	ME2	NAD-dependent malic enzyme, mitochondrial precursor (EC 1.1.1.38) (NAD-ME) (Malic enzyme 2). [Source:Uniprot/SWISSPROT;Acc:P23368]	18	46659433	ensembl cDNA
Ssc.22360.1.S1_at	-0.961245	-1.30252	-0.619965	6.67608	-5.52042	3.0659e-05	0.000263162	2.20966	MRPL1	MRPL1	mitochondrial ribosomal protein L1 [Homo sapiens]. [Source:RefSeq;Acc:NM_020236]	4	79002698	ensembl cDNA
Ssc.13791.1.A1_at	-0.907777	-1.23029	-0.585263	3.54135	-5.51669	3.09004e-05	0.000265047	2.20176	SATB1	SATB1	DNA-binding protein SATB1 (Special AT-rich sequence binding protein 1). [Source:Uniprot/SWISSPROT;Acc:Q01826]	3	18364439	ensembl cDNA
Ssc.3029.1.A1_at	-0.87528	-1.18627	-0.564285	5.88629	-5.51623	3.09306e-05	0.00026512	2.20077	CRYZ	CRYZ	Quinone oxidoreductase (EC 1.6.5.5) (NADPH:quinone reductase) (Zeta- crystallin). [Source:Uniprot/SWISSPROT;Acc:Q08257]	1	74943758	ensembl cDNA
Ssc.29146.1.A1_at	-1.28749	-1.74501	-0.829969	3.46335	-5.51544	3.09821e-05	0.000265374	2.1991	DSE	DSE	squamous cell carcinoma antigen recognized by T cells 2 [Homo sapiens]. [Source:RefSeq;Acc:NM_013352]	6	116798214	ensembl genome
Ssc.27173.1.S1_at	1.24392	0.801794	1.68604	3.46332	5.51437	3.10521e-05	0.000265787	2.19682	Q9HD86		NAG18. [Source:Uniprot/SPTREMBL;Acc:Q9HD86]		.	ensembl genome
Ssc.10393.2.A1_at	-1.3013	-1.76387	-0.838729	5.99393	-5.51376	3.1092e-05	0.000265941	2.19553	MKRN1	MKRN1	Makorin 1. [Source:Uniprot/SWISSPROT;Acc:Q9UHC7]	7	139799329	ensembl cDNA
Ssc.10091.1.S1_at	0.898987	0.579368	1.21861	6.11488	5.51276	3.11578e-05	0.000266317	2.1934	CRTC3	CRTC3		15	88874202	ensembl cDNA
Ssc.26215.1.S1_at	-0.834262	-1.1309	-0.537623	7.69851	-5.51216	3.11968e-05	0.000266464	2.19214	POLE4	POLE4	DNA polymerase epsilon p12 subunit (DNA polymerase epsilon subunit 4). [Source:Uniprot/SWISSPROT;Acc:Q9NR33]	2	75039283	ensembl cDNA
Ssc.8779.1.A1_at	-1.2829	-1.7392	-0.826599	7.05446	-5.51049	3.13068e-05	0.000267216	2.18859	APOOL	APOOL	chromosome X open reading frame 33 [Source:RefSeq_peptide;Acc:NP_940852]	X	84145559	ensembl cDNA
Ssc.1125.1.A1_at	1.23679	0.796843	1.67673	9.19286	5.50991	3.1345e-05	0.000267354	2.18736	TIMP3	TIMP3	Metalloproteinase inhibitor 3 precursor (TIMP-3) (Tissue inhibitor of metalloproteinases-3) (MIG-5 protein). [Source:Uniprot/SWISSPROT;Acc:P35625]	22	31526802	ensembl cDNA
Ssc.11574.1.A1_at	0.915649	0.5899	1.2414	7.08243	5.50926	3.13882e-05	0.000267535	2.18597	GLT8D1	GLT8D1	glycosyltransferase AD-017 [Homo sapiens]. [Source:RefSeq;Acc:NM_018446]	3	52703548	ensembl cDNA
Ssc.14827.1.S1_at	-0.746747	-1.01249	-0.481006	6.36406	-5.5076	3.14981e-05	0.000268182	2.18245	TXN2	TXN2	Thioredoxin, mitochondrial precursor (Mt-TRX) (Thioredoxin 2). [Source:Uniprot/SWISSPROT;Acc:Q99757]	22	35193039	ensembl cDNA
Ssc.12809.4.S1_a_at	1.53988	0.991874	2.08788	5.82668	5.50745	3.15081e-05	0.000268182	2.18213	NP_060177		up-regulated in liver cancer 1; similar to development- and differentiation-enhancing factor 2 [Homo sapiens]. [Source:RefSeq;Acc:NM_017707]		.	ensembl genome
Ssc.20424.3.S1_at	-1.1807	-1.60092	-0.760482	3.8795	-5.50697	3.15401e-05	0.000268252	2.1811	SIAH2	SIAH2	Ubiquitin ligase SIAH2 (EC 6.3.2.-) (Seven in absentia homolog 2) (Siah-2) (hSiah2). [Source:Uniprot/SWISSPROT;Acc:O43255]	3	151941611	ensembl cDNA
Ssc.10965.1.A1_at	1.96019	1.26251	2.65787	5.7845	5.50666	3.15603e-05	0.000268252	2.18046	MAFB		Transcription factor MafB (V-maf musculoaponeurotic fibrosarcoma oncogene homolog B). [Source:Uniprot/SWISSPROT;Acc:Q9Y5Q3]		.	ensembl cDNA
Ssc.4188.1.S1_at	0.892881	0.575043	1.21072	3.24795	5.50599	3.1605e-05	0.00026838	2.17903	HM13	HM13	Minor histocompatibility antigen H13 (EC 3.4.99.-) (Signal peptide peptidase) (Presenilin-like protein 3). [Source:Uniprot/SWISSPROT;Acc:Q8TCT9]	20	29565892	ensembl cDNA
Ssc.17364.1.S1_at	2.22018	1.42984	3.01053	4.1299	5.50578	3.16195e-05	0.00026838	2.17857	FAM35B	FAM35B	family with sequence similarity 35, member A [Source:RefSeq_peptide;Acc:NP_061927]	10	88844933	ensembl genome
Ssc.1793.1.S1_a_at	-0.591566	-0.802205	-0.380928	8.79854	-5.50445	3.17083e-05	0.000268947	2.17574	AES	AES	GRG protein (ESP1 protein) (Amino enhancer of split) (AES-1/AES-2) (Gp130 associated protein GAM). [Source:Uniprot/SWISSPROT;Acc:Q08117]	19	3003908	ensembl cDNA
Ssc.18460.2.S1_at	-0.788834	-1.06992	-0.507749	3.20838	-5.50042	3.19788e-05	0.000270962	2.16718	MTMR15	MTMR15		15	28983399	ensembl cDNA
Ssc.2278.1.S1_at	-0.868301	-1.17771	-0.55889	6.18149	-5.50024	3.19904e-05	0.000270962	2.16681	AFG3L2	AFG3L2	AFG3-like protein 2 (EC 3.4.24.-) (Paraplegin-like protein). [Source:Uniprot/SWISSPROT;Acc:Q9Y4W6]	18	12319108	ensembl cDNA
Ssc.9136.1.S1_at	-1.24856	-1.69366	-0.803463	4.14199	-5.49796	3.21446e-05	0.000271967	2.16197	CCRN4L	CCRN4L	Nocturnin (CCR4 protein homolog). [Source:Uniprot/SWISSPROT;Acc:Q9UK39]	4	140156393	ensembl cDNA
Ssc.610.1.S1_at	-1.22191	-1.65754	-0.786289	5.23849	-5.49764	3.21663e-05	0.000271967	2.16129	MAPK6	MAPK6	Mitogen-activated protein kinase 6 (EC 2.7.1.37) (Extracellular signal-regulated kinase 3) (ERK-3) (MAP kinase isoform p97) (p97- MAPK). [Source:Uniprot/SWISSPROT;Acc:Q16659]	15	50098727	ensembl cDNA
Ssc.12863.1.S1_at	-1.34836	-1.82908	-0.867645	4.53304	-5.4975	3.21761e-05	0.000271967	2.16098	TMBIM4	TMBIM4	Z-protein (CGI-119) (S1R protein). [Source:Uniprot/SWISSPROT;Acc:Q9HC24]	12	64816985	ensembl cDNA
Ssc.18531.1.S1_at	-0.982951	-1.33352	-0.632377	9.007	-5.49541	3.2318e-05	0.000272978	2.15654	VDAC2	VDAC2	Voltage-dependent anion-selective channel protein 2 (VDAC-2) (hVDAC2) (Outer mitochondrial membrane protein porin 2). [Source:Uniprot/SWISSPROT;Acc:P45880]	10	76640569	ensembl cDNA
Ssc.4129.2.S1_a_at	0.997863	0.641911	1.35381	3.60984	5.49449	3.23809e-05	0.000273319	2.15459	BCAS4	BCAS4	Breast carcinoma amplified sequence 4. [Source:Uniprot/SWISSPROT;Acc:Q8TDM0]	20	48844874	ensembl cDNA
Ssc.1376.1.S1_at	-0.863705	-1.17206	-0.555345	7.00041	-5.48979	3.27035e-05	0.000275851	2.14459	PHTF2	PHTF2	putative homeodomain transcription factor 2 [Homo sapiens]. [Source:RefSeq;Acc:NM_020432]	7	77266058	ensembl cDNA
Ssc.14866.1.S1_at	-1.25178	-1.69881	-0.804761	7.69402	-5.48842	3.27983e-05	0.000276459	2.14168	PKP2	PKP2	Plakophilin 2. [Source:Uniprot/SWISSPROT;Acc:Q99959]	12	32834947	ensembl cDNA
Ssc.5019.1.S1_at	-0.794219	-1.07786	-0.510578	6.52977	-5.48806	3.2823e-05	0.000276476	2.14092	FAM48A	FAM48A	transcription factor (p38 interacting protein); chromosome 13 open reading frame 19 [Homo sapiens]. [Source:RefSeq;Acc:NM_017569]	13	36481453	ensembl cDNA
Ssc.23268.1.A1_at	-0.93815	-1.27337	-0.602935	3.80842	-5.48526	3.30178e-05	0.000277925	2.13495	FAM149B1	FAM149B1		10	74597930	ensembl cDNA
Ssc.19625.1.S1_at	-0.958827	-1.30187	-0.615785	7.78851	-5.47823	3.3511e-05	0.000281881	2.12001	TGFBR3		62 kDa protein [Source:IPI;Acc:IPI00412386]		.	ensembl genome
Ssc.23009.1.S1_at	-0.911703	-1.23792	-0.585488	7.09464	-5.47769	3.35494e-05	0.00028201	2.11886	CLMN	CLMN	Calmin. [Source:Uniprot/SWISSPROT;Acc:Q96JQ2]	14	94727618	ensembl genome
Ssc.24649.1.A1_at	-0.890285	-1.20891	-0.571657	4.75611	-5.47638	3.36423e-05	0.000282596	2.11607	CHURC1	CHURC1	Churchill protein (My015 protein). [Source:Uniprot/SWISSPROT;Acc:Q8WUH1]	14	64450893	ensembl cDNA
Ssc.24892.1.S1_at	0.839999	0.539327	1.14067	5.70631	5.47563	3.36955e-05	0.000282847	2.11448	BRPF1	BRPF1	ARP2/3 complex 20 kDa subunit (p20-ARC) (Actin-related protein 2/3 complex subunit 4). [Source:Uniprot/SWISSPROT;Acc:P59998]	3	9748434	ensembl cDNA
Ssc.2507.1.S1_at	-0.886877	-1.20435	-0.569406	6.98809	-5.47528	3.37203e-05	0.000282861	2.11374	C21orf57	C21orf57	UPF0054 protein C21orf57. [Source:Uniprot/SWISSPROT;Acc:P58557]	21	46530679	ensembl cDNA
Ssc.23760.1.S1_at	-1.15206	-1.56483	-0.739277	7.13186	-5.47021	3.40834e-05	0.00028571	2.10294	ECSIT	ECSIT	evolutionarily conserved signaling intermediate in Toll pathway; ECSIT; evolutionarily conserved signaling intermediate in Toll pathways [Homo sapiens]. [Source:RefSeq;Acc:NM_016581]	19	11477745	ensembl cDNA
Ssc.26300.2.S1_at	1.42024	0.911224	1.92925	4.74494	5.46863	3.41973e-05	0.000286335	2.09958	UNC93B3	UNC93B3	unc-93 homolog B1; unc93 (C.elegans) homolog B; unc-93 related protein; unc93 (C. elegans) homolog B1 [Homo sapiens]. [Source:RefSeq;Acc:NM_030930]	11	67515151	ensembl cDNA
Ssc.7710.1.S1_at	-1.31662	-1.78851	-0.844732	6.17489	-5.46853	3.4205e-05	0.000286335	2.09935	HCCS	HCCS	Cytochrome c-type heme lyase (EC 4.4.1.17) (CCHL) (Holocytochrome c- type synthase). [Source:Uniprot/SWISSPROT;Acc:P53701]	X	11039342	ensembl cDNA
Ssc.12131.1.A1_at	1.46785	0.941718	1.99397	4.22587	5.46812	3.42347e-05	0.000286386	2.09848	TGFB2	TGFB2	Transforming growth factor beta 2 precursor (TGF-beta 2) (Glioblastoma-derived T-cell suppressor factor) (G-TSF) (BSC-1 cell growth inhibitor) (Polyergin) (Cetermin). [Source:Uniprot/SWISSPROT;Acc:P61812]	1	216586491	ensembl genome
Ssc.3325.2.S1_a_at	1.14633	0.735308	1.55736	6.40488	5.46625	3.43699e-05	0.00028732	2.09451	EXT1	EXT1	Exostosin-1 (EC 2.4.1.224) (EC 2.4.1.225) (Glucuronosyl-N- acetylglucosaminyl-proteoglycan/N-acetylglucosaminyl-proteoglycan 4- alpha-N-acetylglucosaminyltransferase) (Putative tumor suppressor protein EXT1) (Multiple exostoses protein 1). [Source:Uniprot	8	118875910	ensembl cDNA
Ssc.19292.1.A1_at	-0.889775	-1.20896	-0.570589	3.15311	-5.46368	3.45572e-05	0.000288688	2.08903	ST6GALNAC6	ST6GALNAC6	sialytransferase 7 ((alpha-N-acetylneuraminyl 2,3-betagalactosyl-1,3)-N-acetyl galactosaminide alpha-2,6-sialytransferase) F; CMP-NeuAC:(beta)-N-acetylgalactosaminide (alpha)2,6-sialyltransferase member VI [Homo sapiens]. [Source:RefSeq;Acc:NM_013443]	9	129687421	ensembl cDNA
Ssc.5605.1.A1_at	1.10517	0.708595	1.50174	6.28567	5.46202	3.46783e-05	0.000289306	2.08551	ITPR1	ITPR1	Inositol 1,4,5-trisphosphate receptor type 1 (Type 1 inositol 1,4,5- trisphosphate receptor) (Type 1 InsP3 receptor) (IP3 receptor isoform 1) (InsP3R1) (IP3R). [Source:Uniprot/SWISSPROT;Acc:Q14643]	3	4510034	ensembl cDNA
Ssc.19651.1.S1_at	-0.839655	-1.14096	-0.538348	7.61339	-5.46185	3.46909e-05	0.000289306	2.08514	WDR42A	WDR42A	H326 [Homo sapiens]. [Source:RefSeq;Acc:NM_015726]	1	158452129	ensembl cDNA
Ssc.18341.2.S1_at	1.25236	0.80294	1.70177	4.83635	5.46169	3.47024e-05	0.000289306	2.0848	C7orf42	C7orf42		7	66023646	ensembl genome
Ssc.6498.1.A1_at	-1.19053	-1.61805	-0.763001	6.62857	-5.4579	3.49815e-05	0.000291433	2.07673	MAPK12	MAPK12	Mitogen-activated protein kinase 12 (EC 2.7.1.37) (Extracellular signal-regulated kinase 6) (ERK-6) (ERK5) (Stress-activated protein kinase-3) (Mitogen-activated protein kinase p38 gamma) (MAP kinase p38 gamma). [Source:Uniprot/SWISSPROT;Acc:P53778]	22	49033458	ensembl cDNA
Ssc.9372.1.A1_at	2.12201	1.3598	2.88422	5.82905	5.45656	3.50805e-05	0.000292058	2.07388	NFKBIZ	NFKBIZ	molecule possessing ankyrin repeats induced by lipopolysaccharide; likely ortholog of mouse I kappa B-zeta [Homo sapiens]. [Source:RefSeq;Acc:NM_031419]	3	103029527	ensembl cDNA
Ssc.18222.2.S1_at	-1.00991	-1.37271	-0.647115	2.99701	-5.4559	3.51302e-05	0.000292272	2.07246	BTBD6	BTBD6	BTB/POZ domain containing protein 6 (Lens BTB domain protein). [Source:Uniprot/SWISSPROT;Acc:Q96KE9]	14	104786053	ensembl cDNA
Ssc.22688.1.S1_at	0.985436	0.631355	1.33952	4.59078	5.45475	3.52157e-05	0.000292777	2.07001	KCTD11					ensembl cDNA
Ssc.2471.1.A1_at	-0.969197	-1.31746	-0.620931	8.7142	-5.45443	3.5239e-05	0.000292777	2.06934	C2orf25	C2orf25		2	150134399	ensembl cDNA
Ssc.13892.1.A1_at	1.00691	0.644925	1.3689	5.19938	5.45188	3.54299e-05	0.000294162	2.0639	GOLGA5	GOLGA5	Golgi autoantigen, golgin subfamily A member 5 (Golgin-84) (RET-fused gene 5 protein) (Ret-II protein). [Source:Uniprot/SWISSPROT;Acc:Q8TBA6]	14	92330403	ensembl cDNA
Ssc.3466.1.S1_at	-0.662571	-0.900789	-0.424353	7.19437	-5.45137	3.54682e-05	0.00029428	2.06281	MAP2K2	MAP2K2	Dual specificity mitogen-activated protein kinase kinase 2 (EC 2.7.1.-) (MAP kinase kinase 2) (MAPKK 2) (ERK activator kinase 2) (MAPK/ERK kinase 2) (MEK2). [Source:Uniprot/SWISSPROT;Acc:P36507]	19	4041319	ensembl cDNA
Ssc.11163.1.S1_at	1.02097	0.65355	1.38839	5.4146	5.44625	3.58539e-05	0.000297277	2.05191	SP140	SP140	LYSp100 protein (Lymphoid-restricted homolog of Sp100) (Nuclear autoantigen Sp-140) (Speckled 140 kDa) (Nuclear body protein Sp140). [Source:Uniprot/SWISSPROT;Acc:Q13342]	2	230798690	ensembl cDNA
Ssc.1331.1.S1_at	-0.93023	-1.26509	-0.595373	5.46627	-5.44477	3.59666e-05	0.000298009	2.04875	PRKACB	PRKACB	cAMP-dependent protein kinase, beta-catalytic subunit (EC 2.7.1.37) (PKA C-beta). [Source:Uniprot/SWISSPROT;Acc:P22694]	1	84316329	ensembl genome
Ssc.1862.1.S1_at	-1.41618	-1.92606	-0.906295	5.13053	-5.44373	3.60455e-05	0.00029826	2.04654	WDR23	WDR23	WD-repeat protein 23 (GL014) (PRO2389). [Source:Uniprot/SWISSPROT;Acc:Q8TEB1]	14	23653861	ensembl cDNA
Ssc.935.1.S1_at	-1.1833	-1.60933	-0.757261	9.62215	-5.44373	3.60459e-05	0.00029826	2.04653	PGK1	PGK1	Phosphoglycerate kinase 1 (EC 2.7.2.3) (Primer recognition protein 2) (PRP 2). [Source:Uniprot/SWISSPROT;Acc:P00558]	X	77246425	ensembl cDNA
Ssc.22084.2.A1_at	-1.32086	-1.7966	-0.84511	4.14423	-5.44162	3.62069e-05	0.000299389	2.04204	OSGEPL1		O-sialoglycoprotein endopeptidase-like 1; O-sialoglycoprotein endopeptidase like 1; putative sialoglycoprotease type 2 [Homo sapiens]. [Source:RefSeq;Acc:NM_022353]		.	ensembl cDNA
Ssc.7020.1.A1_at	-0.851023	-1.15766	-0.544391	5.46971	-5.43965	3.6358e-05	0.000300434	2.03784	SNORD107		DJ20N2.2 (Novel protein similar to tubulin, beta polypeptide 4, member Q (TUBB4Q)) (Fragment). [Source:Uniprot/SPTREMBL;Acc:Q7Z6Y3]		.	ensembl genome
Ssc.15152.2.S1_at	-0.95085	-1.29347	-0.608227	4.45723	-5.43931	3.63841e-05	0.000300447	2.03712	TEAD1	TEAD1	Transcriptional enhancer factor TEF-1 (TEA domain family member 1) (TEAD-1) (Protein GT-IIC) (Transcription factor 13) (NTEF-1). [Source:Uniprot/SWISSPROT;Acc:P28347]	11	12652545	ensembl cDNA
Ssc.1440.2.S1_a_at	-0.950196	-1.29277	-0.60762	7.37008	-5.43631	3.66158e-05	0.000302155	2.03072	DPY30	DPY30	Dpy-30-like protein. [Source:Uniprot/SWISSPROT;Acc:Q9C005]	2	32102476	ensembl cDNA
Ssc.23354.1.A1_at	1.51048	0.965784	2.05517	3.51445	5.43515	3.6706e-05	0.000302509	2.02824	MED13L	MED13L	thyroid hormone receptor associated protein 2; protein similar to TRAP240 [Homo sapiens]. [Source:RefSeq;Acc:NM_015335]	12	114880766	ensembl genome
Ssc.3339.1.S1_at	-2.05031	-2.78967	-1.31094	6.47026	-5.43512	3.67084e-05	0.000302509	2.02818	BCKDHB	BCKDHB	2-oxoisovalerate dehydrogenase beta subunit, mitochondrial precursor (EC 1.2.4.4) (Branched-chain alpha-keto acid dehydrogenase E1 component beta chain) (BCKDH E1-beta). [Source:Uniprot/SWISSPROT;Acc:P21953]	6	80873083	ensembl cDNA
Ssc.21933.1.A1_at	1.00229	0.640757	1.36382	3.7474	5.43367	3.68207e-05	0.000303229	2.0251	Q9Y3T0				.	ensembl cDNA
Ssc.27562.1.S1_at	-1.24152	-1.68952	-0.793509	4.01506	-5.43145	3.69943e-05	0.000304365	2.02036	RIMS1					ensembl cDNA
Ssc.7167.1.A1_at	1.40616	0.898722	1.91359	3.39283	5.43127	3.70086e-05	0.000304365	2.01997	RANBP3	RANBP3	RAN-binding protein 3 (RanBP3). [Source:Uniprot/SWISSPROT;Acc:Q9H6Z4]	19	5867154	ensembl cDNA
Ssc.5069.1.S1_at	1.07174	0.684951	1.45854	6.21743	5.43077	3.7048e-05	0.000304484	2.0189	PTPRS	PTPRS	Receptor-type protein-tyrosine phosphatase S precursor (EC 3.1.3.48) (R-PTP-S) (Protein-tyrosine phosphatase sigma) (R-PTP-sigma). [Source:Uniprot/SWISSPROT;Acc:Q13332]	19	5156519	ensembl genome
Ssc.9975.1.A1_at	1.56023	0.99688	2.12357	3.50551	5.42825	3.72456e-05	0.000305852	2.01354	TGFB2	TGFB2	Transforming growth factor beta 2 precursor (TGF-beta 2) (Glioblastoma-derived T-cell suppressor factor) (G-TSF) (BSC-1 cell growth inhibitor) (Polyergin) (Cetermin). [Source:Uniprot/SWISSPROT;Acc:P61812]	1	216586491	ensembl genome
Ssc.16966.1.S1_at	1.72636	1.103	2.34972	3.85584	5.42801	3.72647e-05	0.000305852	2.01302	DTX4	DTX4	PREDICTED: deltex 4 homolog [Source:RefSeq_peptide;Acc:XP_166213]	11	58696388	ensembl cDNA
Ssc.18382.1.S1_at	-0.762054	-1.03743	-0.486676	6.99652	-5.42382	3.75964e-05	0.000308223	2.0041	POLR2I	POLR2I	DNA-directed RNA polymerase II 14.5 kDa polypeptide (EC 2.7.7.6) (RPB9) (RPB14.5). [Source:Uniprot/SWISSPROT;Acc:P36954]	19	41296452	ensembl cDNA
Ssc.4841.3.S1_at	-1.43356	-1.95161	-0.915518	4.51959	-5.42373	3.76043e-05	0.000308223	2.00389	KC71		Putative NF-kappa-B activating protein KIAA1271. [Source:Uniprot/SWISSPROT;Acc:Q7Z434]		.	ensembl cDNA
Ssc.2745.3.S1_a_at	-1.03169	-1.40458	-0.658806	5.54619	-5.42278	3.76794e-05	0.000308632	2.00187	TIMM50	TIMM50	translocase of inner mitochondrial membrane 50 homolog; Tim50-like protein; homolog of yeast Tim50 [Homo sapiens]. [Source:RefSeq;Acc:NM_001001563]	19	44662892	ensembl cDNA
Ssc.1459.1.S1_at	-1.09925	-1.49662	-0.701887	7.80919	-5.42193	3.77472e-05	0.000308922	2.00006	ETFB	ETFB	Electron transfer flavoprotein beta-subunit (Beta-ETF). [Source:Uniprot/SWISSPROT;Acc:P38117]	19	56540222	ensembl cDNA
Ssc.19642.1.S1_at	0.928659	0.592946	1.26437	3.49651	5.4217	3.77656e-05	0.000308922	1.99957	FZD2	FZD2	Frizzled 2 precursor (Frizzled-2) (Fz-2) (hFz2) (FzE2). [Source:Uniprot/SWISSPROT;Acc:Q14332]	17	39990451	ensembl cDNA
Ssc.4041.1.S1_a_at	-1.13641	-1.5477	-0.725125	3.08889	-5.4155	3.8265e-05	0.000312797	1.98634	C6orf204	C6orf204		6	118892932	ensembl genome
Ssc.11571.2.S1_at	-1.15722	-1.5761	-0.738346	3.2077	-5.41474	3.83266e-05	0.000313091	1.98472	FAM118B	FAM118B		11	125586829	ensembl cDNA
Ssc.19691.1.S1_at	-1.10568	-1.50601	-0.705349	8.1773	-5.41326	3.84472e-05	0.000313865	1.98155	PLA2G7	PLA2G7	Platelet-activating factor acetylhydrolase precursor (EC 3.1.1.47) (PAF acetylhydrolase) (PAF 2-acylhydrolase) (LDL-associated phospholipase A2) (LDL-PLA(2)) (2-acetyl-1-alkylglycerophosphocholine esterase) (1-alkyl-2-acetylglycerophosphocholine esterase)	6	46780068	ensembl cDNA
Ssc.3343.1.S1_at	1.35928	0.867066	1.85149	6.63167	5.41257	3.85036e-05	0.000314115	1.98007	SYNPO2					ensembl cDNA
Ssc.29495.1.A1_at	-1.51075	-2.05803	-0.963461	6.35414	-5.41036	3.86843e-05	0.000315378	1.97536	SPAG16	SPAG16	PF20; WD repeat domain 29; sperm-associated WD repeat protein [Homo sapiens]. [Source:RefSeq;Acc:NM_024532]	2	213857361	ensembl genome
Ssc.4044.1.A1_at	-0.811512	-1.10552	-0.517501	8.18727	-5.40978	3.87313e-05	0.00031555	1.97414	KPNA4	KPNA4	Importin alpha-4 subunit (Karyopherin alpha-4 subunit) (Qip1 protein). [Source:Uniprot/SWISSPROT;Acc:O00629]	3	161700658	ensembl genome
Ssc.1078.1.A1_at	0.828504	0.528138	1.12887	6.16567	5.4062	3.90266e-05	0.000317743	1.96648	CREG1	CREG1	cellular repressor of E1A-stimulated genes [Homo sapiens]. [Source:RefSeq;Acc:NM_003851]	1	165776877	ensembl cDNA
Ssc.31025.1.S1_at	-0.991921	-1.35159	-0.632252	6.18412	-5.40533	3.90986e-05	0.000318117	1.96463	C16orf5	C16orf5		16	4500677	ensembl cDNA
Ssc.28961.1.S1_at	-1.25363	-1.70824	-0.799026	6.04965	-5.40484	3.91396e-05	0.000318238	1.96357	SLC4A3	SLC4A3	Anion exchange protein 3 (Neuronal band 3-like protein) (Cardiac/brain band 3-like protein) (CAE3/BAE3). [Source:Uniprot/SWISSPROT;Acc:P48751]	2	220200360	ensembl cDNA
Ssc.11247.1.A1_at	-0.742442	-1.0117	-0.473185	10.1943	-5.40435	3.91798e-05	0.000318353	1.96254	NDUFS4	NDUFS4	NADH-ubiquinone oxidoreductase 18 kDa subunit, mitochondrial precursor (EC 1.6.5.3) (EC 1.6.99.3) (Complex I-18 kDa) (CI-18 kDa) (Complex I- AQDQ) (CI-AQDQ). [Source:Uniprot/SWISSPROT;Acc:O43181]	5	52892242	ensembl cDNA
Ssc.14502.1.S1_a_at	-0.904441	-1.23247	-0.576411	9.13349	-5.404	3.92089e-05	0.000318376	1.96179	SUCLG1	SUCLG1	Succinyl-CoA ligase [GDP-forming] alpha-chain, mitochondrial precursor (EC 6.2.1.4) (Succinyl-CoA synthetase, alpha chain) (SCS-alpha). [Source:Uniprot/SWISSPROT;Acc:P53597]	2	84504165	ensembl cDNA
Ssc.17540.3.S1_at	-1.56873	-2.1379	-0.999567	4.22706	-5.40205	3.93711e-05	0.000319444	1.95763	PRKAR2A	PRKAR2A	cAMP-dependent protein kinase type II-alpha regulatory chain. [Source:Uniprot/SWISSPROT;Acc:P13861]	3	48763097	ensembl cDNA
Ssc.4092.1.S1_at	0.764024	0.486809	1.04124	6.23602	5.40179	3.93929e-05	0.000319444	1.95707	C19orf10	C19orf10	Protein C19orf10 precursor (Stromal cell-derived growth factor SF20) (Interleukin-25) (IL-25). [Source:Uniprot/SWISSPROT;Acc:Q969H8]	19	4608566	ensembl cDNA
Ssc.4969.1.S1_at	-1.25711	-1.7134	-0.80082	7.10426	-5.39985	3.95554e-05	0.000320548	1.95293	NFS1	NFS1	Cysteine desulfurase, mitochondrial precursor (EC 2.8.1.7) (HUSSY-08). [Source:Uniprot/SWISSPROT;Acc:Q9Y697]	20	33720025	ensembl cDNA
Ssc.24392.1.S1_at	-1.2505	-1.7045	-0.796494	4.84438	-5.39849	3.96698e-05	0.000321262	1.95001	RAB5B	RAB5B	Ras-related protein Rab-5B. [Source:Uniprot/SWISSPROT;Acc:P61020]	12	54654125	ensembl cDNA
Ssc.13469.1.A1_at	1.56082	0.993982	2.12765	4.27617	5.39689	3.98042e-05	0.000322136	1.94661	OR5D14	OR5D14	Olfactory receptor 5D14. [Source:Uniprot/SWISSPROT;Acc:Q8NGL3]	11	55319608	ensembl genome
Ssc.21287.1.S1_at	-1.45385	-1.98203	-0.925666	6.5953	-5.39489	3.99736e-05	0.000323171	1.94233	ZBTB46	ZBTB46	BTB/POZ domain containing protein 4 (Zinc finger protein 340). [Source:Uniprot/SWISSPROT;Acc:Q86UZ6]	20	61845463	ensembl genome
Ssc.22953.1.A1_at	-1.94939	-2.65762	-1.24116	3.25778	-5.39476	3.99852e-05	0.000323171	1.94204	TXLNB	TXLNB	SLTP001. [Source:Uniprot/SPTREMBL;Acc:Q8TE09]	6	139602894	ensembl cDNA
Ssc.16047.1.S1_at	-0.820787	-1.119	-0.522568	4.63397	-5.39441	4.00141e-05	0.000323191	1.94131	STAT5B	STAT5B	Signal transducer and activator of transcription 5B. [Source:Uniprot/SWISSPROT;Acc:P51692]	17	37604722	ensembl cDNA
Ssc.29301.1.A1_at	1.17441	0.747664	1.60116	3.65064	5.39383	4.00638e-05	0.000323234	1.94006	C19orf66	C19orf66		19	10053362	ensembl cDNA
Ssc.16455.1.A1_at	-1.16183	-1.58401	-0.739643	5.93088	-5.39373	4.00725e-05	0.000323234	1.93984	PSME4	PSME4	proteasome (prosome, macropain) activator subunit 4; proteasome activator 200 kDa [Homo sapiens]. [Source:RefSeq;Acc:NM_014614]	2	53944708	ensembl cDNA
Ssc.20868.1.A1_at	1.04933	0.667974	1.43069	3.68662	5.39298	4.01362e-05	0.000323533	1.93824	XYLT2	XYLT2	xylosyltransferase II; UDP-D-xylose:proteoglycan core protein beta-D-xylosyltransferase [Homo sapiens]. [Source:RefSeq;Acc:NM_022167]	17	45778392	ensembl cDNA
Ssc.30936.1.S1_at	-1.07883	-1.47102	-0.686636	5.19776	-5.39141	4.02699e-05	0.000324396	1.93489	ACTR8	ACTR8	Actin-related protein 8. [Source:Uniprot/SWISSPROT;Acc:Q9H981]	3	53876195	ensembl cDNA
Ssc.6925.1.A1_at	1.1727	0.746185	1.59921	8.31457	5.38891	4.04839e-05	0.000325905	1.92955	RPL22L1	RPL22L1	PREDICTED: hypothetical protein XP_114317 [Source:RefSeq_peptide;Acc:XP_114317]	3	172066749	ensembl cDNA
Ssc.31209.1.A1_at	0.883582	0.561924	1.20524	7.3323	5.38395	4.09121e-05	0.000329135	1.91895	HEG1	HEG1	PREDICTED: HEG homolog [Source:RefSeq_peptide;Acc:XP_087386]	3	126167244	ensembl genome
Ssc.6978.1.A1_at	1.15292	0.733167	1.57267	3.54938	5.38336	4.09636e-05	0.000329331	1.91769	MAX	MAX	Max protein. [Source:Uniprot/SWISSPROT;Acc:P61244]	14	64542645	ensembl genome
Ssc.508.1.S1_at	1.80787	1.14949	2.46624	4.91569	5.38194	4.10873e-05	0.000330108	1.91465	FCER1G	FCER1G	High affinity immunoglobulin epsilon receptor gamma-subunit precursor (FceRI gamma) (IgE Fc receptor gamma-subunit) (Fc-epsilon RI-gamma). [Source:Uniprot/SWISSPROT;Acc:P30273]	1	159451693	ensembl cDNA
Ssc.7513.1.S1_at	-1.02576	-1.39936	-0.652164	5.87831	-5.38132	4.11409e-05	0.00033032	1.91334	C9orf123	C9orf123	PREDICTED: chromosome 9 open reading frame 123 [Source:RefSeq_peptide;Acc:XP_372075]	9	7786490	ensembl cDNA
Ssc.15103.1.S1_at	-1.02014	-1.39175	-0.648525	7.84582	-5.38042	4.12196e-05	0.000330734	1.91141	NDUFS6	NDUFS6	NADH-ubiquinone oxidoreductase 13 kDa-A subunit, mitochondrial precursor (EC 1.6.5.3) (EC 1.6.99.3) (Complex I-13KD-A) (CI-13KD-A). [Source:Uniprot/SWISSPROT;Acc:O75380]	5	1854509	ensembl cDNA
Ssc.29247.1.A1_at	0.810288	0.515015	1.10556	3.49796	5.37853	4.13857e-05	0.000331849	1.90736	FOXP1	FOXP1	Forkhead box protein P1 (HSPC215). [Source:Uniprot/SWISSPROT;Acc:Q9H334]	3	71087426	ensembl genome
Ssc.25112.1.S1_at	-0.692584	-0.945023	-0.440146	6.37278	-5.37731	4.1493e-05	0.00033249	1.90475	PARD3B	PARD3B	Amyotrophic lateral sclerosis 2 chromosome region candidate gene protein 19 (Partitioning-defective 3-like protein) (PAR3-L protein) (PAR3-beta). [Source:Uniprot/SWISSPROT;Acc:Q8TEW8]	2	205118968	ensembl genome
Ssc.25185.1.S1_at	1.4672	0.932364	2.00204	4.17223	5.3767	4.15464e-05	0.000332699	1.90346	LIMCH1	LIMCH1		4	41057559	ensembl genome
Ssc.15145.1.S1_at	-0.859079	-1.17229	-0.545869	6.7676	-5.37583	4.16239e-05	0.000333101	1.90158	MRPS31	MRPS31	28S ribosomal protein S31, mitochondrial precursor (S31mt) (MRP-S31) (Imogen 38). [Source:Uniprot/SWISSPROT;Acc:Q92665]	13	40201440	ensembl cDNA
Ssc.2163.1.A1_at	1.18771	0.754358	1.62106	4.27149	5.37179	4.19822e-05	0.000335747	1.89295	C19orf24	C19orf24		19	1226520	ensembl cDNA
Ssc.2261.1.S1_at	-1.06762	-1.45725	-0.677988	7.53242	-5.37046	4.21003e-05	0.000336471	1.89012	ANAPC11	ANAPC11	Anaphase promoting complex subunit 11 (APC11) (Cyclosome subunit 11) (Hepatocellular carcinoma associated RING finger protein) (HSPC214). [Source:Uniprot/SWISSPROT;Acc:Q9NYG5]	17	77442895	ensembl cDNA
Ssc.16827.1.S1_at	0.781994	0.496532	1.06746	6.45287	5.36912	4.22206e-05	0.000337211	1.88724	CLSTN1	CLSTN1	Calsyntenin-1 precursor. [Source:Uniprot/SWISSPROT;Acc:O94985]	1	9711667	ensembl cDNA
Ssc.16679.1.S1_at	1.38236	0.877492	1.88723	4.61087	5.3665	4.24563e-05	0.000338871	1.88164	BMP1	BMP1	Bone morphogenetic protein 1 precursor (EC 3.4.24.19) (BMP-1) (Procollagen C-proteinase) (PCP) (Mammalian tolloid protein) (mTld). [Source:Uniprot/SWISSPROT;Acc:P13497]	8	22078645	ensembl cDNA
Ssc.27317.1.S1_at	-1.02646	-1.40142	-0.651505	6.57384	-5.36548	4.25481e-05	0.000339381	1.87946	HMGCL	HMGCL	Hydroxymethylglutaryl-CoA lyase, mitochondrial precursor (EC 4.1.3.4) (HMG-CoA lyase) (HL) (3-hydroxy-3-methylglutarate-CoA lyase). [Source:Uniprot/SWISSPROT;Acc:P35914]	1	24000955	ensembl cDNA
Ssc.29944.1.A1_at	-0.947704	-1.29408	-0.60133	4.39715	-5.36259	4.28103e-05	0.000341187	1.87328	NP_056993		neuroblastoma-amplified protein [Homo sapiens]. [Source:RefSeq;Acc:NM_015909]		.	ensembl genome
Ssc.27171.1.S1_at	-0.957464	-1.30742	-0.607507	3.56652	-5.36237	4.28305e-05	0.000341187	1.8728	DLL4	DLL4	Delta-like protein 4 precursor (Drosophila Delta homolog 4) (UNQ1895/PRO4341). [Source:Uniprot/SWISSPROT;Acc:Q9NR61]	15	39008839	ensembl cDNA
Ssc.9013.1.S1_at	1.86433	1.1827	2.54596	4.4972	5.36069	4.29838e-05	0.000342185	1.8692	CNN1	CNN1	Calponin H1, smooth muscle (Basic calponin) (Calponin 1). [Source:Uniprot/SWISSPROT;Acc:P51911]	19	11510579	ensembl cDNA
Ssc.18521.1.A1_at	-1.22939	-1.67899	-0.779795	4.45242	-5.35939	4.31026e-05	0.000342906	1.86642	PTPRR	PTPRR	Receptor-type protein-tyrosine phosphatase R precursor (EC 3.1.3.48) (Protein-tyrosine phosphatase PCPTP1) (NC-PTPCOM1) (Ch-1PTPase). [Source:Uniprot/SWISSPROT;Acc:Q15256]	12	69318129	ensembl genome
Ssc.29514.1.A1_at	-1.82923	-2.4983	-1.16015	6.14269	-5.35848	4.31857e-05	0.000343343	1.86448	DTNA	DTNA	Dystrobrevin alpha (Dystrobrevin-alpha). [Source:Uniprot/SWISSPROT;Acc:Q9Y4J8]	18	30327279	ensembl cDNA
Ssc.4220.2.S1_a_at	-0.896284	-1.22427	-0.568298	3.37985	-5.35598	4.34157e-05	0.000344947	1.85913	COBRA1	COBRA1	Negative elongation factor B (NELF-B) (Cofactor of BRCA1). [Source:Uniprot/SWISSPROT;Acc:Q8WX92]	9	139269580	ensembl cDNA
Ssc.11601.1.A1_at	-1.29031	-1.76258	-0.818038	7.66678	-5.35489	4.35169e-05	0.000345526	1.85679	DAPL1	DAPL1	PREDICTED: similar to death-associated protein [Source:RefSeq_peptide;Acc:XP_043500]	2	159360075	ensembl cDNA
Ssc.19531.1.A1_at	1.88301	1.19338	2.57263	5.37534	5.35164	4.38185e-05	0.000347693	1.84983	LFNG	LFNG	Beta-1,3-N-acetylglucosaminyltransferase lunatic fringe (EC 2.4.1.222) (O-fucosylpeptide 3-beta-N-acetylglucosaminyltransferase). [Source:Uniprot/SWISSPROT;Acc:Q8NES3]	7	2518689	ensembl cDNA
Ssc.5630.1.S1_at	-1.15169	-1.57351	-0.729876	6.17222	-5.3513	4.385e-05	0.000347717	1.84911	SLC25A11	SLC25A11	Mitochondrial 2-oxoglutarate/malate carrier protein (OGCP). [Source:Uniprot/SWISSPROT;Acc:Q02978]	17	4781349	ensembl cDNA
Ssc.18508.1.A1_at	0.933798	0.591648	1.27595	6.41933	5.34915	4.40506e-05	0.000349041	1.84451	C1orf14	C1orf14		1	181135624	ensembl genome
Ssc.1654.1.S1_at	-1.35116	-1.84626	-0.856062	6.36798	-5.3489	4.40743e-05	0.000349041	1.84397	MRPS28	MRPS28	Mitochondrial 28S ribosomal protein S28 (S28mt) (MRP-S28) (MRP-S35) (HSPC007). [Source:Uniprot/SWISSPROT;Acc:Q9Y2Q9]	8	80993653	ensembl cDNA
Ssc.14264.1.A1_at	-1.59423	-2.17843	-1.01003	3.64598	-5.34857	4.41047e-05	0.000349055	1.84328	MPP7	MPP7	palmitoylated membrane protein 7 [Homo sapiens]. [Source:RefSeq;Acc:NM_173496]	10	28379928	ensembl genome
Ssc.8329.1.A1_at	0.741812	0.469942	1.01368	6.76319	5.34786	4.41719e-05	0.00034936	1.84174	UBE4A	UBE4A	Ubiquitin conjugation factor E4 A. [Source:Uniprot/SWISSPROT;Acc:Q14139]	11	117735512	ensembl cDNA
Ssc.28505.2.S1_at	1.27862	0.809857	1.74739	4.06834	5.34606	4.43415e-05	0.000350474	1.83788	TP53I13	TP53I13		17	24919865	ensembl cDNA
Ssc.25054.1.S1_at	1.34657	0.852823	1.84031	6.29837	5.34534	4.44093e-05	0.000350782	1.83635	SLC22A15	SLC22A15	solute carrier family 22 (organic cation transporter), member 15; fly-like putative organic ion transporter 1 [Homo sapiens]. [Source:RefSeq;Acc:NM_018420]	1	116320642	ensembl genome
Ssc.10618.2.A1_at	1.07921	0.683406	1.47501	7.44994	5.34411	4.4525e-05	0.000351467	1.83373	NET1	NET1	neuroepithelial cell transforming gene 1; guanine nucleotide regulatory protein (oncogene); Rho guanine nucleotide exchange factor (GEF) 8 [Homo sapiens]. [Source:RefSeq;Acc:NM_005863]	10	5444518	ensembl cDNA
Ssc.10946.2.A1_at	-1.21887	-1.66608	-0.771649	4.53732	-5.34177	4.47473e-05	0.000352937	1.82871	NAT13	NAT13	Mak3 homolog [Homo sapiens]. [Source:RefSeq;Acc:NM_025146]	3	114920531	ensembl cDNA
Ssc.1534.1.A1_at	-0.873484	-1.194	-0.552968	9.19775	-5.34138	4.47845e-05	0.000352937	1.82787	SORBS1	SORBS1	Sorbin and SH3 domain-containing protein 1 (Ponsin) (c-Cbl-associated protein) (CAP) (SH3 domain protein 5) (SH3P12). [Source:Uniprot/SWISSPROT;Acc:Q9BX66]	10	97061518	ensembl cDNA
Ssc.1545.2.S1_at	-0.688683	-0.941395	-0.435971	4.07156	-5.34124	4.47981e-05	0.000352937	1.82757	TCF25	TCF25		16	88467520	ensembl cDNA
Ssc.11714.2.A1_at	-1.51165	-2.06643	-0.956867	4.81973	-5.34045	4.48737e-05	0.000353304	1.82587	LYRM2	LYRM2		6	90398666	ensembl cDNA
Ssc.30581.1.A1_at	-1.02929	-1.40715	-0.651439	3.82776	-5.33902	4.50095e-05	0.000354145	1.82283	CDC14A	CDC14A	CDC14 homolog A isoform 1; CDC10 (cell division cycle 10, S. cerevisiae, homolog) [Homo sapiens]. [Source:RefSeq;Acc:NM_003672]	1	100590611	ensembl genome
Ssc.6432.1.A1_at	-0.8064	-1.10246	-0.510336	7.14348	-5.33842	4.50673e-05	0.000354194	1.82154	EGLN1	EGLN1	Egl nine homolog 1 (EC 1.14.11.-) (Hypoxia-inducible factor prolyl hydroxylase 2) (HIF-prolyl hydroxylase 2) (HIF-PH2) (HPH-2) (Prolyl hydroxylase domain-containing protein 2) (PHD2) (SM-20) (PNAS-118 / PNAS-137). [Source:Uniprot/SWISSPROT;Acc:Q9GZT9]	1	229568054	ensembl cDNA
Ssc.24990.1.S1_at	-1.45828	-1.99368	-0.922874	3.41778	-5.33835	4.50739e-05	0.000354194	1.82139	TOMM70A	TOMM70A	Mitochondrial precursor proteins import receptor (Translocase of outer membrane TOM70). [Source:Uniprot/SWISSPROT;Acc:O94826]	3	101564999	ensembl cDNA
Ssc.13432.1.A1_at	1.10695	0.70011	1.51379	3.95814	5.33275	4.56142e-05	0.000358208	1.80939	ERGIC1	ERGIC1	ER-Golgi intermediate compartment 32 kDa protein (ERGIC-32) (HT034). [Source:Uniprot/SWISSPROT;Acc:Q969X5]	5	172193941	ensembl cDNA
Ssc.17159.1.S1_at	2.02743	1.28205	2.77282	5.76243	5.33105	4.57795e-05	0.000359275	1.80575	IMP1		Immunity-associated protein 1 (hIMAP1). [Source:Uniprot/SWISSPROT;Acc:Q8WWP7]		.	ensembl cDNA
Ssc.30994.1.A1_at	0.877341	0.554727	1.19996	4.19411	5.33008	4.58744e-05	0.000359657	1.80366	ZNF449	ZNF449	zinc finger protein 449 [Homo sapiens]. [Source:RefSeq;Acc:NM_152695]	X	134306387	ensembl cDNA
Ssc.7998.1.S1_at	-1.07247	-1.46684	-0.678092	7.87796	-5.32995	4.58873e-05	0.000359657	1.80338	FXR1	FXR1	Fragile X mental retardation syndrome related protein 1. [Source:Uniprot/SWISSPROT;Acc:P51114]	3	182113146	ensembl cDNA
Ssc.23868.1.A1_at	-0.694609	-0.950075	-0.439142	5.01165	-5.3291	4.59702e-05	0.000359907	1.80156	RPP21		Ribonuclease P protein subunit p21 (EC 3.1.26.5) (RNaseP protein p21) (Ribonucleoprotein V). [Source:Uniprot/SWISSPROT;Acc:Q9H633]		.	ensembl cDNA
Ssc.4103.1.A1_at	0.658787	0.416491	0.901083	7.9501	5.32902	4.59783e-05	0.000359907	1.80138	FNDC3B	FNDC3B	FAD104 [Homo sapiens]. [Source:RefSeq;Acc:NM_022763]	3	173240112	ensembl cDNA
Ssc.6677.1.S1_at	-1.26979	-1.73692	-0.802665	5.93885	-5.32778	4.6099e-05	0.000360484	1.79874	EZR	EZR	Ezrin (p81) (Cytovillin) (Villin 2). [Source:Uniprot/SWISSPROT;Acc:P15311]	6	159106766	ensembl cDNA
Ssc.9309.1.S1_at	1.44246	0.911798	1.97311	3.89482	5.32766	4.61112e-05	0.000360484	1.79848	HES6	HES6	Transcription cofactor HES-6 (Hairy and enhancer of split 6) (C- HAIRY1). [Source:Uniprot/SWISSPROT;Acc:Q96HZ4]	2	238811649	ensembl cDNA
Ssc.2909.1.S1_at	-1.10148	-1.50674	-0.696212	7.56703	-5.32703	4.61732e-05	0.000360738	1.79712	WDR45	WDR45	WD repeat domain 45; JM5 protein; WD repeat domain, X-linked 1 [Homo sapiens]. [Source:RefSeq;Acc:NM_007075]	X	48819036	ensembl cDNA
Ssc.29222.1.S1_at	-0.872729	-1.19399	-0.551469	3.62548	-5.32439	4.6433e-05	0.000362315	1.79148	DOPEY1	DOPEY1		6	83834104	ensembl cDNA
Ssc.7850.2.A1_at	1.05504	0.666666	1.44341	3.8995	5.32438	4.64346e-05	0.000362315	1.79144	SMC4	SMC4	Structural maintenance of chromosomes 4-like 1 protein (Chromosome- associated polypeptide C) (hCAP-C) (XCAP-C homolog). [Source:Uniprot/SWISSPROT;Acc:Q9NTJ3]	3	161600124	ensembl cDNA
Ssc.8162.1.S1_at	3.20827	2.02697	4.38957	3.6504	5.32304	4.6567e-05	0.000363115	1.78857	PTX3	PTX3	Pentaxin-related protein PTX3 precursor (Tumor necrosis factor- inducible protein TSG-14). [Source:Uniprot/SWISSPROT;Acc:P26022]	3	158637301	ensembl cDNA
Ssc.328.1.A1_at	0.769777	0.486319	1.05324	7.48524	5.3226	4.66105e-05	0.000363222	1.78763	JAK1	JAK1	Tyrosine-protein kinase JAK1 (EC 2.7.1.112) (Janus kinase 1) (JAK-1). [Source:Uniprot/SWISSPROT;Acc:P23458]	1	65071494	ensembl cDNA
Ssc.24342.1.S1_at	2.24002	1.41499	3.06504	3.67145	5.32145	4.6725e-05	0.000363881	1.78516	SLIT2	SLIT2	Slit homolog 2 protein precursor (Slit-2). [Source:Uniprot/SWISSPROT;Acc:O94813]	4	19864333	ensembl cDNA
Ssc.21758.1.S1_at	1.06321	0.671524	1.4549	5.13105	5.32019	4.68507e-05	0.000364627	1.78246	FLNA	FLNA	Filamin A (Alpha-filamin) (Filamin 1) (Endothelial actin-binding protein) (ABP-280) (Nonmuscle filamin). [Source:Uniprot/SWISSPROT;Acc:P21333]	X	153230091	ensembl cDNA
Ssc.5407.1.A1_at	-1.56148	-2.13678	-0.986175	9.07302	-5.3197	4.68988e-05	0.000364768	1.78143	FAM134B	FAM134B		5	16526148	ensembl cDNA
Ssc.8870.2.A1_a_at	-1.15489	-1.58046	-0.729323	6.22901	-5.31887	4.6982e-05	0.000365069	1.77964	MAP7D1	MAP7D1		1	36394153	ensembl cDNA
Ssc.13156.2.S1_at	-1.94529	-2.66214	-1.22844	4.92605	-5.31872	4.69974e-05	0.000365069	1.77931	C8orf4	C8orf4		8	40130146	ensembl cDNA
Ssc.15565.1.S1_at	1.92019	1.21188	2.6285	3.41139	5.31338	4.75346e-05	0.000369007	1.76787	LCP2	LCP2	Lymphocyte cytosolic protein 2 (SH2 domain-containing leucocyte protein of 76 kDa) (SLP-76 tyrosine phosphoprotein) (SLP76). [Source:Uniprot/SWISSPROT;Acc:Q13094]	5	169607667	ensembl cDNA
Ssc.24024.1.S1_at	1.40539	0.886787	1.92398	3.896	5.31144	4.77313e-05	0.000370298	1.76371	ZMYM2	ZMYM2		13	19430810	ensembl cDNA
Ssc.7444.1.A1_at	-1.32855	-1.81884	-0.838261	4.07714	-5.31096	4.77807e-05	0.000370445	1.76267	CREM	CREM	cAMP responsive element modulator. [Source:Uniprot/SWISSPROT;Acc:Q03060]	10	35455807	ensembl cDNA
Ssc.5098.1.S1_at	-0.82041	-1.12323	-0.51759	6.3413	-5.30999	4.78794e-05	0.000370974	1.76059	DIABLO	DIABLO	Diablo homolog, mitochondrial precursor (Second mitochondria-derived activator of caspase) (Smac protein) (Direct IAP binding protein with low pI). [Source:Uniprot/SWISSPROT;Acc:Q9NR28]	12	121258163	ensembl cDNA
Ssc.3722.1.A1_at	-1.56859	-2.14768	-0.98951	7.76068	-5.30905	4.79747e-05	0.000371476	1.75859	AP1GBP1	AP1GBP1	AP1 gamma subunit binding protein 1 isoform 1; gamma-synergin; adaptor-related protein complex 1 gamma subunit-binding protein 1 [Homo sapiens]. [Source:RefSeq;Acc:NM_007247]	17	32952053	ensembl genome
Ssc.12393.1.A1_at	-1.55596	-2.13048	-0.981435	8.04906	-5.30811	4.80714e-05	0.000371988	1.75656	CABC1	CABC1	Chaperone-activity of bc1 complex-like, mitochondrial precursor (Chaperone-ABC1-like). [Source:Uniprot/SWISSPROT;Acc:Q8NI60]	1	225151860	ensembl cDNA
Ssc.16180.1.S1_at	-1.28372	-1.75777	-0.809667	7.50383	-5.30751	4.81325e-05	0.000372052	1.75528	RYR2	RYR2	Ryanodine receptor 2 (Cardiac muscle-type ryanodine receptor) (RyR2) (RYR-2) (Cardiac muscle ryanodine receptor-calcium release channel) (hRYR-2). [Source:Uniprot/SWISSPROT;Acc:Q92736]	1	235272128	ensembl cDNA
Ssc.7438.1.A1_at	0.89805	0.566412	1.22969	5.7301	5.30743	4.81407e-05	0.000372052	1.75511	SLC25A24	SLC25A24	solute carrier family 25 member 24 isoform 1; calcium-binding transporter; mitochondrial ATP-Mg/Pi transporter; short calcium-binding mitochondrial carrier 1 [Homo sapiens]. [Source:RefSeq;Acc:NM_013386]	1	108478972	ensembl cDNA
Ssc.7735.3.S1_at	-0.628081	-0.860104	-0.396058	4.90312	-5.30558	4.8331e-05	0.000373285	1.75114	ARPC1A	ARPC1A	Actin-related protein 2/3 complex subunit 1A (SOP2-like protein). [Source:Uniprot/SWISSPROT;Acc:Q92747]	7	98761446	ensembl cDNA
Ssc.865.2.A1_at	0.624923	0.393905	0.85594	6.56572	5.30187	4.87143e-05	0.000375473	1.74319	SETDB1	SETDB1	Histone-lysine N-methyltransferase, H3 lysine-9 specific 4 (EC 2.1.1.43) (Histone H3-K9 methyltransferase 4) (H3-K9-HMTase 4) (SET domain bifurcated 1) (ERG-associated protein with SET domain) (ESET). [Source:Uniprot/SWISSPROT;Acc:Q15047]	1	149165512	ensembl cDNA
Ssc.5035.1.S1_at	-0.761036	-1.04237	-0.479698	6.46798	-5.30182	4.87203e-05	0.000375473	1.74306	MRPS18A	MRPS18A	28S ribosomal protein S18a, mitochondrial precursor (MRP-S18-a) (Mrps18a) (MRP-S18-3). [Source:Uniprot/SWISSPROT;Acc:Q9NVS2]	6	43747020	ensembl cDNA
Ssc.30662.1.S1_at	-0.725734	-0.994027	-0.457441	5.73193	-5.30171	4.87315e-05	0.000375473	1.74283	CMPK1	CMPK1	UMP-CMP kinase (EC 2.7.4.14) (Cytidylate kinase) (Deoxycytidylate kinase) (Cytidine monophosphate kinase). [Source:Uniprot/SWISSPROT;Acc:P30085]	1	47572068	ensembl genome
Ssc.898.1.S1_at	-0.702794	-0.962609	-0.442978	6.26389	-5.30165	4.87375e-05	0.000375473	1.74271	BOLA1	BOLA1		1	148125110	ensembl cDNA
Ssc.11281.1.A1_at	5.47885	3.45292	7.50479	4.36331	5.30045	4.88627e-05	0.000376188	1.74012	PENK	PENK	Proenkephalin A precursor [Contains: Synenkephalin; Met-enkephalin (Opioid growth factor) (OGF); Met-enkephalin-Arg-Gly-Leu; Leu- enkephalin; Met-enkephalin-Arg-Phe]. [Source:Uniprot/SWISSPROT;Acc:P01210]	8	57516071	ensembl cDNA
Ssc.8970.1.S2_at	1.11216	0.700891	1.52343	7.18024	5.30017	4.8892e-05	0.000376188	1.73952	PDIA4	PDIA4	Protein disulfide-isomerase A4 precursor (EC 5.3.4.1) (Protein ERp-72) (ERp72). [Source:Uniprot/SWISSPROT;Acc:P13667]	7	148331098	ensembl cDNA
Ssc.24810.1.A1_at	0.80121	0.504805	1.09762	4.31963	5.29796	4.9122e-05	0.000377719	1.7348	NF1	NF1	Neurofibromin (Neurofibromatosis-related protein NF-1) [Contains: Neurofibromin truncated]. [Source:Uniprot/SWISSPROT;Acc:P21359]	17	26446121	ensembl genome
Ssc.16555.1.S1_at	-0.893299	-1.22385	-0.562744	5.1596	-5.29665	4.92602e-05	0.000378542	1.73197	MLF2	MLF2	Myeloid leukemia factor 2 (Myelodysplasia-myeloid leukemia factor 2). [Source:Uniprot/SWISSPROT;Acc:Q15773]	12	6727431	ensembl cDNA
Ssc.13790.1.A1_at	-0.917026	-1.25645	-0.577598	7.44517	-5.29519	4.9413e-05	0.000379477	1.72885	PSMD1	PSMD1	26S proteasome non-ATPase regulatory subunit 1 (26S proteasome regulatory subunit RPN2) (26S proteasome regulatory subunit S1) (26S proteasome subunit p112). [Source:Uniprot/SWISSPROT;Acc:Q99460]	2	231629853	ensembl cDNA
Ssc.3948.2.A1_at	1.24039	0.781055	1.69972	4.44954	5.29272	4.9674e-05	0.000381241	1.72355	DMD	DMD	Dystrophin. [Source:Uniprot/SWISSPROT;Acc:P11532]	X	31042729	ensembl genome
Ssc.23474.1.S1_at	-0.882857	-1.20981	-0.555905	5.44408	-5.29243	4.97054e-05	0.000381241	1.72291	MRPL32	MRPL32	60S ribosomal protein L32, mitochondrial precursor (L32mt) (HSPC283). [Source:Uniprot/SWISSPROT;Acc:Q9BYC8]	7	42938464	ensembl cDNA
Ssc.6289.1.S1_at	-1.13828	-1.56005	-0.716504	8.58811	-5.28953	5.00134e-05	0.000383363	1.71669	RAMP1	RAMP1	Receptor activity-modifying protein 1 precursor (CRLR activity- modifying-protein 1) (Calcitonin-receptor-like receptor-activity- modifying-protein 1). [Source:Uniprot/SWISSPROT;Acc:O60894]	2	238432156	ensembl cDNA
Ssc.8904.1.A1_at	1.66063	1.04494	2.27633	5.12207	5.28636	5.03525e-05	0.000385719	1.70989	ADAMTSL3	ADAMTSL3	a disintegrin-like and metalloprotease domain with thrombospondin type I motifs-like 3; punctin-2 [Homo sapiens]. [Source:RefSeq;Acc:NM_207517]	15	82113842	ensembl cDNA
Ssc.24811.1.A1_at	1.14182	0.718365	1.56527	6.57698	5.28492	5.05076e-05	0.000386441	1.70679	CXorf57	CXorf57		X	105741858	ensembl genome
Ssc.16603.1.A1_at	-1.58952	-2.17901	-1.00002	5.78504	-5.28484	5.05159e-05	0.000386441	1.70663	A2M	A2M	Alpha-2-macroglobulin precursor (Alpha-2-M). [Source:Uniprot/SWISSPROT;Acc:P01023]	12	9096693	ensembl cDNA
Ssc.19562.2.S1_at	-0.672347	-0.921709	-0.422986	2.85458	-5.2846	5.05419e-05	0.000386441	1.70611	GSTZ1	GSTZ1	Maleylacetoacetate isomerase (EC 5.2.1.2) (MAAI) (Glutathione S- transferase zeta 1) (EC 2.5.1.18) (GSTZ1-1). [Source:Uniprot/SWISSPROT;Acc:O43708]	14	76844849	ensembl cDNA
Ssc.12641.1.S1_at	-1.24879	-1.71202	-0.785563	6.32105	-5.28376	5.06327e-05	0.000386893	1.7043	NKIRAS1	NKIRAS1	kappa B-ras 1; I-kappa-B-interacting Ras-like protein 1; NFKB inhibitor interacting Ras-like protein 1 [Homo sapiens]. [Source:RefSeq;Acc:NM_020345]	3	23908578	ensembl cDNA
Ssc.8536.1.A1_at	-0.938939	-1.28729	-0.590587	10.4957	-5.28284	5.07324e-05	0.000387411	1.70232	ZFAND5	ZFAND5	Zinc finger A20 domain containing protein 2 (Zinc finger protein 216). [Source:Uniprot/SWISSPROT;Acc:O76080]	9	74156161	ensembl cDNA
Ssc.22396.1.A1_at	-1.12058	-1.53637	-0.704794	4.27787	-5.28224	5.07969e-05	0.00038766	1.70105	MACF1	MACF1	Microtubule-actin crosslinking factor 1, isoform 4. [Source:Uniprot/SWISSPROT;Acc:Q96PK2]	1	39322426	ensembl genome
Ssc.19021.1.A1_at	1.02529	0.644759	1.40582	3.87456	5.28086	5.09465e-05	0.000388559	1.69808	CHST3	CHST3	carbohydrate (chondroitin 6) sulfotransferase 3; chondroitin 6-sulfotransferase [Homo sapiens]. [Source:RefSeq;Acc:NM_004273]	10	73394126	ensembl cDNA
Ssc.29268.1.A1_at	1.23728	0.777571	1.697	3.91753	5.27511	5.15762e-05	0.000393115	1.68572	CNTNAP2	CNTNAP2	Contactin associated protein-like 2 precursor (Cell recognition molecule Caspr2). [Source:Uniprot/SWISSPROT;Acc:Q9UHC6]	7	145444902	ensembl genome
Ssc.5227.1.S1_at	-0.824975	-1.13155	-0.5184	11.2468	-5.27415	5.16814e-05	0.000393671	1.68367	PLN	PLN	Cardiac phospholamban (PLB). [Source:Uniprot/SWISSPROT;Acc:P26678]	6	118976165	ensembl cDNA
Ssc.7418.1.A1_at	-1.56368	-2.14488	-0.982474	6.34087	-5.27311	5.17962e-05	0.000394298	1.68144	VPS37A	VPS37A		8	17148851	ensembl cDNA
Ssc.1465.1.S1_at	-1.02824	-1.41046	-0.646017	8.84691	-5.27263	5.18494e-05	0.000394457	1.6804	DECR1	DECR1	2,4-dienoyl-CoA reductase, mitochondrial precursor (EC 1.3.1.34) (2,4- dienoyl-CoA reductase [NADPH]) (4-enoyl-CoA reductase [NADPH]). [Source:Uniprot/SWISSPROT;Acc:Q16698]	8	91082756	ensembl cDNA
Ssc.30855.1.S1_at	-0.641086	-0.87942	-0.402752	5.8484	-5.27203	5.19157e-05	0.000394546	1.67912	MYLIP	MYLIP	myosin regulatory light chain interacting protein; band 4.1 superfamily member BZF1 [Homo sapiens]. [Source:RefSeq;Acc:NM_013262]	6	16237296	ensembl genome
Ssc.11689.1.A1_at	1.73963	1.09288	2.38638	4.03378	5.27194	5.19259e-05	0.000394546	1.67892	CCDC41	CCDC41	NY-REN-58 antigen [Homo sapiens]. [Source:RefSeq;Acc:NM_016122]	12	93226189	ensembl genome
Ssc.22328.2.S1_at	-1.45532	-1.99643	-0.914204	3.89659	-5.27131	5.19956e-05	0.000394739	1.67757	DARS	DARS	Aspartyl-tRNA synthetase (EC 6.1.1.12) (Aspartate--tRNA ligase) (AspRS). [Source:Uniprot/SWISSPROT;Acc:P14868]	2	136380724	ensembl cDNA
Ssc.13156.1.A1_at	-1.18893	-1.63101	-0.746851	6.15582	-5.27113	5.20162e-05	0.000394739	1.67717	C8orf4	C8orf4		8	40130146	ensembl cDNA
Ssc.18578.1.S1_at	1.05085	0.660072	1.44162	3.48934	5.27062	5.20726e-05	0.000394922	1.67608	SMOX	SMOX	Spermine oxidase (EC 1.5.3.-) (Polyamine oxidase 1) (PAO-1) (PAOh1) (UNQ3039/PRO9854). [Source:Uniprot/SWISSPROT;Acc:Q9NWM0]	20	4077450	ensembl cDNA
Ssc.3838.1.S1_at	-1.07181	-1.47041	-0.67321	7.32978	-5.27021	5.21186e-05	0.000394926	1.67519	CCDC56	CCDC56		17	38203179	ensembl cDNA
Ssc.26905.1.A1_at	-1.19526	-1.63979	-0.750734	6.87619	-5.27003	5.2138e-05	0.000394926	1.67482	PRKAA2					ensembl cDNA
Ssc.26884.1.S1_at	-1.56163	-2.14276	-0.980504	4.46728	-5.26689	5.24891e-05	0.000397301	1.66806	ST6GALNAC3	ST6GALNAC3	sialyltransferase 7 ((alpha-N-acetylneuraminyl-2,3-beta-galactosyl-1,3)-N-acetyl galactosaminide alpha-2,6-sialyltransferase) C; ST6GALNAC III; sialyltransferase 7C; alpha-N-acetylgalactosaminide alpha-2,6-sialyltransferase III [Homo sapiens]. [Source:Ref	1	76312992	ensembl genome
Ssc.26372.1.A1_at	2.24155	1.40734	3.07577	3.41374	5.26645	5.25381e-05	0.000397301	1.66712	APAF1	APAF1	Apoptotic protease activating factor 1 (Apaf-1). [Source:Uniprot/SWISSPROT;Acc:O14727]	12	97563209	ensembl cDNA
Ssc.17559.1.A1_at	1.03608	0.650467	1.4217	3.32885	5.2661	5.25779e-05	0.000397301	1.66636	JPH4	JPH4	Adapter-related protein complex 1 gamma 2 subunit (Gamma2-adaptin) (Adaptor protein complex AP-1 gamma-2 subunit) (G2ad). [Source:Uniprot/SWISSPROT;Acc:O75843]	14	23107087	ensembl cDNA
Ssc.2008.1.A1_a_at	1.13342	0.711553	1.55529	5.2181	5.26579	5.26123e-05	0.000397301	1.6657	KTELC1	KTELC1	x 010 protein; myelodysplastic syndromes relative [Homo sapiens]. [Source:RefSeq;Acc:NM_152305]	3	120670489	ensembl cDNA
Ssc.13817.1.A1_at	-0.821077	-1.12669	-0.515465	9.37473	-5.26577	5.26146e-05	0.000397301	1.66566	VDAC3	VDAC3	Voltage-dependent anion-selective channel protein 3 (VDAC-3) (hVDAC3) (Outer mitochondrial membrane protein porin 3). [Source:Uniprot/SWISSPROT;Acc:Q9Y277]	8	42368547	ensembl cDNA
Ssc.18510.1.S1_at	1.56008	0.979363	2.1408	4.74151	5.26538	5.26587e-05	0.000397387	1.66481	MEGF9	MEGF9	Multiple EGF-like-domain protein 5 precursor (Multiple epidermal growth factor-like domains 9) (UNQ671/PRO1305). [Source:Uniprot/SWISSPROT;Acc:Q9H1U4]	9	122402912	ensembl genome
Ssc.7506.1.S1_at	-0.938857	-1.28839	-0.589321	6.98653	-5.26447	5.27603e-05	0.000397907	1.66287	CHCHD3	CHCHD3	coiled-coil-helix-coiled-coil-helix domain containing 3 [Homo sapiens]. [Source:RefSeq;Acc:NM_017812]	7	132120170	ensembl cDNA
Ssc.23539.1.S1_at	0.892724	0.560335	1.22511	4.24458	5.26403	5.28099e-05	0.000398035	1.66193	PAOX	PAOX	polyamine oxidase (exo-N4-amino) isoform 1; peroxisomal N1-acetyl-spermine/spermidine oxidase [Homo sapiens]. [Source:RefSeq;Acc:NM_152911]	10	135042685	ensembl cDNA
Ssc.283.1.S1_at	1.6039	1.00647	2.20133	3.28209	5.26188	5.30531e-05	0.000399351	1.6573	KMO	KMO	kynurenine 3-monooxygenase (kynurenine 3-hydroxylase) [Homo sapiens]. [Source:RefSeq;Acc:NM_003679]	1	239762057	ensembl cDNA
Ssc.13537.1.A1_at	-1.11856	-1.53521	-0.701912	6.52044	-5.26185	5.30566e-05	0.000399351	1.65724	PRKAB2	PRKAB2	5-AMP-activated protein kinase, beta-2 subunit (AMPK beta-2 chain). [Source:Uniprot/SWISSPROT;Acc:O43741]	1	145093314	ensembl cDNA
Ssc.17285.1.A1_at	-0.838307	-1.15058	-0.526036	8.17196	-5.26162	5.30829e-05	0.000399351	1.65674	COPS5	COPS5	COP9 signalosome subunit 5; Jun activation domain-binding protein; 38 kDa Mov34 homolog; COP9 (constitutive photomorphogenic, Arabidopsis, homolog) subunit 5 [Homo sapiens]. [Source:RefSeq;Acc:NM_006837]	8	68117871	ensembl cDNA
Ssc.10917.1.A1_at	-1.00422	-1.3784	-0.630047	6.73139	-5.26019	5.32449e-05	0.000399968	1.65367	OXR1	OXR1	oxidation resistance 1 [Homo sapiens]. [Source:RefSeq;Acc:NM_181354]	8	107739270	ensembl cDNA
Ssc.19009.1.S1_at	-1.54809	-2.12491	-0.971263	4.42163	-5.26018	5.32461e-05	0.000399968	1.65365	IGF1R	IGF1R	Insulin-like growth factor I receptor precursor (EC 2.7.1.112) (CD221 antigen). [Source:Uniprot/SWISSPROT;Acc:P08069]	15	97010302	ensembl cDNA
Ssc.9907.1.A1_at	-1.29322	-1.77509	-0.811346	5.38313	-5.26003	5.32634e-05	0.000399968	1.65332	LMO1	LMO1	Rhombotin-1 (Cysteine-rich protein TTG-1) (T-cell translocation protein 1) (LIM-only protein 1). [Source:Uniprot/SWISSPROT;Acc:P25800]	11	8202433	ensembl genome
Ssc.11736.1.A1_at	1.49261	0.936409	2.04882	6.33285	5.25969	5.3302e-05	0.000400011	1.65259	MED26	MED26	Cofactor required for Sp1 transcriptional activation subunit 7 (Transcriptional coactivator CRSP70) (Activator-recruited cofactor 70 kDa component) (ARC70). [Source:Uniprot/SWISSPROT;Acc:O95402]	19	16546718	ensembl genome
Ssc.3007.2.S1_at	-1.18369	-1.62491	-0.742463	7.63636	-5.25805	5.34888e-05	0.000401166	1.64907	LDB3	LDB3	LIM domain binding 3; Z-band alternatively spliced PDZ-motif; PDZ and LIM domain 6 [Homo sapiens]. [Source:RefSeq;Acc:NM_007078]	10	88418350	ensembl cDNA
Ssc.11575.1.A1_at	-0.677814	-0.93053	-0.425099	5.99839	-5.25686	5.36247e-05	0.000401938	1.64652	DUSP22	DUSP22	dual specificity phosphatase 22; homolog of mouse dual specificity phosphatase LMW-DSP2; mitogen-activated protein kinase phosphatase x; JNK-stimulating phosphatase 1 [Homo sapiens]. [Source:RefSeq;Acc:NM_020185]	6	237101	ensembl cDNA
Ssc.26129.2.S1_at	-1.24017	-1.70263	-0.777711	3.47087	-5.256	5.37234e-05	0.00040243	1.64467	SPRYD4	SPRYD4		12	55148632	ensembl cDNA
Ssc.10324.1.A1_at	0.768355	0.481724	1.05499	5.90241	5.25396	5.39583e-05	0.000403941	1.64028	RAB14	RAB14	Ras-related protein Rab-14. [Source:Uniprot/SWISSPROT;Acc:P61106]	9	122980237	ensembl cDNA
Ssc.17203.1.A1_at	1.43972	0.902598	1.97684	8.5213	5.25356	5.40048e-05	0.000404041	1.63941	CTSS	CTSS	Cathepsin S precursor (EC 3.4.22.27). [Source:Uniprot/SWISSPROT;Acc:P25774]	1	148969175	ensembl cDNA
Ssc.9537.1.S1_at	1.72551	1.08168	2.36935	3.88861	5.25282	5.40897e-05	0.000404355	1.63783	BAMBI	BAMBI	BMP and activin membrane-bound inhibitor homolog precursor (Putative transmembrane protein NMA) (Non-metastatic gene A protein). [Source:Uniprot/SWISSPROT;Acc:Q13145]	10	29006430	ensembl cDNA
Ssc.26251.1.S1_a_at	-1.29906	-1.78379	-0.814328	8.73847	-5.25262	5.41132e-05	0.000404355	1.63739	TRDN	TRDN	Triadin. [Source:Uniprot/SWISSPROT;Acc:Q13061]	6	123579182	ensembl cDNA
Ssc.17121.1.S1_at	1.64169	1.02904	2.25434	3.67767	5.252	5.4185e-05	0.000404643	1.63606	TWIST1	TWIST1	Twist related protein 1 (H-twist). [Source:Uniprot/SWISSPROT;Acc:Q15672]	7	19121633	ensembl cDNA
Ssc.8817.1.S1_at	-0.820303	-1.12648	-0.514122	6.28201	-5.25103	5.42973e-05	0.000405059	1.63397	TOR1AIP1	TOR1AIP1	lamina-associated polypeptide 1B [Homo sapiens]. [Source:RefSeq;Acc:NM_015602]	1	178117800	ensembl cDNA
Ssc.3481.1.A1_at	1.27185	0.797117	1.74659	4.28865	5.25089	5.4314e-05	0.000405059	1.63366	TRAF3	TRAF3	TNF receptor associated factor 3 (CD40 receptor associated factor 1) (CRAF1) (CD40 binding protein) (CD40BP) (LMP1 associated protein) (LAP1) (CAP-1). [Source:Uniprot/SWISSPROT;Acc:Q13114]	14	102313569	ensembl genome
Ssc.18204.2.S1_at	-1.05716	-1.45177	-0.662542	6.79579	-5.25066	5.43404e-05	0.000405059	1.63318	CAMTA1	CAMTA1	MSTP023. [Source:Uniprot/SPTREMBL;Acc:Q8WYI3]	1	6767971	ensembl cDNA
Ssc.24542.1.S1_at	-1.85641	-2.54947	-1.16335	4.62857	-5.24994	5.44246e-05	0.000405438	1.63162	RGMB	RGMB	RGM domain family, member B [Homo sapiens]. [Source:RefSeq;Acc:NM_173670]	5	98132900	ensembl cDNA
Ssc.1250.1.A1_at	1.00905	0.632304	1.3858	4.8852	5.24944	5.44826e-05	0.000405622	1.63055	TCF12	TCF12	Transcription factor 12 (Transcription factor HTF-4) (E-box-binding protein) (DNA-binding protein HTF4). [Source:Uniprot/SWISSPROT;Acc:Q99081]	15	54998125	ensembl genome
Ssc.1977.1.S1_at	1.60611	1.0061	2.20613	6.06518	5.24641	5.48359e-05	0.000407951	1.62404	NDRG1	NDRG1	NDRG1 protein (N-myc downstream regulated gene 1 protein) (Differentiation-related gene 1 protein) (DRG1) (Reducing agents and tunicamycin-responsive protein) (RTP) (Nickel-specific induction protein Cap43) (Rit42). [Source:Uniprot/SWISSPROT;Acc:Q92597]	8	134318596	ensembl cDNA
Ssc.2714.1.S1_a_at	0.799441	0.500771	1.09811	5.60371	5.24619	5.48623e-05	0.000407951	1.62356	FYN	FYN	Proto-oncogene tyrosine-protein kinase FYN (EC 2.7.1.112) (P59-FYN) (SYN) (SLK). [Source:Uniprot/SWISSPROT;Acc:P06241]	6	112089190	ensembl cDNA
Ssc.18079.1.A1_at	1.58897	0.995232	2.1827	3.93099	5.24531	5.49654e-05	0.000408467	1.62167	IGSF3	IGSF3	immunoglobulin superfamily, member 3; immunoglobin superfamily, member 3 [Homo sapiens]. [Source:RefSeq;Acc:NM_001542]	1	116918554	ensembl cDNA
Ssc.21942.3.A1_a_at	1.5859	0.993155	2.17865	5.2727	5.24389	5.51322e-05	0.000409457	1.61862	TSKU	TSKU	tsukushi [Source:RefSeq_peptide;Acc:NP_056331]	11	76171933	ensembl cDNA
Ssc.8205.1.A1_at	-0.77282	-1.06171	-0.483933	5.92851	-5.24323	5.52102e-05	0.000409787	1.61719	ZNF547	ZNF547	Sedlin (Trafficking protein particle complex protein 2) (MBP-1 interacting protein-2A) (MIP-2A). [Source:Uniprot/SWISSPROT;Acc:O14582]	19	62566703	ensembl cDNA
Ssc.8714.1.S1_at	1.66205	1.04071	2.2834	5.66298	5.24276	5.52654e-05	0.000409947	1.61619	FKBP11	FKBP11	FK506 binding protein 11 precursor (EC 5.2.1.8) (Peptidyl-prolyl cis- trans isomerase) (PPIase) (Rotamase) (19 kDa FK506-binding protein) (FKBP-19) (UNQ336/PRO535). [Source:Uniprot/SWISSPROT;Acc:Q9NYL4]	12	47602019	ensembl cDNA
Ssc.28443.1.A1_at	1.32287	0.828249	1.81749	4.80507	5.24194	5.53631e-05	0.000410421	1.61441	ZNF618	ZNF618	PREDICTED: zinc finger protein 618 [Source:RefSeq_peptide;Acc:XP_054983]	9	115678380	ensembl cDNA
Ssc.11008.1.S1_at	0.643331	0.402697	0.883965	7.85979	5.23993	5.56009e-05	0.000411933	1.6101	RALY	RALY	RNA-binding protein Raly (hnRNP associated with lethal yellow homolog) (Autoantigen p542). [Source:Uniprot/SWISSPROT;Acc:Q9UKM9]	20	32045146	ensembl genome
Ssc.24603.1.S1_at	-0.991533	-1.36252	-0.620543	4.97046	-5.23834	5.57905e-05	0.000412552	1.60667	REEP1	REEP1	receptor expression enhancing protein 1 [Source:RefSeq_peptide;Acc:NP_075063]	2	86294633	ensembl cDNA
Ssc.7066.1.S1_at	0.888958	0.556341	1.22157	6.26439	5.23824	5.58025e-05	0.000412552	1.60646	GARNL3		24 kDa protein [Source:IPI;Acc:IPI00413638]		.	ensembl genome
Ssc.8972.1.S1_at	-0.808017	-1.11035	-0.505678	9.81162	-5.23812	5.58168e-05	0.000412552	1.6062	BRP44L	BRP44L	Brain protein 44-like protein (HSPC040) (CGI-129) (PNAS-115). [Source:Uniprot/SWISSPROT;Acc:Q9Y5U8]	6	166698400	ensembl cDNA
Ssc.10710.1.A1_at	1.2463	0.779968	1.71264	4.13769	5.23809	5.58199e-05	0.000412552	1.60614	PARVG	PARVG	Gamma-parvin. [Source:Uniprot/SWISSPROT;Acc:Q9HBI0]	22	42908182	ensembl genome
Ssc.18649.1.S1_at	0.837061	0.523804	1.15032	6.05637	5.23726	5.59191e-05	0.000413035	1.60436	COX4I2	COX4I2	Cytochrome c oxidase subunit IV isoform 2, mitochondrial precursor (EC 1.9.3.1) (COX IV-2). [Source:Uniprot/SWISSPROT;Acc:Q96KJ9]	20	29689352	ensembl cDNA
Ssc.16511.1.A1_at	1.3045	0.816248	1.79275	3.92131	5.23658	5.60003e-05	0.000413384	1.6029	CACHD1	CACHD1		1	64709063	ensembl cDNA
Ssc.6056.1.S1_at	-1.17528	-1.61553	-0.735032	5.25833	-5.2323	5.65156e-05	0.000416935	1.59368	KCNQ1	KCNQ1	Potassium voltage-gated channel subfamily KQT member 1 (Voltage-gated potassium channel subunit Kv7.1) (IKs producing slow voltage-gated potassium channel alpha subunit KvLQT1) (KQT-like 1). [Source:Uniprot/SWISSPROT;Acc:P51787]	11	2422797	ensembl cDNA
Ssc.19614.1.S1_at	-0.947131	-1.30204	-0.592226	7.54141	-5.23053	5.67295e-05	0.000418228	1.58988	NFE2L1	NFE2L1	Nuclear factor erythroid 2 related factor 1 (NF-E2 related factor 1) (NFE2-related factor 1) (Nuclear factor, erythroid derived 2, like 1) (Transcription factor 11) (Transcription factor HBZ17) (Transcription factor LCR-F1) (Locus control region-factor 1)	17	43480720	ensembl cDNA
Ssc.10573.1.A1_at	1.22723	0.767346	1.68712	3.61101	5.23029	5.67595e-05	0.000418228	1.58935	QKI	QKI	quaking homolog, KH domain RNA binding isoform HQK-5; homolog of mouse quaking QKI (KH domain RNA binding protein) [Homo sapiens]. [Source:RefSeq;Acc:NM_006775]	6	163755665	ensembl genome
Ssc.20424.1.S1_at	-1.4356	-1.97364	-0.897551	5.59527	-5.22951	5.68538e-05	0.000418669	1.58768	SIAH2	SIAH2	Ubiquitin ligase SIAH2 (EC 6.3.2.-) (Seven in absentia homolog 2) (Siah-2) (hSiah2). [Source:Uniprot/SWISSPROT;Acc:O43255]	3	151941611	ensembl cDNA
Ssc.6704.1.S1_at	-0.929984	-1.27857	-0.581396	6.83839	-5.2289	5.69276e-05	0.00041896	1.58637	HIBADH	HIBADH	3-hydroxyisobutyrate dehydrogenase, mitochondrial precursor (EC 1.1.1.31) (HIBADH). [Source:Uniprot/SWISSPROT;Acc:P31937]	7	27531588	ensembl cDNA
Ssc.9594.1.A1_at	1.08007	0.675152	1.48498	3.19876	5.228	5.70384e-05	0.000419522	1.58441	MTHFD1L	MTHFD1L	mitochondrial C1-tetrahydrofolate synthase [Homo sapiens]. [Source:RefSeq;Acc:NM_015440]	6	151228384	ensembl cDNA
Ssc.18640.2.S1_at	-1.33541	-1.83625	-0.834571	3.37132	-5.22593	5.72907e-05	0.000421123	1.57997	UBE2D4	UBE2D4	ubiquitin-conjugating enzyme HBUCE1 [Homo sapiens]. [Source:RefSeq;Acc:NM_015983]	7	43932572	ensembl cDNA
Ssc.19688.1.S1_at	1.20269	0.751546	1.65383	3.65105	5.22501	5.74038e-05	0.0004217	1.57799	CHRNA1	CHRNA1	Acetylcholine receptor protein, alpha chain precursor. [Source:Uniprot/SWISSPROT;Acc:P02708]	2	175320571	ensembl cDNA
Ssc.8873.1.A1_at	1.18439	0.739957	1.62883	6.17749	5.22318	5.76287e-05	0.000423097	1.57405	NAGA	NAGA	Alpha-N-acetylgalactosaminidase precursor (EC 3.2.1.49) (Alpha- galactosidase B). [Source:Uniprot/SWISSPROT;Acc:P17050]	22	40784331	ensembl cDNA
Ssc.26392.1.A1_at	-1.38429	-1.90377	-0.864815	3.552	-5.22285	5.76692e-05	0.000423139	1.57335	KIAA0776	KIAA0776	KIAA0776 [Source:RefSeq_peptide;Acc:NP_056138]	6	97076438	ensembl cDNA
[truncated: 4,059 more rows]
